# Supplementary material for: A transcriptomic microglia taxonomy across mouse and human pathologies
Source: Nat Immunol. 2026 Mar 25;27(5):1066–80. doi: 10.1038/s41590-026-02472-z (PMC7618987; doi:10.1038/s41590-026-02472-z)
Supplement: Supplementary file 5 — Empirical P values for correlation stability of microglial modules. Heat map showing empirical P values for correlation stability of human versus mouse microglia cluster gene expression shown in Fig. 6. Rows represent individual mouse microglial clusters, and columns represent individual human microglial clusters. Colors indicate empirical P values (0, unstable; 1, stable). [file 41590_2026_2472_MOESM5_ESM.xlsx]

## Sheet: Sup Figure 2
Empirical p-values from 1,000 bootstraps (80% gene resampling) for cross-species cluster correlations
	1	10	100	101	102	103	104	105	106	107	108	109	11	110	111	112	113	114	115	116	117	118	119	12	120	121	122	123	124	125	126	127	128	129	13	130	131	132	133	134	135	136	137	138	139	14	140	141	142
1	0.99	0.952	0.98	0.99	0.978	0.99	0.992	1	0.946	0.962	0.982	0.954	0.992	0.976	0.996	0.974	0.996	0.978	0.99	1	0.998	0.998	0.978	0.958	0.978	0.954	0.97	0.952	0.952	0.972	0.994	0.936	0.97	0.962	0.928	0.984	0.962	0.978	0.978	0.946	0.928	0.988	0.982	1	0.986	0.966	0.99	0.974	0.944
10	0.942	0.992	0.97	0.982	0.982	0.992	0.946	0.988	0.964	0.976	0.964	0.968	0.99	0.972	0.976	0.942	0.97	0.996	0.994	0.954	0.97	0.996	0.976	0.912	0.96	0.898	0.99	0.99	0.994	0.964	0.972	0.99	0.956	0.936	0.922	0.958	0.924	0.922	0.994	0.96	0.98	0.992	0.976	0.998	0.96	0.94	0.972	0.992	0.986
11	0.974	0.982	0.992	0.958	0.982	0.968	0.982	0.974	0.948	0.98	0.954	0.984	0.982	0.98	0.958	0.992	0.986	0.992	0.998	0.996	0.996	0.98	0.998	0.958	0.986	0.914	0.964	0.998	0.978	0.974	0.966	0.992	0.984	0.984	0.96	0.964	0.958	0.998	0.998	0.988	0.97	0.998	0.992	0.966	0.992	0.984	0.966	0.962	0.958
12	0.992	0.974	0.982	0.964	1	0.96	0.988	0.938	0.944	0.964	0.974	0.938	0.994	0.966	0.998	0.898	0.936	0.948	0.92	0.874	0.94	0.956	0.946	0.988	0.936	0.954	0.962	0.972	0.998	0.916	0.956	0.978	0.98	0.962	0.956	0.97	0.972	0.958	0.948	0.944	0.98	0.926	0.948	0.952	0.958	0.984	0.95	0.966	0.948
13	0.944	0.988	0.954	0.984	1	0.988	0.982	0.968	0.984	0.996	0.97	0.936	0.966	0.98	0.978	0.964	0.97	0.954	0.95	0.926	0.966	0.95	0.922	0.968	0.918	0.932	0.966	0.956	0.97	0.974	0.99	0.954	0.926	0.972	0.988	0.954	0.982	0.948	0.996	0.964	0.986	1	0.974	0.986	0.996	0.994	0.964	0.96	0.99
14	0.964	0.99	0.99	0.986	0.972	0.992	0.968	0.98	0.976	0.972	0.958	0.972	0.972	0.996	0.952	0.982	0.93	0.926	0.96	0.942	0.926	0.93	0.942	0.99	0.916	0.954	0.926	0.904	0.968	0.964	0.986	0.97	0.99	0.966	0.99	0.93	0.984	0.968	0.948	0.92	0.928	0.914	0.964	0.998	0.998	1	0.998	0.954	0.986
15	0.96	0.98	0.964	0.988	0.996	0.998	0.886	0.984	0.978	0.99	0.968	1	0.992	0.996	0.994	0.994	0.99	0.958	0.982	0.936	0.944	0.966	0.954	0.998	0.926	0.98	0.89	0.914	0.99	0.956	0.99	0.986	0.988	0.992	0.994	0.96	0.96	0.984	0.948	0.912	0.954	0.906	0.984	0.966	0.994	0.996	0.972	0.964	0.94
16	0.982	0.964	0.982	0.986	0.998	0.988	0.992	0.954	1	0.996	0.996	0.994	0.98	0.956	0.946	0.97	0.932	0.99	0.984	0.928	0.918	0.944	0.902	0.964	0.944	0.936	0.894	0.964	0.968	0.946	0.968	0.928	0.996	0.972	0.988	0.978	0.948	0.972	0.992	0.954	0.964	0.898	0.974	0.99	0.982	0.972	0.982	0.984	0.974
17	0.966	0.95	0.988	0.968	1	0.98	0.986	0.986	0.984	0.964	0.978	0.974	0.994	0.994	0.99	0.972	0.998	0.962	0.988	0.916	0.964	0.976	0.958	0.99	0.974	0.956	0.94	0.964	0.984	0.922	0.998	0.956	0.994	0.972	0.962	0.98	0.97	0.96	0.984	0.946	0.956	0.948	0.996	0.992	0.994	0.946	0.984	0.978	0.99
18	0.97	0.992	0.986	0.99	0.988	0.97	0.956	0.986	0.992	0.972	0.952	0.96	0.944	0.978	0.952	0.916	0.982	0.948	0.956	0.892	0.924	0.95	0.95	0.992	0.938	0.952	0.89	0.97	0.998	0.904	0.968	0.956	0.978	0.966	0.944	0.968	0.986	0.99	0.95	0.98	0.966	0.972	0.968	0.964	0.96	0.962	0.982	0.974	0.998
19	0.94	0.994	0.992	0.98	0.984	0.978	0.924	0.966	0.982	0.966	0.944	0.954	0.984	0.984	0.994	0.986	0.904	0.96	0.976	0.958	0.962	0.998	0.946	0.994	0.936	0.948	0.886	0.946	0.956	0.978	1	0.994	0.998	0.958	0.996	0.954	0.974	0.978	0.952	0.95	0.938	0.908	0.978	0.982	0.996	0.966	0.98	0.976	0.966
2	0.948	0.968	0.962	0.998	0.98	0.996	0.97	0.992	0.994	0.99	0.982	0.972	0.978	0.986	0.984	0.996	0.966	0.99	0.946	0.96	0.972	0.992	0.96	0.974	0.998	0.97	0.964	0.944	0.984	0.992	0.986	0.95	0.998	0.978	0.978	0.962	0.896	0.93	0.952	0.988	0.95	0.992	0.984	0.994	0.976	0.974	0.998	0.982	0.976
20	0.924	0.96	0.988	0.952	0.988	0.998	0.972	0.968	0.994	0.994	0.972	0.98	0.98	0.994	0.994	0.954	0.966	0.962	0.998	0.914	0.96	0.956	0.97	0.954	0.956	0.942	0.91	0.956	0.964	0.904	0.99	0.96	0.98	0.972	0.95	0.974	0.956	0.962	0.986	0.948	0.956	0.996	0.994	0.974	0.996	0.968	0.996	0.982	0.992
21	0.968	0.906	0.994	0.978	0.98	0.986	0.972	0.972	0.992	0.992	0.962	0.998	0.982	0.998	0.958	0.934	0.992	0.962	0.986	0.94	0.964	0.996	0.972	0.962	0.972	0.924	0.948	0.986	0.986	0.908	0.994	0.944	0.994	0.968	0.956	0.996	0.95	0.974	0.982	0.978	0.952	0.986	0.964	0.978	0.994	0.946	0.986	0.992	0.988
22	0.96	0.978	0.984	0.978	0.97	0.982	0.982	0.96	0.958	0.962	0.99	0.992	0.946	0.998	0.95	0.898	0.944	0.942	0.962	0.886	0.924	0.926	0.964	0.974	0.948	0.99	0.944	0.96	0.976	0.94	0.998	0.984	0.934	0.974	0.972	0.994	0.912	0.992	0.968	0.95	0.962	0.984	0.988	0.972	0.986	0.984	0.978	0.992	0.992
23	0.966	0.998	0.976	0.962	0.992	0.968	0.98	0.994	0.974	0.966	0.992	0.972	0.978	0.95	0.99	0.962	0.998	0.984	0.942	0.898	0.934	0.97	0.98	0.974	0.932	0.98	0.93	0.968	0.988	0.97	0.976	0.968	0.958	0.97	0.966	0.972	0.94	0.994	0.98	0.996	0.912	0.772	0.954	0.97	0.994	0.968	0.996	0.982	0.98
24	0.984	1	0.95	0.996	0.962	0.962	0.966	0.972	0.966	0.976	0.994	0.986	0.968	0.972	0.974	0.948	0.954	0.996	0.934	0.908	0.928	0.962	0.952	0.974	0.966	0.972	0.938	0.928	0.976	0.932	0.972	0.944	0.99	0.964	0.984	0.976	0.924	0.974	0.96	0.994	0.932	0.91	0.996	0.97	0.982	0.918	0.99	0.962	0.978
25	0.96	0.972	0.956	0.922	0.976	0.948	0.946	1	0.976	0.992	0.964	0.98	0.906	0.998	0.96	0.868	0.876	0.918	0.904	0.832	0.856	0.896	0.914	0.994	0.882	0.902	0.91	0.916	0.972	0.926	0.984	0.998	0.872	0.924	0.962	0.922	0.948	0.958	0.928	0.988	0.982	0.988	0.978	1	0.97	0.942	0.97	0.954	0.97
26	0.972	0.974	0.998	0.996	0.984	0.99	0.962	0.974	0.986	0.998	0.982	0.978	0.978	0.996	0.942	0.95	0.974	0.984	0.996	0.914	0.924	0.952	0.948	0.876	0.952	0.86	0.958	0.928	0.988	0.982	0.95	0.95	1	0.998	0.994	0.976	0.756	0.992	0.914	0.994	0.996	0.926	0.988	0.974	0.968	0.762	0.988	1	0.98
27	0.984	0.924	0.988	0.998	0.998	0.988	0.94	0.998	0.982	0.976	0.998	0.962	0.95	0.974	0.952	0.952	0.948	0.942	0.932	0.84	0.9	0.942	0.916	0.912	0.934	0.908	0.938	0.966	0.95	0.898	0.978	0.956	0.998	0.958	0.986	0.988	0.846	0.99	0.944	0.992	0.916	0.97	0.984	0.968	0.98	0.896	0.976	0.978	0.972
28	0.936	0.952	0.988	0.912	0.978	0.966	0.976	0.986	0.978	0.98	0.966	0.958	0.95	0.998	0.974	0.834	0.862	0.916	0.908	0.846	0.894	0.912	0.882	0.974	0.87	0.968	0.892	0.962	0.978	0.972	0.968	0.938	0.98	0.928	0.996	0.984	0.924	0.994	0.976	1	0.968	0.998	0.946	0.994	0.98	0.978	0.984	0.946	0.958
29	0.992	0.978	0.992	0.978	0.984	0.984	0.998	0.976	1	0.996	0.934	0.958	0.994	0.95	0.928	0.912	0.944	0.92	0.964	0.946	0.922	0.954	0.914	0.976	0.964	0.982	0.98	0.894	0.982	0.956	0.994	0.922	0.98	0.98	0.968	0.994	0.986	0.982	0.958	0.988	0.952	0.93	0.994	0.998	0.988	1	0.99	0.98	0.978
3	0.998	0.996	0.976	0.974	0.914	0.966	0.954	0.964	0.986	0.996	0.95	0.988	0.998	0.99	0.968	0.998	0.97	0.986	0.962	0.98	0.964	0.856	0.92	0.952	0.93	0.976	0.978	0.942	0.976	0.99	0.952	0.982	0.98	0.94	0.966	0.978	0.98	0.978	0.976	0.924	0.932	0.996	0.99	0.938	0.96	0.984	0.976	0.848	0.966
30	0.984	0.976	0.998	0.956	0.982	0.986	0.962	0.962	0.994	0.98	0.962	0.988	0.992	0.992	0.946	0.916	0.926	0.908	0.922	0.92	0.956	0.994	0.924	0.978	1	0.932	0.952	0.964	0.986	0.936	0.992	0.96	0.994	0.942	0.962	0.992	0.952	0.974	0.992	0.964	0.954	0.954	0.97	0.978	0.956	0.982	0.99	0.994	0.954
31	0.984	0.974	0.984	0.976	0.998	0.988	0.98	0.996	0.974	0.984	0.968	0.988	0.926	0.986	0.94	0.928	0.968	0.97	0.954	0.912	0.938	0.976	0.934	0.96	0.954	0.974	0.956	0.942	0.958	0.966	0.966	0.948	0.984	0.98	0.974	0.978	0.91	0.978	0.938	1	0.988	0.988	0.984	0.958	0.988	0.938	0.97	0.994	0.962
32	0.964	0.936	0.974	0.974	0.992	0.958	0.978	0.962	0.996	0.996	0.982	0.984	0.994	0.98	0.938	0.972	0.988	0.996	0.982	0.946	0.97	0.952	0.986	0.94	0.99	0.992	0.94	0.976	0.996	0.938	0.994	0.962	0.988	0.982	0.968	0.966	0.99	0.962	0.99	0.976	0.934	0.976	0.968	0.98	0.988	0.95	0.958	0.968	0.948
33	0.984	1	0.97	0.972	0.946	0.99	0.98	0.994	0.99	0.982	0.952	0.978	0.96	0.934	0.996	0.936	0.942	0.974	0.94	0.886	0.948	0.966	0.948	0.912	0.918	0.952	0.92	0.95	0.958	0.962	0.988	0.942	0.96	0.992	0.944	0.942	0.94	0.97	0.984	0.97	0.974	0.976	0.99	0.99	0.996	0.988	0.988	0.978	0.972
34	0.976	0.954	0.954	0.938	0.988	0.986	0.97	0.946	0.99	0.98	0.986	0.978	0.962	0.966	1	0.966	0.998	0.946	0.962	0.984	0.996	0.956	0.998	0.938	0.986	0.926	0.944	0.946	0.998	0.944	0.966	0.964	0.998	0.978	0.978	0.99	0.964	0.98	0.974	0.99	0.974	0.994	0.92	0.996	0.95	0.976	0.894	0.95	0.992
35	0.98	0.996	0.97	0.972	0.986	0.938	0.996	0.998	0.974	0.99	0.976	0.954	0.998	0.92	0.97	0.98	0.972	0.936	0.978	0.986	0.97	0.908	0.982	0.972	0.962	0.972	0.954	0.964	0.942	0.976	0.984	0.94	0.996	0.934	0.984	0.994	0.984	0.946	0.964	0.976	0.956	0.956	0.952	0.994	0.968	0.978	0.954	1	0.964
36	0.946	0.98	0.956	0.906	0.888	0.972	0.99	0.97	0.992	0.992	0.96	0.952	0.93	0.99	0.964	0.95	0.984	0.974	0.958	0.964	0.948	0.948	0.946	0.96	0.92	0.918	0.976	0.978	0.982	0.986	0.936	0.978	0.988	0.978	0.954	0.952	0.964	0.978	0.97	0.96	0.974	0.936	0.914	0.894	0.94	0.956	0.94	0.962	0.97
37	0.944	0.98	0.986	0.948	0.992	0.97	0.906	0.998	0.934	0.99	0.922	0.99	0.984	0.976	0.974	0.954	0.878	0.932	0.854	0.828	0.946	0.79	0.852	0.954	0.826	0.956	0.998	0.966	0.994	0.992	0.996	0.954	0.968	0.948	0.992	0.966	0.978	0.964	0.992	0.984	0.992	0.99	0.988	0.994	0.948	0.908	0.984	0.986	0.974
38	0.988	0.958	0.942	0.872	0.972	0.974	0.968	0.932	0.972	0.974	0.98	0.942	0.996	0.956	0.972	0.988	0.988	0.964	0.978	0.994	0.938	0.97	0.988	0.986	0.976	0.94	0.982	0.996	0.958	0.962	0.944	0.94	0.992	0.984	0.998	0.99	0.95	0.958	0.98	0.994	0.936	0.914	0.968	0.862	0.924	0.978	0.89	0.876	0.974
39	0.986	0.96	0.958	0.96	0.97	0.982	0.95	0.994	1	0.992	0.958	0.972	0.954	0.932	0.956	0.92	0.846	0.93	0.908	0.878	0.922	0.808	0.894	0.936	0.85	0.914	0.974	0.996	0.908	0.972	0.964	0.916	0.96	0.99	0.998	0.986	0.944	0.958	0.994	0.984	0.944	0.936	0.998	0.978	0.986	0.988	0.994	0.984	0.974
4	0.956	0.98	0.978	0.812	0.944	0.97	0.972	0.992	0.976	0.96	0.986	0.87	0.972	0.802	0.91	0.908	0.924	0.932	0.844	0.896	0.936	0.872	0.908	0.974	0.844	0.984	0.974	0.92	0.988	0.992	0.984	0.972	0.998	0.962	0.96	0.966	0.996	0.96	0.986	0.99	0.968	0.962	0.96	0.8	0.958	0.992	0.932	0.944	0.992
40	0.928	0.93	0.982	0.974	0.988	0.98	0.994	1	0.996	0.964	0.966	0.998	0.956	0.992	0.984	0.82	0.892	0.914	0.896	0.83	0.92	0.922	0.866	0.992	0.89	0.942	0.914	0.96	0.99	0.984	0.976	0.922	0.976	0.986	0.968	0.982	0.96	0.976	0.948	0.994	0.998	0.946	0.984	0.976	0.942	0.97	0.936	0.93	0.976
41	0.942	0.988	0.964	0.964	0.988	0.996	0.982	0.978	1	0.96	0.996	0.992	0.998	0.984	0.976	0.88	0.908	0.95	0.922	0.88	0.842	0.772	0.874	0.992	0.83	0.962	0.984	0.98	0.958	0.936	0.972	0.936	0.97	0.936	0.95	0.946	0.976	0.996	0.974	0.942	0.968	0.952	0.956	0.976	0.998	0.96	0.974	0.918	0.96
42	0.938	0.966	0.972	0.958	0.956	0.998	0.94	0.986	0.928	0.936	0.98	0.864	0.92	0.864	0.966	0.998	0.98	0.972	0.902	0.952	0.98	0.88	0.942	0.922	0.864	0.928	0.966	0.99	0.986	0.972	0.934	0.972	0.772	0.964	0.976	0.984	0.99	0.962	0.98	0.948	0.878	0.962	0.98	0.95	0.968	0.902	0.902	0.896	0.964
43	0.95	0.926	0.95	0.994	0.954	0.978	0.964	0.984	1	0.98	0.978	0.994	0.974	0.978	0.984	0.95	0.986	0.996	0.964	0.94	0.944	0.892	0.93	0.974	0.95	0.942	0.958	0.968	0.976	0.998	0.986	0.944	0.914	0.972	0.948	0.974	0.974	0.982	0.988	0.934	0.934	0.962	0.974	0.996	0.964	0.992	0.97	0.974	0.958
44	0.92	0.918	0.994	0.938	0.96	0.996	0.908	0.938	0.936	0.956	0.96	0.95	0.976	0.972	0.958	0.968	0.984	0.992	0.986	0.986	0.992	0.948	0.982	0.966	0.968	0.908	0.944	0.938	0.992	0.998	0.99	0.984	0.956	0.96	0.956	0.982	0.974	0.992	0.932	0.914	0.952	0.986	0.972	0.932	0.996	0.988	0.958	0.998	0.938
45	0.938	0.956	0.988	0.972	0.97	1	0.948	0.942	0.994	0.98	0.974	0.944	0.998	0.992	0.996	0.936	0.994	0.976	0.942	0.902	0.966	0.944	0.922	0.96	0.948	0.968	0.89	0.966	0.954	0.982	0.996	0.952	0.98	0.928	0.976	0.946	0.982	0.952	0.954	0.984	0.932	0.968	0.998	0.952	0.982	0.944	0.992	0.98	0.984
46	0.958	0.998	0.984	0.804	0.908	0.96	0.978	0.974	0.952	0.966	0.982	0.95	0.938	0.98	0.97	0.962	0.986	0.952	0.958	0.994	0.998	0.992	0.99	0.954	0.986	0.916	0.932	0.986	0.99	0.976	0.96	0.998	0.988	0.98	0.994	0.994	0.98	0.986	0.972	0.964	0.952	0.934	0.912	0.792	0.914	0.948	0.916	0.93	0.984
47	0.958	0.934	0.992	0.97	0.964	0.916	0.938	0.996	0.952	0.92	0.982	0.952	0.992	0.96	0.948	0.986	0.994	0.972	0.962	0.958	0.948	0.894	0.97	0.938	0.936	0.958	0.998	0.984	0.974	0.906	0.99	0.944	0.966	0.968	0.938	0.918	0.98	0.942	0.974	0.988	0.978	0.998	0.936	0.93	0.964	0.92	0.954	0.94	0.95
48	0.984	0.98	0.98	1	0.996	0.958	0.918	0.986	0.956	0.938	0.988	1	0.952	0.924	0.96	0.942	0.932	0.964	0.934	0.814	0.732	0.672	0.836	0.99	0.756	1	0.974	0.984	0.962	0.888	0.994	0.93	0.542	0.93	0.956	0.984	0.998	0.99	0.96	0.944	0.954	0.99	0.958	0.98	0.956	0.994	0.978	0.966	0.978
49	0.96	0.938	0.988	0.992	0.988	0.994	0.944	0.964	0.988	0.986	0.984	0.98	0.978	0.982	0.884	0.962	0.986	0.956	0.934	0.88	0.83	0.798	0.868	0.962	0.844	0.996	0.986	0.996	0.968	0.912	0.958	0.94	0.976	0.918	0.996	0.924	0.992	0.996	0.946	0.922	0.97	0.988	0.978	0.996	0.916	0.972	0.968	0.946	0.944
5	0.964	0.964	0.994	0.992	0.948	0.942	0.952	0.99	1	0.978	0.974	0.998	0.962	0.954	0.986	0.996	0.942	0.986	0.996	0.982	0.984	0.986	0.98	0.928	0.982	0.994	0.986	0.972	0.976	0.948	0.954	0.956	0.996	0.95	0.988	0.942	0.992	0.996	0.994	0.994	0.988	0.994	0.994	0.984	0.972	0.99	0.994	0.932	0.976
50	0.978	0.936	0.998	0.966	0.97	0.996	0.974	0.984	0.992	0.97	0.982	0.962	0.938	0.99	0.982	0.968	0.96	0.966	0.996	0.938	0.944	0.974	0.956	0.952	0.936	0.936	0.95	0.95	1	0.904	0.988	0.956	0.982	0.948	0.946	0.99	0.974	0.988	0.968	0.948	0.952	0.938	0.988	0.948	0.98	0.974	0.99	0.964	0.988
51	0.978	0.956	0.992	0.966	1	0.948	0.986	0.964	0.95	0.978	0.978	0.972	0.93	0.938	0.986	0.964	0.95	0.934	0.974	0.956	0.996	0.922	0.968	0.944	0.956	0.93	0.98	0.986	0.98	0.998	0.918	0.972	0.958	0.934	0.98	0.986	1	0.982	0.966	0.956	0.95	0.946	0.99	0.912	0.97	0.974	0.924	0.952	0.99
52	0.998	0.936	0.976	0.992	0.998	0.922	0.968	0.97	0.994	0.972	0.994	0.976	0.952	0.982	0.972	0.95	0.988	0.954	0.992	0.974	0.998	0.952	0.972	0.954	0.982	0.918	0.996	0.978	0.994	0.996	0.962	0.966	0.998	0.956	0.992	0.982	0.968	0.982	0.982	0.998	0.93	0.982	0.97	0.92	0.968	0.996	0.94	0.938	0.99
53	0.992	0.946	0.99	0.99	0.974	0.952	0.962	0.992	0.932	0.976	0.988	0.986	0.956	0.928	0.984	0.986	0.998	0.962	0.974	0.946	0.914	0.88	0.962	0.982	0.926	0.976	0.99	0.966	0.986	0.98	0.96	0.972	0.74	0.936	0.992	0.99	0.942	0.99	0.976	0.956	0.928	0.968	0.962	0.944	0.998	0.98	0.944	0.99	0.97
54	0.966	0.956	0.976	0.984	0.942	0.962	0.962	0.964	0.972	0.988	0.944	0.926	0.97	0.96	0.996	0.978	0.958	0.954	0.992	0.958	0.962	0.956	0.998	0.978	0.96	0.912	0.986	0.982	0.96	0.942	0.984	0.968	0.996	0.972	0.972	0.96	0.966	0.996	0.996	0.99	0.968	0.974	0.98	0.956	0.97	0.99	1	0.988	0.988
6	0.926	0.99	1	0.958	0.966	0.998	0.968	0.966	0.966	0.942	0.988	0.99	0.958	0.994	0.962	0.992	0.974	0.994	0.98	0.97	0.994	1	0.99	0.95	0.96	0.91	0.928	0.954	0.986	0.97	0.974	0.968	1	0.932	0.946	0.96	0.99	0.974	0.986	0.978	0.972	0.948	0.99	0.964	0.972	0.932	0.998	0.97	0.978
7	0.95	0.984	0.976	0.958	0.966	0.95	0.914	0.936	0.92	0.932	0.99	0.95	0.98	0.958	0.984	0.964	0.958	0.948	0.918	0.93	0.904	0.98	0.982	0.992	0.966	0.964	0.95	0.982	0.978	0.918	0.93	0.958	0.978	0.918	0.97	0.92	0.99	0.964	0.996	0.926	0.958	1	0.96	0.974	0.96	0.964	0.93	0.942	0.986
8	1	0.902	0.982	0.97	0.992	0.996	0.998	0.938	0.972	0.98	0.988	0.994	0.916	0.958	0.954	0.928	0.972	0.964	0.972	0.98	0.996	0.968	0.998	0.972	0.982	0.986	0.984	0.998	0.95	0.994	0.936	0.972	0.99	0.964	0.948	0.992	0.96	0.994	0.956	0.986	0.99	0.972	0.968	0.926	0.998	0.98	0.972	0.968	0.94
9	0.922	0.968	0.994	0.952	0.98	0.986	0.984	0.996	0.972	0.998	0.994	0.992	0.978	0.992	0.954	0.97	0.956	0.948	0.958	0.966	0.98	0.996	0.944	0.984	0.964	0.976	0.936	0.974	0.972	0.982	0.984	0.976	0.986	0.962	0.97	0.996	0.992	0.994	0.982	0.98	0.992	0.984	0.97	0.998	0.998	0.972	0.992	0.958	0.986
[truncated: 100 more columns]
