# Supplementary material for: A transcriptomic microglia taxonomy across mouse and human pathologies
Source: Nat Immunol. 2026 Mar 25;27(5):1066–80. doi: 10.1038/s41590-026-02472-z (PMC7618987; doi:10.1038/s41590-026-02472-z)
Supplement: Supplementary file 6 — Raw data and descriptive P values. [file 41590_2026_2472_MOESM6_ESM.xlsx]

## Sheet: Figure_1B
Contextwise Number of cells per human myeloid cluster																						samples per myeloid cluster human data						Regionwise Number of cells per human myeloid cluster
Cluster	Controls	AD early	AD late	PD	HD	ALS	AGS	MS NAWM	MS lesion	Hippocampal Sclerosis	FCD	Oligodendroglioma 3	Astrocytoma 4	GBM	GBM recurrence	Metastasis (lung)	Fetal brain	total				Myeloid cluster	Total samples					Cluster	Caudate nucleus	Cerebellum	Cerebral cortex	Encephalon	Frontal cortex	Hippocampus	Motor cortex	Occipital cortex	Spinal cord	Substantia nigra	Thalamus
1	169	3	2	3	0	4	0	0	2	5	0	0	0	0	0	0	0	188				1	23					1	0	5	2	0	2	140	14	3	14	3	5
2	155	0	9	0	0	72	0	2	2	2	2	0	0	0	0	0	0	244				2	16					2	0	0	6	0	9	28	197	2	0	1	1
3	81	0	2	0	0	1	0	2	30	1	0	0	0	0	0	0	0	117				3	20					3	0	0	27	0	0	19	1	7	63	0	0
4	294	0	0	3	1	1	0	2	16	0	0	0	0	0	0	0	0	317				4	14					4	1	0	18	0	0	11	3	14	266	1	3
5	175	1	21	0	0	29	0	4	13	7	12	0	0	0	0	0	0	262				5	33					5	1	2	26	0	2	114	78	19	7	3	10
6	75	0	0	0	0	0	0	1	0	7	16	1	2	0	0	0	0	102				6	10					6	72	0	20	0	0	8	2	0	0	0	0
7	25	1	7	2	0	5	0	0	0	1	0	0	0	0	0	0	0	41				7	16					7	0	0	0	0	2	20	2	8	3	3	3
8	591	21	21	27	1	86	1	2	1	11	3	0	0	0	0	0	0	765				8	50					8	3	2	6	0	5	310	372	19	16	3	29
9	201	0	4	0	0	3	0	0	8	25	4	0	3	0	0	0	0	248				9	27					9	0	124	13	0	0	92	4	3	8	3	1
10	15	0	0	0	0	1	0	1	1	5	4	0	0	0	0	0	0	27				10	9					10	1	0	14	0	0	8	4	0	0	0	0
11	6357	93	320	114	10	599	12	247	261	3073	1413	7	27	3	4	2	0	12542				11	91					11	70	138	3401	0	32	5555	2261	419	386	131	149
12	88	0	8	6	0	2	0	0	1	0	0	0	0	0	0	0	0	105				12	19					12	0	0	0	0	1	13	0	4	75	6	6
13	154	6	5	26	2	1	0	0	3	1	3	0	0	0	1	0	13	215				13	32					13	6	3	10	13	1	11	3	10	26	114	18
14	197	4	4	1	1	3	24	0	1	0	0	0	0	0	0	0	0	235				14	22					14	1	21	4	0	0	56	7	133	11	2	0
15	1795	1	0	2	0	2	0	1	2	2	1	0	0	1	0	0	1	1808				15	23					15	0	3	6	1	0	689	2	1097	5	2	3
16	157	0	0	0	0	0	0	0	0	0	0	0	0	0	0	0	0	157				16	9					16	0	1	0	0	0	71	0	85	0	0	0
17	176	2	5	9	1	0	10	0	2	0	0	0	0	0	0	0	0	205				17	22					17	2	3	9	0	1	35	0	135	10	10	0
18	388	6	15	20	2	8	0	1	8	0	0	2	0	0	0	0	0	450				18	21					18	2	0	11	0	1	14	4	26	6	385	1
19	32	0	0	0	0	0	0	0	19	0	0	0	0	0	0	0	0	51				19	9					19	0	0	19	0	0	14	0	15	3	0	0
20	878	12	49	20	4	29	2	3	5	0	0	0	0	0	0	0	0	1002				20	46					20	4	2	6	0	2	554	17	338	54	20	5
21	134	0	10	5	0	20	2	0	3	0	0	0	0	0	0	0	0	174				21	22					21	2	0	4	0	0	37	9	28	87	7	0
22	589	24	46	36	2	62	0	3	7	2	0	0	0	0	0	0	0	771				22	45					22	2	0	10	0	3	111	50	57	37	464	37
23	111	26	8	15	0	1	0	1	27	0	0	0	0	0	0	0	0	189				23	39					23	0	1	5	0	3	46	2	1	89	31	11
24	384	23	13	5	1	7	1	1	0	0	0	0	0	1	0	0	0	436				24	28					24	2	1	2	0	0	368	16	35	5	5	2
25	363	0	0	1	0	1	0	0	0	1	1	0	0	0	1	0	0	368				25	12					25	0	3	2	0	0	49	1	312	0	0	1
26	153	0	1	0	0	3	0	0	2	3	0	0	0	0	0	0	0	162				26	9					26	0	1	4	0	0	150	4	1	2	0	0
27	155	0	0	0	0	0	0	0	0	5	12	0	0	0	0	0	0	172				27	6					27	0	0	17	0	0	155	0	0	0	0	0
28	110	0	0	0	0	0	0	0	0	11	5	0	0	0	0	0	0	126				28	5					28	0	0	109	0	0	17	0	0	0	0	0
29	63	0	0	0	0	0	0	0	0	3	59	0	0	0	0	0	0	125				29	6					29	0	0	122	0	0	3	0	0	0	0	0
30	195	0	0	9	0	1	0	0	5	0	0	0	0	0	0	0	0	210				30	15					30	0	1	1	0	0	13	1	0	173	20	1
31	151	2	14	2	0	6	1	1	17	0	1	0	0	0	0	0	1	196				31	33					31	0	5	18	1	4	90	24	14	6	2	32
32	32	2	1	3	1	4	0	0	5	0	0	0	0	0	0	0	0	48				32	17					32	1	0	5	0	0	4	2	3	5	24	4
33	42	0	1	0	0	0	0	5	19	7	0	0	0	0	0	0	0	74				33	15					33	0	0	24	0	1	34	0	2	9	4	0
34	77	0	5	1	1	2	1	0	11	0	0	0	0	0	0	0	0	98				34	18					34	4	1	3	0	0	5	1	7	75	1	1
35	222	4	3	25	3	9	1	0	5	9	0	1	0	0	0	0	0	282				35	27					35	3	1	5	0	1	70	11	6	10	173	2
36	1015	21	16	56	1	10	0	1	197	5	0	0	0	1	0	0	0	1323				36	48					36	1	0	38	0	2	140	8	7	1026	77	24
37	271	8	4	21	0	12	0	1	9	9	2	1	0	0	0	0	0	338				37	47					37	1	1	7	0	0	164	11	9	109	19	17
38	63	0	0	2	0	2	0	0	0	0	1	0	0	0	0	0	0	68				38	13					38	0	0	1	0	0	49	2	0	13	1	2
39	417	0	3	4	1	8	0	6	7	0	0	0	0	0	0	0	0	446				39	25					39	2	0	13	0	2	43	8	318	56	3	1
40	156	2	19	1	0	57	0	3	0	0	0	0	0	0	0	0	0	238				40	26					40	6	0	3	0	9	51	139	19	9	1	1
41	227	14	8	1	0	78	0	2	3	0	0	0	0	0	0	0	0	333				41	23					41	1	0	3	0	0	20	272	22	13	2	0
42	826	343	33	43	17	178	0	68	26	0	0	1	3	2	0	1	0	1541				42	50					42	26	0	99	0	1	441	503	376	44	21	30
43	170	0	2	0	2	1	0	27	1	2	0	0	0	0	0	0	0	205				43	12					43	160	0	28	0	1	6	5	5	0	0	0
44	32	2	0	0	1	0	0	0	0	0	0	0	0	0	0	0	0	35				44	4					44	1	0	26	0	0	0	0	2	0	6	0
45	508	26	19	21	3	19	2	20	6	24	8	1	0	1	0	0	0	658				45	55					45	9	4	39	0	5	125	92	342	19	7	16
46	17	0	2	0	0	1	0	2	2	3	0	0	0	0	0	0	0	27				46	8					46	0	0	2	0	0	13	3	2	4	3	0
47	214	21	0	1	0	0	0	0	0	6	19	1	0	0	0	3	0	265				47	15					47	1	2	234	0	0	10	0	17	0	1	0
48	544	7	60	23	6	419	1	70	35	86	24	5	1	1	1	0	0	1283				48	66					48	8	10	133	0	22	388	538	112	25	28	19
49	28	0	0	0	0	32	0	0	0	1	0	0	0	0	0	0	0	61				49	11					49	1	0	0	0	0	12	46	0	2	0	0
50	53	0	1	1	0	3	0	88	4	1	0	0	0	0	0	0	0	151				50	14					50	7	3	92	0	1	10	9	18	10	1	0
51	3	1	0	1	0	0	0	0	0	0	1	129	59	1	0	0	0	195				51	8					51	2	0	190	0	0	1	0	1	0	0	1
52	56	0	1	0	9	1	0	373	16	0	0	0	1	0	0	0	0	457				52	13					52	26	0	390	0	1	3	6	19	10	1	1
53	9	0	0	0	0	2	0	3	5	5	3	0	0	0	0	0	0	27				53	10					53	0	1	11	0	0	12	2	0	1	0	0
54	147	0	1	1	0	1	0	0	0	492	252	0	0	0	0	0	0	894				54	21					54	0	6	332	0	0	551	3	1	0	0	1
55	10	0	0	0	0	0	0	0	1	14	142	0	0	0	0	0	0	167				55	10					55	1	0	147	0	0	17	2	0	0	0	0
56	727	0	3	0	0	2	0	3	21	3464	453	0	2	2	0	0	0	4677				56	30					56	0	30	959	0	0	3668	9	6	2	3	0
57	1362	26	200	117	11	374	4	1855	312	669	56	3	7	10	5	0	0	5011				57	75					57	42	78	2257	0	7	1273	279	748	147	63	117
58	12	0	0	0	0	0	0	0	0	7	5	0	0	0	0	0	0	24				58	5					58	0	3	14	0	0	7	0	0	0	0	0
59	6066	26	71	42	1	629	3	276	640	2679	2178	0	13	0	1	0	0	12625				59	72					59	26	299	6092	0	26	3949	1646	388	69	87	43
60	152	6	7	1	1	23	1	3	24	3197	3127	6	3	0	0	0	1	6552				60	43					60	4	7	3205	1	5	3263	59	4	1	1	2
61	9	0	0	0	0	1	0	0	0	7	339	0	0	0	0	2	0	358				61	14					61	2	0	345	0	0	8	2	1	0	0	0
62	5	0	0	0	0	0	0	0	0	13	3	0	0	0	0	0	0	21				62	8					62	0	2	6	0	0	13	0	0	0	0	0
63	10	0	0	0	0	0	0	0	0	3	13	0	0	0	0	0	0	26				63	5					63	0	0	23	0	0	3	0	0	0	0	0
64	0	0	0	0	0	0	0	0	0	26	0	0	0	0	0	0	0	26				64	5					64	0	0	0	0	0	26	0	0	0	0	0
65	10	1	0	0	1	3	0	3	3	0	1	1	13	536	4	0	0	576				65	16					65	3	0	561	0	0	5	2	2	2	1	0
66	111	60	115	80	0	109	3	0	10	0	0	1	2	0	1	0	0	492				66	37					66	0	3	9	0	0	161	5	189	42	81	2
67	0	0	0	0	0	0	0	0	0	0	1	36	415	0	2	2	0	456				67	5					67	0	0	456	0	0	0	0	0	0	0	0
68	0	0	0	1	0	0	0	0	0	0	1	37	58	0	0	0	0	97				68	4					68	0	0	96	0	0	0	0	0	0	0	1
69	0	0	0	0	0	0	0	0	0	0	0	304	46	5	3	0	0	358				69	4					69	0	0	358	0	0	0	0	0	0	0	0
70	0	0	0	0	0	0	0	0	0	0	2	9	246	2	2	0	0	261				70	5					70	0	0	261	0	0	0	0	0	0	0	0
71	0	0	0	0	0	0	0	0	0	0	0	210	11	0	1	0	0	222				71	3					71	0	0	222	0	0	0	0	0	0	0	0
72	0	0	0	0	0	1	0	0	0	0	1	133	10	0	0	0	1	146				72	5					72	0	0	144	1	0	0	1	0	0	0	0
73	4	0	5	1	3	4	0	0	0	0	1	192	20	57	4	0	0	291				73	16					73	3	0	274	0	0	4	2	4	1	2	1
74	0	0	0	0	0	0	0	0	0	16	8	223	13	0	0	0	0	260				74	8					74	0	0	244	0	0	16	0	0	0	0	0
75	194	43	26	310	4	17	0	0	1	0	0	0	0	0	0	0	0	595				75	37					75	4	0	1	0	0	96	3	4	117	311	59
76	117	100	98	196	0	18	1	1	7	0	3	0	0	15	7	0	0	563				76	52					76	1	0	33	0	2	230	13	13	57	40	174
77	116	65	80	50	1	21	0	1	3	8	0	0	0	0	0	0	0	345				77	43					77	2	0	4	0	4	166	19	16	28	74	32
78	15	1	4	1	156	3	0	0	0	2	0	3	0	13	0	0	0	198				78	15					78	156	0	16	0	4	5	2	0	12	3	0
79	15	0	1	2	66	4	0	0	2	0	0	0	0	0	1	0	0	91				79	13					79	66	0	3	0	0	7	0	0	1	11	3
80	52	12	36	400	7	8	6	0	1	1	0	1	0	0	0	0	0	524				80	24					80	7	6	2	0	0	20	7	60	6	415	1
81	29	1	9	269	1	3	5	0	3	0	0	0	0	0	0	0	0	320				81	15					81	1	5	3	0	1	12	3	21	0	274	0
82	29	19	1	4	4	16	0	15	3	3	5	0	1	1	0	0	0	101				82	29					82	8	0	26	0	0	22	9	22	10	1	3
83	39	65	4	52	0	10	0	6	15	5	11	0	1	1	0	0	0	209				83	44					83	0	1	22	0	0	53	13	33	32	7	48
84	14	4	30	3	0	0	0	2	3	0	0	11	0	11	0	2	0	80				84	20					84	0	0	27	0	27	6	0	5	12	0	3
85	48	0	10	0	0	0	1	2	56	0	0	0	2	0	0	0	0	119				85	24					85	0	2	27	0	0	4	0	10	74	2	0
86	11	2	2	3	0	3	0	0	1	1	0	0	0	0	0	0	0	23				86	15					86	1	0	1	0	0	5	2	1	1	8	4
87	9	2	6	5	0	38	0	0	0	4	0	0	0	0	0	0	0	64				87	14					87	0	0	0	0	2	8	38	6	2	8	0
88	15	0	2	9	0	5	0	0	0	0	0	0	0	0	0	0	0	31				88	8					88	0	0	0	0	0	4	4	0	0	22	1
89	9	2	139	3	0	2	0	0	0	0	0	0	0	0	0	0	0	155				89	11					89	1	0	0	0	0	8	0	142	1	2	1
90	5	4	1	0	0	2	0	2	0	1	0	1	1	136	3	0	0	156				90	12					90	2	0	143	0	0	3	1	7	0	0	0
91	5	0	0	1	0	0	0	0	0	1	0	199	169	0	0	0	0	375				91	7					91	1	0	370	0	0	2	0	1	0	0	1
92	442	1013	165	110	34	73	0	39	41	6	0	31	10	19	5	61	0	2049				92	84					92	40	0	174	0	10	1118	29	307	224	60	87
93	2175	5634	1647	722	39	284	6	22	140	132	20	13	25	12	7	5	0	10883				93	98					93	59	18	158	0	54	7911	216	734	478	373	882
94	25	1	1	0	0	0	0	0	1	578	2551	17	4	6	1	0	0	3185				94	25					94	0	0	2592	0	0	590	1	1	1	0	0
95	6	1	2	0	0	2	0	0	1	1	0	146	5	0	0	0	0	164				95	9					95	3	0	152	0	0	3	0	5	0	0	1
96	1	0	2	0	0	0	0	0	2	0	0	282	3	0	0	0	0	290				96	6					96	1	0	287	0	0	0	0	2	0	0	0
97	24	17	4	16	7	1	0	0	10	0	0	0	0	1	0	0	0	80				97	33					97	14	0	6	0	0	7	1	15	18	3	16
98	8	13	9	1	0	1	0	0	0	1	2	0	0	0	1	0	0	36				98	17					98	0	0	3	0	0	21	0	9	2	0	1
99	21	26	7	31	242	2	0	1	9	0	0	0	0	0	0	0	0	339				99	22					99	257	0	5	0	0	17	0	18	7	31	4
100	5	4	17	4	7	6	0	0	3	0	0	1	0	0	0	0	0	47				100	13					100	7	0	2	0	0	7	0	20	2	9	0
101	21	17	13	15	4	55	0	0	0	0	0	1	0	0	0	0	0	126				101	28					101	4	0	1	0	1	75	1	10	14	4	16
102	6	2	3	0	0	1	0	0	0	2	1	42	377	4	0	1	0	439				102	13					102	4	0	425	0	2	7	0	0	1	0	0
103	15	8	0	2	0	14	1	0	2	0	0	0	0	0	0	0	0	42				103	14					103	1	1	0	0	0	33	1	1	3	0	2
104	6	0	2	0	0	2	0	1	1	1	2	1	240	9	14	3	0	282				104	14					104	3	0	273	0	0	3	2	1	0	0	0
105	8	0	0	0	0	0	0	0	0	9	6	0	0	0	0	0	0	23				105	7					105	0	0	13	0	0	9	1	0	0	0	0
106	399	20	8	0	0	1	0	4	3	3698	2505	0	1	0	0	14	2	6655				106	43					106	3	7	2876	2	2	3706	23	34	2	0	0
107	5	0	0	0	0	0	0	1	0	251	30	2	1	0	0	0	0	290				107	12					107	0	0	39	0	0	251	0	0	0	0	0
108	15	0	0	0	0	0	0	0	0	1	20	0	0	0	0	0	0	36				108	5					108	0	0	35	0	0	1	0	0	0	0	0
109	0	0	1	0	0	0	0	0	0	0	0	218	17	5	0	0	0	241				109	4					109	0	0	240	0	0	0	0	1	0	0	0
110	6	1	2	1	0	0	0	0	1	0	0	214	91	6	11	0	0	333				110	12					110	0	0	322	0	0	5	0	0	5	0	1
111	47	0	1	4	0	6	0	3	1	26	11	1	4	4	0	0	0	108				111	36					111	0	0	36	0	0	39	7	6	11	4	5
112	866	3	3	2	0	3	0	4	4	925	965	2	5	0	0	0	3	2785				112	43					112	1	22	1658	3	2	1067	13	3	10	3	3
113	12	0	0	0	0	0	0	0	2	479	13	0	0	0	0	0	0	506				113	14					113	0	1	16	0	0	488	0	0	1	0	0
114	71	1	0	0	0	0	0	0	0	1851	73	0	2	0	0	0	0	1998				114	15					114	0	0	145	0	0	1852	0	1	0	0	0
115	1	0	0	0	0	0	0	0	0	208	6	0	0	1	0	0	0	216				115	12					115	0	0	7	0	0	209	0	0	0	0	0
116	198	0	0	0	0	0	0	0	0	275	374	0	0	0	0	0	0	847				116	14					116	0	1	537	0	0	309	0	0	0	0	0
117	1556	0	0	0	1	0	0	1	0	817	903	0	0	0	0	0	0	3278				117	21					117	2	1	2193	0	0	1080	1	0	1	0	0
118	101	0	0	0	0	0	0	0	0	29	94	0	0	0	0	0	0	224				118	9					118	0	0	189	0	0	35	0	0	0	0	0
119	113	0	0	0	0	0	0	0	0	159	116	0	0	0	0	0	0	388				119	12					119	0	0	226	0	0	160	0	1	1	0	0
120	69	0	0	0	0	0	0	0	0	15	71	0	0	0	0	0	0	155				120	6					120	0	0	138	0	0	17	0	0	0	0	0
121	43	0	0	3	1	162	0	0	1	0	0	0	0	0	0	0	0	210				121	14					121	1	0	1	0	0	14	182	5	3	1	3
122	40	0	0	0	0	0	0	0	0	1	45	2	7	0	0	0	0	95				122	6					122	0	0	54	0	0	41	0	0	0	0	0
123	0	0	110	0	0	0	0	0	0	0	0	0	0	0	0	0	0	110				123	3					123	0	0	0	0	0	1	0	109	0	0	0
124	18	2	3	3	131	3	16	2	3	0	0	1	0	1	0	0	0	183				124	19					124	132	16	8	0	0	4	3	5	12	2	1
125	21	3	65	0	1	2	0	1	1	0	0	0	0	0	0	0	0	94				125	16					125	1	0	1	0	1	84	2	0	4	0	1
126	72	779	58	24	9	27	0	6	8	0	0	0	0	0	0	0	0	983				126	32					126	12	0	12	0	0	58	39	818	4	35	5
127	18	0	21	6	1	8	6	281	15	0	0	0	0	0	0	0	0	356				127	24					127	1	6	296	0	1	16	2	22	5	5	2
128	2	0	0	0	0	0	0	0	0	12	4	0	0	0	0	0	30	48				128	12					128	0	0	4	30	0	12	2	0	0	0	0
129	19	6	9	5	1	5	130	4	3	3	0	0	0	0	0	0	0	185				129	28					129	1	130	9	0	1	14	9	14	1	3	3
130	2	0	0	0	0	0	0	0	0	154	17	0	0	0	0	0	0	173				130	6					130	0	0	19	0	0	154	0	0	0	0	0
131	4	240	1	0	0	0	0	0	0	0	0	0	0	0	0	0	0	245				131	5					131	0	0	0	0	1	2	0	240	2	0	0
132	3	2	46	0	0	2	0	0	0	0	0	0	0	0	0	0	0	53				132	5					132	0	0	0	0	0	2	0	49	0	2	0
133	14	38	1407	27	28	3	2	0	97	0	0	0	0	0	0	0	0	1616				133	28					133	29	0	9	0	0	30	0	1422	97	7	22
134	49	5	87	3	0	17	0	10	9	0	1	0	0	0	0	0	0	181				134	28					134	1	2	19	0	30	44	3	65	5	4	8
135	2	25	0	64	0	0	0	2	2	0	0	0	0	1	0	0	0	96				135	15					135	0	0	4	0	0	4	0	22	1	6	59
136	31	40	45	21	13	66	0	0	63	9	0	11	0	5	0	2	0	306				136	44					136	16	0	79	0	2	88	59	20	14	11	17
137	4	17	1	1	1	2	0	3	0	0	0	0	0	0	0	0	0	29				137	13					137	2	0	3	0	0	14	2	5	1	1	1
138	8	15	0	1	0	3	0	0	0	0	0	0	0	0	0	0	0	27				138	8					138	1	0	0	0	0	19	1	5	0	1	0
139	21	686	570	126	28	0	0	5	28	0	0	1	0	0	1	0	0	1466				139	34					139	28	0	17	0	1	136	0	1136	19	104	25
140	1402	1686	660	426	50	762	0	50	189	373	7	13	23	13	1	5	0	5660				140	93					140	81	21	195	0	88	2764	290	917	482	323	499
141	157	60	103	4	9	767	2	1	5	13	0	5	1	1	0	0	0	1128				141	45					141	24	3	15	0	74	842	15	79	22	45	9
142	77	3	85	8	0	22	3	10	18	0	0	2	0	1	0	0	0	229				142	30					142	0	3	28	0	4	63	2	110	6	2	11
143	80	85	76	9	122	25	0	161	8	0	0	7	0	0	0	0	0	573				143	42					143	136	0	172	0	1	62	3	145	17	26	11
144	17	3	4	2	60	1	1	0	0	0	0	0	0	0	0	0	0	88				144	14					144	66	0	1	0	0	9	1	7	2	2	0
145	9	1	7	0	1	6	0	0	0	0	1	0	0	0	0	0	0	25				145	11					145	2	0	1	0	7	5	4	5	0	1	0
146	4	0	0	0	0	0	0	0	0	12	8	0	0	0	0	0	0	24				146	8					146	0	1	8	0	0	14	1	0	0	0	0
147	28	569	13	28	9	1	0	1	1	2	0	1	0	0	0	0	0	653				147	33					147	15	0	2	0	0	177	1	421	2	17	18
148	21	2	58	2	0	2	0	1	3	0	0	0	0	0	0	0	0	89				148	20					148	0	0	4	0	58	7	3	5	2	5	5
149	8	1	3	0	0	1	0	0	0	3	3	10	107	3	1	0	0	140				149	14					149	0	1	129	0	1	7	0	2	0	0	0
150	134	2	50	2	1	8	0	0	47	5	3	5	0	0	0	0	0	257				150	42					150	2	4	18	0	7	33	2	56	131	4	0
151	246	17	48	11	17	26	1	12	27	0	0	4	0	0	4	0	0	413				151	53					151	19	1	29	0	2	105	16	70	158	6	7
152	103	35	7	8	1	3	0	0	4	0	2	2	0	0	0	0	0	165				152	40					152	2	0	5	0	0	58	4	7	74	9	6
153	5	0	0	0	0	0	0	0	0	60	16	17	9	3	13	2	0	125				153	13					153	0	0	65	0	0	60	0	0	0	0	0
154	13	1	4	1	1	0	1	0	13	13	0	132	32	13	1	38	0	263				154	28					154	2	1	223	0	0	19	0	3	14	0	1
155	0	0	0	0	0	0	0	0	0	0	1	21	33	50	3	3	0	111				155	6					155	0	0	111	0	0	0	0	0	0	0	0
156	177	156	54	14	9	20	6	2	41	0	2	1	1	1	1	2	0	487				156	73					156	10	9	20	0	0	258	15	37	117	10	11
157	22	0	4	0	2	1	0	0	2	73	172	15	27	1	27	2	0	348				157	30					157	5	1	253	0	0	81	2	2	3	0	1
158	38	0	0	0	0	0	0	0	0	192	8	0	1	0	3	0	0	242				158	11					158	0	0	50	0	0	192	0	0	0	0	0
159	140	0	0	0	0	0	0	0	0	187	46	2	0	0	6	4	2	387				159	16					159	0	0	194	2	0	190	0	0	1	0	0
160	155	11	3	9	69	3	8	0	8	1	1	0	0	0	2	0	0	270				160	37					160	73	1	15	0	0	28	1	7	111	33	1
161	123	9	31	0	0	0	0	0	1	0	0	0	0	0	0	0	0	164				161	11					161	1	0	0	0	0	46	0	112	5	0	0
162	102	6	11	1	0	0	8	0	0	0	0	0	0	0	0	0	0	128				162	11					162	1	7	1	0	0	96	0	20	2	0	1
163	116	0	1	1	0	0	17	0	1	1	0	0	0	0	0	0	0	137				163	13					163	1	13	5	0	0	78	0	35	4	0	1
164	81	5	3	0	2	4	0	0	43	0	0	0	0	0	0	0	0	138				164	33					164	4	2	4	0	0	16	1	1	109	0	1
165	223	5	3	0	0	51	0	0	0	0	0	0	0	0	0	0	0	282				165	12					165	0	0	0	0	0	217	51	9	2	3	0
166	1	0	2	0	0	0	10	0	1	0	0	3	1	124	142	2	0	286				166	10					166	0	1	281	0	0	0	0	2	2	0	0
167	23	1	106	0	1	0	106	0	10	0	0	0	0	0	0	0	2	249				167	15					167	1	48	68	2	0	20	0	106	3	1	0
168	23	9	363	2	1	9	0	0	29	0	0	0	0	0	0	0	0	436				168	30					168	1	0	16	0	0	341	2	46	26	1	3
169	16	13	95	3	2	5	1	0	14	0	0	0	0	1	0	0	0	150				169	35					169	2	0	5	0	0	69	0	50	20	1	3
170	5	3	51	2	0	0	0	0	1	0	0	0	0	0	0	0	0	62				170	13					170	0	0	0	0	0	3	0	54	3	2	0
171	15	4	42	10	11	4	2	0	11	1	0	0	0	1	0	0	0	101				171	26					171	12	1	9	0	0	18	0	41	7	10	3
172	9	87	203	2	1	2	1	0	4	0	0	0	0	3	0	0	0	312				172	18					172	1	0	7	0	0	7	1	291	3	2	0
173	6	0	0	1	0	0	74	0	0	0	0	0	0	0	0	0	0	81				173	6					173	1	73	1	0	0	2	0	3	0	1	0
174	0	0	0	0	0	0	0	0	0	0	0	10	252	2	17	0	0	281				174	4					174	0	0	281	0	0	0	0	0	0	0	0
175	0	0	0	0	0	0	0	0	0	0	0	6	71	0	1	0	0	78				175	3					175	0	0	78	0	0	0	0	0	0	0	0
176	6	0	0	2	0	0	0	0	2	0	0	2	3	41	253	0	0	309				176	10					176	1	0	299	0	0	1	1	0	4	1	2
177	0	0	0	0	0	0	0	0	0	0	0	0	0	0	0	0	142	142				177	6					177	0	0	0	142	0	0	0	0	0	0	0
178	19	47	0	0	0	2	0	0	0	0	0	0	0	0	0	0	0	68				178	4					178	1	0	0	0	0	4	16	47	0	0	0
179	9	33	19	0	0	8	0	0	7	0	0	0	0	0	1	0	0	77				179	15					179	0	0	6	0	0	24	0	43	4	0	0
180	0	0	0	0	0	0	0	0	0	0	0	210	2	1	0	0	0	213				180	3					180	0	0	213	0	0	0	0	0	0	0	0
181	1	0	0	0	0	0	0	0	0	0	0	77	5	1	0	1	0	85				181	5					181	0	0	85	0	0	0	0	0	0	0	0
182	6	3	1	0	0	0	0	2	4	1	0	2	2	299	282	0	0	602				182	16					182	0	0	590	0	0	8	0	0	2	0	2
183	20	2	1	0	0	1	2	0	0	5	16	6	20	0	14	0	0	87				183	19					183	0	3	57	0	0	16	3	8	0	0	0
184	0	0	0	2	0	0	0	0	0	0	0	2	3	183	8	0	0	198				184	5					184	0	0	196	0	0	0	0	0	0	2	0
185	10	0	1	1	2	1	3	1	9	0	1	0	6	468	37	3	0	543				185	24					185	2	1	519	0	0	7	0	1	11	1	1
186	5	0	1	0	0	0	0	0	0	17	0	10	6	4	266	1	0	310				186	13					186	0	0	290	0	0	18	0	2	0	0	0
187	0	0	0	0	0	0	1	0	0	3	3	1	2	20	235	0	1	266				187	11					187	0	0	262	1	0	3	0	0	0	0	0
188	0	0	0	0	0	0	0	0	0	1	0	63	0	0	4	0	0	68				188	3					188	0	0	67	0	0	1	0	0	0	0	0
189	5	0	0	0	0	0	0	0	2	0	0	4	6	56	184	0	0	257				189	10					189	0	0	251	0	0	1	0	0	5	0	0
190	7	1	5	14	1	2	353	0	0	0	1	2	2	8	7	0	0	403				190	21					190	1	188	185	0	0	4	1	4	6	12	2
191	6	155	10	0	0	2	0	0	0	0	0	0	0	0	0	0	0	173				191	8					191	0	0	0	0	0	7	1	164	1	0	0
192	13	22	74	12	3	3	1	0	82	0	0	2	0	3	1	0	0	216				192	28					192	4	1	84	0	0	12	2	90	10	12	1
Descriptive statistics for Contextwise Number of cells per human myeloid cluster																						Descriptive statistics for regionwise Number of cells per human myeloid cluster
Cluster	Context	k	n	K	N	pval	enrichment	perc in cluster	perc in context	p adj	stars											Cluster	Tissue label	k	n	K	N	pval	enrichment	perc in cluster	perc in context	p adj	stars
1	Controls	169	188	39019	128732	1.11136e-65	2.96578	89.8936	0.433122	1.22249e-64	***											1	Hippocampus	140	188	49767	128732	2.02833e-23	1.92626	74.4681	0.281311	1.38899e-22	***
2	ALS	72	244	5575	128732	2.84102e-39	6.81372	29.5082	1.29148	2.44575e-38	***											2	Frontal cortex	9	244	542	128732	1.18102e-06	8.76072	3.68852	1.66052	6.11937e-06	***
2	Controls	155	244	39019	128732	1.02185e-26	2.09581	63.5246	0.397242	7.53341e-26	***											2	Motor cortex	197	244	7899	128732	4.88141e-191	13.158	80.7377	2.49399	1.29912e-189	***
3	MS lesion	30	117	2931	128732	4.73447e-23	11.2618	25.641	1.02354	3.31413e-22	***											3	Spinal cord	63	117	5729	128732	4.03437e-53	12.0994	53.8462	1.09967	3.7494e-52	***
3	Controls	81	117	39019	128732	5.04151e-18	2.28407	69.2308	0.207591	3.29601e-17	***											4	Spinal cord	266	317	5729	128732	2.71627e-304	18.8552	83.9117	4.64304	1.67408e-302	***
4	Controls	294	317	39019	128732	2.74861e-122	3.05984	92.7445	0.753479	4.09632e-121	***											5	Motor cortex	78	262	7899	128732	2.35036e-32	4.85185	29.771	0.987467	1.69893e-31	***
5	Controls	175	262	39019	128732	5.11726e-34	2.20367	66.7939	0.448499	4.07617e-33	***											6	Caudate nucleus	72	102	1855	128732	2.62209e-108	48.9863	70.5882	3.8814	3.88667e-107	***
5	ALS	29	262	5575	128732	4.336e-06	2.55587	11.0687	0.520179	2.10129e-05	***											8	Motor cortex	372	765	7899	128732	6.21966e-237	7.92494	48.6275	4.70946	2.27601e-235	***
6	Controls	75	102	39019	128732	3.11139e-19	2.42589	73.5294	0.192214	2.05352e-18	***											9	Cerebellum	124	248	1370	128732	5.29423e-175	46.9825	50	9.05109	1.2156e-173	***
7	Controls	25	41	39019	128732	4.7056e-05	2.01172	60.9756	0.0640713	0.000212442	***											11	Hippocampus	5555	12542	49767	128732	5.18668e-42	1.14568	44.2912	11.162	4.16e-41	***
8	Controls	591	765	39019	128732	1.06552e-158	2.5488	77.2549	1.51465	1.96908e-157	***											11	Motor cortex	2261	12542	7899	128732	0	2.93798	18.0274	28.6239	0	***
8	ALS	86	765	5575	128732	1.64471e-15	2.59584	11.2418	1.5426	1.00866e-14	***											12	Spinal cord	75	105	5729	128732	1.16297e-76	16.0502	71.4286	1.30913	1.36184e-75	***
9	Controls	201	248	39019	128732	2.82597e-61	2.67396	81.0484	0.515134	2.94496e-60	***											13	Encephalon	13	215	199	128732	3.42329e-17	39.1145	6.04651	6.53266	2.22704e-16	***
11	Controls	6357	12542	39019	128732	0	1.67223	50.6857	16.2921	0	***											13	Spinal cord	26	215	5729	128732	4.28895e-06	2.71733	12.093	0.453831	2.17244e-05	***
11	Hippocampal Sclerosis	3073	12542	24542	128732	7.93945e-57	1.2852	24.5017	12.5214	7.91661e-56	***											13	Substantia nigra	114	215	4206	128732	7.0477e-109	16.2287	53.0233	2.71041	1.05806e-107	***
12	Controls	88	105	39019	128732	8.72652e-30	2.76505	83.8095	0.225531	6.71942e-29	***											13	Thalamus	18	215	2699	128732	8.45714e-07	3.99317	8.37209	0.666914	4.44094e-06	***
13	Controls	154	215	39019	128732	1.22299e-35	2.36316	71.6279	0.39468	1.02732e-34	***											14	Cerebellum	21	235	1370	128732	1.78936e-13	8.39687	8.93617	1.53285	1.10865e-12	***
13	Fetal brain	13	215	199	128732	3.42329e-17	39.1145	6.04651	6.53266	2.18649e-16	***											14	Occipital cortex	133	235	13864	128732	4.41806e-66	5.25511	56.5957	0.959319	4.61924e-65	***
13	PD	26	215	3830	128732	1.85279e-09	4.06465	12.093	0.678851	1.02718e-08	***											15	Occipital cortex	1097	1808	13864	128732	0	5.63386	60.6748	7.91258	0	***
14	Controls	197	235	39019	128732	6.80707e-65	2.76572	83.8298	0.504882	7.42881e-64	***											16	Occipital cortex	85	157	13864	128732	9.3761e-41	5.0271	54.1401	0.613099	7.41852e-40	***
14	AGS	24	235	844	128732	3.02166e-21	15.5771	10.2128	2.8436	2.09401e-20	***											17	Occipital cortex	135	205	13864	128732	4.11126e-79	6.11474	65.8537	0.973745	4.91254e-78	***
15	Controls	1795	1808	39019	128732	0	3.27549	99.281	4.60032	0	***											18	Substantia nigra	385	450	4206	128732	0	26.1858	85.5556	9.15359	0	***
16	Controls	157	157	39019	128732	3.26901e-82	3.29921	100	0.402368	4.11895e-81	***											20	Hippocampus	554	1002	49767	128732	8.9944e-27	1.43017	55.2894	1.11319	6.30685e-26	***
17	Controls	176	205	39019	128732	2.14689e-61	2.8325	85.8537	0.451062	2.25423e-60	***											20	Occipital cortex	338	1002	13864	128732	6.37502e-85	3.13218	33.7325	2.43797	7.94165e-84	***
17	AGS	10	205	844	128732	1.27735e-06	7.4403	4.87805	1.18483	6.46133e-06	***											21	Spinal cord	87	174	5729	128732	4.19793e-69	11.2351	50	1.51859	4.55165e-68	***
18	Controls	388	450	39019	128732	5.55497e-135	2.84465	86.2222	0.994387	8.74908e-134	***											22	Substantia nigra	464	771	4206	128732	0	18.4196	60.1816	11.0319	0	***
19	MS lesion	19	51	2931	128732	1.40637e-18	16.3627	37.2549	0.648243	9.23808e-18	***											22	Thalamus	37	771	2699	128732	4.30407e-06	2.28892	4.79896	1.37088	2.17244e-05	***
19	Controls	32	51	39019	128732	1.72153e-06	2.07009	62.7451	0.0820113	8.61387e-06	***											23	Spinal cord	89	189	5729	128732	1.03767e-67	10.5812	47.0899	1.5535	1.0947e-66	***
21	Controls	134	174	39019	128732	7.30594e-37	2.54077	77.0115	0.343422	6.21229e-36	***											23	Substantia nigra	31	189	4206	128732	1.70259e-13	5.02016	16.4021	0.737042	1.06049e-12	***
21	ALS	20	174	5575	128732	7.34775e-05	2.65413	11.4943	0.358744	0.000330649	***											24	Hippocampus	368	436	49767	128732	1.38436e-86	2.18326	84.4037	0.739446	1.74311e-85	***
22	Controls	589	771	39019	128732	4.76708e-154	2.52041	76.3943	1.50952	8.47074e-153	***											25	Occipital cortex	312	368	13864	128732	7.8551e-240	7.87236	84.7826	2.25043	3.06611e-238	***
22	ALS	62	771	5575	128732	3.21886e-06	1.85686	8.0415	1.11211	1.57089e-05	***											26	Hippocampus	150	162	49767	128732	1.45199e-47	2.39509	92.5926	0.301405	1.27841e-46	***
23	Controls	111	189	39019	128732	5.78817e-16	1.93763	58.7302	0.284477	3.56551e-15	***											27	Hippocampus	155	172	49767	128732	3.08674e-45	2.33103	90.1163	0.311451	2.65777e-44	***
23	MS lesion	27	189	2931	128732	4.2909e-14	6.27441	14.2857	0.921187	2.60842e-13	***											28	Cerebral cortex	109	126	40602	128732	1.72799e-37	2.74281	86.5079	0.26846	1.2971e-36	***
24	Controls	384	436	39019	128732	1.83828e-140	2.90573	88.0734	0.984136	3.10714e-139	***											29	Cerebral cortex	122	125	40602	128732	6.62847e-57	3.09449	97.6	0.300478	6.41482e-56	***
25	Controls	363	368	39019	128732	1.85383e-179	3.25439	98.6413	0.930316	3.72379e-178	***											30	Spinal cord	173	210	5729	128732	4.95925e-195	18.5112	82.381	3.01972	1.35053e-193	***
26	Controls	153	162	39019	128732	2.65896e-67	3.11592	94.4444	0.392117	2.99619e-66	***											30	Substantia nigra	20	210	4206	128732	2.19222e-05	2.91493	9.52381	0.475511	0.000106078	***
27	Controls	155	172	39019	128732	1.03547e-60	2.97313	90.1163	0.397242	1.07102e-59	***											31	Thalamus	32	196	2699	128732	3.42486e-19	7.78713	16.3265	1.18562	2.24051e-18	***
28	Controls	110	126	39019	128732	2.02433e-40	2.88027	87.3016	0.281914	1.7646e-39	***											32	Substantia nigra	24	48	4206	128732	3.09839e-23	15.3034	50	0.570613	2.10943e-22	***
29	FCD	59	125	16317	128732	4.29866e-21	3.72382	47.2	0.361586	2.96415e-20	***											34	Spinal cord	75	98	5729	128732	1.41874e-80	17.1966	76.5306	1.30913	1.71272e-79	***
29	Controls	63	125	39019	128732	2.1002e-06	1.6628	50.4	0.16146	1.0396e-05	***											35	Substantia nigra	173	282	4206	128732	2.19913e-180	18.7765	61.3475	4.11317	5.25548e-179	***
30	Controls	195	210	39019	128732	8.49673e-82	3.06356	92.8571	0.499757	1.06094e-80	***											36	Spinal cord	1026	1323	5729	128732	0	17.4259	77.551	17.9089	0	***
31	Controls	151	196	39019	128732	2.22689e-41	2.54174	77.0408	0.386991	1.99127e-40	***											36	Substantia nigra	77	1323	4206	128732	1.26757e-06	1.78135	5.82011	1.83072	6.53888e-06	***
31	MS lesion	17	196	2931	128732	3.10692e-06	3.80946	8.67347	0.580007	1.52162e-05	***											37	Hippocampus	164	338	49767	128732	0.000140701	1.25508	48.5207	0.329536	0.000667048	***
32	Controls	32	48	39019	128732	2.25202e-07	2.19948	66.6667	0.0820113	1.16902e-06	***											37	Spinal cord	109	338	5729	128732	6.31094e-62	7.24632	32.2485	1.9026	6.37079e-61	***
33	MS lesion	19	74	2931	128732	3.77522e-15	11.277	25.6757	0.648243	2.30505e-14	***											38	Hippocampus	49	68	49767	128732	2.40091e-08	1.86394	72.0588	0.0984588	1.31377e-07	***
33	Controls	42	74	39019	128732	2.09822e-06	1.87253	56.7568	0.10764	1.0396e-05	***											38	Spinal cord	13	68	5729	128732	8.32946e-06	4.29578	19.1176	0.226916	4.15055e-05	***
34	Controls	77	98	39019	128732	8.49239e-23	2.59224	78.5714	0.19734	5.9148e-22	***											39	Occipital cortex	318	446	13864	128732	2.34073e-201	6.62049	71.3004	2.29371	6.85247e-200	***
34	MS lesion	11	98	2931	128732	1.5254e-05	4.92989	11.2245	0.375299	7.07092e-05	***											39	Spinal cord	56	446	5729	128732	4.54702e-12	2.82138	12.5561	0.977483	2.74462e-11	***
35	Controls	222	282	39019	128732	3.64943e-63	2.59725	78.7234	0.568954	3.89085e-62	***											40	Frontal cortex	9	238	542	128732	9.61482e-07	8.98158	3.78151	1.66052	5.00398e-06	***
35	PD	25	282	3830	128732	1.56456e-06	2.97974	8.86525	0.652742	7.85682e-06	***											40	Motor cortex	139	238	7899	128732	1.81466e-103	9.51814	58.4034	1.75972	2.5602e-102	***
36	Controls	1015	1323	39019	128732	5.29267e-268	2.53114	76.7196	2.6013	1.35845e-266	***											41	Motor cortex	272	333	7899	128732	2.40545e-266	13.3119	81.6817	3.44347	1.17366e-264	***
36	MS lesion	197	1323	2931	128732	1.99318e-97	6.53999	14.8904	6.72126	2.70839e-96	***											42	Motor cortex	503	1541	7899	128732	6.97016e-223	5.31961	32.6411	6.36789	2.26724e-221	***
37	Controls	271	338	39019	128732	4.49536e-80	2.64523	80.1775	0.694533	5.51378e-79	***											42	Occipital cortex	376	1541	13864	128732	1.28411e-52	2.2656	24.3997	2.71206	1.18401e-51	***
38	Controls	63	68	39019	128732	3.75661e-27	3.05662	92.6471	0.16146	2.78431e-26	***											43	Caudate nucleus	160	205	1855	128732	6.11141e-253	54.1637	78.0488	8.62534	2.65054e-251	***
39	Controls	417	446	39019	128732	1.35642e-176	3.08469	93.4978	1.06871	2.68572e-175	***											44	Cerebral cortex	26	35	40602	128732	2.5526e-07	2.35529	74.2857	0.0640363	1.36488e-06	***
40	Controls	156	238	39019	128732	4.20143e-29	2.16251	65.5462	0.399805	3.19955e-28	***											45	Motor cortex	92	658	7899	128732	2.19385e-13	2.27864	13.9818	1.1647	1.3521e-12	***
40	ALS	57	238	5575	128732	2.91253e-26	5.53018	23.9496	1.02242	2.13585e-25	***											45	Occipital cortex	342	658	13864	128732	2.97124e-152	4.82612	51.9757	2.46682	6.32603e-151	***
41	Controls	227	333	39019	128732	6.49106e-46	2.24901	68.1682	0.581768	5.99774e-45	***											47	Cerebral cortex	234	265	40602	128732	7.85519e-83	2.79968	88.3019	0.576326	9.68255e-82	***
41	ALS	78	333	5575	128732	1.22613e-34	5.40869	23.4234	1.3991	9.93812e-34	***											48	Frontal cortex	22	1283	542	128732	4.79335e-08	4.07271	1.71473	4.05904	2.59862e-07	***
42	Controls	826	1541	39019	128732	1.90147e-81	1.76843	53.6016	2.11692	2.35307e-80	***											48	Motor cortex	538	1283	7899	128732	2.40191e-302	6.83392	41.933	6.81099	1.40632e-300	***
42	AD early	343	1541	12771	128732	1.46338e-46	2.24364	22.2583	2.68577	1.36123e-45	***											49	Motor cortex	46	61	7899	128732	4.3304e-43	12.2897	75.4098	0.582352	3.54608e-42	***
42	ALS	178	1541	5575	128732	6.09922e-32	2.66722	11.5509	3.19283	4.776e-31	***											50	Cerebral cortex	92	151	40602	128732	1.04224e-13	1.93175	60.9272	0.22659	6.56162e-13	***
43	Controls	170	205	39019	128732	7.73054e-55	2.73593	82.9268	0.435685	7.54545e-54	***											51	Cerebral cortex	190	195	40602	128732	1.53455e-87	3.08929	97.4359	0.467957	1.95321e-86	***
43	MS NAWM	27	205	3741	128732	7.88793e-11	4.5322	13.1707	0.721732	4.51763e-10	***											52	Caudate nucleus	26	457	1855	128732	5.20237e-09	3.94821	5.68928	1.40162	2.91482e-08	***
44	Controls	32	35	39019	128732	5.88857e-14	3.01642	91.4286	0.0820113	3.5485e-13	***											52	Cerebral cortex	390	457	40602	128732	3.41725e-126	2.70575	85.3392	0.960544	6.06303e-125	***
45	Controls	508	658	39019	128732	2.43968e-136	2.54711	77.2036	1.30193	3.88666e-135	***											54	Cerebral cortex	332	894	40602	128732	0.000206648	1.17744	37.1365	0.817694	0.000971828	***
47	Controls	214	265	39019	128732	1.33293e-64	2.66427	80.7547	0.548451	1.44332e-63	***											54	Hippocampus	551	894	49767	128732	4.37807e-44	1.59426	61.6331	1.10716	3.71502e-43	***
48	ALS	419	1283	5575	128732	9.69221e-244	7.541	32.6578	7.5157	2.35674e-242	***											55	Cerebral cortex	147	167	40602	128732	3.57762e-52	2.79087	88.024	0.362051	3.27296e-51	***
48	Controls	544	1283	39019	128732	2.45016e-20	1.39889	42.4006	1.39419	1.67287e-19	***											56	Hippocampus	3668	4677	49767	128732	0	2.02865	78.4263	7.37035	0	***
48	MS NAWM	70	1283	3741	128732	6.30789e-07	1.87746	5.45596	1.87116	3.21424e-06	***											57	Cerebral cortex	2257	5011	40602	128732	1.37977e-92	1.42806	45.0409	5.55884	1.79523e-91	***
49	ALS	32	61	5575	128732	1.36327e-27	12.1133	52.459	0.573991	1.02135e-26	***											57	Occipital cortex	748	5011	13864	128732	1.54068e-20	1.38604	14.9272	5.39527	1.01929e-19	***
50	MS NAWM	88	151	3741	128732	8.44418e-94	20.0542	58.2781	2.35231	1.10412e-92	***											59	Cerebellum	299	12625	1370	128732	5.53855e-40	2.22539	2.36832	21.8248	4.35278e-39	***
51	Oligodendroglioma 3	129	195	3142	128732	1.47047e-157	27.1041	66.1538	4.10567	2.68168e-156	***											59	Cerebral cortex	6092	12625	40602	128732	0	1.52992	48.2535	15.0042	0	***
51	Astrocytoma 4	59	195	2536	128732	4.60337e-52	15.3587	30.2564	2.3265	4.40019e-51	***											59	Motor cortex	1646	12625	7899	128732	1.03433e-202	2.12477	13.0376	20.8381	3.10564e-201	***
52	MS NAWM	373	457	3741	128732	0	28.0861	81.6193	9.9706	0	***											60	Cerebral cortex	3205	6552	40602	128732	1.93907e-198	1.55093	48.9164	7.8937	5.40631e-197	***
54	Hippocampal Sclerosis	492	894	24542	128732	2.97032e-127	2.88672	55.0336	2.00473	4.52403e-126	***											60	Hippocampus	3263	6552	49767	128732	7.33669e-79	1.28821	49.8016	6.55655	8.67804e-78	***
54	FCD	252	894	16317	128732	2.72607e-35	2.22387	28.1879	1.5444	2.26247e-34	***											61	Cerebral cortex	345	358	40602	128732	7.32044e-153	3.05545	96.3687	0.849712	1.58745e-151	***
55	FCD	142	167	16317	128732	3.11319e-100	6.70839	85.0299	0.870258	4.31489e-99	***											63	Cerebral cortex	23	26	40602	128732	2.6221e-09	2.80475	88.4615	0.0566475	1.48333e-08	***
56	Hippocampal Sclerosis	3464	4677	24542	128732	0	3.88496	74.0646	14.1146	0	***											64	Hippocampus	26	26	49767	128732	1.84879e-11	2.58669	100	0.0522435	1.0934e-10	***
57	MS NAWM	1855	5011	3741	128732	0	12.7385	37.0186	49.5857	0	***											65	Cerebral cortex	561	576	40602	128732	3.01189e-256	3.08802	97.3958	1.38171	1.35651e-254	***
57	MS lesion	312	5011	2931	128732	1.88646e-57	2.73464	6.2263	10.6448	1.89466e-56	***											66	Occipital cortex	189	492	13864	128732	5.5581e-58	3.56693	38.4146	1.36324	5.46936e-57	***
57	ALS	374	5011	5575	128732	1.86669e-24	1.72341	7.46358	6.70852	1.35457e-23	***											66	Spinal cord	42	492	5729	128732	5.4165e-05	1.91819	8.53659	0.733112	0.000261018	***
59	Controls	6066	12625	39019	128732	0	1.58519	48.0475	15.5463	0	***											66	Substantia nigra	81	492	4206	128732	6.78205e-33	5.03892	16.4634	1.92582	4.96361e-32	***
59	MS lesion	640	12625	2931	128732	9.08765e-85	2.22648	5.06931	21.8356	1.15555e-83	***											67	Cerebral cortex	456	456	40602	128732	5.21379e-230	3.17058	100	1.1231	1.85011e-228	***
59	FCD	2178	12625	16317	128732	2.64398e-55	1.36105	17.2515	13.348	2.59898e-54	***											68	Cerebral cortex	96	97	40602	128732	4.80626e-47	3.1379	98.9691	0.236442	4.2001e-46	***
59	Hippocampal Sclerosis	2679	12625	24542	128732	7.60903e-11	1.11306	21.2198	10.916	4.37598e-10	***											69	Cerebral cortex	358	358	40602	128732	1.3257e-180	3.17058	100	0.88173	3.23415e-179	***
59	ALS	629	12625	5575	128732	0.000110307	1.15043	4.98218	11.2825	0.000493178	***											70	Cerebral cortex	261	261	40602	128732	8.98536e-132	3.17058	100	0.642825	1.61875e-130	***
60	Hippocampal Sclerosis	3197	6552	24542	128732	0	2.55944	48.7943	13.0266	0	***											71	Cerebral cortex	222	222	40602	128732	3.69026e-112	3.17058	100	0.546771	5.61207e-111	***
60	FCD	3127	6552	16317	128732	0	3.76531	47.7259	19.1641	0	***											72	Cerebral cortex	144	146	40602	128732	2.88234e-69	3.12715	98.6301	0.354662	3.15441e-68	***
61	FCD	339	358	16317	128732	4.93852e-276	7.47073	94.6927	2.07759	1.3163e-274	***											73	Cerebral cortex	274	291	40602	128732	5.91275e-114	2.98536	94.1581	0.674844	9.11031e-113	***
62	Hippocampal Sclerosis	13	21	24542	128732	1.89123e-05	3.24714	61.9048	0.0529704	8.73749e-05	***											74	Cerebral cortex	244	260	40602	128732	1.02792e-100	2.97547	93.8462	0.600956	1.39964e-99	***
63	FCD	13	26	16317	128732	4.47122e-06	3.94472	50	0.0796715	2.15927e-05	***											75	Spinal cord	117	595	5729	128732	7.65248e-42	4.41852	19.6639	2.04224	6.09595e-41	***
64	Hippocampal Sclerosis	26	26	24542	128732	1.91052e-19	5.24538	100	0.105941	1.27922e-18	***											75	Substantia nigra	311	595	4206	128732	3.46819e-294	15.9978	52.2689	7.3942	1.93393e-292	***
65	GBM	536	576	2175	128732	0	55.0769	93.0556	24.6437	0	***											75	Thalamus	59	595	2699	128732	1.63898e-22	4.72954	9.91597	2.18599	1.10301e-21	***
66	ALS	109	492	5575	128732	2.63287e-45	5.11568	22.1545	1.95516	2.41666e-44	***											76	Spinal cord	57	563	5729	128732	1.08037e-08	2.27496	10.1243	0.994938	6.02435e-08	***
66	PD	80	492	3830	128732	7.08959e-35	5.46528	16.2602	2.08877	5.84891e-34	***											76	Substantia nigra	40	563	4206	128732	5.35705e-06	2.17455	7.1048	0.951022	2.68081e-05	***
66	AD late	115	492	8105	128732	9.21062e-35	3.7125	23.374	1.41888	7.50936e-34	***											76	Thalamus	174	563	2699	128732	8.58344e-149	14.7409	30.9059	6.44683	1.79486e-147	***
67	Astrocytoma 4	415	456	2536	128732	0	46.1977	91.0088	16.3644	0	***											77	Substantia nigra	74	345	4206	128732	3.94023e-38	6.56493	21.4493	1.75939	2.99611e-37	***
67	Oligodendroglioma 3	36	456	3142	128732	1.2014e-09	3.23458	7.89474	1.14577	6.76887e-09	***											77	Thalamus	32	345	2699	128732	4.00411e-12	4.42399	9.27536	1.18562	2.44209e-11	***
68	Astrocytoma 4	58	97	2536	128732	5.99541e-73	30.3524	59.7938	2.28707	6.92469e-72	***											78	Caudate nucleus	156	198	1855	128732	8.18618e-248	54.6767	78.7879	8.4097	3.30552e-246	***
68	Oligodendroglioma 3	37	97	3142	128732	3.57287e-34	15.6282	38.1443	1.17759	2.86243e-33	***											79	Caudate nucleus	66	91	1855	128732	1.05957e-100	50.3321	72.5275	3.55795	1.42616e-99	***
69	Oligodendroglioma 3	304	358	3142	128732	0	34.7913	84.9162	9.67537	0	***											79	Substantia nigra	11	91	4206	128732	0.000191294	3.69972	12.0879	0.261531	0.000903248	***
69	Astrocytoma 4	46	358	2536	128732	1.60769e-23	6.52247	12.8492	1.81388	1.13687e-22	***											80	Substantia nigra	415	524	4206	128732	0	24.2401	79.1985	9.86686	0	***
70	Astrocytoma 4	246	261	2536	128732	0	47.8445	94.2529	9.70032	0	***											81	Substantia nigra	274	320	4206	128732	0	26.207	85.625	6.5145	0	***
71	Oligodendroglioma 3	210	222	3142	128732	0	38.7567	94.5946	6.68364	0	***											82	Caudate nucleus	8	101	1855	128732	0.000113204	5.49682	7.92079	0.431267	0.000541071	***
72	Oligodendroglioma 3	133	146	3142	128732	2.04032e-198	37.3232	91.0959	4.23297	4.28466e-197	***											83	Spinal cord	32	209	5729	128732	1.23085e-09	3.44042	15.311	0.558562	7.03083e-09	***
73	Oligodendroglioma 3	192	291	3142	128732	4.06296e-234	27.0326	65.9794	6.11076	9.54451e-233	***											83	Thalamus	48	209	2699	128732	3.60466e-35	10.9541	22.9665	1.77844	2.67156e-34	***
73	GBM	57	291	2175	128732	1.9509e-42	11.5934	19.5876	2.62069	1.75581e-41	***											84	Frontal cortex	27	80	542	128732	4.67208e-44	80.1606	33.75	4.98155	3.93597e-43	***
73	Astrocytoma 4	20	291	2536	128732	1.82019e-06	3.48879	6.87285	0.788644	9.07475e-06	***											85	Spinal cord	74	119	5729	128732	1.16654e-68	13.9731	62.1849	1.29167	1.25322e-67	***
75	PD	310	595	3830	128732	2.15868e-305	17.5119	52.1008	8.09399	6.3658e-304	***											86	Substantia nigra	8	23	4206	128732	4.0739e-07	10.6458	34.7826	0.190204	2.14889e-06	***
76	PD	196	563	3830	128732	4.82751e-150	11.7013	34.8135	5.11749	8.36367e-149	***											87	Motor cortex	38	64	7899	128732	9.77308e-30	9.67649	59.375	0.481074	6.93593e-29	***
76	AD late	98	563	8105	128732	8.03013e-20	2.76472	17.4067	1.20913	5.4028e-19	***											88	Substantia nigra	22	31	4206	128732	2.95095e-26	21.7209	70.9677	0.523062	2.05688e-25	***
76	AD early	100	563	12771	128732	8.39169e-09	1.79041	17.762	0.783024	4.54331e-08	***											89	Occipital cortex	142	155	13864	128732	1.30246e-120	8.50657	91.6129	1.02424	2.17883e-119	***
77	AD late	80	345	8105	128732	1.98785e-24	3.68302	23.1884	0.987045	1.43498e-23	***											90	Cerebral cortex	143	156	40602	128732	4.37475e-56	2.90637	91.6667	0.352199	4.1649e-55	***
77	PD	50	345	3830	128732	3.85166e-20	4.87123	14.4928	1.30548	2.6041e-19	***											91	Cerebral cortex	370	375	40602	128732	1.10177e-176	3.12831	98.6667	0.911285	2.58034e-175	***
77	AD early	65	345	12771	128732	3.65764e-07	1.89914	18.8406	0.508966	1.87759e-06	***											92	Hippocampus	1118	2049	49767	128732	6.98618e-49	1.41138	54.5632	2.24647	6.19759e-48	***
78	HD	156	198	1249	128732	5.30372e-276	81.2051	78.7879	12.49	1.38697e-274	***											92	Occipital cortex	307	2049	13864	128732	2.0885e-09	1.39122	14.9829	2.21437	1.1872e-08	***
78	GBM	13	198	2175	128732	3.80341e-05	3.88602	6.56566	0.597701	0.000172837	***											92	Spinal cord	224	2049	5729	128732	1.54505e-34	2.45648	10.9322	3.90993	1.13789e-33	***
79	HD	66	91	1249	128732	3.0724e-112	74.7527	72.5275	5.28423	4.34525e-111	***											92	Thalamus	87	2049	2699	128732	1.02011e-09	2.02517	4.24597	3.22342	5.88447e-09	***
80	PD	400	524	3830	128732	0	25.6576	76.3359	10.4439	0	***											93	Hippocampus	7911	10883	49767	128732	0	1.8803	72.6914	15.8961	0	***
81	PD	269	320	3830	128732	0	28.2547	84.0625	7.0235	0	***											93	Thalamus	882	10883	2699	128732	1.77679e-287	3.86548	8.10438	32.6788	9.45738e-286	***
82	MS NAWM	15	101	3741	128732	2.44651e-07	5.11056	14.8515	0.400962	1.26525e-06	***											94	Cerebral cortex	2592	3185	40602	128732	0	2.58027	81.3815	6.38392	0	***
82	ALS	16	101	5575	128732	7.21898e-06	3.65797	15.8416	0.286996	3.43832e-05	***											95	Cerebral cortex	152	164	40602	128732	3.22578e-61	2.93859	92.6829	0.374366	3.22854e-60	***
83	PD	52	209	3830	128732	1.62231e-32	8.36267	24.8804	1.3577	1.28487e-31	***											96	Cerebral cortex	287	290	40602	128732	9.7149e-139	3.13778	98.9655	0.706862	1.89602e-137	***
83	AD early	65	209	12771	128732	2.31538e-17	3.13494	31.1005	0.508966	1.4857e-16	***											97	Caudate nucleus	14	80	1855	128732	9.86476e-12	12.1445	17.5	0.754717	5.92391e-11	***
83	MS lesion	15	209	2931	128732	0.000103415	3.15221	7.17703	0.511771	0.000463859	***											97	Spinal cord	18	80	5729	128732	1.14461e-08	5.0558	22.5	0.314191	6.32233e-08	***
84	AD late	30	80	8105	128732	3.4684e-16	5.95614	37.5	0.370142	2.1654e-15	***											97	Thalamus	16	80	2699	128732	1.01496e-11	9.53924	20	0.592812	6.03757e-11	***
84	GBM	11	80	2175	128732	1.12531e-07	8.13823	13.75	0.505747	5.97578e-07	***											99	Caudate nucleus	257	339	1855	128732	0	52.6109	75.8112	13.8544	0	***
84	Oligodendroglioma 3	11	80	3142	128732	4.01458e-06	5.63356	13.75	0.350095	1.95235e-05	***											99	Substantia nigra	31	339	4206	128732	3.54782e-07	2.79885	9.14454	0.737042	1.87986e-06	***
85	MS lesion	56	119	2931	128732	5.96777e-59	20.6686	47.0588	1.91061	6.08186e-58	***											100	Caudate nucleus	7	47	1855	128732	4.8485e-06	10.3358	14.8936	0.377358	2.43673e-05	***
87	ALS	38	64	5575	128732	2.70735e-35	13.7102	59.375	0.681614	2.26047e-34	***											100	Occipital cortex	20	47	13864	128732	2.32176e-08	3.95121	42.5532	0.144259	1.27642e-07	***
88	PD	9	31	3830	128732	2.01456e-07	9.75817	29.0323	0.234987	1.05365e-06	***											100	Substantia nigra	9	47	4206	128732	1.86131e-05	5.86087	19.1489	0.21398	9.08165e-05	***
89	AD late	139	155	8105	128732	3.32119e-147	14.2435	89.6774	1.71499	5.68292e-146	***											101	Hippocampus	75	126	49767	128732	1.72247e-06	1.5397	59.5238	0.150702	8.80791e-06	***
90	GBM	136	156	2175	128732	8.35279e-219	51.599	87.1795	6.25287	1.86725e-217	***											101	Thalamus	16	126	2699	128732	1.08624e-08	6.05666	12.6984	0.592812	6.02838e-08	***
91	Oligodendroglioma 3	199	375	3142	128732	6.80931e-215	21.7421	53.0667	6.33355	1.49805e-213	***											102	Cerebral cortex	425	439	40602	128732	1.09354e-190	3.06947	96.8109	1.04675	2.84564e-189	***
91	Astrocytoma 4	169	375	2536	128732	2.40134e-182	22.8767	45.0667	6.66404	4.8945e-181	***											103	Hippocampus	33	42	49767	128732	1.56128e-07	2.0324	78.5714	0.066309	8.42516e-07	***
92	AD early	1013	2049	12771	128732	0	4.98344	49.4388	7.93203	0	***											104	Cerebral cortex	273	282	40602	128732	7.70126e-123	3.06939	96.8085	0.672381	1.3262e-121	***
92	Metastasis (lung)	61	2049	161	128732	2.93102e-66	23.8039	2.97706	37.8882	3.24991e-65	***											106	Cerebral cortex	2876	6655	40602	128732	8.08831e-94	1.37019	43.2156	7.08339	1.0642e-92	***
92	PD	110	2049	3830	128732	4.08682e-09	1.80442	5.36847	2.87206	2.24775e-08	***											106	Hippocampus	3706	6655	49767	128732	4.81218e-183	1.44046	55.6875	7.4467	1.19895e-181	***
93	AD early	5634	10883	12771	128732	0	5.21831	51.7688	44.1156	0	***											107	Hippocampus	251	290	49767	128732	3.90941e-64	2.23883	86.5517	0.50435	4.05126e-63	***
93	AD late	1647	10883	8105	128732	1.4401e-262	2.40369	15.1337	20.3208	3.62906e-261	***											108	Cerebral cortex	35	36	40602	128732	7.13097e-17	3.08251	97.2222	0.0862027	4.58812e-16	***
93	PD	722	10883	3830	128732	1.27593e-94	2.22985	6.6342	18.8512	1.68423e-93	***											109	Cerebral cortex	240	241	40602	128732	5.43433e-119	3.15743	99.5851	0.591104	8.83834e-118	***
94	FCD	2551	3185	16317	128732	0	6.31898	80.0942	15.634	0	***											110	Cerebral cortex	322	333	40602	128732	3.42905e-144	3.06585	96.6967	0.793064	6.92314e-143	***
95	Oligodendroglioma 3	146	164	3142	128732	3.84417e-214	36.4745	89.0244	4.64672	8.32503e-213	***											112	Cerebral cortex	1658	2785	40602	128732	2.3953e-207	1.88755	59.5332	4.08354	7.3813e-206	***
96	Oligodendroglioma 3	282	290	3142	128732	0	39.8411	97.2414	8.97518	0	***											113	Hippocampus	488	506	49767	128732	7.868e-174	2.49468	96.4427	0.980569	1.77181e-172	***
97	PD	16	80	3830	128732	1.62174e-09	6.7223	20	0.417755	9.06345e-09	***											114	Hippocampus	1852	1998	49767	128732	0	2.39768	92.6927	3.72134	0	***
97	HD	7	80	1249	128732	1.36575e-05	9.01845	8.75	0.560448	6.39501e-05	***											115	Hippocampus	209	216	49767	128732	5.54734e-76	2.50287	96.7593	0.419957	6.36856e-75	***
97	MS lesion	10	80	2931	128732	1.42436e-05	5.49011	12.5	0.34118	6.64702e-05	***											116	Cerebral cortex	537	847	40602	128732	3.07519e-81	2.01016	63.4002	1.32259	3.75109e-80	***
98	AD early	13	36	12771	128732	2.28123e-05	3.64001	36.1111	0.101793	0.000104695	***											117	Cerebral cortex	2193	3278	40602	128732	0	2.12114	66.9005	5.40121	0	***
99	HD	242	339	1249	128732	0	73.5766	71.3864	19.3755	0	***											118	Cerebral cortex	189	224	40602	128732	3.02611e-60	2.67518	84.375	0.465494	3.00303e-59	***
99	PD	31	339	3830	128732	4.6784e-08	3.07362	9.14454	0.809399	2.49394e-07	***											119	Cerebral cortex	226	388	40602	128732	1.91182e-27	1.84678	58.2474	0.556623	1.34864e-26	***
100	AD late	17	47	8105	128732	1.66156e-09	5.74493	36.1702	0.209747	9.24868e-09	***											120	Cerebral cortex	138	155	40602	128732	1.9854e-50	2.82284	89.0323	0.339885	1.77473e-49	***
100	HD	7	47	1249	128732	3.56923e-07	15.3506	14.8936	0.560448	1.83902e-06	***											121	Motor cortex	182	210	7899	128732	3.23031e-188	14.1243	86.6667	2.30409	8.22324e-187	***
101	ALS	55	126	5575	128732	8.21277e-41	10.0794	43.6508	0.986547	7.25025e-40	***											122	Cerebral cortex	54	95	40602	128732	3.1005e-07	1.80223	56.8421	0.132998	1.65031e-06	***
101	PD	15	126	3830	128732	5.67609e-06	4.00137	11.9048	0.391645	2.72217e-05	***											123	Occipital cortex	109	110	13864	128732	2.17654e-104	9.20093	99.0909	0.786209	3.1082e-103	***
102	Astrocytoma 4	377	439	2536	128732	0	43.5927	85.877	14.8659	0	***											124	Caudate nucleus	132	183	1855	128732	2.78984e-200	50.0571	72.1311	7.1159	7.96805e-199	***
102	Oligodendroglioma 3	42	439	3142	128732	1.03792e-13	3.91981	9.5672	1.33673	6.2007e-13	***											124	Cerebellum	16	183	1370	128732	1.82104e-10	8.21552	8.74317	1.16788	1.05566e-09	***
103	ALS	14	42	5575	128732	1.34574e-09	7.69698	33.3333	0.251121	7.5514e-09	***											125	Hippocampus	84	94	49767	128732	1.51458e-24	2.31151	89.3617	0.168787	1.04328e-23	***
104	Astrocytoma 4	240	282	2536	128732	0	43.2016	85.1064	9.46372	0	***											126	Occipital cortex	818	983	13864	128732	0	7.72677	83.2146	5.90017	0	***
104	GBM recurrence	14	282	1595	128732	1.46682e-05	4.00687	4.96454	0.877743	6.82218e-05	***											127	Cerebral cortex	296	356	40602	128732	2.7777e-90	2.63621	83.1461	0.729028	3.57438e-89	***
106	Hippocampal Sclerosis	3698	6655	24542	128732	0	2.91471	55.5672	15.068	0	***											128	Encephalon	30	48	199	128732	3.39129e-73	404.309	62.5	15.0754	3.81846e-72	***
106	FCD	2505	6655	16317	128732	0	2.96965	37.6409	15.3521	0	***											129	Cerebellum	130	185	1370	128732	1.85263e-212	66.0294	70.2703	9.48905	5.86332e-211	***
107	Hippocampal Sclerosis	251	290	24542	128732	8.17219e-137	4.53996	86.5517	1.02274	1.31705e-135	***											130	Hippocampus	154	173	49767	128732	2.38676e-43	2.30261	89.0173	0.309442	1.96823e-42	***
108	FCD	20	36	16317	128732	1.06619e-09	4.38302	55.5556	0.122572	6.03159e-09	***											131	Occipital cortex	240	245	13864	128732	3.37418e-224	9.09585	97.9592	1.7311	1.16211e-222	***
109	Oligodendroglioma 3	218	241	3142	128732	0	37.0612	90.4564	6.93826	0	***											132	Occipital cortex	49	53	13864	128732	6.58402e-43	8.58456	92.4528	0.353433	5.35409e-42	***
109	Astrocytoma 4	17	241	2536	128732	7.45887e-06	3.58071	7.05394	0.670347	3.54041e-05	***											133	Occipital cortex	1422	1616	13864	128732	0	8.17064	87.995	10.2568	0	***
110	Oligodendroglioma 3	214	333	3142	128732	3.38959e-257	26.3299	64.2643	6.81095	8.38924e-256	***											134	Frontal cortex	30	181	542	128732	2.1081e-38	39.3668	16.5746	5.53506	1.62407e-37	***
110	Astrocytoma 4	91	333	2536	128732	4.09558e-75	13.8719	27.3273	3.58833	4.89351e-74	***											134	Occipital cortex	65	181	13864	128732	3.41355e-19	3.33452	35.9116	0.46884	2.24051e-18	***
112	FCD	965	2785	16317	128732	1.27645e-200	2.73368	34.6499	5.91408	2.72178e-199	***											135	Thalamus	59	96	2699	128732	1.219e-73	29.3133	61.4583	2.18599	1.38587e-72	***
112	Hippocampal Sclerosis	925	2785	24542	128732	8.90628e-72	1.74218	33.2136	3.76905	1.02017e-70	***											136	Caudate nucleus	16	306	1855	128732	1.24469e-05	3.62862	5.22876	0.862534	6.10111e-05	***
113	Hippocampal Sclerosis	479	506	24542	128732	6.4845e-305	4.96548	94.664	1.95176	1.8724e-303	***											136	Motor cortex	59	306	7899	128732	4.96954e-15	3.14228	19.281	0.74693	3.17996e-14	***
114	Hippocampal Sclerosis	1851	1998	24542	128732	0	4.85945	92.6426	7.54217	0	***											139	Occipital cortex	1136	1466	13864	128732	0	7.19519	77.4898	8.19388	0	***
115	Hippocampal Sclerosis	208	216	24542	128732	1.84018e-137	5.0511	96.2963	0.847527	3.00058e-136	***											139	Substantia nigra	104	1466	4206	128732	3.49708e-13	2.17128	7.09413	2.47266	2.14402e-12	***
116	FCD	374	847	16317	128732	3.5666e-114	3.48365	44.1558	2.29209	5.14928e-113	***											140	Frontal cortex	88	5660	542	128732	5.71874e-26	3.69278	1.55477	16.2362	3.96251e-25	***
116	Hippocampal Sclerosis	275	847	24542	128732	1.00115e-20	1.70304	32.4675	1.12053	6.86926e-20	***											140	Hippocampus	2764	5660	49767	128732	4.66668e-57	1.26318	48.8339	5.55388	4.5539e-56	***
117	FCD	903	3278	16317	128732	6.34365e-118	2.17333	27.5473	5.53411	9.35351e-117	***											140	Occipital cortex	917	5660	13864	128732	3.70054e-37	1.50436	16.2014	6.61425	2.76009e-36	***
117	Controls	1556	3278	39019	128732	1.17247e-96	1.56607	47.468	3.9878	1.57771e-95	***											140	Spinal cord	482	5660	5729	128732	1.92424e-42	1.91354	8.5159	8.41334	1.55399e-41	***
117	Hippocampal Sclerosis	817	3278	24542	128732	3.54467e-17	1.30734	24.9237	3.32899	2.25363e-16	***											140	Substantia nigra	323	5660	4206	128732	4.00121e-22	1.74664	5.70671	7.67951	2.67738e-21	***
118	FCD	94	224	16317	128732	9.05736e-28	3.31075	41.9643	0.576086	6.82256e-27	***											140	Thalamus	499	5660	2699	128732	2.74787e-167	4.20502	8.81625	18.4883	6.07124e-166	***
118	Controls	101	224	39019	128732	2.21314e-06	1.48759	45.0893	0.258848	1.09161e-05	***											141	Frontal cortex	74	1128	542	128732	3.75881e-63	15.5815	6.56028	13.6531	3.82745e-62	***
119	Hippocampal Sclerosis	159	388	24542	128732	1.88146e-23	2.14952	40.9794	0.647869	1.3237e-22	***											141	Hippocampus	842	1128	49767	128732	3.11617e-134	1.93085	74.6454	1.69188	5.79211e-133	***
119	FCD	116	388	16317	128732	2.97795e-19	2.3587	29.8969	0.710915	1.97485e-18	***											142	Occipital cortex	110	229	13864	128732	1.46889e-45	4.46021	48.0349	0.793422	1.27413e-44	***
120	FCD	71	155	16317	128732	4.32397e-24	3.61387	45.8065	0.435129	3.07335e-23	***											143	Caudate nucleus	136	573	1855	128732	6.74901e-121	16.4713	23.7347	7.33154	1.14538e-119	***
120	Controls	69	155	39019	128732	0.000131891	1.46868	44.5161	0.176837	0.000584031	***											143	Occipital cortex	145	573	13864	128732	8.03093e-23	2.34969	25.3054	1.04587	5.43596e-22	***
121	ALS	162	210	5575	128732	1.23116e-175	17.813	77.1429	2.90583	2.36999e-174	***											144	Caudate nucleus	66	88	1855	128732	2.09077e-102	52.048	75	3.55795	2.91463e-101	***
122	FCD	45	95	16317	128732	1.58766e-16	3.7371	47.3684	0.275786	9.95699e-16	***											145	Frontal cortex	7	25	542	128732	1.01571e-11	66.5036	28	1.29151	6.03757e-11	***
123	AD late	110	110	8105	128732	3.9342e-133	15.883	100	1.35719	6.05867e-132	***											147	Occipital cortex	421	653	13864	128732	9.13326e-239	5.98642	64.4717	3.03664	3.45001e-237	***
124	HD	131	183	1249	128732	1.96186e-221	73.781	71.5847	10.4884	4.4576e-220	***											148	Frontal cortex	58	89	542	128732	5.28843e-116	154.784	65.1685	10.7011	8.25701e-115	***
124	AGS	16	183	844	128732	1.41345e-13	13.3356	8.74317	1.89573	8.40789e-13	***											149	Cerebral cortex	129	140	40602	128732	2.16462e-51	2.92147	92.1429	0.317718	1.96494e-50	***
125	AD late	65	94	8105	128732	1.61526e-55	10.9829	69.1489	0.801974	1.5991e-54	***											150	Frontal cortex	7	257	542	128732	0.000123537	6.46922	2.72374	1.29151	0.000588055	***
126	AD early	779	983	12771	128732	0	7.98814	79.2472	6.09976	0	***											150	Occipital cortex	56	257	13864	128732	2.34216e-07	2.02327	21.7899	0.403924	1.2581e-06	***
127	MS NAWM	281	356	3741	128732	0	27.1616	78.9326	7.51136	0	***											150	Spinal cord	131	257	5729	128732	8.72111e-105	11.4537	50.9728	2.28661	1.26079e-103	***
128	Fetal brain	30	48	199	128732	3.39129e-73	404.309	62.5	15.0754	3.94985e-72	***											151	Caudate nucleus	19	413	1855	128732	1.23362e-05	3.19261	4.60048	1.02426	6.09521e-05	***
129	AGS	130	185	844	128732	1.61576e-241	107.18	70.2703	15.4028	3.86111e-240	***											151	Occipital cortex	70	413	13864	128732	9.52035e-05	1.57379	16.9492	0.504905	0.000456899	***
130	Hippocampal Sclerosis	154	173	24542	128732	1.79724e-88	4.66929	89.0173	0.627496	2.30646e-87	***											151	Spinal cord	158	413	5729	128732	3.97167e-102	8.59636	38.2567	2.7579	5.47155e-101	***
131	AD early	240	245	12771	128732	8.15712e-233	9.87431	97.9592	1.87926	1.8843e-231	***											152	Spinal cord	74	165	5729	128732	1.30662e-54	10.0776	44.8485	1.29167	1.22404e-53	***
132	AD late	46	53	8105	128732	5.01922e-48	13.7853	86.7925	0.567551	4.73241e-47	***											153	Cerebral cortex	65	125	40602	128732	1.63914e-06	1.6487	52	0.160091	8.41854e-06	***
133	AD late	1407	1616	8105	128732	0	13.8289	87.0668	17.3597	0	***											154	Cerebral cortex	223	263	40602	128732	1.19242e-71	2.68836	84.7909	0.549234	1.32983e-70	***
133	MS lesion	97	1616	2931	128732	2.1926e-17	2.63634	6.00248	3.30945	1.41346e-16	***											155	Cerebral cortex	111	111	40602	128732	2.13207e-56	3.17058	100	0.273386	2.04644e-55	***
134	AD late	87	181	8105	128732	8.60034e-55	7.63439	48.0663	1.07341	8.33572e-54	***											156	Hippocampus	258	487	49767	128732	1.01092e-10	1.37036	52.9774	0.518416	5.91891e-10	***
135	PD	64	96	3830	128732	1.40637e-73	22.4077	66.6667	1.67102	1.65189e-72	***											156	Spinal cord	117	487	5729	128732	3.12413e-51	5.39839	24.0246	2.04224	2.81412e-50	***
135	AD early	25	96	12771	128732	5.19024e-06	2.62501	26.0417	0.195756	2.4978e-05	***											157	Cerebral cortex	253	348	40602	128732	5.98586e-56	2.30505	72.7011	0.623122	5.65278e-55	***
136	MS lesion	63	306	2931	128732	1.60573e-40	9.04253	20.5882	2.14944	1.40857e-39	***											158	Hippocampus	192	242	49767	128732	3.09371e-38	2.05225	79.3388	0.385798	2.3678e-37	***
136	ALS	66	306	5575	128732	2.48913e-27	4.9804	21.5686	1.18386	1.8548e-26	***											159	Cerebral cortex	194	387	40602	128732	2.21314e-14	1.58939	50.1292	0.477809	1.40086e-13	***
136	AD late	45	306	8105	128732	1.18518e-07	2.33574	14.7059	0.555213	6.26971e-07	***											159	Hippocampus	190	387	49767	128732	1.88047e-05	1.26995	49.0956	0.381779	9.13707e-05	***
136	HD	13	306	1249	128732	1.19673e-05	4.37871	4.24837	1.04083	5.64172e-05	***											160	Caudate nucleus	73	270	1855	128732	9.17761e-70	18.763	27.037	3.93531	1.01387e-68	***
137	AD early	17	29	12771	128732	1.38361e-10	5.90898	58.6207	0.133114	7.89171e-10	***											160	Spinal cord	111	270	5729	128732	3.78069e-76	9.23776	41.1111	1.93751	4.38335e-75	***
138	AD early	15	27	12771	128732	4.76458e-09	5.60001	55.5556	0.117454	2.61016e-08	***											160	Substantia nigra	33	270	4206	128732	1.10804e-10	3.74083	12.2222	0.784593	6.45528e-10	***
139	AD late	570	1466	8105	128732	1.83166e-293	6.17553	38.8813	7.0327	5.181e-292	***											161	Occipital cortex	112	164	13864	128732	1.64982e-68	6.34121	68.2927	0.807848	1.75631e-67	***
139	AD early	686	1466	12771	128732	9.27959e-292	4.71685	46.794	5.37154	2.5723e-290	***											162	Hippocampus	96	128	49767	128732	6.89891e-17	1.94002	75	0.192899	4.46333e-16	***
139	PD	126	1466	3830	128732	1.01917e-25	2.88885	8.59482	3.28982	7.43457e-25	***											163	Cerebellum	13	137	1370	128732	3.36182e-09	8.91638	9.48905	0.948905	1.89264e-08	***
140	AD early	1686	5660	12771	128732	0	3.00264	29.788	13.2018	0	***											163	Hippocampus	78	137	49767	128732	1.12178e-05	1.47272	56.9343	0.15673	5.5661e-05	***
140	ALS	762	5660	5575	128732	4.65363e-176	3.10871	13.4629	13.6682	9.08441e-175	***											163	Occipital cortex	35	137	13864	128732	8.97473e-07	2.37217	25.5474	0.252452	4.6917e-06	***
140	PD	426	5660	3830	128732	7.2514e-69	2.52977	7.5265	11.1227	8.23807e-68	***											164	Spinal cord	109	138	5729	128732	2.64242e-119	17.7482	78.9855	1.9026	4.35813e-118	***
140	AD late	660	5660	8105	128732	1.25694e-53	1.85209	11.6608	8.14312	1.2098e-52	***											165	Hippocampus	217	282	49767	128732	3.27281e-39	1.99047	76.9504	0.436032	2.53805e-38	***
140	MS lesion	189	5660	2931	128732	1.54665e-07	1.46661	3.33922	6.44831	8.11993e-07	***											165	Motor cortex	51	282	7899	128732	4.20242e-12	2.94738	18.0851	0.645651	2.54976e-11	***
141	ALS	767	1128	5575	128732	0	15.701	67.9965	13.7578	0	***											166	Cerebral cortex	281	286	40602	128732	1.83567e-132	3.11515	98.2517	0.692084	3.3587e-131	***
141	AD late	103	1128	8105	128732	0.000122238	1.45031	9.13121	1.27082	0.000544764	***											167	Cerebellum	48	249	1370	128732	7.4832e-45	18.1137	19.2771	3.50365	6.39622e-44	***
142	AD late	85	229	8105	128732	1.25319e-42	5.89545	37.1179	1.04874	1.13525e-41	***											167	Occipital cortex	106	249	13864	128732	5.88539e-38	3.9528	42.5703	0.76457	4.44632e-37	***
142	MS lesion	18	229	2931	128732	6.45423e-06	3.45229	7.86026	0.614125	3.08468e-05	***											168	Hippocampus	341	436	49767	128732	7.75576e-64	2.02308	78.211	0.685193	7.96666e-63	***
143	HD	122	573	1249	128732	3.30863e-123	21.9447	21.2914	9.76781	4.98453e-122	***											169	Occipital cortex	50	150	13864	128732	1.1521e-13	3.09511	33.3333	0.360646	7.2145e-13	***
143	MS NAWM	161	573	3741	128732	2.78331e-108	9.66874	28.0977	4.30366	3.89663e-107	***											169	Spinal cord	20	150	5729	128732	1.24523e-05	2.99603	13.3333	0.349101	6.10111e-05	***
143	AD late	76	573	8105	128732	9.40012e-10	2.10665	13.2635	0.937693	5.33958e-09	***											170	Occipital cortex	54	62	13864	128732	6.93588e-44	8.08723	87.0968	0.389498	5.80137e-43	***
143	AD early	85	573	12771	128732	0.000126822	1.49529	14.8342	0.66557	0.000563381	***											171	Caudate nucleus	12	101	1855	128732	2.83408e-08	8.24522	11.8812	0.6469	1.54359e-07	***
144	HD	60	88	1249	128732	2.21825e-99	70.2737	68.1818	4.80384	3.04406e-98	***											171	Occipital cortex	41	101	13864	128732	8.84386e-15	3.7693	40.5941	0.29573	5.62835e-14	***
147	AD early	569	653	12771	128732	0	8.78336	87.1363	4.45541	0	***											172	Occipital cortex	291	312	13864	128732	3.4446e-252	8.66037	93.2692	2.09896	1.44058e-250	***
148	AD late	58	89	8105	128732	2.18818e-47	10.3507	65.1685	0.715608	2.0492e-46	***											173	Cerebellum	73	81	1370	128732	4.04408e-135	84.6845	90.1235	5.32847	7.76331e-134	***
149	Astrocytoma 4	107	140	2536	128732	2.35851e-152	38.7965	76.4286	4.21924	4.13783e-151	***											174	Cerebral cortex	281	281	40602	128732	7.7797e-142	3.17058	100	0.692084	1.54407e-140	***
150	MS lesion	47	257	2931	128732	3.31218e-28	8.03222	18.2879	1.60355	2.50857e-27	***											175	Cerebral cortex	78	78	40602	128732	7.74716e-40	3.17058	100	0.192109	6.04795e-39	***
150	Controls	134	257	39019	128732	2.47402e-13	1.72021	52.1401	0.343422	1.45915e-12	***											176	Cerebral cortex	299	309	40602	128732	3.0137e-134	3.06797	96.7638	0.736417	5.69201e-133	***
150	AD late	50	257	8105	128732	1.01853e-12	3.09008	19.4553	0.616903	5.95648e-12	***											177	Encephalon	142	142	199	128732	0	646.894	100	71.3568	0	***
151	Controls	246	413	39019	128732	8.69912e-35	1.96515	59.5642	0.630462	7.1343e-34	***											178	Motor cortex	16	68	7899	128732	2.71941e-06	3.83465	23.5294	0.202557	1.38453e-05	***
151	HD	17	413	1249	128732	8.93046e-07	4.24251	4.11622	1.36109	4.53393e-06	***											178	Occipital cortex	47	68	13864	128732	5.54741e-30	6.41781	69.1176	0.339008	3.96099e-29	***
151	MS lesion	27	413	2931	128732	1.39778e-06	2.87134	6.53753	0.921187	7.04481e-06	***											179	Occipital cortex	43	77	13864	128732	4.30843e-22	5.18532	55.8442	0.310156	2.86657e-21	***
151	AD late	48	413	8105	128732	3.65557e-05	1.84597	11.6223	0.592227	0.000166665	***											180	Cerebral cortex	213	213	40602	128732	1.23498e-107	3.17058	100	0.524605	1.8077e-106	***
152	Controls	103	165	39019	128732	1.68882e-17	2.05951	62.4242	0.263974	1.09379e-16	***											181	Cerebral cortex	85	85	40602	128732	2.38238e-43	3.17058	100	0.209349	1.96823e-42	***
152	AD early	35	165	12771	128732	1.25133e-05	2.13819	21.2121	0.274058	5.87913e-05	***											182	Cerebral cortex	590	602	40602	128732	5.33845e-275	3.10738	98.0066	1.45313	2.71797e-273	***
153	Hippocampal Sclerosis	60	125	24542	128732	2.45848e-13	2.51778	48	0.244479	1.45618e-12	***											183	Cerebral cortex	57	87	40602	128732	7.94453e-11	2.07728	65.5172	0.140387	4.6749e-10	***
153	GBM recurrence	13	125	1595	128732	6.56722e-09	8.39381	10.4	0.815047	3.56948e-08	***											184	Cerebral cortex	196	198	40602	128732	3.98863e-95	3.13856	98.9899	0.482735	5.3076e-94	***
153	Oligodendroglioma 3	17	125	3142	128732	1.22257e-08	5.5721	13.6	0.541057	6.59333e-08	***											185	Cerebral cortex	519	543	40602	128732	4.35315e-224	3.03045	95.5801	1.27826	1.45644e-222	***
154	Oligodendroglioma 3	132	263	3142	128732	3.1155e-138	20.5636	50.1901	4.20115	5.14058e-137	***											186	Cerebral cortex	290	310	40602	128732	1.87455e-118	2.96603	93.5484	0.714251	3.00699e-117	***
154	Metastasis (lung)	38	263	161	128732	3.61792e-67	115.528	14.4487	23.6025	4.0439e-66	***											187	Cerebral cortex	262	266	40602	128732	1.2831e-124	3.1229	98.4962	0.645288	2.24255e-123	***
154	Astrocytoma 4	32	263	2536	128732	3.94038e-16	6.17634	12.1673	1.26183	2.44905e-15	***											188	Cerebral cortex	67	68	40602	128732	1.19834e-32	3.12396	98.5294	0.165017	8.71585e-32	***
155	GBM	50	111	2175	128732	5.90918e-58	26.6609	45.045	2.29885	5.97819e-57	***											189	Cerebral cortex	251	257	40602	128732	3.82725e-116	3.09656	97.6654	0.618196	6.05637e-115	***
155	Astrocytoma 4	33	111	2536	128732	1.72375e-29	15.0914	29.7297	1.30126	1.31996e-28	***											190	Cerebellum	188	403	1370	128732	9.11129e-259	43.8348	46.6501	13.7226	4.26773e-257	***
155	Oligodendroglioma 3	21	111	3142	128732	3.64754e-13	7.75134	18.9189	0.668364	2.14216e-12	***											190	Cerebral cortex	185	403	40602	128732	1.11661e-09	1.45548	45.9057	0.455643	6.40955e-09	***
156	AD early	156	487	12771	128732	3.63398e-41	3.22892	32.0329	1.22152	3.22865e-40	***											191	Occipital cortex	164	173	13864	128732	9.10058e-146	8.80229	94.7977	1.18292	1.86961e-144	***
156	MS lesion	41	487	2931	128732	1.43472e-12	3.69765	8.41889	1.39884	8.35513e-12	***											192	Occipital cortex	90	216	13864	128732	1.31238e-31	3.86889	41.6667	0.649163	9.42817e-31	***
156	AD late	54	487	8105	128732	4.57082e-05	1.76116	11.0883	0.666255	0.000207031	***											8	Thalamus	29	765	2699	128732	0.00196086	1.80809	3.79085	1.07447	0.00859987	**
157	FCD	172	348	16317	128732	3.52974e-62	3.89938	49.4253	1.05412	3.73452e-61	***											19	Occipital cortex	15	51	13864	128732	0.000217086	2.73098	29.4118	0.108194	0.00100876	**
157	GBM recurrence	27	348	1595	128732	8.11167e-14	6.26196	7.75862	1.69279	4.867e-13	***											31	Motor cortex	24	196	7899	128732	0.0010173	1.99558	12.2449	0.303836	0.00456419	**
157	Astrocytoma 4	27	348	2536	128732	2.45901e-09	3.93842	7.75862	1.06467	1.35784e-08	***											37	Thalamus	17	338	2699	128732	0.000928965	2.39892	5.02959	0.629863	0.00420007	**
158	Hippocampal Sclerosis	192	242	24542	128732	2.22271e-91	4.16162	79.3388	0.782332	2.87913e-90	***											44	Substantia nigra	6	35	4206	128732	0.000870709	5.24687	17.1429	0.142653	0.00395194	**
159	Hippocampal Sclerosis	187	387	24542	128732	1.06208e-38	2.53459	48.3204	0.761959	9.0867e-38	***											57	Cerebellum	78	5011	1370	128732	0.000667945	1.46264	1.55658	5.69343	0.00305533	**
160	HD	69	270	1249	128732	7.38421e-76	26.3396	25.5556	5.52442	8.89958e-75	***											58	Cerebellum	3	24	1370	128732	0.00205985	11.7456	12.5	0.218978	0.00900031	**
160	Controls	155	270	39019	128732	2.58102e-20	1.89399	57.4074	0.397242	1.75358e-19	***											77	Hippocampus	166	345	49767	128732	0.000216626	1.24461	48.1159	0.333554	0.00100876	**
161	Controls	123	164	39019	128732	5.46751e-32	2.47441	75	0.315231	4.30566e-31	***											77	Spinal cord	28	345	5729	128732	0.00182834	1.82367	8.11594	0.488741	0.00804881	**
161	AD late	31	164	8105	128732	3.73513e-08	3.00228	18.9024	0.38248	2.00655e-07	***											82	Occipital cortex	22	101	13864	128732	0.000980147	2.02255	21.7822	0.158684	0.00441443	**
162	Controls	102	128	39019	128732	1.14999e-30	2.62906	79.6875	0.261411	8.9044e-30	***											84	Spinal cord	12	80	5729	128732	0.000214502	3.37054	15	0.209461	0.00100473	**
162	AGS	8	128	844	128732	2.36396e-06	9.53288	6.25	0.947867	1.16186e-05	***											86	Thalamus	4	23	2699	128732	0.00124121	8.29499	17.3913	0.148203	0.00552644	**
163	Controls	116	137	39019	128732	1.05494e-39	2.79349	84.6715	0.297291	9.13839e-39	***											87	Substantia nigra	8	64	4206	128732	0.00112007	3.82584	12.5	0.190204	0.00500611	**
163	AGS	17	137	844	128732	6.60414e-17	18.9266	12.4088	2.01422	4.17961e-16	***											101	Spinal cord	14	126	5729	128732	0.00150628	2.49669	11.1111	0.244371	0.00668124	**
164	MS lesion	43	138	2931	128732	2.31068e-36	13.6855	31.1594	1.46708	1.95281e-35	***											133	Spinal cord	97	1616	5729	128732	0.00211319	1.34877	6.00248	1.69314	0.00919905	**
164	Controls	81	138	39019	128732	4.78937e-12	1.93649	58.6957	0.207591	2.76586e-11	***											135	Occipital cortex	22	96	13864	128732	0.00047349	2.12789	22.9167	0.158684	0.00217434	**
165	Controls	223	282	39019	128732	4.2374e-64	2.60895	79.078	0.571516	4.55275e-63	***											136	Thalamus	17	306	2699	128732	0.000304981	2.64979	5.55556	0.629863	0.00141159	**
165	ALS	51	282	5575	128732	5.4821e-18	4.17602	18.0851	0.914798	3.56722e-17	***											138	Hippocampus	19	27	49767	128732	0.000841013	1.82027	70.3704	0.0381779	0.00383201	**
166	GBM recurrence	142	286	1595	128732	3.15484e-190	40.0727	49.6503	8.90282	6.52629e-189	***											162	Cerebellum	7	128	1370	128732	0.00047155	5.13871	5.46875	0.510949	0.00217395	**
166	GBM	124	286	2175	128732	1.84851e-139	25.6616	43.3566	5.70115	3.08679e-138	***											171	Substantia nigra	10	101	4206	128732	0.00176782	3.03037	9.90099	0.237756	0.00781178	**
166	AGS	10	286	844	128732	2.36969e-05	5.33308	3.4965	1.18483	0.000108396	***											23	Thalamus	11	189	2699	128732	0.00231977	2.77597	5.82011	0.407558	0.0100609	*
167	AGS	106	249	844	128732	5.07665e-163	64.9308	42.5703	12.5592	9.63869e-162	***											31	Frontal cortex	4	196	542	128732	0.0098259	4.8472	2.04082	0.738007	0.0416889	*
167	AD late	106	249	8105	128732	8.65565e-60	6.76145	42.5703	1.30783	8.88647e-59	***											33	Spinal cord	9	74	5729	128732	0.00552179	2.73287	12.1622	0.157095	0.0238598	*
168	AD late	363	436	8105	128732	0	13.2237	83.2569	4.47872	0	***											50	Caudate nucleus	7	151	1855	128732	0.00655708	3.21709	4.63576	0.377358	0.0281258	*
168	MS lesion	29	436	2931	128732	4.08977e-07	2.92134	6.65138	0.989423	2.09167e-06	***											58	Cerebral cortex	14	24	40602	128732	0.00601352	1.84951	58.3333	0.0344811	0.0258891	*
169	AD late	95	150	8105	128732	6.39936e-75	10.0593	63.3333	1.17212	7.58078e-74	***											78	Frontal cortex	4	198	542	128732	0.0101699	4.79824	2.0202	0.738007	0.0429926	*
169	MS lesion	14	150	2931	128732	9.73932e-06	4.09928	9.33333	0.477653	4.60706e-05	***											105	Cerebral cortex	13	23	40602	128732	0.0114245	1.79207	56.5217	0.0320181	0.0481227	*
170	AD late	51	62	8105	128732	1.23514e-50	13.0651	82.2581	0.629241	1.17253e-49	***											111	Spinal cord	11	108	5729	128732	0.00880944	2.28864	10.1852	0.192006	0.0376491	*
171	AD late	42	101	8105	128732	3.84973e-24	6.60483	41.5842	0.518199	2.76463e-23	***											142	Thalamus	11	229	2699	128732	0.00957574	2.29108	4.80349	0.407558	0.0407753	*
171	HD	11	101	1249	128732	4.92764e-09	11.2252	10.8911	0.880705	2.68886e-08	***											1	Cerebellum	5	188	1370	128732	0.0516235	2.49907	2.65957	0.364964	0.19627
171	MS lesion	11	101	2931	128732	2.03348e-05	4.78346	10.8911	0.375299	9.36346e-05	***											1	Cerebral cortex	2	188	40602	128732	1	0.0337296	1.06383	0.00492587	1
172	AD late	203	312	8105	128732	3.40804e-162	10.3342	65.0641	2.50463	6.38317e-161	***											1	Frontal cortex	2	188	542	128732	0.187954	2.52673	1.06383	0.369004	0.60135
172	AD early	87	312	12771	128732	2.964e-19	2.81078	27.8846	0.681231	1.97485e-18	***											1	Motor cortex	14	188	7899	128732	0.265662	1.21363	7.44681	0.177238	0.808026
173	AGS	74	81	844	128732	3.41063e-154	139.345	91.358	8.76777	6.13914e-153	***											1	Occipital cortex	3	188	13864	128732	1	0.14817	1.59574	0.0216388	1
174	Astrocytoma 4	252	281	2536	128732	0	45.5231	89.6797	9.93691	0	***											1	Spinal cord	14	188	5729	128732	0.0423837	1.67332	7.44681	0.244371	0.163261
174	GBM recurrence	17	281	1595	128732	1.19842e-07	4.88279	6.04982	1.06583	6.31565e-07	***											1	Substantia nigra	3	188	4206	128732	0.946955	0.488406	1.59574	0.0713267	1
175	Astrocytoma 4	71	78	2536	128732	7.07311e-113	46.2063	91.0256	2.79968	1.01065e-111	***											1	Thalamus	5	188	2699	128732	0.359618	1.26852	2.65957	0.185254	1
176	GBM recurrence	253	309	1595	128732	0	66.0827	81.877	15.8621	0	***											2	Cerebral cortex	6	244	40602	128732	1	0.0779651	2.45902	0.0147776	1
176	GBM	41	309	2175	128732	4.31765e-24	7.85331	13.2686	1.88506	3.07335e-23	***											2	Hippocampus	28	244	49767	128732	1	0.296834	11.4754	0.0562622	1
177	Fetal brain	142	142	199	128732	0	646.894	100	71.3568	0	***											2	Occipital cortex	2	244	13864	128732	1	0.0761094	0.819672	0.0144259	1
178	AD early	47	68	12771	128732	1.41018e-31	6.96708	69.1176	0.368021	1.09804e-30	***											2	Substantia nigra	1	244	4206	128732	0.9997	0.125438	0.409836	0.0237756	1
179	AD early	33	77	12771	128732	5.52466e-14	4.32001	42.8571	0.258398	3.34375e-13	***											2	Thalamus	1	244	2699	128732	0.994344	0.195476	0.409836	0.0370508	1
179	AD late	19	77	8105	128732	2.17281e-07	3.91919	24.6753	0.234423	1.13215e-06	***											3	Cerebral cortex	27	117	40602	128732	0.982987	0.731673	23.0769	0.0664992	1
180	Oligodendroglioma 3	210	213	3142	128732	0	40.3943	98.5915	6.68364	0	***											3	Hippocampus	19	117	49767	128732	1	0.420061	16.2393	0.0381779	1
181	Oligodendroglioma 3	77	85	3142	128732	1.09851e-114	37.1152	90.5882	2.45067	1.60267e-113	***											3	Motor cortex	1	117	7899	128732	0.999396	0.139293	0.854701	0.0126598	1
182	GBM	299	602	2175	128732	0	29.3969	49.6678	13.7471	0	***											3	Occipital cortex	7	117	13864	128732	0.973933	0.555533	5.98291	0.0504905	1
182	GBM recurrence	282	602	1595	128732	0	37.8075	46.8439	17.6803	0	***											4	Caudate nucleus	1	317	1855	128732	0.990017	0.218919	0.315457	0.0539084	1
183	Astrocytoma 4	20	87	2536	128732	4.86285e-16	11.6694	22.9885	0.788644	3.00889e-15	***											4	Cerebral cortex	18	317	40602	128732	1	0.180033	5.67823	0.0443328	1
183	GBM recurrence	14	87	1595	128732	4.4326e-12	12.9878	16.092	0.877743	2.57054e-11	***											4	Hippocampus	11	317	49767	128732	1	0.0897591	3.47003	0.022103	1
184	GBM	183	198	2175	128732	2.05332e-306	54.7033	92.4242	8.41379	6.18673e-305	***											4	Motor cortex	3	317	7899	128732	1	0.154233	0.946372	0.0379795	1
185	GBM	468	543	2175	128732	0	51.0121	86.1878	21.5172	0	***											4	Occipital cortex	14	317	13864	128732	0.999986	0.410078	4.4164	0.100981	1
185	GBM recurrence	37	543	1595	128732	1.45357e-16	5.49956	6.814	2.31975	9.15748e-16	***											4	Substantia nigra	1	317	4206	128732	0.999974	0.0965513	0.315457	0.0237756	1
186	GBM recurrence	266	310	1595	128732	0	69.2541	85.8065	16.6771	0	***											4	Thalamus	3	317	2699	128732	0.962934	0.451383	0.946372	0.111152	1
187	GBM recurrence	235	266	1595	128732	0	71.3037	88.3459	14.7335	0	***											5	Caudate nucleus	1	262	1855	128732	0.977779	0.264875	0.381679	0.0539084	1
187	GBM	20	266	2175	128732	3.99393e-08	4.45016	7.5188	0.91954	2.13729e-07	***											5	Cerebellum	2	262	1370	128732	0.768868	0.71729	0.763359	0.145985	1
188	Oligodendroglioma 3	63	68	3142	128732	1.30271e-95	37.9588	92.6471	2.00509	1.73612e-94	***											5	Cerebral cortex	26	262	40602	128732	1	0.314638	9.92366	0.0640363	1
189	GBM recurrence	184	257	1595	128732	2.5617e-291	57.7844	71.5953	11.5361	6.96179e-290	***											5	Frontal cortex	2	262	542	128732	0.302221	1.81308	0.763359	0.369004	0.900511
189	GBM	56	257	2175	128732	2.07733e-44	12.8968	21.7899	2.57471	1.89419e-43	***											5	Hippocampus	114	262	49767	128732	0.0611683	1.12551	43.5115	0.229067	0.223838
190	AGS	353	403	844	128732	0	133.602	87.5931	41.8246	0	***											5	Occipital cortex	19	262	13864	128732	0.978607	0.673365	7.25191	0.137046	1
191	AD early	155	173	12771	128732	2.37178e-133	9.03124	89.5954	1.21369	3.69359e-132	***											5	Spinal cord	7	262	5729	128732	0.9487	0.60035	2.67176	0.122185	1
192	MS lesion	82	216	2931	128732	3.56552e-76	16.6737	37.963	2.79768	4.33492e-75	***											5	Substantia nigra	3	262	4206	128732	0.991931	0.350459	1.14504	0.0713267	1
192	AD late	74	216	8105	128732	1.33918e-34	5.44141	34.2593	0.913017	1.07913e-33	***											5	Thalamus	10	262	2699	128732	0.0513276	1.82047	3.81679	0.370508	0.195781
23	PD	15	189	3830	128732	0.000586492	2.66758	7.93651	0.391645	0.00251665	**											6	Cerebral cortex	20	102	40602	128732	0.997531	0.621683	19.6078	0.0492587	1
37	PD	21	338	3830	128732	0.00139581	2.08829	6.21302	0.548303	0.00582709	**											6	Hippocampus	8	102	49767	128732	1	0.202878	7.84314	0.0160749	1
42	MS NAWM	68	1541	3741	128732	0.000568978	1.51847	4.41272	1.8177	0.00245671	**											6	Motor cortex	2	102	7899	128732	0.988012	0.319554	1.96078	0.0253197	1
46	Controls	17	27	39019	128732	0.000455736	2.07728	62.963	0.0435685	0.0019801	**											7	Frontal cortex	2	41	542	128732	0.0130173	11.586	4.87805	0.369004	0.0544402
53	MS lesion	5	27	2931	128732	0.000324041	8.13349	18.5185	0.17059	0.00142578	**											7	Hippocampus	20	41	49767	128732	0.121536	1.2618	48.7805	0.0401873	0.417358
72	Astrocytoma 4	10	146	2536	128732	0.000680143	3.47684	6.84932	0.394322	0.00289165	**											7	Motor cortex	2	41	7899	128732	0.725679	0.794988	4.87805	0.0253197	1
74	Astrocytoma 4	13	260	2536	128732	0.00218201	2.53809	5	0.512618	0.00897409	**											7	Occipital cortex	8	41	13864	128732	0.0682034	1.81177	19.5122	0.0577034	0.245742
92	AD late	165	2049	8105	128732	0.000834268	1.27901	8.05271	2.03578	0.00351458	**											7	Spinal cord	3	41	5729	128732	0.27484	1.64416	7.31707	0.0523652	0.831622
92	HD	34	2049	1249	128732	0.00214987	1.71026	1.65935	2.72218	0.00886821	**											7	Substantia nigra	3	41	4206	128732	0.149441	2.23952	7.31707	0.0713267	0.494338
97	AD early	17	80	12771	128732	0.00194622	2.14201	21.25	0.133114	0.0080521	**											7	Thalamus	3	41	2699	128732	0.054441	3.48996	7.31707	0.111152	0.204522
98	AD late	9	36	8105	128732	0.000306348	3.97076	25	0.111043	0.00135222	**											8	Caudate nucleus	3	765	1855	128732	0.998901	0.272146	0.392157	0.161725	1
134	ALS	17	181	5575	128732	0.00238861	2.16876	9.39227	0.304933	0.00979472	**											8	Cerebellum	2	765	1370	128732	0.997476	0.24566	0.261438	0.145985	1
136	PD	21	306	3830	128732	0.000394827	2.30667	6.86275	0.548303	0.00172628	**											8	Cerebral cortex	6	765	40602	128732	1	0.0248673	0.784314	0.0147776	1
139	HD	28	1466	1249	128732	0.000696563	1.96856	1.90996	2.24179	0.0029434	**											8	Frontal cortex	5	765	542	128732	0.222401	1.55237	0.653595	0.922509	0.694164
142	ALS	22	229	5575	128732	0.000447277	2.21834	9.60699	0.394619	0.00194945	**											8	Hippocampus	310	765	49767	128732	0.152865	1.0482	40.5229	0.622903	0.502823
145	ALS	6	25	5575	128732	0.0005715	5.54183	24	0.107623	0.00245993	**											8	Occipital cortex	19	765	13864	128732	1	0.230616	2.48366	0.137046	1
145	AD late	7	25	8105	128732	0.000684586	4.44725	28	0.0863664	0.00290164	**											8	Spinal cord	16	765	5729	128732	0.999845	0.469966	2.0915	0.279281	1
146	Hippocampal Sclerosis	12	24	24542	128732	0.000622155	2.62269	50	0.0488958	0.00265325	**											8	Substantia nigra	3	765	4206	128732	1	0.120026	0.392157	0.0713267	1
149	Oligodendroglioma 3	10	140	3142	128732	0.0024112	2.92653	7.14286	0.318269	0.00985818	**											9	Cerebral cortex	13	248	40602	128732	1	0.1662	5.24194	0.0320181	1
153	Astrocytoma 4	9	125	2536	128732	0.000872248	3.65485	7.2	0.35489	0.00366344	**											9	Hippocampus	92	248	49767	128732	0.714855	0.95958	37.0968	0.184861	1
154	GBM	13	263	2175	128732	0.000619743	2.9256	4.94297	0.597701	0.00265112	**											9	Motor cortex	4	248	7899	128732	0.999873	0.262859	1.6129	0.0506393	1
155	Metastasis (lung)	3	111	161	128732	0.000385671	21.6102	2.7027	1.86335	0.00169158	**											9	Occipital cortex	3	248	13864	128732	1	0.112323	1.20968	0.0216388	1
159	Metastasis (lung)	4	387	161	128732	0.00149583	8.26437	1.03359	2.48447	0.00622588	**											9	Spinal cord	8	248	5729	128732	0.865222	0.724846	3.22581	0.13964	1
160	AGS	8	270	844	128732	0.000463724	4.51929	2.96296	0.947867	0.0020085	**											9	Substantia nigra	3	248	4206	128732	0.988339	0.370243	1.20968	0.0713267	1
171	PD	10	101	3830	128732	0.000881828	3.32787	9.90099	0.261097	0.00369249	**											9	Thalamus	1	248	2699	128732	0.994804	0.192323	0.403226	0.0370508	1
179	MS lesion	7	77	2931	128732	0.00188929	3.9928	9.09091	0.238826	0.00784	**											10	Caudate nucleus	1	27	1855	128732	0.324252	2.57027	3.7037	0.0539084	0.958835
4	MS lesion	16	317	2931	128732	0.00282255	2.21683	5.04732	0.545889	0.0113723	*											10	Cerebral cortex	14	27	40602	128732	0.0223184	1.64401	51.8519	0.0344811	0.0898106
5	MS lesion	13	262	2931	128732	0.0076446	2.17928	4.96183	0.443535	0.0294317	*											10	Hippocampus	8	27	49767	128732	0.878638	0.766428	29.6296	0.0160749	1
7	AD late	7	41	8105	128732	0.0132657	2.71174	17.0732	0.0863664	0.0499627	*											10	Motor cortex	4	27	7899	128732	0.0805515	2.41441	14.8148	0.0506393	0.287579
10	Controls	15	27	39019	128732	0.0055174	1.8329	55.5556	0.0384428	0.0216632	*											11	Caudate nucleus	70	12542	1855	128732	1	0.387323	0.558125	3.77358	1
11	ALS	599	12542	5575	128732	0.00577458	1.10281	4.77595	10.7444	0.022609	*											11	Cerebellum	138	12542	1370	128732	0.352343	1.0339	1.1003	10.073	1
22	PD	36	771	3830	128732	0.00607077	1.56941	4.66926	0.939948	0.0237016	*											11	Cerebral cortex	3401	12542	40602	128732	1	0.859763	27.1169	8.37643	1
32	MS lesion	5	48	2931	128732	0.00463454	4.57509	10.4167	0.17059	0.0184054	*											11	Frontal cortex	32	12542	542	128732	0.999513	0.605997	0.255143	5.90406	1
36	PD	56	1323	3830	128732	0.006198	1.42271	4.2328	1.46214	0.0241304	*											11	Occipital cortex	419	12542	13864	128732	1	0.310202	3.34077	3.02222	1
47	Metastasis (lung)	3	265	161	128732	0.00463371	9.05182	1.13208	1.86335	0.0184054	*											11	Spinal cord	386	12542	5729	128732	1	0.691557	3.07766	6.73765	1
49	Controls	28	61	39019	128732	0.00736634	1.51439	45.9016	0.0717599	0.0285987	*											11	Substantia nigra	131	12542	4206	128732	1	0.319685	1.04449	3.1146	1
71	Astrocytoma 4	11	222	2536	128732	0.0049231	2.51523	4.95495	0.433754	0.0194399	*											11	Thalamus	149	12542	2699	128732	1	0.566635	1.18801	5.52056	1
82	AD early	19	101	12771	128732	0.00468736	1.89624	18.8119	0.148775	0.018562	*											12	Frontal cortex	1	105	542	128732	0.358017	2.26203	0.952381	0.184502	1
84	Metastasis (lung)	2	80	161	128732	0.00460748	19.9894	2.5	1.24224	0.0184034	*											12	Hippocampus	13	105	49767	128732	1	0.320257	12.381	0.0261217	1
85	Controls	48	119	39019	128732	0.0126776	1.33078	40.3361	0.123017	0.047878	*											12	Occipital cortex	4	105	13864	128732	0.997316	0.353727	3.80952	0.0288517	1
88	ALS	5	31	5575	128732	0.0100819	3.72435	16.129	0.0896861	0.0384945	*											12	Substantia nigra	6	105	4206	128732	0.129901	1.74896	5.71429	0.142653	0.440909
104	Metastasis (lung)	3	282	161	128732	0.00550227	8.50615	1.06383	1.86335	0.0216632	*											12	Thalamus	6	105	2699	128732	0.0235242	2.7255	5.71429	0.222305	0.0936965
110	GBM recurrence	11	333	1595	128732	0.00329806	2.66609	3.3033	0.689655	0.0132496	*											13	Caudate nucleus	6	215	1855	128732	0.0924742	1.93667	2.7907	0.32345	0.326166
111	Controls	47	108	39019	128732	0.00251273	1.43577	43.5185	0.120454	0.010213	*											13	Cerebellum	3	215	1370	128732	0.40127	1.31114	1.39535	0.218978	1
122	Astrocytoma 4	7	95	2536	128732	0.00279893	3.74035	7.36842	0.276025	0.011343	*											13	Cerebral cortex	10	215	40602	128732	1	0.147469	4.65116	0.0246293	1
122	Controls	40	95	39019	128732	0.0097497	1.38914	42.1053	0.102514	0.037329	*											13	Frontal cortex	1	215	542	128732	0.596622	1.10471	0.465116	0.184502	1
133	HD	28	1616	1249	128732	0.00281523	1.78583	1.73267	2.24179	0.0113723	*											13	Hippocampus	11	215	49767	128732	1	0.132342	5.11628	0.022103	1
146	FCD	8	24	16317	128732	0.00742632	2.62981	33.3333	0.0490286	0.0287511	*											13	Motor cortex	3	215	7899	128732	0.999863	0.227404	1.39535	0.0379795	1
153	Metastasis (lung)	2	125	161	128732	0.0108927	12.7932	1.6	1.24224	0.0413625	*											13	Occipital cortex	10	215	13864	128732	0.999572	0.431876	4.65116	0.0721293	1
154	MS lesion	13	263	2931	128732	0.00787909	2.17099	4.94297	0.443535	0.0302505	*											14	Caudate nucleus	1	235	1855	128732	0.967093	0.295308	0.425532	0.0539084	1
156	Controls	177	487	39019	128732	0.00245386	1.1991	36.345	0.453625	0.0100031	*											14	Cerebral cortex	4	235	40602	128732	1	0.0539674	1.70213	0.00985173	1
159	Controls	140	387	39019	128732	0.00761988	1.19351	36.1757	0.3588	0.0294182	*											14	Hippocampus	56	235	49767	128732	1	0.616404	23.8298	0.112524	1
175	Oligodendroglioma 3	6	78	3142	128732	0.0121425	3.15164	7.69231	0.190961	0.0459821	*											14	Motor cortex	7	235	7899	128732	0.990764	0.48545	2.97872	0.0886188	1
184	GBM recurrence	8	198	1595	128732	0.00351738	3.261	4.0404	0.501567	0.0140899	*											14	Spinal cord	11	235	5729	128732	0.475433	1.0518	4.68085	0.192006	1
188	GBM recurrence	4	68	1595	128732	0.010211	4.74763	5.88235	0.250784	0.0388804	*											14	Substantia nigra	2	235	4206	128732	0.996381	0.260483	0.851064	0.0475511	1
1	PD	3	188	3830	128732	0.920496	0.536354	1.59574	0.078329	1												15	Cerebellum	3	1808	1370	128732	0.999999	0.155915	0.165929	0.218978	1
1	MS lesion	2	188	2931	128732	0.92929	0.467243	1.06383	0.0682361	1												15	Cerebral cortex	6	1808	40602	128732	1	0.0105218	0.331858	0.0147776	1
1	ALS	4	188	5575	128732	0.964494	0.491297	2.12766	0.0717489	1												15	Encephalon	1	1808	199	128732	0.940208	0.357796	0.0553097	0.502513	1
1	AD late	2	188	8105	128732	0.999934	0.168968	1.06383	0.0246761	1												15	Hippocampus	689	1808	49767	128732	0.694094	0.985748	38.1084	1.38445	1
1	AD early	3	188	12771	128732	0.999999	0.160851	1.59574	0.0234907	1												15	Motor cortex	2	1808	7899	128732	1	0.0180279	0.110619	0.0253197	1
1	Hippocampal Sclerosis	5	188	24542	128732	1	0.139505	2.65957	0.0203732	1												15	Spinal cord	5	1808	5729	128732	1	0.0621411	0.276549	0.0872753	1
2	AD late	9	244	8105	128732	0.972885	0.58585	3.68852	0.111043	1												15	Substantia nigra	2	1808	4206	128732	1	0.033857	0.110619	0.0475511	1
2	MS lesion	2	244	2931	128732	0.975852	0.360007	0.819672	0.0682361	1												15	Thalamus	3	1808	2699	128732	1	0.0791419	0.165929	0.111152	1
2	MS NAWM	2	244	3741	128732	0.993807	0.282058	0.819672	0.0534616	1												16	Cerebellum	1	157	1370	128732	0.813778	0.598503	0.636943	0.0729927	1
2	FCD	2	244	16317	128732	1	0.0646675	0.819672	0.0122572	1												16	Hippocampus	71	157	49767	128732	0.0548373	1.16978	45.2229	0.142665	0.205158
2	Hippocampal Sclerosis	2	244	24542	128732	1	0.0429949	0.819672	0.0081493	1												17	Caudate nucleus	2	205	1855	128732	0.796293	0.677047	0.97561	0.107817	1
3	MS NAWM	2	117	3741	128732	0.857273	0.588224	1.7094	0.0534616	1												17	Cerebellum	3	205	1370	128732	0.372662	1.3751	1.46341	0.218978	1
3	ALS	1	117	5575	128732	0.994385	0.197358	0.854701	0.0179372	1												17	Cerebral cortex	9	205	40602	128732	1	0.139196	4.39024	0.0221664	1
3	AD late	2	117	8105	128732	0.995615	0.271505	1.7094	0.0246761	1												17	Frontal cortex	1	205	542	128732	0.57921	1.1586	0.487805	0.184502	1
3	Hippocampal Sclerosis	1	117	24542	128732	1	0.0448323	0.854701	0.00407465	1												17	Hippocampus	35	205	49767	128732	1	0.441631	17.0732	0.0703277	1
4	HD	1	317	1249	128732	0.954701	0.325136	0.315457	0.0800641	1												17	Spinal cord	10	205	5729	128732	0.429176	1.09611	4.87805	0.174551	1
4	PD	3	317	3830	128732	0.996013	0.31809	0.946372	0.078329	1												17	Substantia nigra	10	205	4206	128732	0.136516	1.49301	4.87805	0.237756	0.459367
4	MS NAWM	2	317	3741	128732	0.999095	0.217105	0.630915	0.0534616	1												18	Caudate nucleus	2	450	1855	128732	0.989052	0.308432	0.444444	0.107817	1
4	ALS	1	317	5575	128732	0.999999	0.0728421	0.315457	0.0179372	1												18	Cerebral cortex	11	450	40602	128732	1	0.0775031	2.44444	0.0270923	1
5	AD late	21	262	8105	128732	0.153804	1.27307	8.01527	0.259099	0.481371												18	Frontal cortex	1	450	542	128732	0.850724	0.527806	0.222222	0.184502	1
5	MS NAWM	4	262	3741	128732	0.947732	0.525361	1.52672	0.106923	1												18	Hippocampus	14	450	49767	128732	1	0.0804749	3.11111	0.0281311	1
5	FCD	12	262	16317	128732	0.999997	0.361348	4.58015	0.0735429	1												18	Motor cortex	4	450	7899	128732	1	0.144864	0.888889	0.0506393	1
5	AD early	1	262	12771	128732	1	0.0384734	0.381679	0.00783024	1												18	Occipital cortex	26	450	13864	128732	0.999924	0.536487	5.77778	0.187536	1
5	Hippocampal Sclerosis	7	262	24542	128732	1	0.140144	2.67176	0.0285225	1												18	Spinal cord	6	450	5729	128732	0.999947	0.299603	1.33333	0.10473	1
6	FCD	16	102	16317	128732	0.217304	1.23756	15.6863	0.0980572	0.644933												18	Thalamus	1	450	2699	128732	0.999929	0.105992	0.222222	0.0370508	1
6	Astrocytoma 4	2	102	2536	128732	0.59934	0.99533	1.96078	0.0788644	1												19	Cerebral cortex	19	51	40602	128732	0.230819	1.1812	37.2549	0.0467957	0.713164
6	Oligodendroglioma 3	1	102	3142	128732	0.919655	0.40168	0.980392	0.0318269	1												19	Hippocampus	14	51	49767	128732	0.965678	0.710073	27.451	0.0281311	1
6	MS NAWM	1	102	3741	128732	0.950673	0.337364	0.980392	0.0267308	1												19	Spinal cord	3	51	5729	128732	0.397525	1.32178	5.88235	0.0523652	1
6	Hippocampal Sclerosis	7	102	24542	128732	0.99987	0.359977	6.86275	0.0285225	1												20	Caudate nucleus	4	1002	1855	128732	0.9997	0.277035	0.399202	0.215633	1
7	ALS	5	41	5575	128732	0.031219	2.81597	12.1951	0.0896861	0.113002												20	Cerebellum	2	1002	1370	128732	0.999749	0.187555	0.199601	0.145985	1
7	PD	2	41	3830	128732	0.345717	1.63958	4.87805	0.0522193	0.971935												20	Cerebral cortex	6	1002	40602	128732	1	0.0189855	0.598802	0.0147776	1
7	AD early	1	41	12771	128732	0.986217	0.245854	2.43902	0.00783024	1												20	Frontal cortex	2	1002	542	128732	0.92439	0.474078	0.199601	0.369004	1
7	Hippocampal Sclerosis	1	41	24542	128732	0.999829	0.127936	2.43902	0.00407465	1												20	Motor cortex	17	1002	7899	128732	1	0.2765	1.69661	0.215217	1
8	PD	27	765	3830	128732	0.208742	1.18629	3.52941	0.704961	0.624873												20	Spinal cord	54	1002	5729	128732	0.0881275	1.21097	5.38922	0.942573	0.311774
8	AGS	1	765	844	128732	0.993572	0.19938	0.130719	0.118483	1												20	Substantia nigra	20	1002	4206	128732	0.994099	0.610913	1.99601	0.475511	1
8	HD	1	765	1249	128732	0.999436	0.134729	0.130719	0.0800641	1												20	Thalamus	5	1002	2699	128732	0.999994	0.238005	0.499002	0.185254	1
8	AD late	21	765	8105	128732	0.999998	0.436005	2.7451	0.259099	1												21	Caudate nucleus	2	174	1855	128732	0.716638	0.79767	1.14943	0.107817	1
8	MS lesion	1	765	2931	128732	1	0.0574129	0.130719	0.034118	1												21	Cerebral cortex	4	174	40602	128732	1	0.072887	2.29885	0.00985173	1
8	MS NAWM	2	765	3741	128732	1	0.0899637	0.261438	0.0534616	1												21	Hippocampus	37	174	49767	128732	1	0.550044	21.2644	0.0743465	1
8	AD early	21	765	12771	128732	1	0.276707	2.7451	0.164435	1												21	Motor cortex	9	174	7899	128732	0.746405	0.842961	5.17241	0.113938	1
8	Hippocampal Sclerosis	11	765	24542	128732	1	0.0754237	1.43791	0.0448211	1												21	Occipital cortex	28	174	13864	128732	0.0201626	1.49419	16.092	0.201962	0.0819807
8	FCD	3	765	16317	128732	1	0.030939	0.392157	0.0183857	1												21	Substantia nigra	7	174	4206	128732	0.342353	1.23131	4.02299	0.166429	0.995287
9	MS lesion	8	248	2931	128732	0.206769	1.4168	3.22581	0.272944	0.620308												22	Caudate nucleus	2	771	1855	128732	0.999835	0.180019	0.259403	0.107817	1
9	Astrocytoma 4	3	248	2536	128732	0.868197	0.614054	1.20968	0.118297	1												22	Cerebral cortex	10	771	40602	128732	1	0.041123	1.29702	0.0246293	1
9	ALS	3	248	5575	128732	0.998731	0.279326	1.20968	0.0538117	1												22	Frontal cortex	3	771	542	128732	0.630948	0.924175	0.389105	0.553506	1
9	AD late	4	248	8105	128732	0.99991	0.256178	1.6129	0.0493523	1												22	Hippocampus	111	771	49767	128732	1	0.372403	14.3969	0.223039	1
9	Hippocampal Sclerosis	25	248	24542	128732	0.999963	0.528768	10.0806	0.101866	1												22	Motor cortex	50	771	7899	128732	0.363495	1.05689	6.48508	0.632992	1
9	FCD	4	248	16317	128732	1	0.127249	1.6129	0.0245143	1												22	Occipital cortex	57	771	13864	128732	0.999411	0.686465	7.393	0.411137	1
10	FCD	4	27	16317	128732	0.452663	1.16881	14.8148	0.0245143	1												22	Spinal cord	37	771	5729	128732	0.342528	1.07834	4.79896	0.645837	0.995287
10	MS lesion	1	27	2931	128732	0.463083	1.6267	3.7037	0.034118	1												23	Cerebellum	1	189	1370	128732	0.867828	0.497169	0.529101	0.0729927	1
10	MS NAWM	1	27	3741	128732	0.549023	1.27449	3.7037	0.0267308	1												23	Cerebral cortex	5	189	40602	128732	1	0.0838778	2.6455	0.0123147	1
10	Hippocampal Sclerosis	5	27	24542	128732	0.605887	0.971366	18.5185	0.0203732	1												23	Frontal cortex	3	189	542	128732	0.0463233	3.77005	1.5873	0.553506	0.177851
10	ALS	1	27	5575	128732	0.697444	0.85522	3.7037	0.0179372	1												23	Hippocampus	46	189	49767	128732	0.999989	0.629566	24.3386	0.0924307	1
11	MS lesion	261	12542	2931	128732	0.944272	0.913996	2.08101	8.90481	1												23	Motor cortex	2	189	7899	128732	0.999916	0.172458	1.0582	0.0253197	1
11	Metastasis (lung)	2	12542	161	128732	0.999999	0.127504	0.0159464	1.24224	1												23	Occipital cortex	1	189	13864	128732	1	0.0491288	0.529101	0.00721293	1
11	FCD	1413	12542	16317	128732	1	0.888836	11.2661	8.65968	1												24	Caudate nucleus	2	436	1855	128732	0.98694	0.318336	0.458716	0.107817	1
11	MS NAWM	247	12542	3741	128732	1	0.677687	1.96938	6.60251	1												24	Cerebellum	1	436	1370	128732	0.990654	0.215516	0.229358	0.0729927	1
11	AD early	93	12542	12771	128732	1	0.0747442	0.741509	0.728212	1												24	Cerebral cortex	2	436	40602	128732	1	0.014544	0.458716	0.00492587	1
11	AD late	320	12542	8105	128732	1	0.405244	2.55143	3.94818	1												24	Motor cortex	16	436	7899	128732	0.991775	0.598064	3.66972	0.202557	1
11	PD	114	12542	3830	128732	1	0.30551	0.908946	2.9765	1												24	Occipital cortex	35	436	13864	128732	0.976754	0.745383	8.02752	0.252452	1
11	HD	10	12542	1249	128732	1	0.0821783	0.0797321	0.800641	1												24	Spinal cord	5	436	5729	128732	0.99998	0.257686	1.14679	0.0872753	1
11	AGS	12	12542	844	128732	1	0.145935	0.0956785	1.4218	1												24	Substantia nigra	5	436	4206	128732	0.998691	0.350995	1.14679	0.118878	1
11	Oligodendroglioma 3	7	12542	3142	128732	1	0.0228671	0.0558125	0.222788	1												24	Thalamus	2	436	2699	128732	0.999008	0.21879	0.458716	0.0741015	1
11	Astrocytoma 4	27	12542	2536	128732	1	0.109278	0.215277	1.06467	1												25	Cerebellum	3	368	1370	128732	0.751364	0.766019	0.815217	0.218978	1
11	GBM	3	12542	2175	128732	1	0.0141573	0.0239196	0.137931	1												25	Cerebral cortex	2	368	40602	128732	1	0.0172314	0.543478	0.00492587	1
11	GBM recurrence	4	12542	1595	128732	1	0.0257406	0.0318928	0.250784	1												25	Hippocampus	49	368	49767	128732	1	0.344424	13.3152	0.0984588	1
12	PD	6	105	3830	128732	0.0937368	1.92066	5.71429	0.156658	0.31007												25	Motor cortex	1	368	7899	128732	1	0.044286	0.271739	0.0126598	1
12	AD late	8	105	8105	128732	0.341535	1.21014	7.61905	0.0987045	0.962128												25	Thalamus	1	368	2699	128732	0.999594	0.129609	0.271739	0.0370508	1
12	MS lesion	1	105	2931	128732	0.911015	0.418294	0.952381	0.034118	1												26	Cerebellum	1	162	1370	128732	0.82349	0.580031	0.617284	0.0729927	1
12	ALS	2	105	5575	128732	0.944984	0.439827	1.90476	0.0358744	1												26	Cerebral cortex	4	162	40602	128732	1	0.078286	2.46914	0.00985173	1
13	HD	2	215	1249	128732	0.618377	0.958773	0.930233	0.160128	1												26	Motor cortex	4	162	7899	128732	0.990858	0.402401	2.46914	0.0506393	1
13	MS lesion	3	215	2931	128732	0.869423	0.612849	1.39535	0.102354	1												26	Occipital cortex	1	162	13864	128732	1	0.0573169	0.617284	0.00721293	1
13	GBM recurrence	1	215	1595	128732	0.931625	0.375394	0.465116	0.0626959	1												26	Spinal cord	2	162	5729	128732	0.994663	0.27741	1.23457	0.0349101	1
13	AD late	5	215	8105	128732	0.997997	0.369373	2.32558	0.0616903	1												27	Cerebral cortex	17	172	40602	128732	1	0.313372	9.88372	0.0418699	1
13	ALS	1	215	5575	128732	0.999927	0.1074	0.465116	0.0179372	1												28	Hippocampus	17	126	49767	128732	1	0.348998	13.4921	0.0341592	1
13	AD early	6	215	12771	128732	0.999987	0.281303	2.7907	0.0469814	1												29	Hippocampus	3	125	49767	128732	1	0.0620807	2.4	0.00602809	1
13	FCD	3	215	16317	128732	1	0.110085	1.39535	0.0183857	1												30	Cerebellum	1	210	1370	128732	0.894462	0.447452	0.47619	0.0729927	1
13	Hippocampal Sclerosis	1	215	24542	128732	1	0.0243971	0.465116	0.00407465	1												30	Cerebral cortex	1	210	40602	128732	1	0.015098	0.47619	0.00246293	1
14	HD	1	235	1249	128732	0.899065	0.438587	0.425532	0.0800641	1												30	Hippocampus	13	210	49767	128732	1	0.160129	6.19048	0.0261217	1
14	MS lesion	1	235	2931	128732	0.995561	0.186897	0.425532	0.034118	1												30	Motor cortex	1	210	7899	128732	0.999998	0.077606	0.47619	0.0126598	1
14	ALS	3	235	5575	128732	0.997953	0.294778	1.2766	0.0538117	1												30	Thalamus	1	210	2699	128732	0.98836	0.227125	0.47619	0.0370508	1
14	PD	1	235	3830	128732	0.999178	0.143028	0.425532	0.0261097	1												31	Cerebellum	5	196	1370	128732	0.0595883	2.39707	2.55102	0.364964	0.219427
14	AD late	4	235	8105	128732	0.99982	0.27035	1.70213	0.0493523	1												31	Cerebral cortex	18	196	40602	128732	1	0.291176	9.18367	0.0443328	1
14	AD early	4	235	12771	128732	1	0.171575	1.70213	0.031321	1												31	Encephalon	1	196	199	128732	0.261734	3.30048	0.510204	0.502513	0.798151
15	Fetal brain	1	1808	199	128732	0.940208	0.357796	0.0553097	0.502513	1												31	Hippocampus	90	196	49767	128732	0.0226879	1.18777	45.9184	0.180843	0.0909849
15	GBM	1	1808	2175	128732	1	0.0327362	0.0553097	0.045977	1												31	Occipital cortex	14	196	13864	128732	0.966535	0.663239	7.14286	0.100981	1
15	AD early	1	1808	12771	128732	1	0.00557524	0.0553097	0.00783024	1												31	Spinal cord	6	196	5729	128732	0.872342	0.687864	3.06122	0.10473	1
15	PD	2	1808	3830	128732	1	0.0371808	0.110619	0.0522193	1												31	Substantia nigra	2	196	4206	128732	0.988708	0.312314	1.02041	0.0475511	1
15	ALS	2	1808	5575	128732	1	0.0255431	0.110619	0.0358744	1												32	Caudate nucleus	1	48	1855	128732	0.501838	1.44578	2.08333	0.0539084	1
15	Hippocampal Sclerosis	2	1808	24542	128732	1	0.00580241	0.110619	0.0081493	1												32	Cerebral cortex	5	48	40602	128732	0.999865	0.330269	10.4167	0.0123147	1
15	FCD	1	1808	16317	128732	1	0.00436363	0.0553097	0.00612858	1												32	Hippocampus	4	48	49767	128732	1	0.215558	8.33333	0.00803745	1
15	MS NAWM	1	1808	3741	128732	1	0.0190327	0.0553097	0.0267308	1												32	Motor cortex	2	48	7899	128732	0.802028	0.679052	4.16667	0.0253197	1
15	MS lesion	2	1808	2931	128732	1	0.048585	0.110619	0.0682361	1												32	Occipital cortex	3	48	13864	128732	0.902192	0.580334	6.25	0.0216388	1
17	PD	9	205	3830	128732	0.159916	1.47563	4.39024	0.234987	0.495847												32	Spinal cord	5	48	5729	128732	0.0613756	2.34065	10.4167	0.0872753	0.223897
17	HD	1	205	1249	128732	0.864703	0.502771	0.487805	0.0800641	1												32	Thalamus	4	48	2699	128732	0.0180569	3.97468	8.33333	0.148203	0.0736745
17	MS lesion	2	205	2931	128732	0.948704	0.428496	0.97561	0.0682361	1												33	Cerebral cortex	24	74	40602	128732	0.477847	1.0283	32.4324	0.0591104	1
17	AD late	5	205	8105	128732	0.996779	0.387391	2.43902	0.0616903	1												33	Frontal cortex	1	74	542	128732	0.268244	3.20963	1.35135	0.184502	0.813767
17	AD early	2	205	12771	128732	1	0.0983417	0.97561	0.0156605	1												33	Hippocampus	34	74	49767	128732	0.121902	1.18848	45.9459	0.0683184	0.417391
18	PD	20	450	3830	128732	0.0511683	1.49384	4.44444	0.522193	0.178189												33	Occipital cortex	2	74	13864	128732	0.997842	0.250955	2.7027	0.0144259	1
18	MS lesion	8	450	2931	128732	0.80469	0.780815	1.77778	0.272944	1												33	Substantia nigra	4	74	4206	128732	0.222891	1.65442	5.40541	0.0951022	0.694164
18	HD	2	450	1249	128732	0.933074	0.45808	0.444444	0.160128	1												34	Caudate nucleus	4	98	1855	128732	0.0537173	2.83254	4.08163	0.215633	0.202913
18	AD late	15	450	8105	128732	0.998249	0.529435	3.33333	0.185071	1												34	Cerebellum	1	98	1370	128732	0.649687	0.958826	1.02041	0.0729927	1
18	ALS	8	450	5575	128732	0.999103	0.410506	1.77778	0.143498	1												34	Cerebral cortex	3	98	40602	128732	1	0.0970587	3.06122	0.0073888	1
18	Oligodendroglioma 3	2	450	3142	128732	0.999821	0.182095	0.444444	0.0636537	1												34	Hippocampus	5	98	49767	128732	1	0.131974	5.10204	0.0100468	1
18	MS NAWM	1	450	3741	128732	0.999998	0.0764692	0.222222	0.0267308	1												34	Motor cortex	1	98	7899	128732	0.997987	0.166298	1.02041	0.0126598	1
18	AD early	6	450	12771	128732	1	0.1344	1.33333	0.0469814	1												34	Occipital cortex	7	98	13864	128732	0.91374	0.663239	7.14286	0.0504905	1
20	Controls	878	1002	39019	128732	1.7247563e-316	2.89093	87.6248	2.25019	5.31224938e-315												34	Substantia nigra	1	98	4206	128732	0.961482	0.312314	1.02041	0.0237756	1
20	AD late	49	1002	8105	128732	0.975028	0.776715	4.89022	0.604565	1												34	Thalamus	1	98	2699	128732	0.874733	0.486696	1.02041	0.0370508	1
20	PD	20	1002	3830	128732	0.978292	0.670888	1.99601	0.522193	1												35	Caudate nucleus	3	282	1855	128732	0.773505	0.738269	1.06383	0.161725	1
20	HD	4	1002	1249	128732	0.987874	0.411449	0.399202	0.320256	1												35	Cerebellum	1	282	1370	128732	0.951224	0.333209	0.35461	0.0729927	1
20	AGS	2	1002	844	128732	0.989747	0.304443	0.199601	0.236967	1												35	Cerebral cortex	5	282	40602	128732	1	0.056216	1.77305	0.0123147	1
20	ALS	29	1002	5575	128732	0.992733	0.668301	2.89421	0.520179	1												35	Frontal cortex	1	282	542	128732	0.696117	0.842244	0.35461	0.184502	1
20	MS lesion	5	1002	2931	128732	0.999999	0.219166	0.499002	0.17059	1												35	Hippocampus	70	282	49767	128732	1	0.642087	24.8227	0.140655	1
20	MS NAWM	3	1002	3741	128732	1	0.103027	0.299401	0.0801925	1												35	Motor cortex	11	282	7899	128732	0.962105	0.635708	3.90071	0.139258	1
20	AD early	12	1002	12771	128732	1	0.120719	1.1976	0.0939629	1												35	Occipital cortex	6	282	13864	128732	1	0.19756	2.12766	0.0432776	1
21	AGS	2	174	844	128732	0.316076	1.75317	1.14943	0.236967	0.907												35	Spinal cord	10	282	5729	128732	0.808734	0.796817	3.5461	0.174551	1
21	PD	5	174	3830	128732	0.593103	0.965847	2.87356	0.130548	1												35	Thalamus	2	282	2699	128732	0.982199	0.338271	0.70922	0.0741015	1
21	AD late	10	174	8105	128732	0.661729	0.912818	5.74713	0.123381	1												36	Caudate nucleus	1	1323	1855	128732	1	0.0524545	0.0755858	0.0539084	1
21	MS lesion	3	174	2931	128732	0.759791	0.757256	1.72414	0.102354	1												36	Cerebral cortex	38	1323	40602	128732	1	0.0910674	2.87226	0.0935914	1
22	AD late	46	771	8105	128732	0.668301	0.947626	5.96628	0.567551	1												36	Frontal cortex	2	1323	542	128732	0.975668	0.359052	0.151172	0.369004	1
22	HD	2	771	1249	128732	0.995429	0.267362	0.259403	0.160128	1												36	Hippocampus	140	1323	49767	128732	1	0.273724	10.582	0.281311	1
22	MS lesion	7	771	2931	128732	0.998738	0.398763	0.907912	0.238826	1												36	Motor cortex	8	1323	7899	128732	1	0.0985473	0.604686	0.101279	1
22	MS NAWM	3	771	3741	128732	1	0.133895	0.389105	0.0801925	1												36	Occipital cortex	7	1323	13864	128732	1	0.0491288	0.529101	0.0504905	1
22	AD early	24	771	12771	128732	1	0.313775	3.11284	0.187926	1												36	Thalamus	24	1323	2699	128732	0.790409	0.865237	1.81406	0.889218	1
22	Hippocampal Sclerosis	2	771	24542	128732	1	0.0136067	0.259403	0.0081493	1												37	Caudate nucleus	1	338	1855	128732	0.992645	0.205317	0.295858	0.0539084	1
23	AD early	26	189	12771	128732	0.0550331	1.38667	13.7566	0.203586	0.189741												37	Cerebellum	1	338	1370	128732	0.973248	0.278003	0.295858	0.0729927	1
23	AD late	8	189	8105	128732	0.913278	0.672298	4.2328	0.0987045	1												37	Cerebral cortex	7	338	40602	128732	1	0.065663	2.07101	0.0172405	1
23	MS NAWM	1	189	3741	128732	0.99622	0.182069	0.529101	0.0267308	1												37	Motor cortex	11	338	7899	128732	0.994085	0.530384	3.25444	0.139258	1
23	ALS	1	189	5575	128732	0.999769	0.122174	0.529101	0.0179372	1												37	Occipital cortex	9	338	13864	128732	1	0.247243	2.66272	0.0649163	1
24	AGS	1	436	844	128732	0.94346	0.34983	0.229358	0.118483	1												37	Substantia nigra	19	338	4206	128732	0.0165168	1.7205	5.6213	0.451736	0.0676496
24	HD	1	436	1249	128732	0.985851	0.236395	0.229358	0.0800641	1												38	Cerebral cortex	1	68	40602	128732	1	0.0466262	1.47059	0.00246293	1
24	PD	5	436	3830	128732	0.996578	0.385453	1.14679	0.130548	1												38	Motor cortex	2	68	7899	128732	0.926608	0.479331	2.94118	0.0253197	1
24	GBM	1	436	2175	128732	0.999414	0.13575	0.229358	0.045977	1												38	Substantia nigra	1	68	4206	128732	0.895591	0.450099	1.47059	0.0237756	1
24	AD late	13	436	8105	128732	0.999431	0.473577	2.98165	0.160395	1												38	Thalamus	2	68	2699	128732	0.418583	1.40283	2.94118	0.0741015	1
24	ALS	7	436	5575	128732	0.999546	0.370726	1.6055	0.125561	1												39	Caudate nucleus	2	446	1855	128732	0.988485	0.311199	0.44843	0.107817	1
24	AD early	23	436	12771	128732	0.999847	0.531744	5.27523	0.180096	1												39	Cerebral cortex	13	446	40602	128732	1	0.0924161	2.9148	0.0320181	1
24	MS NAWM	1	436	3741	128732	0.999997	0.0789246	0.229358	0.0267308	1												39	Frontal cortex	2	446	542	128732	0.560875	1.06508	0.44843	0.369004	1
25	GBM recurrence	1	368	1595	128732	0.989894	0.21932	0.271739	0.0626959	1												39	Hippocampus	43	446	49767	128732	1	0.24939	9.64126	0.0864026	1
25	PD	1	368	3830	128732	0.999985	0.0913356	0.271739	0.0261097	1												39	Motor cortex	8	446	7899	128732	0.999998	0.292327	1.79372	0.101279	1
25	ALS	1	368	5575	128732	1	0.0627471	0.271739	0.0179372	1												39	Substantia nigra	3	446	4206	128732	0.999953	0.205875	0.672646	0.0713267	1
25	Hippocampal Sclerosis	1	368	24542	128732	1	0.0142537	0.271739	0.00407465	1												39	Thalamus	1	446	2699	128732	0.999923	0.106942	0.224215	0.0370508	1
25	FCD	1	368	16317	128732	1	0.0214387	0.271739	0.00612858	1												40	Caudate nucleus	6	238	1855	128732	0.131561	1.74951	2.52101	0.32345	0.445255
26	MS lesion	2	162	2931	128732	0.885728	0.542233	1.23457	0.0682361	1												40	Cerebral cortex	3	238	40602	128732	1	0.0399653	1.2605	0.0073888	1
26	ALS	3	162	5575	128732	0.973156	0.42761	1.85185	0.0538117	1												40	Hippocampus	51	238	49767	128732	1	0.554292	21.4286	0.102478	1
26	AD late	1	162	8105	128732	0.999974	0.0980434	0.617284	0.0123381	1												40	Occipital cortex	19	238	13864	128732	0.937336	0.741267	7.98319	0.137046	1
26	Hippocampal Sclerosis	3	162	24542	128732	1	0.0971366	1.85185	0.0122239	1												40	Spinal cord	9	238	5729	128732	0.735811	0.849715	3.78151	0.157095	1
27	FCD	12	172	16317	128732	0.994366	0.550426	6.97674	0.0735429	1												40	Substantia nigra	1	238	4206	128732	0.999634	0.1286	0.420168	0.0237756	1
27	Hippocampal Sclerosis	5	172	24542	128732	1	0.152482	2.90698	0.0203732	1												40	Thalamus	1	238	2699	128732	0.993576	0.200404	0.420168	0.0370508	1
28	Hippocampal Sclerosis	11	126	24542	128732	0.999591	0.45793	8.73016	0.0448211	1												41	Caudate nucleus	1	333	1855	128732	0.99209	0.2084	0.3003	0.0539084	1
28	FCD	5	126	16317	128732	0.999786	0.313073	3.96825	0.0306429	1												41	Cerebral cortex	3	333	40602	128732	1	0.0285638	0.900901	0.0073888	1
29	Hippocampal Sclerosis	3	125	24542	128732	1	0.125889	2.4	0.0122239	1												41	Hippocampus	20	333	49767	128732	1	0.155357	6.00601	0.0401873	1
30	PD	9	210	3830	128732	0.176248	1.44049	4.28571	0.234987	0.54164												41	Occipital cortex	22	333	13864	128732	0.996525	0.613446	6.60661	0.158684	1
30	MS lesion	5	210	2931	128732	0.522096	1.04573	2.38095	0.17059	1												41	Spinal cord	13	333	5729	128732	0.723007	0.877217	3.9039	0.226916	1
30	ALS	1	210	5575	128732	0.999909	0.109957	0.47619	0.0179372	1												41	Substantia nigra	2	333	4206	128732	0.99981	0.183824	0.600601	0.0475511	1
31	Fetal brain	1	196	199	128732	0.261734	3.30048	0.510204	0.502513	0.762107												42	Caudate nucleus	26	1541	1855	128732	0.234009	1.17088	1.68722	1.40162	0.721118
31	AD late	14	196	8105	128732	0.352375	1.1345	7.14286	0.172733	0.982679												42	Cerebral cortex	99	1541	40602	128732	1	0.203691	6.4244	0.24383	1
31	AGS	1	196	844	128732	0.724795	0.778194	0.510204	0.118483	1												42	Frontal cortex	1	1541	542	128732	0.998557	0.154129	0.0648929	0.184502	1
31	ALS	6	196	5575	128732	0.855502	0.706866	3.06122	0.107623	1												42	Hippocampus	441	1541	49767	128732	1	0.740254	28.6178	0.886129	1
31	PD	2	196	3830	128732	0.981234	0.342974	1.02041	0.0522193	1												42	Spinal cord	44	1541	5729	128732	0.999535	0.64159	2.85529	0.768022	1
31	MS NAWM	1	196	3741	128732	0.996926	0.175567	0.510204	0.0267308	1												42	Substantia nigra	21	1541	4206	128732	0.999999	0.417094	1.36275	0.499287	1
31	AD early	2	196	12771	128732	1	0.102857	1.02041	0.0156605	1												42	Thalamus	30	1541	2699	128732	0.684838	0.928543	1.94679	1.11152	1
31	FCD	1	196	16317	128732	1	0.0402522	0.510204	0.00612858	1												43	Cerebral cortex	28	205	40602	128732	1	0.433055	13.6585	0.0689621	1
32	ALS	4	48	5575	128732	0.153428	1.92425	8.33333	0.0717489	0.481371												43	Frontal cortex	1	205	542	128732	0.57921	1.1586	0.487805	0.184502	1
32	PD	3	48	3830	128732	0.171149	2.10072	6.25	0.078329	0.528314												43	Hippocampus	6	205	49767	128732	1	0.0757081	2.92683	0.0120562	1
32	HD	1	48	1249	128732	0.373791	2.14725	2.08333	0.0800641	1												43	Motor cortex	5	205	7899	128732	0.995867	0.397494	2.43902	0.0632992	1
32	AD late	1	48	8105	128732	0.955931	0.330897	2.08333	0.0123381	1												43	Occipital cortex	5	205	13864	128732	0.999999	0.226472	2.43902	0.0360646	1
32	AD early	2	48	12771	128732	0.958299	0.420001	4.16667	0.0156605	1												44	Caudate nucleus	1	35	1855	128732	0.39835	1.98278	2.85714	0.0539084	1
33	MS NAWM	5	74	3741	128732	0.0643568	2.32508	6.75676	0.133654	0.216501												44	Occipital cortex	2	35	13864	128732	0.90321	0.530591	5.71429	0.0144259	1
33	AD late	1	74	8105	128732	0.991881	0.214636	1.35135	0.0123381	1												45	Caudate nucleus	9	658	1855	128732	0.607709	0.949203	1.36778	0.485175	1
33	Hippocampal Sclerosis	7	74	24542	128732	0.992384	0.496184	9.45946	0.0285225	1												45	Cerebellum	4	658	1370	128732	0.92001	0.571216	0.607903	0.291971	1
34	AGS	1	98	844	128732	0.475271	1.55639	1.02041	0.118483	1												45	Cerebral cortex	39	658	40602	128732	1	0.187922	5.92705	0.0960544	1
34	HD	1	98	1249	128732	0.615508	1.05171	1.02041	0.0800641	1												45	Frontal cortex	5	658	542	128732	0.146854	1.80481	0.759878	0.922509	0.488538
34	AD late	5	98	8105	128732	0.746068	0.810359	5.10204	0.0616903	1												45	Hippocampus	125	658	49767	128732	1	0.491393	18.997	0.25117	1
34	ALS	2	98	5575	128732	0.929114	0.471244	2.04082	0.0358744	1												45	Spinal cord	19	658	5729	128732	0.984427	0.648837	2.88754	0.331646	1
34	PD	1	98	3830	128732	0.948236	0.342974	1.02041	0.0261097	1												45	Substantia nigra	7	658	4206	128732	0.999931	0.325604	1.06383	0.166429	1
35	HD	3	282	1249	128732	0.516231	1.09647	1.06383	0.240192	1												45	Thalamus	16	658	2699	128732	0.309022	1.15979	2.43161	0.592812	0.918439
35	MS lesion	5	282	2931	128732	0.770832	0.778738	1.77305	0.17059	1												46	Cerebral cortex	2	27	40602	128732	0.999516	0.234858	7.40741	0.00492587	1
35	AGS	1	282	844	128732	0.843857	0.540873	0.35461	0.118483	1												46	Hippocampus	13	27	49767	128732	0.206295	1.24545	48.1481	0.0261217	0.651136
35	ALS	9	282	5575	128732	0.864334	0.736945	3.19149	0.161435	1												46	Motor cortex	3	27	7899	128732	0.22839	1.81081	11.1111	0.0379795	0.707525
35	Oligodendroglioma 3	1	282	3142	128732	0.999066	0.145288	0.35461	0.0318269	1												46	Occipital cortex	2	27	13864	128732	0.803639	0.687803	7.40741	0.0144259	1
35	AD late	3	282	8105	128732	0.999998	0.168968	1.06383	0.0370142	1												46	Spinal cord	4	27	5729	128732	0.0303456	3.32892	14.8148	0.0698202	0.119646
35	AD early	4	282	12771	128732	1	0.142979	1.41844	0.031321	1												46	Substantia nigra	3	27	4206	128732	0.0569091	3.40075	11.1111	0.0713267	0.211884
35	Hippocampal Sclerosis	9	282	24542	128732	1	0.167406	3.19149	0.0366718	1												47	Caudate nucleus	1	265	1855	128732	0.978728	0.261877	0.377358	0.0539084	1
36	HD	1	1323	1249	128732	0.999998	0.0779048	0.0755858	0.0800641	1												47	Cerebellum	2	265	1370	128732	0.774287	0.70917	0.754717	0.145985	1
36	GBM	1	1323	2175	128732	1	0.0447371	0.0755858	0.045977	1												47	Hippocampus	10	265	49767	128732	1	0.0976111	3.77358	0.0200936	1
36	ALS	10	1323	5575	128732	1	0.174535	0.755858	0.179372	1												47	Occipital cortex	17	265	13864	128732	0.994496	0.595664	6.41509	0.12262	1
36	AD early	21	1323	12771	128732	1	0.16	1.5873	0.164435	1												47	Substantia nigra	1	265	4206	128732	0.999851	0.115497	0.377358	0.0237756	1
36	AD late	16	1323	8105	128732	1	0.192085	1.20937	0.197409	1												48	Caudate nucleus	8	1283	1855	128732	0.998072	0.432719	0.623539	0.431267	1
36	Hippocampal Sclerosis	5	1323	24542	128732	1	0.0198238	0.377929	0.0203732	1												48	Cerebellum	10	1283	1370	128732	0.875748	0.732385	0.779423	0.729927	1
36	MS NAWM	1	1323	3741	128732	1	0.0260099	0.0755858	0.0267308	1												48	Cerebral cortex	133	1283	40602	128732	1	0.328673	10.3663	0.32757	1
37	MS lesion	9	338	2931	128732	0.364499	1.16949	2.66272	0.307062	1												48	Hippocampus	388	1283	49767	128732	1	0.782258	30.2416	0.779633	1
37	ALS	12	338	5575	128732	0.796265	0.819797	3.5503	0.215247	1												48	Occipital cortex	112	1283	13864	128732	0.993361	0.810568	8.72954	0.807848	1
37	Oligodendroglioma 3	1	338	3142	128732	0.999767	0.121217	0.295858	0.0318269	1												48	Spinal cord	25	1283	5729	128732	1	0.437846	1.94856	0.436376	1
37	MS NAWM	1	338	3741	128732	0.999954	0.101808	0.295858	0.0267308	1												48	Substantia nigra	28	1283	4206	128732	0.991735	0.667957	2.18239	0.665716	1
37	AD late	4	338	8105	128732	0.999999	0.187965	1.18343	0.0493523	1												48	Thalamus	19	1283	2699	128732	0.956206	0.706335	1.4809	0.703964	1
37	AD early	8	338	12771	128732	1	0.23858	2.36686	0.0626419	1												49	Caudate nucleus	1	61	1855	128732	0.587533	1.13766	1.63934	0.0539084	1
37	Hippocampal Sclerosis	9	338	24542	128732	1	0.13967	2.66272	0.0366718	1												49	Hippocampus	12	61	49767	128732	0.999565	0.508858	19.6721	0.0241124	1
37	FCD	2	338	16317	128732	1	0.0466831	0.591716	0.0122572	1												49	Spinal cord	2	61	5729	128732	0.761048	0.736729	3.27869	0.0349101	1
38	PD	2	68	3830	128732	0.60442	0.988573	2.94118	0.0522193	1												50	Cerebellum	3	151	1370	128732	0.217837	1.86685	1.98675	0.218978	0.68388
38	ALS	2	68	5575	128732	0.799168	0.679145	2.94118	0.0358744	1												50	Frontal cortex	1	151	542	128732	0.471371	1.57293	0.662252	0.184502	1
38	FCD	1	68	16317	128732	0.999901	0.116021	1.47059	0.00612858	1												50	Hippocampus	10	151	49767	128732	1	0.171304	6.62252	0.0200936	1
39	MS lesion	7	446	2931	128732	0.882553	0.689341	1.56951	0.238826	1												50	Motor cortex	9	151	7899	128732	0.583989	0.971359	5.96026	0.113938	1
39	HD	1	446	1249	128732	0.98717	0.231094	0.224215	0.0800641	1												50	Occipital cortex	18	151	13864	128732	0.361071	1.10686	11.9205	0.129833	1
39	MS NAWM	6	446	3741	128732	0.989899	0.46293	1.34529	0.160385	1												50	Spinal cord	10	151	5729	128732	0.137294	1.4881	6.62252	0.174551	0.46059
39	ALS	8	446	5575	128732	0.99899	0.414187	1.79372	0.143498	1												50	Substantia nigra	1	151	4206	128732	0.993388	0.202694	0.662252	0.0237756	1
39	PD	4	446	3830	128732	0.999261	0.301448	0.896861	0.104439	1												51	Caudate nucleus	2	195	1855	128732	0.773052	0.711767	1.02564	0.107817	1
39	AD late	3	446	8105	128732	1	0.106837	0.672646	0.0370142	1												51	Hippocampus	1	195	49767	128732	1	0.0132651	0.512821	0.00200936	1
40	AD late	19	238	8105	128732	0.172255	1.26797	7.98319	0.234423	0.530545												51	Occipital cortex	1	195	13864	128732	1	0.0476171	0.512821	0.00721293	1
40	MS NAWM	3	238	3741	128732	0.970227	0.433754	1.2605	0.0801925	1												51	Thalamus	1	195	2699	128732	0.983997	0.244596	0.512821	0.0370508	1
40	PD	1	238	3830	128732	0.99925	0.141225	0.420168	0.0261097	1												52	Frontal cortex	1	457	542	128732	0.855084	0.519722	0.218818	0.184502	1
40	AD early	2	238	12771	128732	1	0.0847061	0.840336	0.0156605	1												52	Hippocampus	3	457	49767	128732	1	0.0169805	0.656455	0.00602809	1
41	MS lesion	3	333	2931	128732	0.982004	0.395683	0.900901	0.102354	1												52	Motor cortex	6	457	7899	128732	1	0.213968	1.31291	0.075959	1
41	MS NAWM	2	333	3741	128732	0.99941	0.206673	0.600601	0.0534616	1												52	Occipital cortex	19	457	13864	128732	1	0.386043	4.15755	0.137046	1
41	AD late	8	333	8105	128732	0.99971	0.381574	2.4024	0.0987045	1												52	Spinal cord	10	457	5729	128732	0.996529	0.49169	2.18818	0.174551	1
41	PD	1	333	3830	128732	0.999958	0.100935	0.3003	0.0261097	1												52	Substantia nigra	1	457	4206	128732	1	0.0669732	0.218818	0.0237756	1
41	AD early	14	333	12771	128732	0.999968	0.423785	4.2042	0.109623	1												52	Thalamus	1	457	2699	128732	0.999939	0.104368	0.218818	0.0370508	1
42	HD	17	1541	1249	128732	0.3301	1.13703	1.10318	1.36109	0.936847												53	Cerebellum	1	27	1370	128732	0.250921	3.48018	3.7037	0.0729927	0.769184
42	PD	43	1541	3830	128732	0.68706	0.937894	2.7904	1.12272	1												53	Cerebral cortex	11	27	40602	128732	0.203298	1.29172	40.7407	0.0270923	0.643412
42	Metastasis (lung)	1	1541	161	128732	0.856312	0.518869	0.0648929	0.621118	1												53	Hippocampus	12	27	49767	128732	0.333194	1.14964	44.4444	0.0241124	0.975425
42	MS lesion	26	1541	2931	128732	0.955513	0.74104	1.68722	0.887069	1												53	Motor cortex	2	27	7899	128732	0.499787	1.2072	7.40741	0.0253197	1
42	GBM	2	1541	2175	128732	1	0.0768165	0.129786	0.091954	1												53	Spinal cord	1	27	5729	128732	0.707495	0.832231	3.7037	0.0174551	1
42	Astrocytoma 4	3	1541	2536	128732	1	0.0988225	0.194679	0.118297	1												54	Cerebellum	6	894	1370	128732	0.914055	0.630637	0.671141	0.437956	1
42	AD late	33	1541	8105	128732	1	0.34013	2.14147	0.407156	1												54	Motor cortex	3	894	7899	128732	1	0.0546888	0.33557	0.0379795	1
42	Oligodendroglioma 3	1	1541	3142	128732	1	0.0265875	0.0648929	0.0318269	1												54	Occipital cortex	1	894	13864	128732	1	0.0103863	0.111857	0.00721293	1
43	HD	2	205	1249	128732	0.592528	1.00554	0.97561	0.160128	1												54	Thalamus	1	894	2699	128732	1	0.0533514	0.111857	0.0370508	1
43	MS lesion	1	205	2931	128732	0.991131	0.214248	0.487805	0.034118	1												55	Caudate nucleus	1	167	1855	128732	0.911567	0.415553	0.598802	0.0539084	1
43	ALS	1	205	5575	128732	0.999886	0.112639	0.487805	0.0179372	1												55	Hippocampus	17	167	49767	128732	1	0.263316	10.1796	0.0341592	1
43	AD late	2	205	8105	128732	0.999976	0.154956	0.97561	0.0246761	1												55	Motor cortex	2	167	7899	128732	0.999697	0.195177	1.1976	0.0253197	1
43	Hippocampal Sclerosis	2	205	24542	128732	1	0.0511744	0.97561	0.0081493	1												56	Cerebellum	30	4677	1370	128732	0.999189	0.602726	0.641437	2.18978	1
44	HD	1	35	1249	128732	0.289144	2.9448	2.85714	0.0800641	0.834902												56	Cerebral cortex	959	4677	40602	128732	1	0.650115	20.5046	2.36195	1
44	AD early	2	35	12771	128732	0.874708	0.576001	5.71429	0.0156605	1												56	Motor cortex	9	4677	7899	128732	1	0.031361	0.192431	0.113938	1
45	PD	21	658	3830	128732	0.402674	1.07271	3.19149	0.548303	1												56	Occipital cortex	6	4677	13864	128732	1	0.0119119	0.128287	0.0432776	1
45	MS NAWM	20	658	3741	128732	0.450663	1.04593	3.03951	0.534616	1												56	Spinal cord	2	4677	5729	128732	1	0.00960883	0.0427625	0.0349101	1
45	AGS	2	658	844	128732	0.930014	0.463605	0.303951	0.236967	1												56	Substantia nigra	3	4677	4206	128732	1	0.0196323	0.0641437	0.0713267	1
45	HD	3	658	1249	128732	0.954246	0.469915	0.455927	0.240192	1												57	Caudate nucleus	42	5011	1855	128732	0.999968	0.581658	0.838156	2.26415	1
45	ALS	19	658	5575	128732	0.978014	0.66676	2.88754	0.340807	1												57	Frontal cortex	7	5011	542	128732	0.99991	0.331788	0.139693	1.29151	1
45	MS lesion	6	658	2931	128732	0.997436	0.400494	0.911854	0.204708	1												57	Hippocampus	1273	5011	49767	128732	1	0.657127	25.4041	2.55792	1
45	AD late	19	658	8105	128732	0.999978	0.458629	2.88754	0.234423	1												57	Motor cortex	279	5011	7899	128732	0.960546	0.90739	5.56775	3.53209	1
45	GBM	1	658	2175	128732	0.999987	0.08995	0.151976	0.045977	1												57	Spinal cord	147	5011	5729	128732	1	0.659175	2.93355	2.56589	1
45	Oligodendroglioma 3	1	658	3142	128732	1	0.0622665	0.151976	0.0318269	1												57	Substantia nigra	63	5011	4206	128732	1	0.384799	1.25723	1.49786	1
45	AD early	26	658	12771	128732	1	0.398299	3.95137	0.203586	1												57	Thalamus	117	5011	2699	128732	0.125833	1.11364	2.33486	4.33494	0.428345
45	Hippocampal Sclerosis	24	658	24542	128732	1	0.191321	3.64742	0.0977915	1												58	Hippocampus	7	24	49767	128732	0.87947	0.754452	29.1667	0.0140655	1
45	FCD	8	658	16317	128732	1	0.0959202	1.21581	0.0490286	1												59	Caudate nucleus	26	12625	1855	128732	1	0.142917	0.205941	1.40162	1
46	MS lesion	2	27	2931	128732	0.125258	3.2534	7.40741	0.0682361	0.399097												59	Frontal cortex	26	12625	542	128732	0.999994	0.489136	0.205941	4.79705	1
46	MS NAWM	2	27	3741	128732	0.184506	2.54897	7.40741	0.0534616	0.563271												59	Hippocampus	3949	12625	49767	128732	1	0.809097	31.2792	7.93498	1
46	AD late	2	27	8105	128732	0.513824	1.17652	7.40741	0.0246761	1												59	Occipital cortex	388	12625	13864	128732	1	0.285363	3.07327	2.79862	1
46	ALS	1	27	5575	128732	0.697444	0.85522	3.7037	0.0179372	1												59	Spinal cord	69	12625	5729	128732	1	0.122808	0.546535	1.2044	1
46	Hippocampal Sclerosis	3	27	24542	128732	0.911212	0.582819	11.1111	0.0122239	1												59	Substantia nigra	87	12625	4206	128732	1	0.210914	0.689109	2.06847	1
47	AD early	21	265	12771	128732	0.885905	0.798794	7.92453	0.164435	1												59	Thalamus	43	12625	2699	128732	1	0.16245	0.340594	1.59318	1
47	Oligodendroglioma 3	1	265	3142	128732	0.998577	0.154609	0.377358	0.0318269	1												60	Caudate nucleus	4	6552	1855	128732	1	0.0423671	0.0610501	0.215633	1
47	FCD	19	265	16317	128732	0.9986	0.565658	7.16981	0.116443	1												60	Cerebellum	7	6552	1370	128732	1	0.10039	0.106838	0.510949	1
47	PD	1	265	3830	128732	0.999669	0.126836	0.377358	0.0261097	1												60	Encephalon	1	6552	199	128732	0.99997	0.0987324	0.0152625	0.502513	1
47	Hippocampal Sclerosis	6	265	24542	128732	1	0.118763	2.26415	0.0244479	1												60	Frontal cortex	5	6552	542	128732	1	0.181252	0.0763126	0.922509	1
48	MS lesion	35	1283	2931	128732	0.159553	1.19815	2.72798	1.19413	0.495847												60	Motor cortex	59	6552	7899	128732	1	0.146755	0.900488	0.74693	1
48	HD	6	1283	1249	128732	0.985385	0.482002	0.467654	0.480384	1												60	Occipital cortex	4	6552	13864	128732	1	0.00566871	0.0610501	0.0288517	1
48	AD late	60	1283	8105	128732	0.994664	0.742776	4.67654	0.740284	1												60	Spinal cord	1	6552	5729	128732	1	0.00342952	0.0152625	0.0174551	1
48	PD	23	1283	3830	128732	0.997185	0.602544	1.79267	0.600522	1												60	Substantia nigra	1	6552	4206	128732	1	0.00467136	0.0152625	0.0237756	1
48	AGS	1	1283	844	128732	0.999793	0.118882	0.0779423	0.118483	1												60	Thalamus	2	6552	2699	128732	1	0.0145593	0.030525	0.0741015	1
48	GBM recurrence	1	1283	1595	128732	1	0.062907	0.0779423	0.0626959	1												61	Caudate nucleus	2	358	1855	128732	0.965648	0.387694	0.558659	0.107817	1
48	Oligodendroglioma 3	5	1283	3142	128732	1	0.15967	0.389712	0.159134	1												61	Hippocampus	8	358	49767	128732	1	0.0578032	2.23464	0.0160749	1
48	GBM	1	1283	2175	128732	1	0.0461318	0.0779423	0.045977	1												61	Motor cortex	2	358	7899	128732	1	0.0910461	0.558659	0.0253197	1
48	Astrocytoma 4	1	1283	2536	128732	1	0.0395649	0.0779423	0.0394322	1												61	Occipital cortex	1	358	13864	128732	1	0.0259367	0.27933	0.00721293	1
48	AD early	7	1283	12771	128732	1	0.0549962	0.545596	0.0548117	1												62	Cerebellum	2	21	1370	128732	0.0207864	8.94904	9.52381	0.145985	0.0842246
48	Hippocampal Sclerosis	86	1283	24542	128732	1	0.3516	6.70304	0.35042	1												62	Cerebral cortex	6	21	40602	128732	0.692894	0.905881	28.5714	0.0147776	1
48	FCD	24	1283	16317	128732	1	0.147581	1.87062	0.147086	1												62	Hippocampus	13	21	49767	128732	0.0262871	1.60129	61.9048	0.0261217	0.104347
49	Hippocampal Sclerosis	1	61	24542	128732	0.999998	0.0859898	1.63934	0.00407465	1												63	Hippocampus	3	26	49767	128732	0.999557	0.298465	11.5385	0.00602809	1
50	Controls	53	151	39019	128732	0.117344	1.158	35.0993	0.135831	0.379112												65	Caudate nucleus	3	576	1855	128732	0.989632	0.361444	0.520833	0.161725	1
50	MS lesion	4	151	2931	128732	0.451081	1.16347	2.64901	0.136472	1												65	Hippocampus	5	576	49767	128732	1	0.0224539	0.868056	0.0100468	1
50	ALS	3	151	5575	128732	0.961299	0.45876	1.98675	0.0538117	1												65	Motor cortex	2	576	7899	128732	1	0.0565877	0.347222	0.0253197	1
50	PD	1	151	3830	128732	0.989573	0.222593	0.662252	0.0261097	1												65	Occipital cortex	2	576	13864	128732	1	0.0322408	0.347222	0.0144259	1
50	AD late	1	151	8105	128732	0.999946	0.105186	0.662252	0.0123381	1												65	Spinal cord	2	576	5729	128732	1	0.0780217	0.347222	0.0349101	1
50	Hippocampal Sclerosis	1	151	24542	128732	1	0.0347376	0.662252	0.00407465	1												65	Substantia nigra	1	576	4206	128732	1	0.0531367	0.173611	0.0237756	1
51	GBM	1	195	2175	128732	0.964039	0.303524	0.512821	0.045977	1												66	Cerebellum	3	492	1370	128732	0.895576	0.572957	0.609756	0.218978	1
51	PD	1	195	3830	128732	0.997244	0.172367	0.512821	0.0261097	1												66	Cerebral cortex	9	492	40602	128732	1	0.0579985	1.82927	0.0221664	1
51	AD early	1	195	12771	128732	1	0.0516924	0.512821	0.00783024	1												66	Hippocampus	161	492	49767	128732	0.9973	0.846459	32.7236	0.323508	1
51	FCD	1	195	16317	128732	1	0.0404587	0.512821	0.00612858	1												66	Motor cortex	5	492	7899	128732	1	0.165622	1.01626	0.0632992	1
51	Controls	3	195	39019	128732	1	0.0507571	1.53846	0.00768856	1												66	Thalamus	2	492	2699	128732	0.999663	0.193887	0.406504	0.0741015	1
52	HD	9	457	1249	128732	0.0362384	2.02979	1.96937	0.720576	0.13012												68	Thalamus	1	97	2699	128732	0.872048	0.491713	1.03093	0.0370508	1
52	MS lesion	16	457	2931	128732	0.0617113	1.53771	3.50109	0.545889	0.208614												72	Encephalon	1	146	199	128732	0.202278	4.43078	0.684932	0.502513	0.641919
52	Astrocytoma 4	1	457	2536	128732	0.999889	0.111076	0.218818	0.0394322	1												72	Motor cortex	1	146	7899	128732	0.999904	0.111625	0.684932	0.0126598	1
52	ALS	1	457	5575	128732	1	0.0505272	0.218818	0.0179372	1												73	Caudate nucleus	3	291	1855	128732	0.791304	0.715436	1.03093	0.161725	1
52	AD late	1	457	8105	128732	1	0.034755	0.218818	0.0123381	1												73	Hippocampus	4	291	49767	128732	1	0.0355559	1.37457	0.00803745	1
52	Controls	56	457	39019	128732	1	0.40428	12.2538	0.14352	1												73	Motor cortex	2	291	7899	128732	1	0.112009	0.687285	0.0253197	1
53	MS NAWM	3	27	3741	128732	0.0426847	3.82346	11.1111	0.0801925	0.150921												73	Occipital cortex	4	291	13864	128732	1	0.127634	1.37457	0.0288517	1
53	ALS	2	27	5575	128732	0.327575	1.71044	7.40741	0.0358744	0.932278												73	Spinal cord	1	291	5729	128732	0.999998	0.0772173	0.343643	0.0174551	1
53	Controls	9	27	39019	128732	0.436668	1.09974	33.3333	0.0230657	1												73	Substantia nigra	2	291	4206	128732	0.99932	0.210356	0.687285	0.0475511	1
53	Hippocampal Sclerosis	5	27	24542	128732	0.605887	0.971366	18.5185	0.0203732	1												73	Thalamus	1	291	2699	128732	0.997915	0.163904	0.343643	0.0370508	1
53	FCD	3	27	16317	128732	0.682983	0.876604	11.1111	0.0183857	1												74	Hippocampus	16	260	49767	128732	1	0.159181	6.15385	0.0321498	1
54	PD	1	894	3830	128732	1	0.0375967	0.111857	0.0261097	1												75	Caudate nucleus	4	595	1855	128732	0.972438	0.466537	0.672269	0.215633	1
54	Controls	147	894	39019	128732	1	0.542488	16.443	0.37674	1												75	Cerebral cortex	1	595	40602	128732	1	0.00532871	0.168067	0.00246293	1
54	AD late	1	894	8105	128732	1	0.0177663	0.111857	0.0123381	1												75	Hippocampus	96	595	49767	128732	1	0.417349	16.1345	0.192899	1
54	ALS	1	894	5575	128732	1	0.0258288	0.111857	0.0179372	1												75	Motor cortex	3	595	7899	128732	1	0.082171	0.504202	0.0379795	1
55	MS lesion	1	167	2931	128732	0.978694	0.262999	0.598802	0.034118	1												75	Occipital cortex	4	595	13864	128732	1	0.0624225	0.672269	0.0288517	1
55	Hippocampal Sclerosis	14	167	24542	128732	0.999963	0.439732	8.38323	0.0570451	1												76	Caudate nucleus	1	563	1855	128732	0.999723	0.123263	0.17762	0.0539084	1
55	Controls	10	167	39019	128732	1	0.197558	5.98802	0.0256285	1												76	Cerebral cortex	33	563	40602	128732	1	0.185842	5.86146	0.0812768	1
56	FCD	453	4677	16317	128732	1	0.764147	9.6857	2.77625	1												76	Frontal cortex	2	563	542	128732	0.686362	0.84374	0.35524	0.369004	1
56	Controls	727	4677	39019	128732	1	0.512835	15.5442	1.86319	1												76	Hippocampus	230	563	49767	128732	0.152103	1.05673	40.8526	0.462154	0.501726
56	AD late	3	4677	8105	128732	1	0.010188	0.0641437	0.0370142	1												76	Motor cortex	13	563	7899	128732	0.999995	0.376313	2.30906	0.164578	1
56	ALS	2	4677	5575	128732	1	0.00987425	0.0427625	0.0358744	1												76	Occipital cortex	13	563	13864	128732	1	0.214404	2.30906	0.093768	1
56	MS NAWM	3	4677	3741	128732	1	0.0220726	0.0641437	0.0801925	1												77	Caudate nucleus	2	345	1855	128732	0.959762	0.402303	0.57971	0.107817	1
56	MS lesion	21	4677	2931	128732	1	0.197207	0.449006	0.716479	1												77	Cerebral cortex	4	345	40602	128732	1	0.0367604	1.15942	0.00985173	1
56	Astrocytoma 4	2	4677	2536	128732	1	0.021707	0.0427625	0.0788644	1												77	Frontal cortex	4	345	542	128732	0.0591909	2.75377	1.15942	0.738007	0.218652
56	GBM	2	4677	2175	128732	1	0.0253099	0.0427625	0.091954	1												77	Motor cortex	19	345	7899	128732	0.718467	0.89753	5.50725	0.240537	1
57	PD	117	5011	3830	128732	0.997844	0.784782	2.33486	3.05483	1												77	Occipital cortex	16	345	13864	128732	0.999986	0.430625	4.63768	0.115407	1
57	Controls	1362	5011	39019	128732	1	0.896733	27.1802	3.49061	1												78	Cerebral cortex	16	198	40602	128732	1	0.256209	8.08081	0.0394069	1
57	AGS	4	5011	844	128732	1	0.121753	0.0798244	0.473934	1												78	Hippocampus	5	198	49767	128732	1	0.0653206	2.52525	0.0100468	1
57	HD	11	5011	1249	128732	1	0.226252	0.219517	0.880705	1												78	Motor cortex	2	198	7899	128732	0.99995	0.164619	1.0101	0.0253197	1
57	AD late	200	5011	8105	128732	1	0.633927	3.99122	2.46761	1												78	Spinal cord	12	198	5729	128732	0.174278	1.36183	6.06061	0.209461	0.560659
57	AD early	26	5011	12771	128732	1	0.0523011	0.518859	0.203586	1												78	Substantia nigra	3	198	4206	128732	0.958443	0.463739	1.51515	0.0713267	1
57	Hippocampal Sclerosis	669	5011	24542	128732	1	0.700291	13.3506	2.72594	1												79	Cerebral cortex	3	91	40602	128732	1	0.104525	3.2967	0.0073888	1
57	FCD	56	5011	16317	128732	1	0.0881678	1.11754	0.3432	1												79	Hippocampus	7	91	49767	128732	1	0.198976	7.69231	0.0140655	1
57	Oligodendroglioma 3	3	5011	3142	128732	1	0.0245289	0.0598683	0.0954806	1												79	Spinal cord	1	91	5729	128732	0.984143	0.246926	1.0989	0.0174551	1
57	Astrocytoma 4	7	5011	2536	128732	1	0.0709106	0.139693	0.276025	1												79	Thalamus	3	91	2699	128732	0.298129	1.5724	3.2967	0.111152	0.890584
57	GBM	10	5011	2175	128732	1	0.118114	0.199561	0.45977	1												80	Caudate nucleus	7	524	1855	128732	0.630696	0.927063	1.33588	0.377358	1
57	GBM recurrence	5	5011	1595	128732	1	0.0805325	0.0997805	0.31348	1												80	Cerebellum	6	524	1370	128732	0.484876	1.07593	1.14504	0.437956	1
58	Controls	12	24	39019	128732	0.0339247	1.64961	50	0.0307542	0.122447												80	Cerebral cortex	2	524	40602	128732	1	0.0121015	0.381679	0.00492587	1
58	Hippocampal Sclerosis	7	24	24542	128732	0.157625	1.5299	29.1667	0.0285225	0.492044												80	Hippocampus	20	524	49767	128732	1	0.0987288	3.81679	0.0401873	1
58	FCD	5	24	16317	128732	0.180126	1.64363	20.8333	0.0306429	0.552334												80	Motor cortex	7	524	7899	128732	1	0.217711	1.33588	0.0886188	1
59	MS NAWM	276	12625	3741	128732	1	0.752275	2.18614	7.37771	1												80	Occipital cortex	60	524	13864	128732	0.327123	1.06321	11.4504	0.432776	0.961147
59	AD early	26	12625	12771	128732	1	0.0207589	0.205941	0.203586	1												80	Spinal cord	6	524	5729	128732	0.999996	0.257293	1.14504	0.10473	1
59	AD late	71	12625	8105	128732	1	0.0893224	0.562376	0.876002	1												80	Thalamus	1	524	2699	128732	0.999985	0.0910233	0.19084	0.0370508	1
59	PD	42	12625	3830	128732	1	0.111816	0.332673	1.09661	1												81	Caudate nucleus	1	320	1855	128732	0.990443	0.216867	0.3125	0.0539084	1
59	HD	1	12625	1249	128732	1	0.00816381	0.00792079	0.0800641	1												81	Cerebellum	5	320	1370	128732	0.25611	1.4682	1.5625	0.364964	0.78304
59	AGS	3	12625	844	128732	1	0.0362438	0.0237624	0.35545	1												81	Cerebral cortex	3	320	40602	128732	1	0.0297242	0.9375	0.0073888	1
59	Astrocytoma 4	13	12625	2536	128732	1	0.0522696	0.10297	0.512618	1												81	Frontal cortex	1	320	542	128732	0.741231	0.742228	0.3125	0.184502	1
59	GBM recurrence	1	12625	1595	128732	1	0.00639285	0.00792079	0.0626959	1												81	Hippocampus	12	320	49767	128732	1	0.097001	3.75	0.0241124	1
60	Fetal brain	1	6552	199	128732	0.99997	0.0987324	0.0152625	0.502513	1												81	Motor cortex	3	320	7899	128732	1	0.152787	0.9375	0.0379795	1
60	Controls	152	6552	39019	128732	1	0.0765385	2.3199	0.389554	1												81	Occipital cortex	21	320	13864	128732	0.996303	0.609351	6.5625	0.151471	1
60	AD early	6	6552	12771	128732	1	0.00923079	0.0915751	0.0469814	1												82	Cerebral cortex	26	101	40602	128732	0.915379	0.81619	25.7426	0.0640363	1
60	AD late	7	6552	8105	128732	1	0.0169691	0.106838	0.0863664	1												82	Hippocampus	22	101	49767	128732	0.999904	0.563438	21.7822	0.044206	1
60	PD	1	6552	3830	128732	1	0.00512996	0.0152625	0.0261097	1												82	Motor cortex	9	101	7899	128732	0.167345	1.45223	8.91089	0.113938	0.542829
60	HD	1	6552	1249	128732	1	0.0157308	0.0152625	0.0800641	1												82	Spinal cord	10	101	5729	128732	0.014652	2.22478	9.90099	0.174551	0.0606273
60	ALS	23	6552	5575	128732	1	0.0810579	0.351038	0.412556	1												82	Substantia nigra	1	101	4206	128732	0.965138	0.303037	0.990099	0.0237756	1
60	AGS	1	6552	844	128732	1	0.0232793	0.0152625	0.118483	1												82	Thalamus	3	101	2699	128732	0.355449	1.41672	2.9703	0.111152	1
60	MS NAWM	3	6552	3741	128732	1	0.015756	0.0457875	0.0801925	1												83	Cerebellum	1	209	1370	128732	0.893325	0.449593	0.478469	0.0729927	1
60	MS lesion	24	6552	2931	128732	1	0.160882	0.3663	0.818833	1												83	Cerebral cortex	22	209	40602	128732	1	0.333746	10.5263	0.0541845	1
60	Oligodendroglioma 3	6	6552	3142	128732	1	0.0375196	0.0915751	0.190961	1												83	Hippocampus	53	209	49767	128732	0.999982	0.655956	25.3589	0.106496	1
60	Astrocytoma 4	3	6552	2536	128732	1	0.0232426	0.0457875	0.118297	1												83	Motor cortex	13	209	7899	128732	0.520433	1.0137	6.2201	0.164578	1
61	Metastasis (lung)	2	358	161	128732	0.0744707	4.46691	0.558659	1.24224	0.249315												83	Occipital cortex	33	209	13864	128732	0.0163485	1.46611	15.7895	0.238027	0.0674089
61	ALS	1	358	5575	128732	1	0.0644998	0.27933	0.0179372	1												83	Substantia nigra	7	209	4206	128732	0.526645	1.02511	3.34928	0.166429	1
61	Controls	9	358	39019	128732	1	0.0829411	2.51397	0.0230657	1												84	Cerebral cortex	27	80	40602	128732	0.375106	1.07007	33.75	0.0664992	1
61	Hippocampal Sclerosis	7	358	24542	128732	1	0.102563	1.95531	0.0285225	1												84	Hippocampus	6	80	49767	128732	1	0.194002	7.5	0.0120562	1
62	FCD	3	21	16317	128732	0.50808	1.12706	14.2857	0.0183857	1												84	Occipital cortex	5	80	13864	128732	0.941064	0.580334	6.25	0.0360646	1
62	Controls	5	21	39019	128732	0.810012	0.785527	23.8095	0.0128143	1												84	Thalamus	3	80	2699	128732	0.235849	1.78861	3.75	0.111152	0.724879
63	Controls	10	26	39019	128732	0.240405	1.26893	38.4615	0.0256285	0.707434												85	Cerebellum	2	119	1370	128732	0.361788	1.57924	1.68067	0.145985	1
63	Hippocampal Sclerosis	3	26	24542	128732	0.897156	0.605236	11.5385	0.0122239	1												85	Cerebral cortex	27	119	40602	128732	0.987246	0.719376	22.6891	0.0664992	1
65	Astrocytoma 4	13	576	2536	128732	0.348909	1.14567	2.25694	0.512618	0.976213												85	Hippocampus	4	119	49767	128732	1	0.0869477	3.36134	0.00803745	1
65	GBM recurrence	4	576	1595	128732	0.926766	0.560484	0.694444	0.250784	1												85	Occipital cortex	10	119	13864	128732	0.836817	0.780281	8.40336	0.0721293	1
65	HD	1	576	1249	128732	0.996406	0.178938	0.173611	0.0800641	1												85	Substantia nigra	2	119	4206	128732	0.903744	0.514399	1.68067	0.0475511	1
65	MS lesion	3	576	2931	128732	0.999823	0.228754	0.520833	0.102354	1												86	Caudate nucleus	1	23	1855	128732	0.283849	3.01727	4.34783	0.0539084	0.856298
65	MS NAWM	3	576	3741	128732	0.999993	0.179225	0.520833	0.0801925	1												86	Cerebral cortex	1	23	40602	128732	0.999836	0.137851	4.34783	0.00246293	1
65	Oligodendroglioma 3	1	576	3142	128732	0.999999	0.0711308	0.173611	0.0318269	1												86	Hippocampus	5	23	49767	128732	0.974326	0.562325	21.7391	0.0100468	1
65	ALS	3	576	5575	128732	1	0.120265	0.520833	0.0538117	1												86	Motor cortex	2	23	7899	128732	0.416523	1.41715	8.69565	0.0253197	1
65	Controls	10	576	39019	128732	1	0.057278	1.73611	0.0256285	1												86	Occipital cortex	1	23	13864	128732	0.927275	0.403711	4.34783	0.00721293	1
65	AD early	1	576	12771	128732	1	0.0175	0.173611	0.00783024	1												86	Spinal cord	1	23	5729	128732	0.649061	0.976967	4.34783	0.0174551	1
65	FCD	1	576	16317	128732	1	0.0136969	0.173611	0.00612858	1												87	Frontal cortex	2	64	542	128732	0.030041	7.42228	3.125	0.369004	0.118845
66	AD early	60	492	12771	128732	0.0562862	1.22927	12.1951	0.469814	0.19358												87	Hippocampus	8	64	49767	128732	0.999999	0.323337	12.5	0.0160749	1
66	AGS	3	492	844	128732	0.626747	0.930037	0.609756	0.35545	1												87	Occipital cortex	6	64	13864	128732	0.699667	0.870501	9.375	0.0432776	1
66	MS lesion	10	492	2931	128732	0.684092	0.8927	2.03252	0.34118	1												87	Spinal cord	2	64	5729	128732	0.783979	0.702195	3.125	0.0349101	1
66	GBM recurrence	1	492	1595	128732	0.997858	0.164044	0.203252	0.0626959	1												88	Hippocampus	4	31	49767	128732	0.99965	0.333767	12.9032	0.00803745	1
66	Astrocytoma 4	2	492	2536	128732	0.999399	0.206349	0.406504	0.0788644	1												88	Motor cortex	4	31	7899	128732	0.119551	2.10287	12.9032	0.0506393	0.412962
66	Controls	111	492	39019	128732	0.999952	0.744335	22.561	0.284477	1												88	Thalamus	1	31	2699	128732	0.481562	1.53859	3.22581	0.0370508	1
66	Oligodendroglioma 3	1	492	3142	128732	0.999995	0.0832751	0.203252	0.0318269	1												89	Caudate nucleus	1	155	1855	128732	0.894719	0.447725	0.645161	0.0539084	1
67	Metastasis (lung)	2	456	161	128732	0.111888	3.50692	0.438596	1.24224	0.363178												89	Hippocampus	8	155	49767	128732	1	0.133507	5.16129	0.0160749	1
67	GBM recurrence	2	456	1595	128732	0.977338	0.35399	0.438596	0.125392	1												89	Spinal cord	1	155	5729	128732	0.999142	0.144969	0.645161	0.0174551	1
67	FCD	1	456	16317	128732	1	0.0173014	0.219298	0.00612858	1												89	Substantia nigra	2	155	4206	128732	0.963872	0.394926	1.29032	0.0475511	1
68	PD	1	97	3830	128732	0.946647	0.34651	1.03093	0.0261097	1												89	Thalamus	1	155	2699	128732	0.962607	0.307717	0.645161	0.0370508	1
68	FCD	1	97	16317	128732	0.999998	0.0813344	1.03093	0.00612858	1												90	Caudate nucleus	2	156	1855	128732	0.659288	0.889709	1.28205	0.107817	1
69	GBM	5	358	2175	128732	0.72407	0.826636	1.39665	0.229885	1												90	Hippocampus	3	156	49767	128732	1	0.0497441	1.92308	0.00602809	1
69	GBM recurrence	3	358	1595	128732	0.821213	0.676338	0.837989	0.188088	1												90	Motor cortex	1	156	7899	128732	0.999949	0.10447	0.641026	0.0126598	1
70	Oligodendroglioma 3	9	261	3142	128732	0.190724	1.41281	3.44828	0.286442	0.577018												90	Occipital cortex	7	156	13864	128732	0.998465	0.41665	4.48718	0.0504905	1
70	GBM recurrence	2	261	1595	128732	0.835215	0.618465	0.766284	0.125392	1												91	Caudate nucleus	1	375	1855	128732	0.995708	0.185059	0.266667	0.0539084	1
70	GBM	2	261	2175	128732	0.935954	0.453541	0.766284	0.091954	1												91	Hippocampus	2	375	49767	128732	1	0.0137957	0.533333	0.00401873	1
70	FCD	2	261	16317	128732	1	0.0604555	0.766284	0.0122572	1												91	Occipital cortex	1	375	13864	128732	1	0.0247609	0.266667	0.00721293	1
71	GBM recurrence	1	222	1595	128732	0.937349	0.363557	0.45045	0.0626959	1												91	Thalamus	1	375	2699	128732	0.99965	0.12719	0.266667	0.0370508	1
72	Fetal brain	1	146	199	128732	0.202278	4.43078	0.684932	0.502513	0.608152												92	Caudate nucleus	40	2049	1855	128732	0.0357587	1.35475	1.95217	2.15633	0.140515
72	ALS	1	146	5575	128732	0.998447	0.158157	0.684932	0.0179372	1												92	Cerebral cortex	174	2049	40602	128732	1	0.269244	8.49195	0.42855	1
72	FCD	1	146	16317	128732	1	0.0540373	0.684932	0.00612858	1												92	Frontal cortex	10	2049	542	128732	0.363059	1.15917	0.488043	1.84502	1
73	GBM recurrence	4	291	1595	128732	0.486899	1.10941	1.37457	0.250784	1												92	Motor cortex	29	2049	7899	128732	1	0.230659	1.41532	0.367135	1
73	HD	3	291	1249	128732	0.53727	1.06256	1.03093	0.240192	1												92	Substantia nigra	60	2049	4206	128732	0.823984	0.896245	2.92826	1.42653	1
73	ALS	4	291	5575	128732	0.998797	0.317401	1.37457	0.0717489	1												93	Caudate nucleus	59	10883	1855	128732	1	0.376224	0.54213	3.18059	1
73	PD	1	291	3830	128732	0.999849	0.115503	0.343643	0.0261097	1												93	Cerebellum	18	10883	1370	128732	1	0.155414	0.165396	1.31387	1
73	AD late	5	291	8105	128732	0.999956	0.272904	1.71821	0.0616903	1												93	Cerebral cortex	158	10883	40602	128732	1	0.0460307	1.45181	0.389143	1
73	Controls	4	291	39019	128732	1	0.04535	1.37457	0.0102514	1												93	Frontal cortex	54	10883	542	128732	0.118842	1.17851	0.496187	9.9631	0.411727
73	FCD	1	291	16317	128732	1	0.0271115	0.343643	0.00612858	1												93	Motor cortex	216	10883	7899	128732	1	0.323459	1.98475	2.73452	1
74	Oligodendroglioma 3	223	260	3142	128732	4.72564e-319	35.1408	85.7692	7.09739	1.4885763e-317												93	Occipital cortex	734	10883	13864	128732	1	0.626247	6.74446	5.29429	1
74	FCD	8	260	16317	128732	1	0.242752	3.07692	0.0490286	1												93	Spinal cord	478	10883	5729	128732	0.627915	0.986931	4.39217	8.34352	1
74	Hippocampal Sclerosis	16	260	24542	128732	1	0.322792	6.15385	0.0651944	1												93	Substantia nigra	373	10883	4206	128732	0.169912	1.049	3.42736	8.86828	0.548119
75	Controls	194	595	39019	128732	0.120202	1.07571	32.605	0.497194	0.386543												94	Hippocampus	590	3185	49767	128732	1	0.479168	18.5243	1.18552	1
75	HD	4	595	1249	128732	0.829335	0.692894	0.672269	0.320256	1												94	Motor cortex	1	3185	7899	128732	1	0.00511688	0.0313972	0.0126598	1
75	ALS	17	595	5575	128732	0.975279	0.659741	2.85714	0.304933	1												94	Occipital cortex	1	3185	13864	128732	1	0.00291534	0.0313972	0.00721293	1
75	AD late	26	595	8105	128732	0.982736	0.694049	4.36975	0.32079	1												94	Spinal cord	1	3185	5729	128732	1	0.00705502	0.0313972	0.0174551	1
75	AD early	43	595	12771	128732	0.990858	0.728472	7.22689	0.3367	1												95	Caudate nucleus	3	164	1855	128732	0.421399	1.26946	1.82927	0.161725	1
75	MS lesion	1	595	2931	128732	0.999999	0.0738165	0.168067	0.034118	1												95	Hippocampus	3	164	49767	128732	1	0.0473176	1.82927	0.00602809	1
76	GBM	15	563	2175	128732	0.0584897	1.57692	2.6643	0.689655	0.199181												95	Occipital cortex	5	164	13864	128732	0.999942	0.28309	3.04878	0.0360646	1
76	GBM recurrence	7	563	1595	128732	0.547877	1.0035	1.24334	0.438871	1												95	Thalamus	1	164	2699	128732	0.969107	0.29083	0.609756	0.0370508	1
76	ALS	18	563	5575	128732	0.928884	0.738254	3.19716	0.32287	1												96	Caudate nucleus	1	290	1855	128732	0.985213	0.239301	0.344828	0.0539084	1
76	MS lesion	7	563	2931	128732	0.972756	0.546085	1.24334	0.238826	1												96	Occipital cortex	2	290	13864	128732	1	0.0640369	0.689655	0.0144259	1
76	AGS	1	563	844	128732	0.975558	0.270917	0.17762	0.118483	1												97	Cerebral cortex	6	80	40602	128732	1	0.237794	7.5	0.0147776	1
76	Controls	117	563	39019	128732	1	0.685627	20.7815	0.299854	1												97	Hippocampus	7	80	49767	128732	1	0.226336	8.75	0.0140655	1
76	MS NAWM	1	563	3741	128732	1	0.061121	0.17762	0.0267308	1												97	Motor cortex	1	80	7899	128732	0.993702	0.203716	1.25	0.0126598	1
76	FCD	3	563	16317	128732	1	0.0420396	0.53286	0.0183857	1												97	Occipital cortex	15	80	13864	128732	0.0228133	1.741	18.75	0.108194	0.0911753
77	ALS	21	345	5575	128732	0.0756842	1.40554	6.08696	0.376682	0.252159												97	Substantia nigra	3	80	4206	128732	0.487626	1.14775	3.75	0.0713267	1
77	Controls	116	345	39019	128732	0.10071	1.1093	33.6232	0.297291	0.331529												98	Cerebral cortex	3	36	40602	128732	0.99982	0.264215	8.33333	0.0073888	1
77	HD	1	345	1249	128732	0.965547	0.298748	0.289855	0.0800641	1												98	Hippocampus	21	36	49767	128732	0.0131098	1.5089	58.3333	0.0421966	0.0546317
77	MS lesion	3	345	2931	128732	0.985483	0.38192	0.869565	0.102354	1												98	Occipital cortex	9	36	13864	128732	0.0122463	2.32134	25	0.0649163	0.0513995
77	MS NAWM	1	345	3741	128732	0.999962	0.0997424	0.289855	0.0267308	1												98	Spinal cord	2	36	5729	128732	0.480201	1.24835	5.55556	0.0349101	1
77	Hippocampal Sclerosis	8	345	24542	128732	1	0.121632	2.31884	0.0325972	1												98	Thalamus	1	36	2699	128732	0.533691	1.32489	2.77778	0.0370508	1
78	Oligodendroglioma 3	3	198	3142	128732	0.863963	0.620778	1.51515	0.0954806	1												99	Cerebral cortex	5	339	40602	128732	1	0.0467638	1.47493	0.0123147	1
78	ALS	3	198	5575	128732	0.992246	0.349863	1.51515	0.0538117	1												99	Hippocampus	17	339	49767	128732	1	0.129716	5.01475	0.0341592	1
78	PD	1	198	3830	128732	0.997484	0.169755	0.505051	0.0261097	1												99	Occipital cortex	18	339	13864	128732	0.999866	0.493027	5.30973	0.129833	1
78	AD late	4	198	8105	128732	0.998756	0.320869	2.0202	0.0493523	1												99	Spinal cord	7	339	5729	128732	0.993727	0.463987	2.0649	0.122185	1
78	AD early	1	198	12771	128732	1	0.0509092	0.505051	0.00783024	1												99	Thalamus	4	339	2699	128732	0.926044	0.562787	1.17994	0.148203	1
78	Controls	15	198	39019	128732	1	0.24994	7.57576	0.0384428	1												100	Cerebral cortex	2	47	40602	128732	1	0.134918	4.25532	0.00492587	1
78	Hippocampal Sclerosis	2	198	24542	128732	1	0.0529836	1.0101	0.0081493	1												100	Hippocampus	7	47	49767	128732	0.99991	0.385252	14.8936	0.0140655	1
79	ALS	4	91	5575	128732	0.559107	1.01499	4.3956	0.0717489	1												100	Spinal cord	2	47	5729	128732	0.6247	0.95618	4.25532	0.0349101	1
79	MS lesion	2	91	2931	128732	0.616427	0.965293	2.1978	0.0682361	1												101	Caudate nucleus	4	126	1855	128732	0.109736	2.20309	3.1746	0.215633	0.382442
79	GBM recurrence	1	91	1595	128732	0.678559	0.88692	1.0989	0.0626959	1												101	Cerebral cortex	1	126	40602	128732	1	0.0251634	0.793651	0.00246293	1
79	PD	2	91	3830	128732	0.75743	0.738714	2.1978	0.0522193	1												101	Frontal cortex	1	126	542	128732	0.412498	1.88502	0.793651	0.184502	1
79	AD late	1	91	8105	128732	0.997314	0.174539	1.0989	0.0123381	1												101	Motor cortex	1	126	7899	128732	0.999659	0.129343	0.793651	0.0126598	1
79	Controls	15	91	39019	128732	0.999188	0.543826	16.4835	0.0384428	1												101	Occipital cortex	10	126	13864	128732	0.882728	0.736932	7.93651	0.0721293	1
80	AGS	6	524	844	128732	0.132904	1.74648	1.14504	0.7109	0.420689												101	Substantia nigra	4	126	4206	128732	0.59262	0.971643	3.1746	0.0951022	1
80	HD	7	524	1249	128732	0.249254	1.37686	1.33588	0.560448	0.727298												102	Caudate nucleus	4	439	1855	128732	0.877836	0.632322	0.911162	0.215633	1
80	AD late	36	524	8105	128732	0.318197	1.0912	6.87023	0.44417	0.9112												102	Frontal cortex	2	439	542	128732	0.552327	1.08206	0.455581	0.369004	1
80	ALS	8	524	5575	128732	0.999908	0.352533	1.52672	0.143498	1												102	Hippocampus	7	439	49767	128732	1	0.0412457	1.59453	0.0140655	1
80	MS lesion	1	524	2931	128732	0.999994	0.0838184	0.19084	0.034118	1												102	Spinal cord	1	439	5729	128732	1	0.0511851	0.22779	0.0174551	1
80	Oligodendroglioma 3	1	524	3142	128732	0.999998	0.0781896	0.19084	0.0318269	1												103	Caudate nucleus	1	42	1855	128732	0.456492	1.65232	2.38095	0.0539084	1
80	AD early	12	524	12771	128732	1	0.23084	2.29008	0.0939629	1												103	Cerebellum	1	42	1370	128732	0.362016	2.23726	2.38095	0.0729927	1
80	Controls	52	524	39019	128732	1	0.327403	9.92366	0.133268	1												103	Motor cortex	1	42	7899	128732	0.930053	0.38803	2.38095	0.0126598	1
80	Hippocampal Sclerosis	1	524	24542	128732	1	0.0100103	0.19084	0.00407465	1												103	Occipital cortex	1	42	13864	128732	0.99166	0.22108	2.38095	0.00721293	1
81	AGS	5	320	844	128732	0.0610742	2.38322	1.5625	0.592417	0.206965												103	Spinal cord	3	42	5729	128732	0.287086	1.60502	7.14286	0.0523652	0.861994
81	HD	1	320	1249	128732	0.95601	0.322088	0.3125	0.0800641	1												103	Thalamus	2	42	2699	128732	0.219929	2.27125	4.7619	0.0741015	0.688602
81	MS lesion	3	320	2931	128732	0.97734	0.411758	0.9375	0.102354	1												104	Caudate nucleus	3	282	1855	128732	0.773505	0.738269	1.06383	0.161725	1
81	AD late	9	320	8105	128732	0.998537	0.44671	2.8125	0.111043	1												104	Hippocampus	3	282	49767	128732	1	0.027518	1.06383	0.00602809	1
81	ALS	3	320	5575	128732	0.999917	0.216478	0.9375	0.0538117	1												104	Motor cortex	2	282	7899	128732	1	0.115583	0.70922	0.0253197	1
81	AD early	1	320	12771	128732	1	0.0315001	0.3125	0.00783024	1												104	Occipital cortex	1	282	13864	128732	1	0.0329267	0.35461	0.00721293	1
81	Controls	29	320	39019	128732	1	0.298991	9.0625	0.0743228	1												105	Hippocampus	9	23	49767	128732	0.560006	1.01218	39.1304	0.0180843	1
82	HD	4	101	1249	128732	0.0171593	4.0819	3.9604	0.320256	0.0642777												105	Motor cortex	1	23	7899	128732	0.766964	0.708576	4.34783	0.0126598	1
82	PD	4	101	3830	128732	0.353869	1.33115	3.9604	0.104439	0.982891												106	Caudate nucleus	3	6655	1855	128732	1	0.0312835	0.0450789	0.161725	1
82	MS lesion	3	101	2931	128732	0.404792	1.30458	2.9703	0.102354	1												106	Cerebellum	7	6655	1370	128732	1	0.0988362	0.105184	0.510949	1
82	Controls	29	101	39019	128732	0.672227	0.947299	28.7129	0.0743228	1												106	Encephalon	2	6655	199	128732	0.999696	0.194409	0.0300526	1.00503	1
82	GBM	1	101	2175	128732	0.821239	0.586011	0.990099	0.045977	1												106	Frontal cortex	2	6655	542	128732	1	0.0713788	0.0300526	0.369004	1
82	Astrocytoma 4	1	101	2536	128732	0.866056	0.502592	0.990099	0.0394322	1												106	Motor cortex	23	6655	7899	128732	1	0.0563241	0.345605	0.291176	1
82	FCD	5	101	16317	128732	0.997234	0.390566	4.9505	0.0306429	1												106	Occipital cortex	34	6655	13864	128732	1	0.0474383	0.510894	0.245239	1
82	AD late	1	101	8105	128732	0.998599	0.157258	0.990099	0.0123381	1												106	Spinal cord	2	6655	5729	128732	1	0.00675289	0.0300526	0.0349101	1
82	Hippocampal Sclerosis	3	101	24542	128732	1	0.155803	2.9703	0.0122239	1												107	Cerebral cortex	39	290	40602	128732	1	0.426389	13.4483	0.0960544	1
83	ALS	10	209	5575	128732	0.419463	1.10483	4.78469	0.179372	1												108	Hippocampus	1	36	49767	128732	1	0.0718526	2.77778	0.00200936	1
83	MS NAWM	6	209	3741	128732	0.568723	0.987879	2.87081	0.160385	1												109	Occipital cortex	1	241	13864	128732	1	0.0385284	0.414938	0.00721293	1
83	GBM	1	209	2175	128732	0.971682	0.283192	0.478469	0.045977	1												110	Hippocampus	5	333	49767	128732	1	0.0388392	1.5015	0.0100468	1
83	Astrocytoma 4	1	209	2536	128732	0.98442	0.24288	0.478469	0.0394322	1												110	Spinal cord	5	333	5729	128732	0.999195	0.337391	1.5015	0.0872753	1
83	AD late	4	209	8105	128732	0.999294	0.303982	1.91388	0.0493523	1												110	Thalamus	1	333	2699	128732	0.999146	0.143232	0.3003	0.0370508	1
83	FCD	11	209	16317	128732	0.999893	0.415234	5.26316	0.0674144	1												111	Cerebral cortex	36	108	40602	128732	0.37863	1.05686	33.3333	0.0886656	1
83	Controls	39	209	39019	128732	0.999954	0.615643	18.6603	0.0999513	1												111	Hippocampus	39	108	49767	128732	0.738322	0.934084	36.1111	0.0783652	1
83	Hippocampal Sclerosis	5	209	24542	128732	1	0.125487	2.39234	0.0203732	1												111	Motor cortex	7	108	7899	128732	0.496482	1.0563	6.48148	0.0886188	1
84	MS lesion	3	80	2931	128732	0.274547	1.64703	3.75	0.102354	0.795797												111	Occipital cortex	6	108	13864	128732	0.979917	0.515852	5.55556	0.0432776	1
84	PD	3	80	3830	128732	0.426621	1.26043	3.75	0.078329	1												111	Substantia nigra	4	108	4206	128732	0.471462	1.13358	3.7037	0.0951022	1
84	MS NAWM	2	80	3741	128732	0.67936	0.860278	2.5	0.0534616	1												111	Thalamus	5	108	2699	128732	0.0774541	2.20816	4.62963	0.185254	0.278217
84	AD early	4	80	12771	128732	0.963026	0.504001	5	0.031321	1												112	Caudate nucleus	1	2785	1855	128732	1	0.0249182	0.0359066	0.0539084	1
84	Controls	14	80	39019	128732	0.996961	0.577362	17.5	0.03588	1												112	Cerebellum	22	2785	1370	128732	0.94121	0.742273	0.789946	1.60584	1
85	AD late	10	119	8105	128732	0.216905	1.33471	8.40336	0.123381	0.644933												112	Encephalon	3	2785	199	128732	0.80666	0.696834	0.10772	1.50754	1
85	AGS	1	119	844	128732	0.543024	1.28173	0.840336	0.118483	1												112	Frontal cortex	2	2785	542	128732	0.99991	0.170566	0.0718133	0.369004	1
85	Astrocytoma 4	2	119	2536	128732	0.682373	0.85314	1.68067	0.0788644	1												112	Hippocampus	1067	2785	49767	128732	0.654922	0.991024	38.3124	2.14399	1
85	MS NAWM	2	119	3741	128732	0.863664	0.578338	1.68067	0.0534616	1												112	Motor cortex	13	2785	7899	128732	1	0.0760734	0.466786	0.164578	1
86	PD	3	23	3830	128732	0.0298883	4.38411	13.0435	0.078329	0.109014												112	Occipital cortex	3	2785	13864	128732	1	0.0100022	0.10772	0.0216388	1
86	Controls	11	23	39019	128732	0.0584505	1.57788	47.8261	0.0281914	0.199181												112	Spinal cord	10	2785	5729	128732	1	0.0806831	0.359066	0.174551	1
86	ALS	3	23	5575	128732	0.0754157	3.01186	13.0435	0.0538117	0.25187												112	Substantia nigra	3	2785	4206	128732	1	0.0329696	0.10772	0.0713267	1
86	MS lesion	1	23	2931	128732	0.411259	1.9096	4.34783	0.034118	1												112	Thalamus	3	2785	2699	128732	1	0.0513783	0.10772	0.111152	1
86	AD late	2	23	8105	128732	0.429602	1.38113	8.69565	0.0246761	1												113	Cerebellum	1	506	1370	128732	0.995593	0.185702	0.197628	0.0729927	1
86	AD early	2	23	12771	128732	0.68048	0.876524	8.69565	0.0156605	1												113	Cerebral cortex	16	506	40602	128732	1	0.100256	3.16206	0.0394069	1
86	Hippocampal Sclerosis	1	23	24542	128732	0.992291	0.22806	4.34783	0.00407465	1												113	Spinal cord	1	506	5729	128732	1	0.0444076	0.197628	0.0174551	1
87	PD	5	64	3830	128732	0.0417982	2.6259	7.8125	0.130548	0.148165												114	Cerebral cortex	145	1998	40602	128732	1	0.230097	7.25726	0.357125	1
87	AD late	6	64	8105	128732	0.214343	1.48903	9.375	0.0740284	0.640259												114	Occipital cortex	1	1998	13864	128732	1	0.00464732	0.0500501	0.00721293	1
87	AD early	2	64	12771	128732	0.989972	0.315001	3.125	0.0156605	1												115	Cerebral cortex	7	216	40602	128732	1	0.10275	3.24074	0.0172405	1
87	Hippocampal Sclerosis	4	64	24542	128732	0.999114	0.327836	6.25	0.0162986	1												116	Cerebellum	1	847	1370	128732	0.999887	0.110939	0.118064	0.0729927	1
87	Controls	9	64	39019	128732	0.999254	0.463952	14.0625	0.0230657	1												116	Hippocampus	309	847	49767	128732	0.910432	0.94367	36.4817	0.620893	1
88	Controls	15	31	39019	128732	0.0261639	1.59639	48.3871	0.0384428	0.0961887												117	Caudate nucleus	2	3278	1855	128732	1	0.0423412	0.0610128	0.107817	1
88	AD late	2	31	8105	128732	0.589393	1.02471	6.45161	0.0246761	1												117	Cerebellum	1	3278	1370	128732	1	0.0286653	0.0305064	0.0729927	1
89	PD	3	155	3830	128732	0.842889	0.650545	1.93548	0.078329	1												117	Hippocampus	1080	3278	49767	128732	1	0.852236	32.9469	2.17011	1
89	ALS	2	155	5575	128732	0.991637	0.297948	1.29032	0.0358744	1												117	Motor cortex	1	3278	7899	128732	1	0.00497171	0.0305064	0.0126598	1
89	AD early	2	155	12771	128732	0.999998	0.130065	1.29032	0.0156605	1												117	Spinal cord	1	3278	5729	128732	1	0.00685486	0.0305064	0.0174551	1
89	Controls	9	155	39019	128732	1	0.191567	5.80645	0.0230657	1												118	Hippocampus	35	224	49767	128732	1	0.404171	15.625	0.0703277	1
90	GBM recurrence	3	156	1595	128732	0.305025	1.55211	1.92308	0.188088	0.87893												119	Hippocampus	160	388	49767	128732	0.160566	1.06668	41.2371	0.321498	0.525204
90	MS NAWM	2	156	3741	128732	0.943151	0.441168	1.28205	0.0534616	1												119	Occipital cortex	1	388	13864	128732	1	0.0239313	0.257732	0.00721293	1
90	Astrocytoma 4	1	156	2536	128732	0.955209	0.325396	0.641026	0.0394322	1												119	Spinal cord	1	388	5729	128732	1	0.057913	0.257732	0.0174551	1
90	Oligodendroglioma 3	1	156	3142	128732	0.978871	0.262637	0.641026	0.0318269	1												120	Hippocampus	17	155	49767	128732	1	0.283702	10.9677	0.0341592	1
90	ALS	2	156	5575	128732	0.991954	0.296038	1.28205	0.0358744	1												121	Caudate nucleus	1	210	1855	128732	0.952668	0.330463	0.47619	0.0539084	1
90	AD early	4	156	12771	128732	0.999918	0.258462	2.5641	0.031321	1												121	Cerebral cortex	1	210	40602	128732	1	0.015098	0.47619	0.00246293	1
90	AD late	1	156	8105	128732	0.999961	0.101814	0.641026	0.0123381	1												121	Hippocampus	14	210	49767	128732	1	0.172446	6.66667	0.0281311	1
90	Hippocampal Sclerosis	1	156	24542	128732	1	0.0336242	0.641026	0.00407465	1												121	Occipital cortex	5	210	13864	128732	0.999999	0.22108	2.38095	0.0360646	1
90	Controls	5	156	39019	128732	1	0.105744	3.20513	0.0128143	1												121	Spinal cord	3	210	5729	128732	0.995905	0.321003	1.42857	0.0523652	1
91	PD	1	375	3830	128732	0.999988	0.0896306	0.266667	0.0261097	1												121	Substantia nigra	1	210	4206	128732	0.999071	0.145746	0.47619	0.0237756	1
91	Controls	5	375	39019	128732	1	0.0439895	1.33333	0.0128143	1												121	Thalamus	3	210	2699	128732	0.81844	0.681374	1.42857	0.111152	1
91	Hippocampal Sclerosis	1	375	24542	128732	1	0.0139877	0.266667	0.00407465	1												122	Hippocampus	41	95	49767	128732	0.212419	1.11636	43.1579	0.0823839	0.668662
92	MS lesion	41	2049	2931	128732	0.82001	0.878846	2.00098	1.39884	1												123	Hippocampus	1	110	49767	128732	1	0.0235154	0.909091	0.00200936	1
92	ALS	73	2049	5575	128732	0.965228	0.822664	3.56271	1.30942	1												124	Cerebral cortex	8	183	40602	128732	1	0.138605	4.37158	0.0197035	1
92	MS NAWM	39	2049	3741	128732	0.998434	0.65497	1.90337	1.0425	1												124	Hippocampus	4	183	49767	128732	1	0.0565398	2.18579	0.00803745	1
92	Oligodendroglioma 3	31	2049	3142	128732	0.998669	0.619869	1.51293	0.986633	1												124	Motor cortex	3	183	7899	128732	0.999224	0.267168	1.63934	0.0379795	1
92	GBM	19	2049	2175	128732	0.998737	0.548831	0.927282	0.873563	1												124	Occipital cortex	5	183	13864	128732	0.99999	0.253698	2.73224	0.0360646	1
92	GBM recurrence	5	2049	1595	128732	1	0.196949	0.244021	0.31348	1												124	Spinal cord	12	183	5729	128732	0.117484	1.47346	6.55738	0.209461	0.408229
92	Astrocytoma 4	10	2049	2536	128732	1	0.24774	0.488043	0.394322	1												124	Substantia nigra	2	183	4206	128732	0.983602	0.3345	1.0929	0.0475511	1
92	Controls	442	2049	39019	128732	1	0.71169	21.5715	1.13278	1												124	Thalamus	1	183	2699	128732	0.979356	0.260635	0.546448	0.0370508	1
92	Hippocampal Sclerosis	6	2049	24542	128732	1	0.0153598	0.292826	0.0244479	1												125	Caudate nucleus	1	94	1855	128732	0.744586	0.738269	1.06383	0.0539084	1
93	Metastasis (lung)	5	10883	161	128732	0.998259	0.367352	0.0459432	3.10559	1												125	Cerebral cortex	1	94	40602	128732	1	0.0337296	1.06383	0.00246293	1
93	HD	39	10883	1249	128732	1	0.369352	0.358357	3.1225	1												125	Frontal cortex	1	94	542	128732	0.327496	2.52673	1.06383	0.184502	0.961147
93	MS lesion	140	10883	2931	128732	1	0.565002	1.28641	4.77653	1												125	Motor cortex	2	94	7899	128732	0.981455	0.34675	2.12766	0.0253197	1
93	Controls	2175	10883	39019	128732	1	0.659358	19.9853	5.57421	1												125	Spinal cord	4	94	5729	128732	0.606599	0.95618	4.25532	0.0698202	1
93	ALS	284	10883	5575	128732	1	0.602575	2.60957	5.09417	1												125	Thalamus	1	94	2699	128732	0.863644	0.507406	1.06383	0.0370508	1
93	AGS	6	10883	844	128732	1	0.0840905	0.0551319	0.7109	1												126	Caudate nucleus	12	983	1855	128732	0.756473	0.84717	1.22075	0.6469	1
93	Hippocampal Sclerosis	132	10883	24542	128732	1	0.0636212	1.2129	0.537853	1												126	Cerebral cortex	12	983	40602	128732	1	0.038705	1.22075	0.0295552	1
93	FCD	20	10883	16317	128732	1	0.0144987	0.183773	0.122572	1												126	Hippocampus	58	983	49767	128732	1	0.152623	5.90031	0.116543	1
93	MS NAWM	22	10883	3741	128732	1	0.0695621	0.20215	0.588078	1												126	Motor cortex	39	983	7899	128732	0.998979	0.646585	3.96745	0.493733	1
93	Oligodendroglioma 3	13	10883	3142	128732	1	0.0489413	0.119452	0.413749	1												126	Spinal cord	4	983	5729	128732	1	0.0914354	0.406918	0.0698202	1
93	Astrocytoma 4	25	10883	2536	128732	1	0.116608	0.229716	0.985804	1												126	Substantia nigra	35	983	4206	128732	0.325784	1.08976	3.56053	0.832145	0.960941
93	GBM	12	10883	2175	128732	1	0.0652619	0.110264	0.551724	1												126	Thalamus	5	983	2699	128732	0.999992	0.242605	0.508647	0.185254	1
93	GBM recurrence	7	10883	1595	128732	1	0.0519129	0.0643205	0.438871	1												127	Caudate nucleus	1	356	1855	128732	0.99434	0.194936	0.280899	0.0539084	1
94	Hippocampal Sclerosis	578	3185	24542	128732	0.913179	0.951908	18.1476	2.35515	1												127	Cerebellum	6	356	1370	128732	0.181563	1.58368	1.68539	0.437956	0.582492
94	Controls	25	3185	39019	128732	1	0.0258965	0.784929	0.0640713	1												127	Frontal cortex	1	356	542	128732	0.777785	0.667171	0.280899	0.184502	1
94	AD early	1	3185	12771	128732	1	0.00316484	0.0313972	0.00783024	1												127	Hippocampus	16	356	49767	128732	1	0.116256	4.49438	0.0321498	1
94	AD late	1	3185	8105	128732	1	0.00498682	0.0313972	0.0123381	1												127	Motor cortex	2	356	7899	128732	1	0.0915576	0.561798	0.0253197	1
94	MS lesion	1	3185	2931	128732	1	0.0137899	0.0313972	0.034118	1												127	Occipital cortex	22	356	13864	128732	0.999001	0.573813	6.17978	0.158684	1
94	Oligodendroglioma 3	17	3185	3142	128732	1	0.218685	0.533752	0.541057	1												127	Spinal cord	5	356	5729	128732	0.999638	0.315593	1.40449	0.0872753	1
94	Astrocytoma 4	4	3185	2536	128732	1	0.0637511	0.125589	0.157729	1												127	Substantia nigra	5	356	4206	128732	0.991079	0.42987	1.40449	0.118878	1
94	GBM	6	3185	2175	128732	1	0.111499	0.188383	0.275862	1												127	Thalamus	2	356	2699	128732	0.995469	0.267956	0.561798	0.0741015	1
94	GBM recurrence	1	3185	1595	128732	1	0.0253406	0.0313972	0.0626959	1												128	Cerebral cortex	4	48	40602	128732	0.999975	0.264215	8.33333	0.00985173	1
95	Astrocytoma 4	5	164	2536	128732	0.223412	1.54762	3.04878	0.197161	0.661642												128	Hippocampus	12	48	49767	128732	0.984124	0.646673	25	0.0241124	1
95	MS lesion	1	164	2931	128732	0.977168	0.26781	0.609756	0.034118	1												128	Motor cortex	2	48	7899	128732	0.802028	0.679052	4.16667	0.0253197	1
95	ALS	2	164	5575	128732	0.994102	0.281597	1.21951	0.0358744	1												129	Caudate nucleus	1	185	1855	128732	0.931924	0.375121	0.540541	0.0539084	1
95	AD late	2	164	8105	128732	0.999721	0.193696	1.21951	0.0246761	1												129	Cerebral cortex	9	185	40602	128732	1	0.154245	4.86486	0.0221664	1
95	AD early	1	164	12771	128732	1	0.0614636	0.609756	0.00783024	1												129	Frontal cortex	1	185	542	128732	0.542102	1.28385	0.540541	0.184502	1
95	Hippocampal Sclerosis	1	164	24542	128732	1	0.031984	0.609756	0.00407465	1												129	Hippocampus	14	185	49767	128732	1	0.19575	7.56757	0.0281311	1
95	Controls	6	164	39019	128732	1	0.120703	3.65854	0.0153771	1												129	Motor cortex	9	185	7899	128732	0.806432	0.792839	4.86486	0.113938	1
96	Astrocytoma 4	3	290	2536	128732	0.926125	0.525122	1.03448	0.118297	1												129	Occipital cortex	14	185	13864	128732	0.94239	0.702675	7.56757	0.100981	1
96	MS lesion	2	290	2931	128732	0.990305	0.302902	0.689655	0.0682361	1												129	Spinal cord	1	185	5729	128732	0.999781	0.121461	0.540541	0.0174551	1
96	AD late	2	290	8105	128732	1	0.109538	0.689655	0.0246761	1												129	Substantia nigra	3	185	4206	128732	0.942968	0.496326	1.62162	0.0713267	1
96	Controls	1	290	39019	128732	1	0.0113766	0.344828	0.00256285	1												129	Thalamus	3	185	2699	128732	0.746882	0.773452	1.62162	0.111152	1
97	Controls	24	80	39019	128732	0.566041	0.989764	30	0.0615085	1												130	Cerebral cortex	19	173	40602	128732	1	0.348214	10.9827	0.0467957	1
97	GBM	1	80	2175	128732	0.744266	0.739839	1.25	0.045977	1												131	Frontal cortex	1	245	542	128732	0.644661	0.96944	0.408163	0.184502	1
97	AD late	4	80	8105	128732	0.749327	0.794152	5	0.0493523	1												131	Hippocampus	2	245	49767	128732	1	0.0211159	0.816327	0.00401873	1
97	ALS	1	80	5575	128732	0.971072	0.288637	1.25	0.0179372	1												131	Spinal cord	2	245	5729	128732	0.999824	0.183431	0.816327	0.0349101	1
98	GBM recurrence	1	36	1595	128732	0.361664	2.24194	2.77778	0.0626959	0.998539												132	Hippocampus	2	53	49767	128732	1	0.0976111	3.77358	0.00401873	1
98	PD	1	36	3830	128732	0.662931	0.933652	2.77778	0.0261097	1												132	Substantia nigra	2	53	4206	128732	0.520288	1.15497	3.77358	0.0475511	1
98	ALS	1	36	5575	128732	0.796897	0.641415	2.77778	0.0179372	1												133	Caudate nucleus	29	1616	1855	128732	0.137666	1.24537	1.79455	1.56334	0.46059
98	Controls	8	36	39019	128732	0.895042	0.733158	22.2222	0.0205028	1												133	Cerebral cortex	9	1616	40602	128732	1	0.0176579	0.556931	0.0221664	1
98	FCD	2	36	16317	128732	0.952692	0.438302	5.55556	0.0122572	1												133	Hippocampus	30	1616	49767	128732	1	0.0480203	1.85644	0.0602809	1
98	Hippocampal Sclerosis	1	36	24542	128732	0.999507	0.145705	2.77778	0.00407465	1												133	Substantia nigra	7	1616	4206	128732	1	0.132579	0.433168	0.166429	1
99	MS lesion	9	339	2931	128732	0.3677	1.16604	2.65487	0.307062	1												133	Thalamus	22	1616	2699	128732	0.988869	0.649329	1.36139	0.815117	1
99	AD early	26	339	12771	128732	0.934839	0.773099	7.66962	0.203586	1												134	Caudate nucleus	1	181	1855	128732	0.927849	0.383411	0.552486	0.0539084	1
99	AD late	7	339	8105	128732	0.999935	0.327968	2.0649	0.0863664	1												134	Cerebellum	2	181	1370	128732	0.575237	1.03829	1.10497	0.145985	1
99	MS NAWM	1	339	3741	128732	0.999955	0.101508	0.294985	0.0267308	1												134	Cerebral cortex	19	181	40602	128732	1	0.332824	10.4972	0.0467957	1
99	ALS	2	339	5575	128732	0.999995	0.13623	0.589971	0.0358744	1												134	Hippocampus	44	181	49767	128732	0.999985	0.62881	24.3094	0.088412	1
99	Controls	21	339	39019	128732	1	0.204376	6.19469	0.0538199	1												134	Motor cortex	3	181	7899	128732	0.999137	0.27012	1.65746	0.0379795	1
100	ALS	6	47	5575	128732	0.0154271	2.94778	12.766	0.107623	0.0579458												134	Spinal cord	5	181	5729	128732	0.908698	0.620725	2.76243	0.0872753	1
100	PD	4	47	3830	128732	0.0507736	2.86055	8.51064	0.104439	0.177708												134	Substantia nigra	4	181	4206	128732	0.845599	0.676392	2.20994	0.0951022	1
100	MS lesion	3	47	2931	128732	0.0914794	2.80346	6.38298	0.102354	0.303326												134	Thalamus	8	181	2699	128732	0.0380276	2.10812	4.41989	0.296406	0.148931
100	Oligodendroglioma 3	1	47	3142	128732	0.68701	0.871731	2.12766	0.0318269	1												135	Cerebral cortex	4	96	40602	128732	1	0.132108	4.16667	0.00985173	1
100	AD early	4	47	12771	128732	0.698314	0.857874	8.51064	0.031321	1												135	Hippocampus	4	96	49767	128732	1	0.107779	4.16667	0.00803745	1
100	Controls	5	47	39019	128732	0.999663	0.35098	10.6383	0.0128143	1												135	Spinal cord	1	96	5729	128732	0.987373	0.234065	1.04167	0.0174551	1
101	HD	4	126	1249	128732	0.0348991	3.272	3.1746	0.320256	0.125637												135	Substantia nigra	6	96	4206	128732	0.0948118	1.91292	6.25	0.142653	0.332409
101	AD late	13	126	8105	128732	0.0544575	1.63873	10.3175	0.160395	0.188225												136	Cerebral cortex	79	306	40602	128732	0.98785	0.818549	25.817	0.194572	1
101	AD early	17	126	12771	128732	0.118916	1.36	13.4921	0.133114	0.383296												136	Frontal cortex	2	306	542	128732	0.36938	1.55237	0.653595	0.369004	1
101	Oligodendroglioma 3	1	126	3142	128732	0.955622	0.325169	0.793651	0.0318269	1												136	Hippocampus	88	306	49767	128732	0.999887	0.743886	28.7582	0.176824	1
101	Controls	21	126	39019	128732	0.999853	0.549869	16.6667	0.0538199	1												136	Occipital cortex	20	306	13864	128732	0.995857	0.606885	6.53595	0.144259	1
102	Metastasis (lung)	1	439	161	128732	0.423235	1.82136	0.22779	0.621118	1												136	Spinal cord	14	306	5729	128732	0.496175	1.02805	4.57516	0.244371	1
102	GBM	4	439	2175	128732	0.939381	0.53929	0.911162	0.183908	1												136	Substantia nigra	11	306	4206	128732	0.416663	1.10024	3.59477	0.261531	1
102	ALS	1	439	5575	128732	1	0.052599	0.22779	0.0179372	1												137	Caudate nucleus	2	29	1855	128732	0.0652152	4.78602	6.89655	0.107817	0.236431
102	AD late	3	439	8105	128732	1	0.10854	0.683371	0.0370142	1												137	Cerebral cortex	3	29	40602	128732	0.998303	0.327991	10.3448	0.0073888	1
102	Controls	6	439	39019	128732	1	0.0450918	1.36674	0.0153771	1												137	Hippocampus	14	29	49767	128732	0.190537	1.24875	48.2759	0.0281311	0.607953
102	AD early	2	439	12771	128732	1	0.0459227	0.455581	0.0156605	1												137	Motor cortex	2	29	7899	128732	0.538457	1.12395	6.89655	0.0253197	1
102	Hippocampal Sclerosis	2	439	24542	128732	1	0.0238969	0.455581	0.0081493	1												137	Occipital cortex	5	29	13864	128732	0.196653	1.60092	17.2414	0.0360646	0.625764
102	FCD	1	439	16317	128732	1	0.0179714	0.22779	0.00612858	1												137	Spinal cord	1	29	5729	128732	0.732956	0.774836	3.44828	0.0174551	1
103	AD early	8	42	12771	128732	0.0518288	1.92	19.0476	0.0626419	0.180037												137	Substantia nigra	1	29	4206	128732	0.61842	1.05541	3.44828	0.0237756	1
103	AGS	1	42	844	128732	0.241425	3.63157	2.38095	0.118483	0.70893												137	Thalamus	1	29	2699	128732	0.459114	1.6447	3.44828	0.0370508	1
103	MS lesion	2	42	2931	128732	0.24795	2.09147	4.7619	0.0682361	0.725019												138	Caudate nucleus	1	27	1855	128732	0.324252	2.57027	3.7037	0.0539084	0.958835
103	Controls	15	42	39019	128732	0.271621	1.17829	35.7143	0.0384428	0.789239												138	Motor cortex	1	27	7899	128732	0.819117	0.603602	3.7037	0.0126598	1
103	PD	2	42	3830	128732	0.356561	1.60055	4.7619	0.0522193	0.988388												138	Occipital cortex	5	27	13864	128732	0.158902	1.71951	18.5185	0.0360646	0.521216
104	GBM	9	282	2175	128732	0.0520611	1.88895	3.19149	0.413793	0.180392												138	Substantia nigra	1	27	4206	128732	0.592202	1.13358	3.7037	0.0237756	1
104	MS lesion	1	282	2931	128732	0.9985	0.155748	0.35461	0.034118	1												139	Caudate nucleus	28	1466	1855	128732	0.084223	1.32546	1.90996	1.50943	0.298864
104	Oligodendroglioma 3	1	282	3142	128732	0.999066	0.145288	0.35461	0.0318269	1												139	Cerebral cortex	17	1466	40602	128732	1	0.0367666	1.15962	0.0418699	1
104	MS NAWM	1	282	3741	128732	0.999758	0.122025	0.35461	0.0267308	1												139	Frontal cortex	1	1466	542	128732	0.998012	0.162014	0.0682128	0.184502	1
104	ALS	2	282	5575	128732	0.999949	0.163766	0.70922	0.0358744	1												139	Hippocampus	136	1466	49767	128732	1	0.239966	9.27694	0.273273	1
104	AD late	2	282	8105	128732	1	0.112646	0.70922	0.0246761	1												139	Spinal cord	19	1466	5729	128732	1	0.291224	1.29604	0.331646	1
104	FCD	2	282	16317	128732	1	0.0559535	0.70922	0.0122572	1												139	Thalamus	25	1466	2699	128732	0.875845	0.813373	1.70532	0.926269	1
104	Controls	6	282	39019	128732	1	0.070196	2.12766	0.0153771	1												140	Caudate nucleus	81	5660	1855	128732	0.541488	0.993142	1.4311	4.36658	1
104	Hippocampal Sclerosis	1	282	24542	128732	1	0.0186006	0.35461	0.00407465	1												140	Cerebellum	21	5660	1370	128732	1	0.348633	0.371025	1.53285	1
105	Hippocampal Sclerosis	9	23	24542	128732	0.0203681	2.05254	39.1304	0.0366718	0.0754817												140	Cerebral cortex	195	5660	40602	128732	1	0.109234	3.44523	0.480272	1
105	FCD	6	23	16317	128732	0.0620797	2.05811	26.087	0.0367715	0.209349												140	Motor cortex	290	5660	7899	128732	0.999601	0.835018	5.12367	3.67135	1
105	Controls	8	23	39019	128732	0.394537	1.14755	34.7826	0.0205028	1												141	Caudate nucleus	24	1128	1855	128732	0.0406063	1.47654	2.12766	1.2938	0.156931
106	Metastasis (lung)	14	6655	161	128732	0.0402699	1.68206	0.210368	8.69565	0.143113												141	Cerebellum	3	1128	1370	128732	0.999521	0.249907	0.265957	0.218978	1
106	Fetal brain	2	6655	199	128732	0.999696	0.194409	0.0300526	1.00503	1												141	Cerebral cortex	15	1128	40602	128732	1	0.042162	1.32979	0.036944	1
106	Controls	399	6655	39019	128732	1	0.197804	5.99549	1.02258	1												141	Motor cortex	15	1128	7899	128732	1	0.216719	1.32979	0.189897	1
106	AD early	20	6655	12771	128732	1	0.0302931	0.300526	0.156605	1												141	Occipital cortex	79	1128	13864	128732	0.999994	0.650303	7.00355	0.569821	1
106	AD late	8	6655	8105	128732	1	0.0190931	0.12021	0.0987045	1												141	Spinal cord	22	1128	5729	128732	0.999998	0.438249	1.95035	0.384011	1
106	ALS	1	6655	5575	128732	1	0.00346971	0.0150263	0.0179372	1												141	Substantia nigra	45	1128	4206	128732	0.101725	1.22101	3.98936	1.0699	0.355581
106	MS NAWM	4	6655	3741	128732	1	0.0206829	0.0601052	0.106923	1												141	Thalamus	9	1128	2699	128732	0.999837	0.380555	0.797872	0.333457	1
106	MS lesion	3	6655	2931	128732	1	0.019799	0.0450789	0.102354	1												142	Cerebellum	3	229	1370	128732	0.440654	1.23098	1.31004	0.218978	1
106	Astrocytoma 4	1	6655	2536	128732	1	0.00762762	0.0150263	0.0394322	1												142	Cerebral cortex	28	229	40602	128732	1	0.38767	12.2271	0.0689621	1
107	FCD	30	290	16317	128732	0.903023	0.816149	10.3448	0.183857	1												142	Frontal cortex	4	229	542	128732	0.0165224	4.1487	1.74672	0.738007	0.0676496
107	Oligodendroglioma 3	2	290	3142	128732	0.993662	0.282561	0.689655	0.0636537	1												142	Hippocampus	63	229	49767	128732	0.999849	0.711623	27.5109	0.12659	1
107	Astrocytoma 4	1	290	2536	128732	0.996901	0.175041	0.344828	0.0394322	1												142	Motor cortex	2	229	7899	128732	0.999992	0.142334	0.873362	0.0253197	1
107	MS NAWM	1	290	3741	128732	0.999809	0.118659	0.344828	0.0267308	1												142	Spinal cord	6	229	5729	128732	0.943938	0.58874	2.62009	0.10473	1
107	Controls	5	290	39019	128732	1	0.056883	1.72414	0.0128143	1												142	Substantia nigra	2	229	4206	128732	0.995682	0.267308	0.873362	0.0475511	1
108	Controls	15	36	39019	128732	0.0987337	1.37467	41.6667	0.0384428	0.325821												143	Cerebral cortex	172	573	40602	128732	0.796556	0.951728	30.0175	0.423624	1
108	Hippocampal Sclerosis	1	36	24542	128732	0.999507	0.145705	2.77778	0.00407465	1												143	Frontal cortex	1	573	542	128732	0.911344	0.414508	0.17452	0.184502	1
109	GBM	5	241	2175	128732	0.385319	1.22795	2.07469	0.229885	1												143	Hippocampus	62	573	49767	128732	1	0.279887	10.8202	0.124581	1
109	AD late	1	241	8105	128732	1	0.0659047	0.414938	0.0123381	1												143	Motor cortex	3	573	7899	128732	1	0.0853259	0.52356	0.0379795	1
110	GBM	6	333	2175	128732	0.493621	1.06643	1.8018	0.275862	1												143	Spinal cord	17	573	5729	128732	0.972276	0.666656	2.96684	0.296736	1
110	MS lesion	1	333	2931	128732	0.999538	0.131894	0.3003	0.034118	1												143	Substantia nigra	26	573	4206	128732	0.060566	1.38879	4.53752	0.618165	0.222328
110	PD	1	333	3830	128732	0.999958	0.100935	0.3003	0.0261097	1												143	Thalamus	11	573	2699	128732	0.656893	0.915634	1.91972	0.407558	1
110	AD late	2	333	8105	128732	1	0.0953936	0.600601	0.0246761	1												144	Cerebral cortex	1	88	40602	128732	1	0.0360293	1.13636	0.00246293	1
110	AD early	1	333	12771	128732	1	0.0302703	0.3003	0.00783024	1												144	Hippocampus	9	88	49767	128732	1	0.264548	10.2273	0.0180843	1
110	Controls	6	333	39019	128732	1	0.0594453	1.8018	0.0153771	1												144	Motor cortex	1	88	7899	128732	0.996206	0.185196	1.13636	0.0126598	1
111	GBM	4	108	2175	128732	0.110987	2.19212	3.7037	0.183908	0.361947												144	Occipital cortex	7	88	13864	128732	0.848426	0.738607	7.95455	0.0504905	1
111	Hippocampal Sclerosis	26	108	24542	128732	0.116179	1.26278	24.0741	0.105941	0.376224												144	Spinal cord	2	88	5729	128732	0.907259	0.510687	2.27273	0.0349101	1
111	Astrocytoma 4	4	108	2536	128732	0.164854	1.88007	3.7037	0.157729	0.510019												144	Substantia nigra	2	88	4206	128732	0.786547	0.695608	2.27273	0.0475511	1
111	ALS	6	108	5575	128732	0.326282	1.28283	5.55556	0.107623	0.930508												145	Caudate nucleus	2	25	1855	128732	0.050025	5.55178	8	0.107817	0.191436
111	PD	4	108	3830	128732	0.401138	1.24487	3.7037	0.104439	1												145	Cerebral cortex	1	25	40602	128732	0.999923	0.126823	4	0.00246293	1
111	MS NAWM	3	108	3741	128732	0.610805	0.955864	2.77778	0.0801925	1												145	Hippocampus	5	25	49767	128732	0.986633	0.517339	20	0.0100468	1
111	FCD	11	108	16317	128732	0.820815	0.803554	10.1852	0.0674144	1												145	Motor cortex	4	25	7899	128732	0.0638681	2.60756	16	0.0506393	0.232266
111	MS lesion	1	108	2931	128732	0.916961	0.406675	0.925926	0.034118	1												145	Occipital cortex	5	25	13864	128732	0.124501	1.85707	20	0.0360646	0.425045
111	Oligodendroglioma 3	1	108	3142	128732	0.930735	0.379364	0.925926	0.0318269	1												145	Substantia nigra	1	25	4206	128732	0.564183	1.22427	4	0.0237756	1
111	AD late	1	108	8105	128732	0.999112	0.147065	0.925926	0.0123381	1												146	Cerebellum	1	24	1370	128732	0.226482	3.91521	4.16667	0.0729927	0.703476
112	Controls	866	2785	39019	128732	0.186502	1.0259	31.0952	2.21943	0.568112												146	Cerebral cortex	8	24	40602	128732	0.501142	1.05686	33.3333	0.0197035	1
112	Fetal brain	3	2785	199	128732	0.80666	0.696834	0.10772	1.50754	1												146	Hippocampus	14	24	49767	128732	0.0400614	1.5089	58.3333	0.0281311	0.155337
112	AD early	3	2785	12771	128732	1	0.0108582	0.10772	0.0234907	1												146	Motor cortex	1	24	7899	128732	0.781266	0.679052	4.16667	0.0126598	1
112	AD late	3	2785	8105	128732	1	0.0171092	0.10772	0.0370142	1												147	Caudate nucleus	15	653	1855	128732	0.0544926	1.59412	2.29709	0.808625	0.204522
112	PD	2	2785	3830	128732	1	0.0241375	0.0718133	0.0522193	1												147	Cerebral cortex	2	653	40602	128732	1	0.00971082	0.306279	0.00492587	1
112	ALS	3	2785	5575	128732	1	0.0248735	0.10772	0.0538117	1												147	Hippocampus	177	653	49767	128732	1	0.701141	27.1057	0.355657	1
112	MS NAWM	4	2785	3741	128732	1	0.0494235	0.143627	0.106923	1												147	Motor cortex	1	653	7899	128732	1	0.0249575	0.153139	0.0126598	1
112	MS lesion	4	2785	2931	128732	1	0.063082	0.143627	0.136472	1												147	Spinal cord	2	653	5729	128732	1	0.0688216	0.306279	0.0349101	1
112	Oligodendroglioma 3	2	2785	3142	128732	1	0.0294229	0.0718133	0.0636537	1												147	Substantia nigra	17	653	4206	128732	0.858628	0.796807	2.60337	0.404184	1
112	Astrocytoma 4	5	2785	2536	128732	1	0.0911343	0.179533	0.197161	1												147	Thalamus	18	653	2699	128732	0.148606	1.31475	2.75651	0.666914	0.492967
113	MS lesion	2	506	2931	128732	0.999891	0.1736	0.395257	0.0682361	1												148	Cerebral cortex	4	89	40602	128732	1	0.142498	4.49438	0.00985173	1
113	Controls	12	506	39019	128732	1	0.0782422	2.37154	0.0307542	1												148	Hippocampus	7	89	49767	128732	1	0.203448	7.86517	0.0140655	1
113	FCD	13	506	16317	128732	1	0.202693	2.56917	0.0796715	1												148	Motor cortex	3	89	7899	128732	0.916039	0.549346	3.37079	0.0379795	1
114	Astrocytoma 4	2	1998	2536	128732	1	0.0508126	0.1001	0.0788644	1												148	Occipital cortex	5	89	13864	128732	0.969041	0.521649	5.61798	0.0360646	1
114	Controls	71	1998	39019	128732	1	0.117239	3.55355	0.181963	1												148	Spinal cord	2	89	5729	128732	0.910579	0.504949	2.24719	0.0349101	1
114	AD early	1	1998	12771	128732	1	0.00504506	0.0500501	0.00783024	1												148	Substantia nigra	5	89	4206	128732	0.166447	1.71948	5.61798	0.118878	0.541415
114	FCD	73	1998	16317	128732	1	0.288253	3.65365	0.447386	1												148	Thalamus	5	89	2699	128732	0.0395501	2.67956	5.61798	0.185254	0.154377
115	GBM	1	216	2175	128732	0.974871	0.274014	0.462963	0.045977	1												149	Cerebellum	1	140	1370	128732	0.776583	0.671178	0.714286	0.0729927	1
115	FCD	6	216	16317	128732	1	0.219151	2.77778	0.0367715	1												149	Frontal cortex	1	140	542	128732	0.44623	1.69652	0.714286	0.184502	1
115	Controls	1	216	39019	128732	1	0.0152741	0.462963	0.00256285	1												149	Hippocampus	7	140	49767	128732	1	0.129335	5	0.0140655	1
116	Controls	198	847	39019	128732	0.999997	0.771245	23.3766	0.507445	1												149	Occipital cortex	2	140	13864	128732	0.999998	0.132648	1.42857	0.0144259	1
117	HD	1	3278	1249	128732	1	0.0314424	0.0305064	0.0800641	1												150	Caudate nucleus	2	257	1855	128732	0.886129	0.540057	0.77821	0.107817	1
117	MS NAWM	1	3278	3741	128732	1	0.0104976	0.0305064	0.0267308	1												150	Cerebellum	4	257	1370	128732	0.293274	1.46249	1.55642	0.291971	0.878322
118	Hippocampal Sclerosis	29	224	24542	128732	0.994146	0.679089	12.9464	0.118165	1												150	Cerebral cortex	18	257	40602	128732	1	0.222064	7.00389	0.0443328	1
119	Controls	113	388	39019	128732	0.712124	0.960853	29.1237	0.289603	1												150	Hippocampus	33	257	49767	128732	1	0.332144	12.8405	0.066309	1
120	Hippocampal Sclerosis	15	155	24542	128732	0.999553	0.507617	9.67742	0.0611197	1												150	Motor cortex	2	257	7899	128732	0.999998	0.126827	0.77821	0.0253197	1
121	HD	1	210	1249	128732	0.87115	0.4908	0.47619	0.0800641	1												150	Substantia nigra	4	257	4206	128732	0.969735	0.47637	1.55642	0.0951022	1
121	PD	3	210	3830	128732	0.95073	0.480164	1.42857	0.078329	1												151	Cerebellum	1	413	1370	128732	0.988037	0.227518	0.242131	0.0729927	1
121	MS lesion	1	210	2931	128732	0.992098	0.209147	0.47619	0.034118	1												151	Cerebral cortex	29	413	40602	128732	1	0.222632	7.02179	0.0714251	1
121	Controls	43	210	39019	128732	0.9995	0.675553	20.4762	0.110203	1												151	Frontal cortex	2	413	542	128732	0.519561	1.15018	0.484262	0.369004	1
122	Oligodendroglioma 3	2	95	3142	128732	0.677257	0.862555	2.10526	0.0636537	1												151	Hippocampus	105	413	49767	128732	1	0.657634	25.4237	0.210983	1
122	Hippocampal Sclerosis	1	95	24542	128732	1	0.0552145	1.05263	0.00407465	1												151	Motor cortex	16	413	7899	128732	0.983666	0.631371	3.87409	0.202557	1
124	MS lesion	3	183	2931	128732	0.788859	0.720014	1.63934	0.102354	1												151	Substantia nigra	6	413	4206	128732	0.993005	0.44465	1.45278	0.142653	1
124	PD	3	183	3830	128732	0.911584	0.551008	1.63934	0.078329	1												151	Thalamus	7	413	2699	128732	0.763664	0.80841	1.69492	0.259355	1
124	GBM	1	183	2175	128732	0.955866	0.323427	0.546448	0.045977	1												152	Caudate nucleus	2	165	1855	128732	0.689051	0.841179	1.21212	0.107817	1
124	MS NAWM	2	183	3741	128732	0.97073	0.376078	1.0929	0.0534616	1												152	Cerebral cortex	5	165	40602	128732	1	0.0960783	3.0303	0.0123147	1
124	ALS	3	183	5575	128732	0.986894	0.37854	1.63934	0.0538117	1												152	Hippocampus	58	165	49767	128732	0.842793	0.909262	35.1515	0.116543	1
124	Oligodendroglioma 3	1	183	3142	128732	0.989167	0.223887	0.546448	0.0318269	1												152	Motor cortex	4	165	7899	128732	0.992055	0.395085	2.42424	0.0506393	1
124	AD late	3	183	8105	128732	0.999403	0.260378	1.63934	0.0370142	1												152	Occipital cortex	7	165	13864	128732	0.999243	0.393924	4.24242	0.0504905	1
124	AD early	2	183	12771	128732	1	0.110164	1.0929	0.0156605	1												152	Substantia nigra	9	165	4206	128732	0.0929831	1.66946	5.45455	0.21398	0.326977
124	Controls	18	183	39019	128732	1	0.324513	9.83607	0.0461314	1												152	Thalamus	6	165	2699	128732	0.134806	1.73441	3.63636	0.222305	0.45492
125	HD	1	94	1249	128732	0.600206	1.09647	1.06383	0.0800641	1												153	Hippocampus	60	125	49767	128732	0.0208596	1.24161	48	0.120562	0.0842296
125	MS lesion	1	94	2931	128732	0.885336	0.467243	1.06383	0.034118	1												154	Caudate nucleus	2	263	1855	128732	0.893715	0.527736	0.760456	0.107817	1
125	ALS	2	94	5575	128732	0.91819	0.491297	2.12766	0.0358744	1												154	Cerebellum	1	263	1370	128732	0.940203	0.357281	0.380228	0.0729927	1
125	MS NAWM	1	94	3741	128732	0.937536	0.366076	1.06383	0.0267308	1												154	Hippocampus	19	263	49767	128732	1	0.186871	7.22433	0.0381779	1
125	Controls	21	94	39019	128732	0.966677	0.737058	22.3404	0.0538199	1												154	Occipital cortex	3	263	13864	128732	1	0.105916	1.14068	0.0216388	1
125	AD early	3	94	12771	128732	0.996513	0.321703	3.19149	0.0234907	1												154	Spinal cord	14	263	5729	128732	0.284458	1.19613	5.32319	0.244371	0.856298
126	HD	9	983	1249	128732	0.614406	0.943655	0.915565	0.720576	1												154	Thalamus	1	263	2699	128732	0.996222	0.181354	0.380228	0.0370508	1
126	AD late	58	983	8105	128732	0.714298	0.937148	5.90031	0.715608	1												156	Caudate nucleus	10	487	1855	128732	0.169432	1.425	2.05339	0.539084	0.548079
126	PD	24	983	3830	128732	0.862079	0.820626	2.44151	0.626632	1												156	Cerebellum	9	487	1370	128732	0.0792033	1.73652	1.84805	0.656934	0.28363
126	ALS	27	983	5575	128732	0.996358	0.634237	2.74669	0.484305	1												156	Cerebral cortex	20	487	40602	128732	1	0.130209	4.10678	0.0492587	1
126	MS lesion	8	983	2931	128732	0.999872	0.357443	0.813835	0.272944	1												156	Motor cortex	15	487	7899	128732	0.999274	0.501969	3.08008	0.189897	1
126	MS NAWM	6	983	3741	128732	1	0.210037	0.610376	0.160385	1												156	Occipital cortex	37	487	13864	128732	0.992563	0.705457	7.59754	0.266878	1
126	Controls	72	983	39019	128732	1	0.241651	7.32452	0.184525	1												156	Substantia nigra	10	487	4206	128732	0.957556	0.628475	2.05339	0.237756	1
127	MS lesion	15	356	2931	128732	0.01775	1.8506	4.21348	0.511771	0.0663113												156	Thalamus	11	487	2699	128732	0.443592	1.07733	2.25873	0.407558	1
127	AGS	6	356	844	128732	0.031148	2.57066	1.68539	0.7109	0.113002												157	Caudate nucleus	5	348	1855	128732	0.563593	0.997088	1.43678	0.269542	1
127	AD late	21	356	8105	128732	0.652302	0.936921	5.89888	0.259099	1												157	Cerebellum	1	348	1370	128732	0.975969	0.270014	0.287356	0.0729927	1
127	PD	6	356	3830	128732	0.954767	0.566486	1.68539	0.156658	1												157	Hippocampus	81	348	49767	128732	1	0.602075	23.2759	0.162758	1
127	HD	1	356	1249	128732	0.96906	0.289517	0.280899	0.0800641	1												157	Motor cortex	2	348	7899	128732	1	0.0936624	0.574713	0.0253197	1
127	ALS	8	356	5575	128732	0.987442	0.518898	2.24719	0.143498	1												157	Occipital cortex	2	348	13864	128732	1	0.053364	0.574713	0.0144259	1
127	Controls	18	356	39019	128732	1	0.166814	5.05618	0.0461314	1												157	Spinal cord	3	348	5729	128732	0.999981	0.193709	0.862069	0.0523652	1
128	Hippocampal Sclerosis	12	48	24542	128732	0.191091	1.31134	25	0.0488958	0.577018												157	Thalamus	1	348	2699	128732	0.999379	0.137058	0.287356	0.0370508	1
128	FCD	4	48	16317	128732	0.873541	0.657453	8.33333	0.0245143	1												158	Cerebral cortex	50	242	40602	128732	0.999942	0.655079	20.6612	0.123147	1
128	Controls	2	48	39019	128732	0.999999	0.137467	4.16667	0.00512571	1												159	Encephalon	2	387	199	128732	0.121021	3.34312	0.516796	1.00503	0.416809
129	PD	5	185	3830	128732	0.646823	0.908419	2.7027	0.130548	1												159	Spinal cord	1	387	5729	128732	1	0.0580626	0.258398	0.0174551	1
129	MS NAWM	4	185	3741	128732	0.788259	0.744024	2.16216	0.106923	1												160	Cerebellum	1	270	1370	128732	0.944526	0.348018	0.37037	0.0729927	1
129	MS lesion	3	185	2931	128732	0.794907	0.71223	1.62162	0.102354	1												160	Cerebral cortex	15	270	40602	128732	1	0.176143	5.55556	0.036944	1
129	AD late	9	185	8105	128732	0.829348	0.772688	4.86486	0.111043	1												160	Hippocampus	28	270	49767	128732	1	0.26825	10.3704	0.0562622	1
129	HD	1	185	1249	128732	0.835524	0.557125	0.540541	0.0800641	1												160	Motor cortex	1	270	7899	128732	1	0.0603602	0.37037	0.0126598	1
129	ALS	5	185	5575	128732	0.906185	0.62408	2.7027	0.0896861	1												160	Occipital cortex	7	270	13864	128732	1	0.240731	2.59259	0.0504905	1
129	AD early	6	185	12771	128732	0.999855	0.32692	3.24324	0.0469814	1												160	Thalamus	1	270	2699	128732	0.996743	0.176653	0.37037	0.0370508	1
129	Controls	19	185	39019	128732	1	0.338838	10.2703	0.0486942	1												161	Caudate nucleus	1	164	1855	128732	0.907627	0.423154	0.609756	0.0539084	1
129	Hippocampal Sclerosis	3	185	24542	128732	1	0.0850601	1.62162	0.0122239	1												161	Hippocampus	46	164	49767	128732	0.998308	0.725536	28.0488	0.0924307	1
130	FCD	17	173	16317	128732	0.896189	0.775263	9.82659	0.104186	1												161	Spinal cord	5	164	5729	128732	0.858663	0.685068	3.04878	0.0872753	1
130	Controls	2	173	39019	128732	1	0.0381412	1.15607	0.00512571	1												162	Caudate nucleus	1	128	1855	128732	0.84414	0.542166	0.78125	0.0539084	1
131	AD late	1	245	8105	128732	1	0.0648287	0.408163	0.0123381	1												162	Cerebral cortex	1	128	40602	128732	1	0.0247702	0.78125	0.00246293	1
131	Controls	4	245	39019	128732	1	0.0538647	1.63265	0.0102514	1												162	Occipital cortex	20	128	13864	128732	0.0569969	1.45083	15.625	0.144259	0.211884
132	ALS	2	53	5575	128732	0.674734	0.871356	3.77358	0.0358744	1												162	Spinal cord	2	128	5729	128732	0.979528	0.351097	1.5625	0.0349101	1
132	AD early	2	53	12771	128732	0.973105	0.380378	3.77358	0.0156605	1												162	Thalamus	1	128	2699	128732	0.933698	0.372626	0.78125	0.0370508	1
132	Controls	3	53	39019	128732	0.999999	0.186748	5.66038	0.00768856	1												163	Caudate nucleus	1	137	1855	128732	0.863244	0.50655	0.729927	0.0539084	1
133	PD	27	1616	3830	128732	0.999709	0.561578	1.67079	0.704961	1												163	Cerebral cortex	5	137	40602	128732	1	0.115715	3.64964	0.0123147	1
133	AGS	2	1616	844	128732	0.999733	0.18877	0.123762	0.236967	1												163	Spinal cord	4	137	5729	128732	0.86331	0.656065	2.91971	0.0698202	1
133	Controls	14	1616	39019	128732	1	0.0285823	0.866337	0.03588	1												163	Thalamus	1	137	2699	128732	0.94522	0.348147	0.729927	0.0370508	1
133	AD early	38	1616	12771	128732	1	0.23703	2.35149	0.297549	1												164	Caudate nucleus	4	138	1855	128732	0.139393	2.01152	2.89855	0.215633	0.46504
133	ALS	3	1616	5575	128732	1	0.0428668	0.185644	0.0538117	1												164	Cerebellum	2	138	1370	128732	0.432553	1.36181	1.44928	0.145985	1
134	MS lesion	9	181	2931	128732	0.0236235	2.18391	4.97238	0.307062	0.0873124												164	Cerebral cortex	4	138	40602	128732	1	0.0919009	2.89855	0.00985173	1
134	MS NAWM	10	181	3741	128732	0.039737	1.90117	5.52486	0.267308	0.141582												164	Hippocampus	16	138	49767	128732	1	0.299907	11.5942	0.0321498	1
134	Controls	49	181	39019	128732	0.848589	0.893157	27.0718	0.12558	1												164	Motor cortex	1	138	7899	128732	0.99984	0.118096	0.724638	0.0126598	1
134	PD	3	181	3830	128732	0.907771	0.557096	1.65746	0.078329	1												164	Occipital cortex	1	138	13864	128732	1	0.0672851	0.724638	0.00721293	1
134	AD early	5	181	12771	128732	0.999952	0.278454	2.76243	0.0391512	1												164	Thalamus	1	138	2699	128732	0.94637	0.345625	0.724638	0.0370508	1
134	FCD	1	181	16317	128732	1	0.0435881	0.552486	0.00612858	1												165	Occipital cortex	9	282	13864	128732	0.999999	0.296341	3.19149	0.0649163	1
135	MS lesion	2	96	2931	128732	0.645403	0.915018	2.08333	0.0682361	1												165	Spinal cord	2	282	5729	128732	0.999963	0.159363	0.70922	0.0349101	1
135	MS NAWM	2	96	3741	128732	0.771798	0.716898	2.08333	0.0534616	1												165	Substantia nigra	3	282	4206	128732	0.995269	0.325604	1.06383	0.0713267	1
135	GBM	1	96	2175	128732	0.805329	0.616533	1.04167	0.045977	1												166	Cerebellum	1	286	1370	128732	0.953272	0.328549	0.34965	0.0729927	1
135	Controls	2	96	39019	128732	1	0.0687336	2.08333	0.00512571	1												166	Occipital cortex	2	286	13864	128732	1	0.0649325	0.699301	0.0144259	1
136	AD early	40	306	12771	128732	0.0440677	1.31765	13.0719	0.31321	0.155414												166	Spinal cord	2	286	5729	128732	0.999969	0.157135	0.699301	0.0349101	1
136	Metastasis (lung)	2	306	161	128732	0.0566818	5.226	0.653595	1.24224	0.194458												167	Caudate nucleus	1	249	1855	128732	0.973154	0.278704	0.401606	0.0539084	1
136	Oligodendroglioma 3	11	306	3142	128732	0.13216	1.47283	3.59477	0.350095	0.420124												167	Cerebral cortex	68	249	40602	128732	0.935514	0.865862	27.3092	0.167479	1
136	GBM	5	306	2175	128732	0.590743	0.96711	1.63399	0.229885	1												167	Encephalon	2	249	199	128732	0.0572726	5.19594	0.803213	1.00503	0.212235
136	Controls	31	306	39019	128732	1	0.334234	10.1307	0.0794485	1												167	Hippocampus	20	249	49767	128732	1	0.207767	8.03213	0.0401873	1
136	Hippocampal Sclerosis	9	306	24542	128732	1	0.154276	2.94118	0.0366718	1												167	Spinal cord	3	249	5729	128732	0.999057	0.270726	1.20482	0.0523652	1
137	MS NAWM	3	29	3741	128732	0.0511128	3.55977	10.3448	0.0801925	0.178189												167	Substantia nigra	1	249	4206	128732	0.999746	0.122919	0.401606	0.0237756	1
137	HD	1	29	1249	128732	0.246309	3.55407	3.44828	0.0800641	0.721741												168	Caudate nucleus	1	436	1855	128732	0.998234	0.159168	0.229358	0.0539084	1
137	ALS	2	29	5575	128732	0.359486	1.59248	6.89655	0.0358744	0.994506												168	Cerebral cortex	16	436	40602	128732	1	0.116352	3.66972	0.0394069	1
137	PD	1	29	3830	128732	0.583551	1.15902	3.44828	0.0261097	1												168	Motor cortex	2	436	7899	128732	1	0.074758	0.458716	0.0253197	1
137	AD late	1	29	8105	128732	0.848333	0.547691	3.44828	0.0123381	1												168	Occipital cortex	46	436	13864	128732	0.581611	0.979646	10.5505	0.331795	1
137	Controls	4	29	39019	128732	0.988937	0.455064	13.7931	0.0102514	1												168	Spinal cord	26	436	5729	128732	0.082392	1.33997	5.9633	0.453831	0.293255
138	ALS	3	27	5575	128732	0.109911	2.56566	11.1111	0.0538117	0.359285												168	Substantia nigra	1	436	4206	128732	0.999999	0.070199	0.229358	0.0237756	1
138	PD	1	27	3830	128732	0.557614	1.24487	3.7037	0.0261097	1												168	Thalamus	3	436	2699	128732	0.994818	0.328185	0.688073	0.111152	1
138	Controls	8	27	39019	128732	0.602374	0.977545	29.6296	0.0205028	1												169	Caudate nucleus	2	150	1855	128732	0.638203	0.925297	1.33333	0.107817	1
139	MS lesion	28	1466	2931	128732	0.850471	0.83887	1.90996	0.955305	1												169	Cerebral cortex	5	150	40602	128732	1	0.105686	3.33333	0.0123147	1
139	GBM recurrence	1	1466	1595	128732	1	0.0550544	0.0682128	0.0626959	1												169	Hippocampus	69	150	49767	128732	0.0398508	1.18988	46	0.138646	0.155034
139	MS NAWM	5	1466	3741	128732	1	0.117364	0.341064	0.133654	1												169	Substantia nigra	1	150	4206	128732	0.993165	0.204045	0.666667	0.0237756	1
139	Oligodendroglioma 3	1	1466	3142	128732	1	0.0279477	0.0682128	0.0318269	1												169	Thalamus	3	150	2699	128732	0.611205	0.953924	2	0.111152	1
139	Controls	21	1466	39019	128732	1	0.0472602	1.43247	0.0538199	1												170	Hippocampus	3	62	49767	128732	1	0.125163	4.83871	0.00602809	1
140	HD	50	5660	1249	128732	0.770975	0.910495	0.883392	4.0032	1												170	Spinal cord	3	62	5729	128732	0.524978	1.08727	4.83871	0.0523652	1
140	Metastasis (lung)	5	5660	161	128732	0.840299	0.706341	0.0883392	3.10559	1												170	Substantia nigra	2	62	4206	128732	0.605521	0.987315	3.22581	0.0475511	1
140	Controls	1402	5660	39019	128732	1	0.817226	24.7703	3.59312	1												171	Cerebellum	1	101	1370	128732	0.660761	0.930346	0.990099	0.0729927	1
140	Hippocampal Sclerosis	373	5660	24542	128732	1	0.345676	6.59011	1.51984	1												171	Cerebral cortex	9	101	40602	128732	1	0.282527	8.91089	0.0221664	1
140	FCD	7	5660	16317	128732	1	0.00975726	0.123675	0.0429	1												171	Hippocampus	18	101	49767	128732	0.999998	0.460995	17.8218	0.0361685	1
140	MS NAWM	50	5660	3741	128732	1	0.303985	0.883392	1.33654	1												171	Spinal cord	7	101	5729	128732	0.163769	1.55734	6.93069	0.122185	0.534187
140	Oligodendroglioma 3	13	5660	3142	128732	1	0.0941038	0.229682	0.413749	1												171	Thalamus	3	101	2699	128732	0.355449	1.41672	2.9703	0.111152	1
140	Astrocytoma 4	23	5660	2536	128732	1	0.206276	0.40636	0.90694	1												172	Caudate nucleus	1	312	1855	128732	0.989263	0.222427	0.320513	0.0539084	1
140	GBM	13	5660	2175	128732	1	0.135942	0.229682	0.597701	1												172	Cerebral cortex	7	312	40602	128732	1	0.0711349	2.24359	0.0172405	1
140	GBM recurrence	1	5660	1595	128732	1	0.0142597	0.0176678	0.0626959	1												172	Hippocampus	7	312	49767	128732	1	0.0580348	2.24359	0.0140655	1
141	HD	9	1128	1249	128732	0.765485	0.822351	0.797872	0.720576	1												172	Motor cortex	1	312	7899	128732	1	0.0522348	0.320513	0.0126598	1
141	AGS	2	1128	844	128732	0.995064	0.270436	0.177305	0.236967	1												172	Spinal cord	3	312	5729	128732	0.999919	0.21606	0.961538	0.0523652	1
141	MS lesion	5	1128	2931	128732	1	0.194685	0.443262	0.17059	1												172	Substantia nigra	2	312	4206	128732	0.99964	0.196197	0.641026	0.0475511	1
141	Oligodendroglioma 3	5	1128	3142	128732	1	0.181611	0.443262	0.159134	1												173	Caudate nucleus	1	81	1855	128732	0.691506	0.856757	1.23457	0.0539084	1
141	AD early	60	1128	12771	128732	1	0.536172	5.31915	0.469814	1												173	Cerebral cortex	1	81	40602	128732	1	0.039143	1.23457	0.00246293	1
141	GBM	1	1128	2175	128732	1	0.0524709	0.0886525	0.045977	1												173	Hippocampus	2	81	49767	128732	1	0.063869	2.46914	0.00401873	1
141	Astrocytoma 4	1	1128	2536	128732	1	0.0450016	0.0886525	0.0394322	1												173	Occipital cortex	3	81	13864	128732	0.994325	0.343902	3.7037	0.0216388	1
141	PD	4	1128	3830	128732	1	0.11919	0.35461	0.104439	1												173	Substantia nigra	1	81	4206	128732	0.932222	0.377861	1.23457	0.0237756	1
141	MS NAWM	1	1128	3741	128732	1	0.0305063	0.0886525	0.0267308	1												176	Caudate nucleus	1	309	1855	128732	0.988784	0.224587	0.323625	0.0539084	1
141	Controls	157	1128	39019	128732	1	0.459199	13.9184	0.402368	1												176	Hippocampus	1	309	49767	128732	1	0.00837118	0.323625	0.00200936	1
141	Hippocampal Sclerosis	13	1128	24542	128732	1	0.060452	1.15248	0.0529704	1												176	Motor cortex	1	309	7899	128732	1	0.0527419	0.323625	0.0126598	1
142	MS NAWM	10	229	3741	128732	0.132945	1.50267	4.36681	0.267308	0.420689												176	Spinal cord	4	309	5729	128732	0.99953	0.290877	1.2945	0.0698202	1
142	Controls	77	229	39019	128732	0.153858	1.10934	33.6245	0.19734	0.481371												176	Substantia nigra	1	309	4206	128732	0.999966	0.099051	0.323625	0.0237756	1
142	AGS	3	229	844	128732	0.190973	1.99816	1.31004	0.35545	0.577018												176	Thalamus	2	309	2699	128732	0.989141	0.308713	0.647249	0.0741015	1
142	PD	8	229	3830	128732	0.373005	1.1742	3.49345	0.208877	1												178	Caudate nucleus	1	68	1855	128732	0.627401	1.02055	1.47059	0.0539084	1
142	Oligodendroglioma 3	2	229	3142	128732	0.976616	0.357828	0.873362	0.0636537	1												178	Hippocampus	4	68	49767	128732	1	0.152158	5.88235	0.00803745	1
142	GBM	1	229	2175	128732	0.979872	0.258459	0.436681	0.045977	1												179	Cerebral cortex	6	77	40602	128732	1	0.247058	7.79221	0.0147776	1
142	AD early	3	229	12771	128732	1	0.132053	1.31004	0.0234907	1												179	Hippocampus	24	77	49767	128732	0.930552	0.806242	31.1688	0.0482247	1
143	ALS	25	573	5575	128732	0.513421	1.00746	4.363	0.44843	1												179	Spinal cord	4	77	5729	128732	0.449614	1.16729	5.19481	0.0698202	1
143	MS lesion	8	573	2931	128732	0.949517	0.613206	1.39616	0.272944	1												182	Hippocampus	8	602	49767	128732	1	0.0343747	1.3289	0.0160749	1
143	Oligodendroglioma 3	7	573	3142	128732	0.986639	0.500523	1.22164	0.222788	1												182	Spinal cord	2	602	5729	128732	1	0.074652	0.332226	0.0349101	1
143	PD	9	573	3830	128732	0.988801	0.527929	1.57068	0.234987	1												182	Thalamus	2	602	2699	128732	0.999961	0.158459	0.332226	0.0741015	1
143	Controls	80	573	39019	128732	1	0.460623	13.9616	0.205028	1												183	Cerebellum	3	87	1370	128732	0.0661433	3.24017	3.44828	0.218978	0.239055
144	AGS	1	88	844	128732	0.439568	1.73325	1.13636	0.118483	1												183	Hippocampus	16	87	49767	128732	0.999987	0.475714	18.3908	0.0321498	1
144	PD	2	88	3830	128732	0.740859	0.763897	2.27273	0.0522193	1												183	Motor cortex	3	87	7899	128732	0.908253	0.561974	3.44828	0.0379795	1
144	AD late	4	88	8105	128732	0.812062	0.721956	4.54545	0.0493523	1												183	Occipital cortex	8	87	13864	128732	0.732186	0.853825	9.1954	0.0577034	1
144	ALS	1	88	5575	128732	0.979704	0.262397	1.13636	0.0179372	1												184	Substantia nigra	2	198	4206	128732	0.989341	0.309159	1.0101	0.0475511	1
144	Controls	17	88	39019	128732	0.992887	0.637348	19.3182	0.0435685	1												185	Caudate nucleus	2	543	1855	128732	0.996667	0.255607	0.368324	0.107817	1
144	AD early	3	88	12771	128732	0.994206	0.343637	3.40909	0.0234907	1												185	Cerebellum	1	543	1370	128732	0.997038	0.173048	0.184162	0.0729927	1
145	HD	1	25	1249	128732	0.216329	4.12272	4	0.0800641	0.644799												185	Hippocampus	7	543	49767	128732	1	0.033346	1.28913	0.0140655	1
145	Controls	9	25	39019	128732	0.33557	1.18772	36	0.0230657	0.949184												185	Occipital cortex	1	543	13864	128732	1	0.0171001	0.184162	0.00721293	1
145	AD early	1	25	12771	128732	0.926629	0.403201	4	0.00783024	1												185	Spinal cord	11	543	5729	128732	0.999211	0.455198	2.02578	0.192006	1
145	FCD	1	25	16317	128732	0.966248	0.315578	4	0.00612858	1												185	Substantia nigra	1	543	4206	128732	1	0.056366	0.184162	0.0237756	1
146	Controls	4	24	39019	128732	0.960376	0.549869	16.6667	0.0102514	1												185	Thalamus	1	543	2699	128732	0.99999	0.0878383	0.184162	0.0370508	1
147	PD	28	653	3830	128732	0.0366516	1.44123	4.2879	0.73107	0.131264												186	Hippocampus	18	310	49767	128732	1	0.150195	5.80645	0.0361685	1
147	HD	9	653	1249	128732	0.187863	1.42054	1.37825	0.720576	0.571004												186	Occipital cortex	2	310	13864	128732	1	0.0599054	0.645161	0.0144259	1
147	MS lesion	1	653	2931	128732	1	0.0672601	0.153139	0.034118	1												187	Encephalon	1	266	199	128732	0.337635	2.43193	0.37594	0.502513	0.985961
147	Oligodendroglioma 3	1	653	3142	128732	1	0.0627433	0.153139	0.0318269	1												187	Hippocampus	3	266	49767	128732	1	0.0291732	1.12782	0.00602809	1
147	AD late	13	653	8105	128732	1	0.316201	1.99081	0.160395	1												188	Hippocampus	1	68	49767	128732	1	0.0380396	1.47059	0.00200936	1
147	MS NAWM	1	653	3741	128732	1	0.052697	0.153139	0.0267308	1												189	Hippocampus	1	257	49767	128732	1	0.010065	0.389105	0.00200936	1
147	ALS	1	653	5575	128732	1	0.0353613	0.153139	0.0179372	1												189	Spinal cord	5	257	5729	128732	0.990077	0.437164	1.94553	0.0872753	1
147	Controls	28	653	39019	128732	1	0.141467	4.2879	0.0717599	1												190	Caudate nucleus	1	403	1855	128732	0.997145	0.172202	0.248139	0.0539084	1
147	Hippocampal Sclerosis	2	653	24542	128732	1	0.0160655	0.306279	0.0081493	1												190	Hippocampus	4	403	49767	128732	1	0.0256744	0.992556	0.00803745	1
148	MS lesion	3	89	2931	128732	0.330533	1.48048	3.37079	0.102354	0.936847												190	Motor cortex	1	403	7899	128732	1	0.0404398	0.248139	0.0126598	1
148	PD	2	89	3830	128732	0.746488	0.755314	2.24719	0.0522193	1												190	Occipital cortex	4	403	13864	128732	1	0.0921622	0.992556	0.0288517	1
148	ALS	2	89	5575	128732	0.902304	0.518898	2.24719	0.0358744	1												190	Spinal cord	6	403	5729	128732	0.999731	0.334545	1.48883	0.10473	1
148	MS NAWM	1	89	3741	128732	0.927604	0.386642	1.1236	0.0267308	1												190	Substantia nigra	12	403	4206	128732	0.667466	0.911367	2.97767	0.285307	1
148	Controls	21	89	39019	128732	0.9353	0.778466	23.5955	0.0538199	1												190	Thalamus	2	403	2699	128732	0.998136	0.236706	0.496278	0.0741015	1
148	AD early	2	89	12771	128732	0.999014	0.226517	2.24719	0.0156605	1												191	Hippocampus	7	173	49767	128732	1	0.104664	4.04624	0.0140655	1
149	GBM	3	140	2175	128732	0.422086	1.2683	2.14286	0.137931	1												191	Motor cortex	1	173	7899	128732	0.999983	0.0942038	0.578035	0.0126598	1
149	GBM recurrence	1	140	1595	128732	0.825599	0.576498	0.714286	0.0626959	1												191	Spinal cord	1	173	5729	128732	0.999622	0.129886	0.578035	0.0174551	1
149	AD late	3	140	8105	128732	0.993977	0.340351	2.14286	0.0370142	1												192	Caudate nucleus	4	216	1855	128732	0.378156	1.28514	1.85185	0.215633	1
149	ALS	1	140	5575	128732	0.997974	0.164935	0.714286	0.0179372	1												192	Cerebellum	1	216	1370	128732	0.901035	0.435023	0.462963	0.0729927	1
149	FCD	3	140	16317	128732	0.999999	0.169059	2.14286	0.0183857	1												192	Cerebral cortex	84	216	40602	128732	0.0131579	1.233	38.8889	0.206886	0.0546379
149	AD early	1	140	12771	128732	1	0.0720002	0.714286	0.00783024	1												192	Hippocampus	12	216	49767	128732	1	0.143705	5.55556	0.0241124	1
149	Hippocampal Sclerosis	3	140	24542	128732	1	0.112401	2.14286	0.0122239	1												192	Motor cortex	2	216	7899	128732	0.999983	0.1509	0.925926	0.0253197	1
149	Controls	8	140	39019	128732	1	0.188526	5.71429	0.0205028	1												192	Spinal cord	10	216	5729	128732	0.494644	1.04029	4.62963	0.174551	1
150	Oligodendroglioma 3	5	257	3142	128732	0.753477	0.797108	1.94553	0.159134	1												192	Substantia nigra	12	216	4206	128732	0.0527924	1.70038	5.55556	0.285307	0.200064
150	ALS	8	257	5575	128732	0.870832	0.718784	3.11284	0.143498	1												192	Thalamus	1	216	2699	128732	0.989752	0.220816	0.462963	0.0370508	1
150	HD	1	257	1249	128732	0.918584	0.401043	0.389105	0.0800641	1
150	PD	2	257	3830	128732	0.996244	0.261568	0.77821	0.0522193	1
150	AD early	2	257	12771	128732	1	0.0784438	0.77821	0.0156605	1
150	FCD	3	257	16317	128732	1	0.0920946	1.16732	0.0183857	1
150	Hippocampal Sclerosis	5	257	24542	128732	1	0.10205	1.94553	0.0203732	1
151	ALS	26	413	5575	128732	0.038222	1.45367	6.2954	0.466368	0.136535
151	MS NAWM	12	413	3741	128732	0.540498	0.999839	2.90557	0.32077	1
151	PD	11	413	3830	128732	0.685985	0.895221	2.66344	0.287206	1
151	GBM recurrence	4	413	1595	128732	0.753248	0.781692	0.968523	0.250784	1
151	AGS	1	413	844	128732	0.934192	0.369313	0.242131	0.118483	1
151	Oligodendroglioma 3	4	413	3142	128732	0.990941	0.396817	0.968523	0.127307	1
151	AD early	17	413	12771	128732	0.999997	0.414916	4.11622	0.133114	1
152	PD	8	165	3830	128732	0.120716	1.62965	4.84848	0.208877	0.387297
152	MS lesion	4	165	2931	128732	0.519527	1.06475	2.42424	0.136472	1
152	HD	1	165	1249	128732	0.800059	0.624655	0.606061	0.0800641	1
152	AD late	7	165	8105	128732	0.90019	0.673826	4.24242	0.0863664	1
152	Oligodendroglioma 3	2	165	3142	128732	0.91319	0.496622	1.21212	0.0636537	1
152	ALS	3	165	5575	128732	0.975735	0.419835	1.81818	0.0538117	1
152	FCD	2	165	16317	128732	1	0.0956296	1.21212	0.0122572	1
153	GBM	3	125	2175	128732	0.353858	1.42049	2.4	0.137931	0.982891
153	FCD	16	125	16317	128732	0.523506	1.00985	12.8	0.0980572	1
153	Controls	5	125	39019	128732	1	0.131969	4	0.0128143	1
154	AGS	1	263	844	128732	0.823024	0.579947	0.380228	0.118483	1
154	HD	1	263	1249	128732	0.923219	0.391894	0.380228	0.0800641	1
154	GBM recurrence	1	263	1595	128732	0.962459	0.306881	0.380228	0.0626959	1
154	PD	1	263	3830	128732	0.999648	0.1278	0.380228	0.0261097	1
154	AD late	4	263	8105	128732	0.99996	0.241567	1.52091	0.0493523	1
154	Hippocampal Sclerosis	13	263	24542	128732	1	0.259277	4.94297	0.0529704	1
154	AD early	1	263	12771	128732	1	0.0383271	0.380228	0.00783024	1
154	Controls	13	263	39019	128732	1	0.163079	4.94297	0.0333171	1
155	GBM recurrence	3	111	1595	128732	0.159561	2.18134	2.7027	0.188088	0.495847
155	FCD	1	111	16317	128732	1	0.071076	0.900901	0.00612858	1
156	HD	9	487	1249	128732	0.0504045	1.90475	1.84805	0.720576	0.176862
156	AGS	6	487	844	128732	0.103535	1.87917	1.23203	0.7109	0.339242
156	Metastasis (lung)	2	487	161	128732	0.124569	3.28369	0.410678	1.24224	0.397818
156	PD	14	487	3830	128732	0.588941	0.966244	2.87474	0.365535	1
156	ALS	20	487	5575	128732	0.627312	0.948293	4.10678	0.358744	1
156	GBM recurrence	1	487	1595	128732	0.997719	0.165728	0.205339	0.0626959	1
156	GBM	1	487	2175	128732	0.999755	0.121534	0.205339	0.045977	1
156	Astrocytoma 4	1	487	2536	128732	0.999939	0.104234	0.205339	0.0394322	1
156	MS NAWM	2	487	3741	128732	0.999991	0.141319	0.410678	0.0534616	1
156	Oligodendroglioma 3	1	487	3142	128732	0.999994	0.0841301	0.205339	0.0318269	1
156	FCD	2	487	16317	128732	1	0.0324002	0.410678	0.0122572	1
157	Oligodendroglioma 3	15	348	3142	128732	0.0255007	1.76601	4.31034	0.477403	0.0940001
157	Metastasis (lung)	2	348	161	128732	0.0709242	4.59527	0.574713	1.24224	0.238017
157	Hippocampal Sclerosis	73	348	24542	128732	0.198946	1.10032	20.977	0.297449	0.599432
157	HD	2	348	1249	128732	0.852161	0.592345	0.574713	0.160128	1
157	MS lesion	2	348	2931	128732	0.997015	0.252419	0.574713	0.0682361	1
157	GBM	1	348	2175	128732	0.997363	0.170078	0.287356	0.045977	1
157	AD late	4	348	8105	128732	1	0.182564	1.14943	0.0493523	1
157	ALS	1	348	5575	128732	1	0.0663533	0.287356	0.0179372	1
157	Controls	22	348	39019	128732	1	0.208571	6.32184	0.0563828	1
158	GBM recurrence	3	242	1595	128732	0.578056	1.00053	1.23967	0.188088	1
158	Astrocytoma 4	1	242	2536	128732	0.991929	0.20976	0.413223	0.0394322	1
158	FCD	8	242	16317	128732	1	0.260808	3.30579	0.0490286	1
158	Controls	38	242	39019	128732	1	0.518058	15.7025	0.0973885	1
159	Fetal brain	2	387	199	128732	0.121021	3.34312	0.516796	1.00503	0.387377
159	GBM recurrence	6	387	1595	128732	0.347829	1.25131	1.55039	0.376176	0.975893
159	FCD	46	387	16317	128732	0.701995	0.937763	11.8863	0.281915	1
159	Oligodendroglioma 3	2	387	3142	128732	0.999258	0.211738	0.516796	0.0636537	1
160	MS lesion	8	270	2931	128732	0.275026	1.30136	2.96296	0.272944	0.795797
160	PD	9	270	3830	128732	0.412114	1.12038	3.33333	0.234987	1
160	GBM recurrence	2	270	1595	128732	0.84884	0.59785	0.740741	0.125392	1
160	ALS	3	270	5575	128732	0.999441	0.256566	1.11111	0.0538117	1
160	AD early	11	270	12771	128732	0.999896	0.410668	4.07407	0.0861326	1
160	AD late	3	270	8105	128732	0.999996	0.176478	1.11111	0.0370142	1
160	FCD	1	270	16317	128732	1	0.0292201	0.37037	0.00612858	1
160	Hippocampal Sclerosis	1	270	24542	128732	1	0.0194273	0.37037	0.00407465	1
161	MS lesion	1	164	2931	128732	0.977168	0.26781	0.609756	0.034118	1
161	AD early	9	164	12771	128732	0.985214	0.553172	5.4878	0.0704722	1
162	AD late	11	128	8105	128732	0.183441	1.36495	8.59375	0.135719	0.561256
162	PD	1	128	3830	128732	0.979099	0.26259	0.78125	0.0261097	1
162	AD early	6	128	12771	128732	0.990028	0.472501	4.6875	0.0469814	1
163	MS lesion	1	137	2931	128732	0.957447	0.32059	0.729927	0.034118	1
163	PD	1	137	3830	128732	0.984078	0.245339	0.729927	0.0261097	1
163	AD late	1	137	8105	128732	0.999865	0.115935	0.729927	0.0123381	1
163	Hippocampal Sclerosis	1	137	24542	128732	1	0.0382874	0.729927	0.00407465	1
164	HD	2	138	1249	128732	0.387544	1.49374	1.44928	0.160128	1
164	ALS	4	138	5575	128732	0.852715	0.669303	2.89855	0.0717489	1
164	AD late	3	138	8105	128732	0.993314	0.345283	2.17391	0.0370142	1
164	AD early	5	138	12771	128732	0.998457	0.365218	3.62319	0.0391512	1
165	AD late	3	282	8105	128732	0.999998	0.168968	1.06383	0.0370142	1
165	AD early	5	282	12771	128732	1	0.178724	1.77305	0.0391512	1
166	Metastasis (lung)	2	286	161	128732	0.0503012	5.59145	0.699301	1.24224	0.176862
166	Oligodendroglioma 3	3	286	3142	128732	0.971416	0.429769	1.04895	0.0954806	1
166	Astrocytoma 4	1	286	2536	128732	0.996643	0.177489	0.34965	0.0394322	1
166	MS lesion	1	286	2931	128732	0.998632	0.153569	0.34965	0.034118	1
166	AD late	2	286	8105	128732	1	0.11107	0.699301	0.0246761	1
166	Controls	1	286	39019	128732	1	0.0115357	0.34965	0.00256285	1
167	Fetal brain	2	249	199	128732	0.0572726	5.19594	0.803213	1.00503	0.196
167	MS lesion	10	249	2931	128732	0.0606511	1.76389	4.01606	0.34118	0.206035
167	HD	1	249	1249	128732	0.911966	0.413928	0.401606	0.0800641	1
167	AD early	1	249	12771	128732	1	0.040482	0.401606	0.00783024	1
167	Controls	23	249	39019	128732	1	0.304747	9.23695	0.0589456	1
168	HD	1	436	1249	128732	0.985851	0.236395	0.229358	0.0800641	1
168	ALS	9	436	5575	128732	0.996452	0.476648	2.06422	0.161435	1
168	PD	2	436	3830	128732	0.999973	0.154181	0.458716	0.0522193	1
168	AD early	9	436	12771	128732	1	0.208074	2.06422	0.0704722	1
168	Controls	23	436	39019	128732	1	0.174041	5.27523	0.0589456	1
169	HD	2	150	1249	128732	0.427963	1.37424	1.33333	0.160128	1
169	AGS	1	150	844	128732	0.6274	1.01684	0.666667	0.118483	1
169	AD early	13	150	12771	128732	0.735372	0.873602	8.66667	0.101793	1
169	ALS	5	150	5575	128732	0.782218	0.769698	3.33333	0.0896861	1
169	PD	3	150	3830	128732	0.826602	0.67223	2	0.078329	1
169	GBM	1	150	2175	128732	0.9225	0.394581	0.666667	0.045977	1
169	Controls	16	150	39019	128732	1	0.351916	10.6667	0.0410057	1
170	PD	2	62	3830	128732	0.554082	1.08424	3.22581	0.0522193	1
170	MS lesion	1	62	2931	128732	0.760282	0.708401	1.6129	0.034118	1
170	AD early	3	62	12771	128732	0.952741	0.487743	4.83871	0.0234907	1
170	Controls	5	62	39019	128732	0.999996	0.266066	8.06452	0.0128143	1
171	AGS	2	101	844	128732	0.142343	3.02032	1.9802	0.236967	0.449403
171	ALS	4	101	5575	128732	0.64145	0.914493	3.9604	0.0717489	1
171	GBM	1	101	2175	128732	0.821239	0.586011	0.990099	0.045977	1
171	AD early	4	101	12771	128732	0.992282	0.399209	3.9604	0.031321	1
171	Controls	15	101	39019	128732	0.999902	0.489982	14.8515	0.0384428	1
171	Hippocampal Sclerosis	1	101	24542	128732	1	0.0519344	0.990099	0.00407465	1
172	AGS	1	312	844	128732	0.871879	0.488866	0.320513	0.118483	1
172	GBM	3	312	2175	128732	0.898683	0.569107	0.961538	0.137931	1
172	MS lesion	4	312	2931	128732	0.926022	0.563088	1.28205	0.136472	1
172	HD	1	312	1249	128732	0.952432	0.330346	0.320513	0.0800641	1
172	PD	2	312	3830	128732	0.999154	0.215458	0.641026	0.0522193	1
172	ALS	2	312	5575	128732	0.999985	0.148019	0.641026	0.0358744	1
172	Controls	9	312	39019	128732	1	0.0951696	2.88462	0.0230657	1
173	PD	1	81	3830	128732	0.913468	0.414957	1.23457	0.0261097	1
173	Controls	6	81	39019	128732	1	0.244386	7.40741	0.0153771	1
174	Oligodendroglioma 3	10	281	3142	128732	0.15263	1.45806	3.55872	0.318269	0.480784
174	GBM	2	281	2175	128732	0.951624	0.421261	0.711744	0.091954	1
175	GBM recurrence	1	78	1595	128732	0.62196	1.03474	1.28205	0.0626959	1
176	Astrocytoma 4	3	309	2536	128732	0.94371	0.492833	0.970874	0.118297	1
176	MS lesion	2	309	2931	128732	0.99339	0.284277	0.647249	0.0682361	1
176	Oligodendroglioma 3	2	309	3142	128732	0.995813	0.265187	0.647249	0.0636537	1
176	PD	2	309	3830	128732	0.999082	0.21755	0.647249	0.0522193	1
176	Controls	6	309	39019	128732	1	0.0640624	1.94175	0.0153771	1
178	Controls	19	68	39019	128732	0.70696	0.921839	27.9412	0.0486942	1
178	ALS	2	68	5575	128732	0.799168	0.679145	2.94118	0.0358744	1
179	ALS	8	77	5575	128732	0.0182842	2.39906	10.3896	0.143498	0.0681234
179	GBM recurrence	1	77	1595	128732	0.617215	1.04818	1.2987	0.0626959	1
179	Controls	9	77	39019	128732	0.99997	0.385622	11.6883	0.0230657	1
180	Astrocytoma 4	2	213	2536	128732	0.923931	0.476637	0.938967	0.0788644	1
180	GBM	1	213	2175	128732	0.973551	0.277874	0.469484	0.045977	1
181	Astrocytoma 4	5	85	2536	128732	0.0265625	2.98599	5.88235	0.197161	0.097396
181	Metastasis (lung)	1	85	161	128732	0.100942	9.4068	1.17647	0.621118	0.331529
181	GBM	1	85	2175	128732	0.765165	0.696319	1.17647	0.045977	1
181	Controls	1	85	39019	128732	1	0.0388143	1.17647	0.00256285	1
182	MS lesion	4	602	2931	128732	0.999468	0.291833	0.664452	0.136472	1
182	Astrocytoma 4	2	602	2536	128732	0.99992	0.168644	0.332226	0.0788644	1
182	Oligodendroglioma 3	2	602	3142	128732	0.999995	0.136117	0.332226	0.0636537	1
182	MS NAWM	2	602	3741	128732	1	0.114323	0.332226	0.0534616	1
182	Controls	6	602	39019	128732	1	0.0328825	0.996678	0.0153771	1
182	AD early	3	602	12771	128732	1	0.0502327	0.498339	0.0234907	1
182	AD late	1	602	8105	128732	1	0.0263838	0.166113	0.0123381	1
182	Hippocampal Sclerosis	1	602	24542	128732	1	0.00871325	0.166113	0.00407465	1
183	Oligodendroglioma 3	6	87	3142	128732	0.0198906	2.82561	6.89655	0.190961	0.0739097
183	FCD	16	87	16317	128732	0.0795787	1.45093	18.3908	0.0980572	0.264499
183	AGS	2	87	844	128732	0.111746	3.50635	2.29885	0.236967	0.363178
183	Controls	20	87	39019	128732	0.94868	0.75844	22.9885	0.0512571	1
183	ALS	1	87	5575	128732	0.978785	0.265413	1.14943	0.0179372	1
183	AD late	1	87	8105	128732	0.996516	0.182564	1.14943	0.0123381	1
183	AD early	2	87	12771	128732	0.998809	0.231725	2.29885	0.0156605	1
183	Hippocampal Sclerosis	5	87	24542	128732	0.999914	0.301458	5.74713	0.0203732	1
184	Astrocytoma 4	3	198	2536	128732	0.750092	0.769119	1.51515	0.118297	1
184	Oligodendroglioma 3	2	198	3142	128732	0.955448	0.413852	1.0101	0.0636537	1
184	PD	2	198	3830	128732	0.982181	0.33951	1.0101	0.0522193	1
185	Metastasis (lung)	3	543	161	128732	0.0312264	4.41756	0.552486	1.86335	0.113002
185	AGS	3	543	844	128732	0.691634	0.842685	0.552486	0.35545	1
185	MS lesion	9	543	2931	128732	0.87078	0.72797	1.65746	0.307062	1
185	Astrocytoma 4	6	543	2536	128732	0.95689	0.560904	1.10497	0.236593	1
185	HD	2	543	1249	128732	0.968508	0.379625	0.368324	0.160128	1
185	MS NAWM	1	543	3741	128732	1	0.0633722	0.184162	0.0267308	1
185	PD	1	543	3830	128732	1	0.0618996	0.184162	0.0261097	1
185	ALS	1	543	5575	128732	1	0.0425248	0.184162	0.0179372	1
185	AD late	1	543	8105	128732	1	0.0292505	0.184162	0.0123381	1
185	Controls	10	543	39019	128732	1	0.060759	1.84162	0.0256285	1
185	FCD	1	543	16317	128732	1	0.0145294	0.184162	0.00612858	1
186	Oligodendroglioma 3	10	310	3142	128732	0.228949	1.32166	3.22581	0.318269	0.676596
186	Metastasis (lung)	1	310	161	128732	0.321868	2.57928	0.322581	0.621118	0.919814
186	Astrocytoma 4	6	310	2536	128732	0.57329	0.982487	1.93548	0.236593	1
186	GBM	4	310	2175	128732	0.769525	0.763705	1.29032	0.183908	1
186	AD late	1	310	8105	128732	1	0.0512356	0.322581	0.0123381	1
186	Hippocampal Sclerosis	17	310	24542	128732	1	0.28765	5.48387	0.069269	1
186	Controls	5	310	39019	128732	1	0.0532131	1.6129	0.0128143	1
187	Fetal brain	1	266	199	128732	0.337635	2.43193	0.37594	0.502513	0.953079
187	AGS	1	266	844	128732	0.826489	0.573406	0.37594	0.118483	1
187	Astrocytoma 4	2	266	2536	128732	0.968205	0.381668	0.75188	0.0788644	1
187	Oligodendroglioma 3	1	266	3142	128732	0.998612	0.154028	0.37594	0.0318269	1
187	FCD	3	266	16317	128732	1	0.0889787	1.12782	0.0183857	1
187	Hippocampal Sclerosis	3	266	24542	128732	1	0.0591584	1.12782	0.0122239	1
188	Hippocampal Sclerosis	1	68	24542	128732	0.999999	0.0771379	1.47059	0.00407465	1
189	Astrocytoma 4	6	257	2536	128732	0.39518	1.1851	2.33463	0.236593	1
189	Oligodendroglioma 3	4	257	3142	128732	0.874891	0.637686	1.55642	0.127307	1
189	MS lesion	2	257	2931	128732	0.981298	0.341796	0.77821	0.0682361	1
189	Controls	5	257	39019	128732	1	0.064187	1.94553	0.0128143	1
190	GBM recurrence	7	403	1595	128732	0.235668	1.40191	1.73697	0.438871	0.694969
190	PD	14	403	3830	128732	0.3156	1.16764	3.47395	0.365535	0.907
190	GBM	8	403	2175	128732	0.372543	1.17493	1.98511	0.367816	1
190	HD	1	403	1249	128732	0.98046	0.255752	0.248139	0.0800641	1
190	Astrocytoma 4	2	403	2536	128732	0.997032	0.25192	0.496278	0.0788644	1
190	Oligodendroglioma 3	2	403	3142	128732	0.999482	0.203332	0.496278	0.0636537	1
190	ALS	2	403	5575	128732	1	0.114595	0.496278	0.0358744	1
190	AD late	5	403	8105	128732	1	0.19706	1.24069	0.0616903	1
190	Controls	7	403	39019	128732	1	0.0573064	1.73697	0.01794	1
190	AD early	1	403	12771	128732	1	0.0250125	0.248139	0.00783024	1
190	FCD	1	403	16317	128732	1	0.0195768	0.248139	0.00612858	1
191	AD late	10	173	8105	128732	0.65465	0.918095	5.78035	0.123381	1
191	ALS	2	173	5575	128732	0.995851	0.266947	1.15607	0.0358744	1
191	Controls	6	173	39019	128732	1	0.114424	3.46821	0.0153771	1
192	PD	12	216	3830	128732	0.0292664	1.8673	5.55556	0.313316	0.107027
192	HD	3	216	1249	128732	0.349352	1.4315	1.38889	0.240192	0.976213
192	AD early	22	216	12771	128732	0.48135	1.02667	10.1852	0.172265	1
192	GBM	3	216	2175	128732	0.708583	0.822043	1.38889	0.137931	1
192	AGS	1	216	844	128732	0.75877	0.706139	0.462963	0.118483	1
192	GBM recurrence	1	216	1595	128732	0.932474	0.373656	0.462963	0.0626959	1
192	Oligodendroglioma 3	2	216	3142	128732	0.969302	0.379364	0.925926	0.0636537	1
192	ALS	3	216	5575	128732	0.995919	0.320708	1.38889	0.0538117	1
192	Controls	13	216	39019	128732	1	0.198564	6.01852	0.0333171	1

## Sheet: Figure_1D
Microglia super clusters gene expression comparison
Spearman correlation (ρ) matrix
	MHC	Phagocytosis	Proliferation	IFN	Neuroprotection	Surveillance	Inflammation	Cytokine
MHC	1	0.0279394	0.00515023	0.0011929	-0.0861141	-0.128615	-0.136848	-0.149694
Phagocytosis	0.0279394	1	0.264731	0.122842	-0.298645	-0.106664	-0.216001	-0.0830314
Proliferation	0.00515023	0.264731	1	0.222192	-0.166464	-0.0672895	-0.164837	-0.227593
IFN	0.0011929	0.122842	0.222192	1	-0.0617002	-0.187929	-0.147587	-0.146619
Neuroprotection	-0.0861141	-0.298645	-0.166464	-0.0617002	1	-0.285293	-0.217923	-0.16968
Surveillance	-0.128615	-0.106664	-0.0672895	-0.187929	-0.285293	1	0.143536	0.10739
Inflammation	-0.136848	-0.216001	-0.164837	-0.147587	-0.217923	0.143536	1	0.145017
Cytokine	-0.149694	-0.0830314	-0.227593	-0.146619	-0.16968	0.10739	0.145017	1
Spearman correlation p values
	MHC	Phagocytosis	Proliferation	IFN	Neuroprotection	Surveillance	Inflammation	Cytokine
MHC	0	9.48115e-12	0.209167	0.771143	2.98164e-98	1.09447e-217	1.9309e-246	5.29341e-295
Phagocytosis	9.48115e-12	0	0	1.2659e-198	0	5.56241e-150	0	1.86662e-91
Proliferation	0.209167	0	0	0	0	1.23152e-60	0	0
IFN	0.771143	1.2659e-198	0	0	2.9898e-51	0	1.00055e-286	5.72962e-283
Neuroprotection	2.98164e-98	0	0	2.9898e-51	0	0	0	0
Surveillance	1.09447e-217	5.56241e-150	1.23152e-60	0	0	0	3.70767e-271	5.17034e-152
Inflammation	1.9309e-246	0	0	1.00055e-286	0	3.70767e-271	0	8.47787e-277
Cytokine	5.29341e-295	1.86662e-91	0	5.72962e-283	0	5.17034e-152	8.47787e-277	0
Stars
	MHC	Phagocytosis	Proliferation	IFN	Neuroprotection	Surveillance	Inflammation	Cytokine
MHC	***	***			***	***	***	***
Phagocytosis	***	***	***	***	***	***	***	***
Proliferation		***	***	***	***	***	***	***
IFN		***	***	***	***	***	***	***
Neuroprotection	***	***	***	***	***	***	***	***
Surveillance	***	***	***	***	***	***	***	***
Inflammation	***	***	***	***	***	***	***	***
Cytokine	***	***	***	***	***	***	***	***

## Sheet: Figure_1E
Cluster and nuclei counts across human brain regions under homeostasis and non-homeostasis, and statistical modeling of condition effects (GLM and GLMM)
Brain region	Condition	Cluster count	Nuclei count
Caudate nucleus	Homeostasis	27	385
Caudate nucleus	Non-homeostasis	56	1323
Cerebellum	Homeostasis	22	325
Cerebellum	Non-homeostasis	31	690
Cerebral cortex	Homeostasis	44	4422
Cerebral cortex	Non-homeostasis	92	31337
Frontal cortex	Homeostasis	22	90
Frontal cortex	Non-homeostasis	32	443
Hippocampus	Homeostasis	46	9976
Hippocampus	Non-homeostasis	94	37748
Motor cortex	Homeostasis	37	4135
Motor cortex	Non-homeostasis	60	3645
Occipital cortex	Homeostasis	40	3922
Occipital cortex	Non-homeostasis	69	8631
Spinal cord	Homeostasis	36	2744
Spinal cord	Non-homeostasis	62	2147
Substantia nigra	Homeostasis	36	1559
Substantia nigra	Non-homeostasis	53	2536
Thalamus	Homeostasis	29	416
Thalamus	Non-homeostasis	51	2236
model	family	disp	term	estimate	exp est	std.error	statistic	p.value	stars
GLM (no RE)	Poisson	0.551143	ConditionNon-homeostasis	0.377159	1.45814	0.0715814	5.26895	1.37205e-07	**
GLMM (Region RE)	Poisson	0.58559	ConditionNon-homeostasis	0.377159	1.45814	0.0715814	5.26895	1.37206e-07	**
