# Supplementary material for: A transcriptomic microglia taxonomy across mouse and human pathologies
Source: Nat Immunol. 2026 Mar 25;27(5):1066–80. doi: 10.1038/s41590-026-02472-z (PMC7618987; doi:10.1038/s41590-026-02472-z)
Supplement: Supplementary file 7 — Raw data and descriptive P values. [file 41590_2026_2472_MOESM7_ESM.xlsx]

## Sheet: Figure 2C
Cell numbers across contexts in Nanostring CosMX data Figure 2
Context	Microglia	CAM	MDM	DC	Plasmablast	CD8 TRM	Astrocytes	Oligodendrocytes	OPC	Neuron	Endothelia	Pericytes	SMC	Treg	Fibroblasts	Tumor
Control	491	1	10	1	10	31	4928	1599	279	7107	1088	238	534	0	0	0
AD	484	0	0	0	2	21	2414	1684	166	2609	530	120	173	1	0	0
AGS	989	1	67	0	28	161	3719	1186	280	2895	812	171	168	0	3	0
MS lesion	350	5	16	0	298	152	1955	157	37	128	239	63	97	0	4	0
MS lesion rim	90	0	4	0	20	14	220	125	15	11	22	8	4	0	0	0
MS NAWM	733	0	87	0	44	86	3127	2772	180	441	380	114	166	0	0	0
FCD	1459	4	0	10	5	60	2326	1098	356	614	360	86	100	2	5	0
GBM	125	187	3126	4	17	84	0	0	0	0	660	833	119	23	301	9198
total	4721	198	3310	15	424	609	18689	8621	1313	13805	4091	1633	1361	26	313	9198
Descriptive statistics for Immune celltypes (Fig. 2C)
Subclass_label	Context	k	n	K	N	pval	enrichment	perc_in_Subclass_label	perc_in_context	p_adj	Stars
Microglia	AD	484	4721	508	9303	8.4006e-115	1.87746	10.2521	95.2756	8.61061e-114	***
Treg	AD	1	26	508	9303	0.768231	0.704346	3.84615	0.19685	1
CD8 TRM	AD	21	609	508	9303	0.993552	0.631482	3.44828	4.13386	1
Plasmablast	AD	2	424	508	9303	1	0.086382	0.471698	0.393701	1
Microglia	AGS	989	4721	1246	9303	7.64519e-111	1.56411	20.949	79.374	6.26906e-110	***
CD8 TRM	AGS	161	609	1246	9303	4.31634e-19	1.97385	26.4368	12.9213	1.7697e-18	***
Plasmablast	AGS	28	424	1246	9303	0.999998	0.493057	6.60377	2.24719	1
CAM	AGS	1	198	1246	9303	1	0.0377085	0.505051	0.0802568	1
MDM	AGS	67	3310	1246	9303	1	0.15113	2.02417	5.37721	1
Microglia	Control	491	4721	544	9303	5.64425e-92	1.77857	10.4003	90.2574	3.85691e-91	***
DC	Control	1	15	544	9303	0.595268	1.14007	6.66667	0.183824	1
CD8 TRM	Control	31	609	544	9303	0.818542	0.870499	5.09031	5.69853	1
Plasmablast	Control	10	424	544	9303	0.999857	0.403328	2.35849	1.83824	1
CAM	Control	1	198	544	9303	0.999994	0.0863692	0.505051	0.183824	1
MDM	Control	10	3310	544	9303	1	0.051665	0.302115	1.83824	1
Microglia	FCD	1459	4721	1540	9303	0	1.86691	30.9045	94.7403	0	***
DC	FCD	10	15	1540	9303	2.018e-05	4.02727	66.6667	0.649351	5.90987e-05	***
Treg	FCD	2	26	1540	9303	0.944518	0.464685	7.69231	0.12987	1
CD8 TRM	FCD	60	609	1540	9303	1	0.595163	9.85222	3.8961	1
CAM	FCD	4	198	1540	9303	1	0.122039	2.0202	0.25974	1
Plasmablast	FCD	5	424	1540	9303	1	0.0712371	1.17925	0.324675	1
MDM	GBM	3126	3310	3566	9303	0	2.46378	94.4411	87.6612	0	***
CAM	GBM	187	198	3566	9303	1.34124e-64	2.46387	94.4444	5.24397	6.87384e-64	***
Treg	GBM	23	26	3566	9303	1.67865e-07	2.30779	88.4615	0.64498	6.25677e-07	***
DC	GBM	4	15	3566	9303	0.886564	0.695681	26.6667	0.11217	1
Microglia	GBM	125	4721	3566	9303	1	0.0690745	2.64774	3.50533	1
Plasmablast	GBM	17	424	3566	9303	1	0.104598	4.00943	0.476725	1
CD8 TRM	GBM	84	609	3566	9303	1	0.359835	13.7931	2.35558	1
Plasmablast	MS lesion	298	424	821	9303	2.49367e-232	7.96398	70.283	36.2972	3.40802e-231	***
CD8 TRM	MS lesion	152	609	821	9303	4.36297e-35	2.82817	24.9589	18.514	1.98758e-34	***
CAM	MS lesion	5	198	821	9303	0.999932	0.286144	2.52525	0.609013	1
Microglia	MS lesion	350	4721	821	9303	1	0.840067	7.41368	42.6309	1
MDM	MS lesion	16	3310	821	9303	1	0.0547737	0.483384	1.94884	1
Plasmablast	MS lesion rim	20	424	128	9303	1.2016e-06	3.42829	4.71698	15.625	4.10546e-06	***
Microglia	MS lesion rim	90	4721	128	9303	4.6926e-06	1.38555	1.90638	70.3125	1.47997e-05	***
CD8 TRM	MS lesion rim	14	609	128	9303	0.0400125	1.6708	2.29885	10.9375	0.102532
MDM	MS lesion rim	4	3310	128	9303	1	0.0878304	0.120846	3.125	1
Microglia	MS NAWM	733	4721	950	9303	1.3483e-69	1.52044	15.5264	77.1579	7.89719e-69	***
CD8 TRM	MS NAWM	86	609	950	9303	0.000973034	1.38287	14.1215	9.05263	0.00265963	**
Plasmablast	MS NAWM	44	424	950	9303	0.47887	1.01622	10.3774	4.63158	1
MDM	MS NAWM	87	3310	950	9303	1	0.257389	2.6284	9.15789	1

## Sheet: Figure 2E
Nanostring microglia supercluster wise cell counts for contexts
Context	MHC	Cytokine	IFN	Proliferation	Phagocytosis	Surveillance
Control	195	41	7	26	115	107
AD	195	19	3	13	115	139
AGS	394	74	32	21	344	124
MS lesion	184	13	6	6	84	57
MS lesion rim	61	4	0	3	14	8
MS NAWM	381	24	7	16	151	154
FCD	730	420	0	28	130	151
GBM	54	13	2	0	30	26
Descriptive statistics for microglia superclusers (Fig. 2E)
Supercluster	Context	k	n	K	N	pval	enrichment	perc_in_module_label	perc_in_context	p_adj	Stars
Surveillance	AD	139	766	484	4721	1.58034e-13	1.77001	18.1462	28.719	2.37051e-12	***
Phagocytosis	AD	115	983	484	4721	0.0539409	1.14112	11.6989	23.7603	0.202278
Proliferation	AD	13	113	484	4721	0.373176	1.12216	11.5044	2.68595	0.857627
IFN	AD	3	57	484	4721	0.94153	0.513375	5.26316	0.619835	1
MHC	AD	195	2194	484	4721	0.998345	0.866935	8.88788	40.2893	1
Cytokine	AD	19	608	484	4721	1	0.304817	3.125	3.92562	1
Phagocytosis	AGS	344	983	989	4721	2.20852e-31	1.67049	34.9949	34.7826	4.96918e-30	***
IFN	AGS	32	57	989	4721	5.09182e-09	2.67986	56.1404	3.23559	5.72829e-08	***
Proliferation	AGS	21	113	989	4721	0.768012	0.887112	18.5841	2.12336	1
Surveillance	AGS	124	766	989	4721	0.99988	0.772735	16.188	12.5379	1
MHC	AGS	394	2194	989	4721	0.999999	0.85723	17.9581	39.8382	1
Cytokine	AGS	74	608	989	4721	1	0.580986	12.1711	7.48231	1
Proliferation	Control	26	113	491	4721	6.44573e-05	2.21232	23.0088	5.29532	0.00048343	***
Surveillance	Control	107	766	491	4721	0.000389172	1.3431	13.9687	21.7923	0.00218909	**
Phagocytosis	Control	115	983	491	4721	0.0761967	1.12486	11.6989	23.4216	0.244918
IFN	Control	7	57	491	4721	0.381168	1.1808	12.2807	1.42566	0.857627
MHC	Control	195	2194	491	4721	0.999386	0.854576	8.88788	39.7149	1
Cytokine	Control	41	608	491	4721	0.999659	0.648385	6.74342	8.35031	1
Cytokine	FCD	420	608	1459	4721	5.95492e-97	2.23524	69.0789	28.7868	2.67972e-95	***
MHC	FCD	730	2194	1459	4721	0.000581978	1.07663	33.2726	50.0343	0.00290989	**
Proliferation	FCD	28	113	1459	4721	0.939307	0.801786	24.7788	1.91912	1
Surveillance	FCD	151	766	1459	4721	1	0.637862	19.7128	10.3496	1
Phagocytosis	FCD	130	983	1459	4721	1	0.427926	13.2248	8.91021	1
Surveillance	GBM	26	766	125	4721	0.102203	1.28194	3.39426	20.8	0.306608
Phagocytosis	GBM	30	983	125	4721	0.216653	1.15263	3.05188	24	0.609335
IFN	GBM	2	57	125	4721	0.448524	1.32519	3.50877	1.6	0.961124
MHC	GBM	54	2194	125	4721	0.797787	0.929568	2.46126	43.2	1
Cytokine	GBM	13	608	125	4721	0.834811	0.807539	2.13816	10.4	1
MHC	MS lesion	184	2194	350	4721	0.0102038	1.13122	8.38651	52.5714	0.0417429	*
Phagocytosis	MS lesion	84	983	350	4721	0.0746592	1.15263	8.54527	24	0.244918
IFN	MS lesion	6	57	350	4721	0.245132	1.41985	10.5263	1.71429	0.64888
Surveillance	MS lesion	57	766	350	4721	0.511583	1.00372	7.44125	16.2857	1
Proliferation	MS lesion	6	113	350	4721	0.854264	0.716207	5.30973	1.71429	1
Cytokine	MS lesion	13	608	350	4721	1	0.288407	2.13816	3.71429	1
MHC	MS lesion rim	61	2194	90	4721	3.13077e-05	1.45843	2.78031	67.7778	0.000281769	***
Proliferation	MS lesion rim	3	113	90	4721	0.365812	1.39263	2.65487	3.33333	0.857627
Phagocytosis	MS lesion rim	14	983	90	4721	0.919234	0.747078	1.42421	15.5556	1
Surveillance	MS lesion rim	8	766	90	4721	0.985578	0.547839	1.04439	8.88889	1
Cytokine	MS lesion rim	4	608	90	4721	0.99817	0.345102	0.657895	4.44444	1
Surveillance	MS NAWM	154	766	733	4721	0.00012108	1.29486	20.1044	21.0095	0.000778374	***
MHC	MS NAWM	381	2194	733	4721	0.000669698	1.11845	17.3655	51.9782	0.00301364	**
Phagocytosis	MS NAWM	151	983	733	4721	0.58077	0.989358	15.3611	20.6003	1
Proliferation	MS NAWM	16	113	733	4721	0.697238	0.911951	14.1593	2.18281	1
IFN	MS NAWM	7	57	733	4721	0.803622	0.790958	12.2807	0.95498	1
Cytokine	MS NAWM	24	608	733	4721	1	0.254236	3.94737	3.27422	1

## Sheet: Figure 2F
Fig 2F regional changes in microglia superclusters arcoss diseases
AD
Cluster	Context	p value	adjusted p value	stars
Surveillance	Control Hippocampus	0	0	***
Phagocytosis	AD early Hippocampus	0	0	***
Interferon signature	AD early Occipital cortex	0	0	***
Proliferation	AD early Occipital cortex	0	0	***
Proliferation	AD late Occipital cortex	0	0	***
Cytokine production	Control Hippocampus	1.0151702462978655e-172	0	***
Phagocytosis	AD late Hippocampus	6.2720008568596834e-167	3.76e-166	***
Antigen presentation	Control Hippocampus	8.62828219399579e-162	4.53e-161	***
Cytokine production	Control Occipital cortex	3.595592681973789e-37	1.68e-36	***
Surveillance	Control Occipital cortex	2.767226291446946e-30	1.16e-29	***
Inflammation	AD early Occipital cortex	7.013220947450982e-9	2.68e-08	***
Inflammation	AD late Occipital cortex	3.4609736047299465e-5	0.000121	***
Interferon signature	Control Occipital cortex	7.238944479151552e-5	0.000234	***
Phagocytosis	Control Occipital cortex	0.12348934238000493	0.370468
Phagocytosis	Control Hippocampus	1	1
Inflammation	Control Hippocampus	0.9999999999611615	1
Interferon signature	Control Hippocampus	1	1
Proliferation	Control Hippocampus	1	1
Surveillance	AD early Hippocampus	1	1
Inflammation	AD early Hippocampus	0.4084014901578278	1
Cytokine production	AD early Hippocampus	1	1
Antigen presentation	AD early Hippocampus	1	1
Interferon signature	AD early Hippocampus	1	1
Proliferation	AD early Hippocampus	1	1
Surveillance	AD early Occipital cortex	1	1
Phagocytosis	AD early Occipital cortex	1	1
Cytokine production	AD early Occipital cortex	1	1
Antigen presentation	AD early Occipital cortex	1	1
Surveillance	AD late Occipital cortex	1	1
Phagocytosis	AD late Occipital cortex	1	1
Cytokine production	AD late Occipital cortex	1	1
Antigen presentation	AD late Occipital cortex	1	1
Interferon signature	AD late Occipital cortex	0.9999910355051473	1
Inflammation	Control Occipital cortex	0.999316	1
Antigen presentation	Control Occipital cortex	0.9999999999978703	1
Proliferation	Control Occipital cortex	1	1
Surveillance	AD late Hippocampus	1	1
Inflammation	AD late Hippocampus	0.37674022076446456	1
Cytokine production	AD late Hippocampus	1	1
Antigen presentation	AD late Hippocampus	0.9999388524651265	1
Interferon signature	AD late Hippocampus	0.9999999999428602	1
Proliferation	AD late Hippocampus	0.9999999999800144	1
PD
Cluster	Context	p value	adjusted p value	stars
Phagocytosis	PD Substantia nigra	3.64e-59	1.02e-57	***
Antigen presentation	Control Substantia nigra	5.95e-31	8.33e-30	***
Proliferation	PD Thalamus	8.71e-28	8.13e-27	***
Surveillance	PD Thalamus	1.52e-16	1.06e-15	***
Surveillance	Control Substantia nigra	5.29e-06	2.97e-05	***
Proliferation	Control Thalamus	0.000123	0.000573	***
Inflammation	PD Substantia nigra	0.00317815	0.0127126	*
Interferon signature	PD Substantia nigra	0.0112943	0.03953	*
Interferon signature	PD Thalamus	0.0142673	0.0443871	*
Inflammation	PD Thalamus	0.0270872	0.0758442
Surveillance	Control Thalamus	0.17334	0.43448
Cytokine production	Control Thalamus	0.186206	0.43448
Cytokine production	PD Thalamus	0.261516	0.563266
Phagocytosis	Control Substantia nigra	0.99814	1
Inflammation	Control Substantia nigra	0.999999	1
Cytokine production	Control Substantia nigra	0.653611	1
Interferon signature	Control Substantia nigra	0.987019	1
Proliferation	Control Substantia nigra	1	1
Surveillance	PD Substantia nigra	1	1
Cytokine production	PD Substantia nigra	0.978603	1
Antigen presentation	PD Substantia nigra	0.999981	1
Proliferation	PD Substantia nigra	1	1
Phagocytosis	Control Thalamus	0.988811	1
Inflammation	Control Thalamus	0.844659	1
Antigen presentation	Control Thalamus	0.828725	1
Interferon signature	Control Thalamus	0.999991	1
Phagocytosis	PD Thalamus	1	1
Antigen presentation	PD Thalamus	1	1
ALS
Cluster	Context	p value	adjusted p value	stars
Surveillance	Control Motor cortex	0	0	***
Phagocytosis	Control Hippocampus	0	0	***
Proliferation	ALS Hippocampus	0	0	***
Cytokine production	Control Hippocampus	5.46167e-200	3.82317e-199	***
Interferon signature	Control Motor cortex	4.47759e-72	2.50745e-71	***
Inflammation	ALS Hippocampus	2.57142e-40	1.2e-39	***
Surveillance	ALS Motor cortex	1.89765e-22	7.5906e-22	***
Antigen presentation	Control Hippocampus	2.65886e-21	9.30602e-21	***
Antigen presentation	ALS Motor cortex	6.55102e-16	2.0381e-15	***
Interferon signature	ALS Motor cortex	7.74644e-12	2.169e-11	***
Phagocytosis	Control Motor cortex	1	1
Inflammation	Control Motor cortex	0.954001	1
Cytokine production	Control Motor cortex	1	1
Antigen presentation	Control Motor cortex	1	1
Proliferation	Control Motor cortex	1	1
Phagocytosis	ALS Motor cortex	1	1
Inflammation	ALS Motor cortex	0.99997	1
Cytokine production	ALS Motor cortex	1	1
Proliferation	ALS Motor cortex	0.999704	1
Surveillance	Control Hippocampus	1	1
Inflammation	Control Hippocampus	1	1
Interferon signature	Control Hippocampus	1	1
Proliferation	Control Hippocampus	1	1
Surveillance	ALS Hippocampus	1	1
Phagocytosis	ALS Hippocampus	0.999536	1
Cytokine production	ALS Hippocampus	1	1
Antigen presentation	ALS Hippocampus	1	1
Interferon signature	ALS Hippocampus	1	1
AGS
Cluster	Context	p value	adjusted p value	stars
Interferon signature	AGS Cerebellum	1.42e-258	3.96e-257	***
Cytokine production	Control Cerebral cortex	5.13e-120	7.18e-119	***
Surveillance	Control Cerebellum	1.77e-56	1.65e-55	***
Phagocytosis	AGS Cerebellum	1.59e-48	1.11e-47	***
Phagocytosis	AGS Cerebral cortex	6.84e-25	3.83e-24	***
Proliferation	Control Cerebellum	9.03e-12	4.21e-11	***
Inflammation	Control Cerebral cortex	3.89e-08	1.56e-07	***
Phagocytosis	Control Cerebellum	1.67e-05	5.83e-05	***
Antigen presentation	Control Cerebellum	2.55e-05	7.95e-05	***
Proliferation	AGS Cerebral cortex	0.000605	0.00169489	**
Antigen presentation	AGS Cerebellum	0.00118087	0.00300585	**
Proliferation	AGS Cerebellum	0.0061872	0.0144368	*
Interferon signature	AGS Cerebral cortex	0.268599	0.578521
Surveillance	Control Cerebral cortex	0.999876	1
Phagocytosis	Control Cerebral cortex	1	1
Antigen presentation	Control Cerebral cortex	1	1
Interferon signature	Control Cerebral cortex	1	1
Proliferation	Control Cerebral cortex	1	1
Surveillance	AGS Cerebral cortex	1	1
Inflammation	AGS Cerebral cortex	1	1
Cytokine production	AGS Cerebral cortex	1	1
Antigen presentation	AGS Cerebral cortex	1	1
Inflammation	Control Cerebellum	0.999998	1
Cytokine production	Control Cerebellum	1	1
Interferon signature	Control Cerebellum	0.999999	1
Surveillance	AGS Cerebellum	1	1
Inflammation	AGS Cerebellum	0.999521	1
Cytokine production	AGS Cerebellum	1	1
MS
Cluster	Context	p value	adjusted p value	stars
Cytokine production	Control Cerebral cortex	0	0	***
Phagocytosis	Control Spinal cord	0	0	***
Antigen presentation	Control Spinal cord	0	0	***
Surveillance	MS NAWM Cerebral cortex	4.15e-272	3.63e-271	***
Interferon signature	MS NAWM Cerebral cortex	7.19e-115	5.03e-114	***
Surveillance	Control Cerebral cortex	5.21e-113	3.04e-112	***
Proliferation	MS Spinal cord	4.94e-106	2.47e-105	***
Phagocytosis	MS Spinal cord	3.85e-43	1.69e-42	***
Inflammation	Control Cerebral cortex	8.56e-41	3.33e-40	***
Antigen presentation	MS Spinal cord	3.96e-37	1.39e-36	***
Proliferation	Control Spinal cord	7.77e-37	2.47e-36	***
Proliferation	MS Cerebral cortex	2.38e-13	6.95e-13	***
Phagocytosis	MS Cerebral cortex	5.55e-12	1.49e-11	***
Interferon signature	MS Cerebral cortex	6.5e-09	1.62e-08	***
Proliferation	MS NAWM Cerebral cortex	8.86e-05	0.000207	***
Antigen presentation	MS Cerebral cortex	0.00873656	0.0191112	*
Interferon signature	Control Spinal cord	0.390518	0.804008
Phagocytosis	Control Cerebral cortex	1	1
Antigen presentation	Control Cerebral cortex	1	1
Interferon signature	Control Cerebral cortex	1	1
Proliferation	Control Cerebral cortex	1	1
Phagocytosis	MS NAWM Cerebral cortex	1	1
Inflammation	MS NAWM Cerebral cortex	1	1
Cytokine production	MS NAWM Cerebral cortex	1	1
Antigen presentation	MS NAWM Cerebral cortex	1	1
Surveillance	MS Cerebral cortex	0.99999	1
Inflammation	MS Cerebral cortex	0.730242	1
Cytokine production	MS Cerebral cortex	1	1
Surveillance	Control Spinal cord	1	1
Inflammation	Control Spinal cord	1	1
Cytokine production	Control Spinal cord	1	1
Surveillance	MS Spinal cord	1	1
Inflammation	MS Spinal cord	0.608876	1
Cytokine production	MS Spinal cord	1	1
Interferon signature	MS Spinal cord	0.999992	1
