# Supplementary material for: A transcriptomic microglia taxonomy across mouse and human pathologies
Source: Nat Immunol. 2026 Mar 25;27(5):1066–80. doi: 10.1038/s41590-026-02472-z (PMC7618987; doi:10.1038/s41590-026-02472-z)
Supplement: Supplementary file 8 — Raw data and descriptive P values. [file 41590_2026_2472_MOESM8_ESM.xlsx]

## Sheet: Figure 4B
Context	Microglia	CAM	MDM	Plasmablasts	CD4 TRM	CD8 TRM
Control cortex	189	0	11	3	9	1
Control Hippocampus	197	1	4	4	12	1
Control Cerebellum	253	1	0	22	35	5
Control Spinal cord	179	11	1	51	9	6
AD early cortex	41	0	1	3	5	0
AD early Hippocampus	114	0	1	2	8	0
AD late cortex	163	0	18	0	4	0
AD late Hippocampus	395	1	4	5	29	3
AGS Basal ganglia	33	0	0	0	1	0
MS cortex	193	4	0	26	40	5
MS Spinal cord	149	5	1	140	26	6
FCD cortex	159	0	14	0	3	0
GBM cortex	198	0	1211	0	21	2
Hypergeometric test descriptive statistics for immune cells Fig 4B
cell type	Context	k	n	K	N	pval	enrichment	perc_in_Subclass_label	perc_in_context	p_adj	Stars
Microglia	AD_early_Hippocampus	114	2263	125	4039	1.93249e-18	1.62774	5.03756	91.2	1.26685e-17	***
CD4 TRM	AD_early_Hippocampus	8	202	125	4039	0.286655	1.27968	3.9604	6.4	0.604024
Plasmablasts	AD_early_Hippocampus	2	256	125	4039	0.99762	0.252437	0.78125	1.6	1
MDM	AD_early_Hippocampus	1	1266	125	4039	1	0.0255229	0.0789889	0.8	1
Microglia	AD_early_Occipital_cortex	41	2263	50	4039	9.26402e-05	1.46354	1.81175	82	0.000321516	***
CD4 TRM	AD_early_Occipital_cortex	5	202	50	4039	0.102424	1.9995	2.47525	10	0.223816
Plasmablasts	AD_early_Occipital_cortex	3	256	50	4039	0.623202	0.946641	1.17188	6	1
MDM	AD_early_Occipital_cortex	1	1266	50	4039	1	0.0638073	0.0789889	2	1
Microglia	AD_late_Hippocampus	395	2263	437	4039	1.23576e-61	1.61326	17.4547	90.389	2.43033e-60	***
CD4 TRM	AD_late_Hippocampus	29	202	437	4039	0.0652372	1.3269	14.3564	6.63616	0.15396
CD8 TRM	AD_late_Hippocampus	3	29	437	4039	0.621718	0.956127	10.3448	0.686499	1
CAM	AD_late_Hippocampus	1	23	437	4039	0.928732	0.401851	4.34783	0.228833	1
Plasmablasts	AD_late_Hippocampus	5	256	437	4039	1	0.180519	1.95312	1.14416	1
MDM	AD_late_Hippocampus	4	1266	437	4039	1	0.0292024	0.315956	0.915332	1
Microglia	AD_late_Occipital_cortex	163	2263	185	4039	4.82407e-22	1.57255	7.20283	88.1081	4.066e-21	***
CD4 TRM	AD_late_Occipital_cortex	4	202	185	4039	0.985845	0.432325	1.9802	2.16216	1
MDM	AD_late_Occipital_cortex	18	1266	185	4039	1	0.310414	1.4218	9.72973	1
Microglia	AGS_Basal_ganglia	33	2263	34	4039	7.02461e-08	1.7323	1.45824	97.0588	2.96037e-07	***
CD4 TRM	AGS_Basal_ganglia	1	202	34	4039	0.826533	0.58809	0.49505	2.94118	1
Microglia	Control_Cerebellum	253	2263	316	4039	9.3728e-21	1.42897	11.1798	80.0633	6.91244e-20	***
CD4 TRM	Control_Cerebellum	35	202	316	4039	3.95927e-06	2.21464	17.3267	11.0759	1.45998e-05	***
CD8 TRM	Control_Cerebellum	5	29	316	4039	0.0713014	2.20373	17.2414	1.58228	0.161799
Plasmablasts	Control_Cerebellum	22	256	316	4039	0.352171	1.09842	8.59375	6.96203	0.716485
CAM	Control_Cerebellum	1	23	316	4039	0.84727	0.555724	4.34783	0.316456	1
Microglia	Control_Hippocampus	197	2263	219	4039	2.252e-29	1.6055	8.70526	89.9543	3.32169e-28	***
CD4 TRM	Control_Hippocampus	12	202	219	4039	0.41455	1.09562	5.94059	5.47945	0.815281
CAM	Control_Hippocampus	1	23	219	4039	0.723565	0.801866	4.34783	0.456621	1
CD8 TRM	Control_Hippocampus	1	29	219	4039	0.802585	0.635963	3.44828	0.456621	1
Plasmablasts	Control_Hippocampus	4	256	219	4039	0.999699	0.288171	1.5625	1.82648	1
MDM	Control_Hippocampus	4	1266	219	4039	1	0.0582715	0.315956	1.82648	1
Microglia	Control_Occipital_cortex	189	2263	213	4039	2.26168e-26	1.58369	8.35175	88.7324	2.66878e-25	***
CD4 TRM	Control_Occipital_cortex	9	202	213	4039	0.749291	0.844861	4.45545	4.22535	1
CD8 TRM	Control_Occipital_cortex	1	29	213	4039	0.793357	0.653877	3.44828	0.469484	1
Plasmablasts	Control_Occipital_cortex	3	256	213	4039	0.999922	0.222216	1.17188	1.40845	1
MDM	Control_Occipital_cortex	11	1266	213	4039	1	0.164761	0.868878	5.16432	1
Plasmablasts	Control_Spinal_cord	51	256	257	4039	2.40763e-14	3.13091	19.9219	19.8444	1.4205e-13	***
CAM	Control_Spinal_cord	11	23	257	4039	3.82854e-08	7.51633	47.8261	4.28016	1.73757e-07	***
Microglia	Control_Spinal_cord	179	2263	257	4039	2.64305e-06	1.24311	7.90985	69.6498	1.0396e-05	***
CD8 TRM	Control_Spinal_cord	6	29	257	4039	0.00858424	3.25158	20.6897	2.33463	0.0281372	*
CD4 TRM	Control_Spinal_cord	9	202	257	4039	0.906679	0.700216	4.45545	3.50195	1
MDM	Control_Spinal_cord	1	1266	257	4039	1	0.0124139	0.0789889	0.389105	1
Microglia	FCD_Cerebral_cortex	159	2263	176	4039	2.77809e-24	1.6124	7.02607	90.3409	2.73179e-23	***
CD4 TRM	FCD_Cerebral_cortex	3	202	176	4039	0.994418	0.340825	1.48515	1.70455	1
MDM	FCD_Cerebral_cortex	14	1266	176	4039	1	0.253779	1.10585	7.95455	1
MDM	GBM_Cerebral_cortex	1211	1266	1432	4039	0	2.698	95.6556	84.567	0	***
CD8 TRM	GBM_Cerebral_cortex	2	29	1432	4039	0.99995	0.194519	6.89655	0.139665	1
Microglia	GBM_Cerebral_cortex	198	2263	1432	4039	1	0.246781	8.74945	13.8268	1
CD4 TRM	GBM_Cerebral_cortex	21	202	1432	4039	1	0.293223	10.396	1.46648	1
CD4 TRM	MS_Cerebral_cortex	40	202	268	4039	1.08721e-10	2.98434	19.802	14.9254	5.83138e-10	***
Microglia	MS_Cerebral_cortex	193	2263	268	4039	1.85486e-08	1.28532	8.5285	72.0149	9.11973e-08	***
Plasmablasts	MS_Cerebral_cortex	26	256	268	4039	0.0175837	1.53064	10.1562	9.70149	0.0518718
CD8 TRM	MS_Cerebral_cortex	5	29	268	4039	0.0395748	2.59843	17.2414	1.86567	0.101518
CAM	MS_Cerebral_cortex	4	23	268	4039	0.0618279	2.62103	17.3913	1.49254	0.151994
Plasmablasts	MS_Spinal_cord	140	256	327	4039	5.02707e-95	6.75483	54.6875	42.8135	1.48298e-93	***
CD4 TRM	MS_Spinal_cord	26	202	327	4039	0.0109528	1.58982	12.8713	7.95107	0.0340112	*
CD8 TRM	MS_Spinal_cord	6	29	327	4039	0.0259404	2.55552	20.6897	1.83486	0.0728803
CAM	MS_Spinal_cord	5	23	327	4039	0.0336846	2.68515	21.7391	1.52905	0.0903361
Microglia	MS_Spinal_cord	149	2263	327	4039	0.999971	0.813257	6.58418	45.5657	1
MDM	MS_Spinal_cord	1	1266	327	4039	1	0.00975646	0.0789889	0.30581	1
