# Supplementary material for: A transcriptomic microglia taxonomy across mouse and human pathologies
Source: Nat Immunol. 2026 Mar 25;27(5):1066–80. doi: 10.1038/s41590-026-02472-z (PMC7618987; doi:10.1038/s41590-026-02472-z)
Supplement: Supplementary file 9 — Raw data and descriptive P values. [file 41590_2026_2472_MOESM9_ESM.xlsx]

## Sheet: Figure 5A
Contextwise Number of cells per mouse myeloid cluster																														Regionwise Number of cells per mouse myeloid cluster
Cluster	Controls	FAD early	FAD late	APP23	R6/2	SOD1	Rnaset2	VSV early	VSV late	Cup De.	Cup Re.	EAE onset	EAE peak	EAE chronic	FNX early	FNX late	LPS	MCAO early	MCAO late	GL261	FMF	µMT	GvHD	SPF E16	Aging	GF young	GF old			Tissue_label	Brainstem	CC	Cerebellum	Cortex	Encephalon	Facial nucleus	Hippocampus	OB	Spinal cord	Striatum
1	15230	1300	476	172	50	1614	3	256	1142	73	2	1	59	4	391	321	68	1134	227	7	12	1086	77	0	181	138	194			1	31	535	3	16141	0	1049	6274	0	120	65
2	268	0	0	2	3	211	0	0	0	0	0	3	37	7	2	15	1	0	0	0	1	0	3	0	1	0	0			2	58	0	0	6	0	17	2	0	466	5
3	1384	0	1	2	0	0	1	1	0	0	0	1	3	2	0	1	20	1	1	6	7	0	5	0	8	0	0			3	2	0	1	1430	0	1	7	0	3	0
4	554	0	0	0	0	0	0	4	0	0	0	1	0	4	0	0	3	0	0	8	0	0	3	0	0	0	0			4	0	0	0	572	0	0	0	0	5	0
5	138	35	119	0	0	4	0	4	1	1	0	0	13	4	5	7	15	6	5	1	2	3	20	0	5	1	103			5	10	1	0	237	0	20	212	0	12	0
6	13483	2926	2050	138	126	159	2	3	14	7	1	13	1758	48	920	900	77	22	8	4	179	53	82	0	603	6207	588			6	428	38	1	15522	0	2255	8667	0	3285	175
7	438	39	114	26	6	9	0	5	5	3	0	0	13	3	7	15	2	3	2	0	12	3	15	0	108	8	4536			7	2	4	0	4857	0	49	419	0	32	9
8	283	112	34	19	56	4	0	19	1	3	2	18	15	1	28	19	37	1	0	7	1	0	28	2	19	1	18			8	7	11	0	235	2	51	295	2	39	86
9	1195	22	28	1	1	1	0	0	0	0	0	42	1203	17	51	34	1	0	0	1	3	0	15	0	7	13	5			9	95	0	0	60	0	93	61	0	2329	2
10	18760	858	218	2050	7706	459	18	598	1228	91	34	21	522	100	391	1486	263	41	119	10	70	25	1560	0	4038	189	407			10	1615	1131	13	17234	0	2139	6142	0	844	12144
11	25	7	4	1	0	5	0	1	7	10	0	0	1	2	2	1	4	3	6	0	0	0	3	0	5	0	0			11	1	12	0	54	0	5	13	0	2	0
12	3	2	1	0	0	0	0	0	0	0	0	0	1	0	1	0	0	0	0	320	3	0	3	0	0	0	0			12	1	0	0	329	0	1	3	0	0	0
13	7	0	0	0	0	2	0	3	7	0	0	0	0	1	0	1	0	0	1	0	0	0	4	0	0	0	0			13	0	0	0	23	0	1	1	0	1	0
14	1	0	0	0	0	0	1	0	0	0	0	1	4	23	0	0	0	38	356	0	0	0	0	0	0	0	0			14	3	0	0	395	0	0	0	0	26	0
15	0	0	0	0	0	0	0	0	0	0	0	0	0	8	0	0	0	486	92	0	0	0	0	0	0	0	0			15	0	0	0	578	0	0	0	0	8	0
16	0	0	1	0	0	0	0	0	0	3	0	0	0	27	0	0	0	26	289	1	0	0	0	0	1	0	0			16	0	3	0	317	0	0	1	0	27	0
17	0	0	0	0	0	0	0	0	0	2	0	0	0	1	0	0	0	483	89	0	0	0	0	1	0	0	0			17	0	2	0	572	1	0	0	0	1	0
18	1	1	1	0	0	0	0	0	0	8	0	0	1	5	0	0	0	29	153	0	0	0	0	0	0	0	0			18	1	8	0	182	0	0	3	0	5	0
19	1	0	0	0	0	0	0	0	0	0	0	1	0	6	0	0	0	73	67	0	0	0	0	0	0	0	0			19	0	0	0	141	0	0	0	0	7	0
20	5	0	2	0	1	2	2	5	1	16	0	17	16	227	0	0	1	508	586	11	1	0	2	0	0	0	0			20	16	16	0	1118	0	0	2	3	246	2
21	0	1	5	0	0	0	0	0	0	7	0	1	1	5	0	0	0	547	73	0	0	0	1	0	0	0	0			21	1	7	0	621	0	0	6	0	6	0
22	1	0	2	0	0	0	0	0	0	2	0	104	40	152	1	0	0	2	8	13	3	0	0	0	1	0	0			22	30	2	0	28	0	1	2	0	266	0
23	2	0	4	0	0	1	0	0	0	1	0	11	42	258	0	0	0	1	6	0	0	0	1	0	1	0	1			23	40	1	0	12	0	0	4	0	272	0
24	0	0	3	0	0	0	0	0	0	8	0	118	30	178	1	0	0	2	12	5	1	0	0	0	0	0	0			24	13	8	0	20	0	1	3	0	313	0
25	8	10	28	7	3	41	1	0	1	18	0	31	188	362	0	5	0	3	8	5	6	0	0	0	54	0	16			25	182	18	2	95	0	6	45	0	442	5
26	1	279	1820	3	0	0	0	0	0	3	0	0	0	0	0	0	0	1	1	0	0	0	0	0	5	0	8			26	0	3	0	15	0	0	2103	0	0	0
27	0	15	161	2	0	0	0	0	0	2	0	0	0	1	0	1	0	2	1	0	0	0	0	0	0	0	0			27	0	2	0	3	0	1	178	0	1	0
28	7	0	1	0	1	6	0	0	0	2	0	33	229	223	2	3	2	0	0	1	0	0	1	0	1	0	0			28	228	3	0	5	0	5	1	0	268	2
29	79	18	13	2	4	12	2	1	0	3	0	8	42	13	4	4	7	3	1	6	0	3	6	0	8	23	15			29	20	3	0	111	0	9	44	0	84	6
30	124	37	17	17	12	25	0	7	7	10	0	1	12	6	2	5	20	3	5	1	1	6	5	0	31	7	18			30	14	25	0	197	0	7	96	0	21	19
31	263	2142	1489	109	7	15	1	1	4	31	0	6	74	37	18	24	6	7	7	0	1	7	2	0	141	7	286			31	16	32	2	522	0	50	3881	0	174	8
32	10	3	1	1	0	2	0	0	0	0	0	0	1	1	1	0	1	0	0	0	0	0	0	0	0	0	0			32	1	0	0	4	0	1	10	0	5	0
33	90	12	21	59	4	40	9	8	4	11	0	42	230	661	0	19	26	5	9	2	0	0	97	0	143	0	29			33	234	13	12	356	0	21	121	1	757	6
34	48	19	6	0	0	0	0	0	0	0	0	0	1	0	0	1	541	0	0	0	0	0	2	0	1	1	0			34	0	1	0	579	0	1	37	0	2	0
35	1645	29	24	108	23	22	39	268	107	7	0	14	55	25	14	85	7139	7	16	10	13	0	2702	0	279	13	37			35	153	21	10	12053	0	104	247	2	63	28
36	17	0	0	1	1	1	1621	11	8	4	0	1	6	1	0	1	2	1	2	0	0	0	44	0	1	0	0			36	3	6	4	1704	0	1	1	0	3	1
37	9	1	0	0	1	1	0	0	0	0	0	0	0	0	0	0	2381	0	0	1	1	0	2	0	1	0	0			37	0	0	0	2392	0	0	3	0	1	2
38	0	0	0	0	0	0	0	1	0	0	0	0	0	0	0	0	1922	0	0	0	0	0	1	0	0	0	0			38	0	0	0	1924	0	0	0	0	0	0
39	24	4	5	1	2	2	2	0	1	0	0	12	36	9	0	4	97	1	0	0	0	0	6	0	6	1	0			39	30	0	0	126	0	5	12	0	36	4
40	56	1	7	4	8	35	0	0	0	0	0	453	926	647	10	11	8	0	0	1	0	0	20	0	3	0	3			40	931	0	2	38	0	22	13	0	1177	10
41	11	1	2	0	2	0	0	0	0	1	0	25	170	8	4	2	0	0	0	1	0	0	22	0	0	0	0			41	167	2	2	26	0	6	5	0	39	2
42	25	0	3	5	0	0	13	633	6	0	0	4	3	4	0	0	28	0	0	2	1	0	42	0	2	0	2			42	3	0	0	715	0	0	9	35	11	0
43	3	0	0	0	0	0	0	4	0	0	0	8	11	0	0	0	0	1	3	558	112	0	0	0	0	0	1			43	0	0	0	678	0	0	0	4	19	0
44	4	0	1	0	0	0	0	2	0	0	0	10	2	1	1	0	2	3	0	824	8	0	3	0	0	0	0			44	1	0	0	846	0	1	1	0	12	0
45	1	1	3	0	0	0	2	1	1	4	0	8	8	53	0	0	0	77	82	9	0	0	0	0	0	0	0			45	8	4	0	170	0	0	5	2	61	0
46	0	0	0	0	0	0	623	1	0	0	0	0	0	0	0	0	0	0	0	1	0	0	0	0	0	0	0			46	0	0	0	625	0	0	0	0	0	0
47	73	10	36	3	1	1	0	1	2	0	0	4	14	1	6	6	10	4	1	0	1	1	16	0	4	5	23			47	6	2	0	98	0	13	78	0	25	1
48	0	1	11	0	0	0	0	4	0	0	0	91	116	3	0	0	4	0	0	10	1	0	7	0	0	0	0			48	2	0	0	26	0	0	12	0	208	0
49	21	2	27	1	2	2	2	9	0	18	0	16	31	14	3	4	154	17	16	10	5	0	51	0	3	0	2			49	26	18	1	283	0	8	34	0	38	2
50	2	13	6	1	2	1	0	1	0	81	0	18	21	51	0	0	0	153	47	7	0	0	0	1	0	0	2			50	10	81	0	209	1	0	21	1	81	3
51	11	0	0	0	2	0	7	295	0	2	0	2	2	0	0	0	1	4	0	0	0	0	12	0	1	0	0			51	0	2	0	326	0	0	1	2	4	4
52	104	8	5	6	23	3	1	166	2	2	0	21	14	1	3	3	16	0	0	6	0	0	28	1	9	0	2			52	1	4	0	292	1	8	35	1	47	35
53	3	0	0	0	0	1	0	8	0	0	0	42	153	0	0	0	0	6	1	84	8	0	1	1	0	0	0			53	2	0	0	109	1	0	0	1	195	0
54	60	9	2	1	13	0	1	9	0	7	0	11	39	0	3	4	1	1	0	31	1	1	7	17	1	0	0			54	1	7	0	86	17	8	22	0	57	21
55	644	65	48	5	28	23	2	2	28	4	2	3	35	2	26	32	51	24	21	7	5	20	86	0	27	43	62			55	27	29	1	815	0	70	254	8	46	45
56	170	3	0	1	43	8	0	0	0	1	2	0	1	1	8	7	1	0	0	0	0	0	1	0	4	97	1			56	6	9	0	234	0	16	12	0	3	69
57	95	12	17	0	1	2	2	0	3	0	1	11	30	11	5	3	4	12	7	4	4	1	5	0	4	1	4			57	18	3	0	88	0	12	66	2	49	1
58	588	21	12	14	73	33	79	37	42	6	1	5	32	8	12	23	54	7	14	36	2	6	263	6	105	24	37			58	57	16	2	1126	6	38	118	7	48	122
59	18	2	2	2	2	2	2	0	1	0	0	4	3	1	2	0	340	0	1	0	0	0	8	0	4	1	0			59	4	0	0	369	0	2	11	1	5	3
60	56	9	64	1	11	2	3	0	1	1	0	3	11	1	4	8	7	2	1	20	9	3	15	0	4	1	5			60	10	2	0	93	0	12	96	0	13	16
61	2	0	0	0	1	0	2	6	1	0	0	77	69	1080	0	0	0	4	62	2	1	0	1	0	1	0	0			61	61	1	0	73	0	0	0	7	1166	1
62	2	0	0	0	0	1	2	5	2	0	0	6	13	208	0	0	0	1	19	2	0	0	1	0	0	0	0			62	6	0	0	26	0	0	1	7	222	0
63	4	0	1	0	0	0	0	2	0	0	0	4	6	5	0	0	0	3	1	435	315	0	0	0	0	0	0			63	0	0	0	756	0	0	3	2	15	0
64	108	0	1	0	1	0	16	7	2	0	4	14	90	9	0	0	3	2	4	26	12	0	5	1	0	8	1			64	1	5	1	118	1	0	2	9	176	1
65	3	0	0	0	0	0	0	0	0	0	0	0	0	0	0	0	0	0	0	259	33	0	0	0	0	0	0			65	0	0	0	295	0	0	0	0	0	0
66	0	0	0	0	0	0	0	0	0	0	0	7	232	12	0	0	0	0	0	0	0	0	0	0	0	0	0			66	4	0	0	0	0	0	0	0	247	0
67	0	0	0	0	0	0	0	1	0	0	0	3	175	0	0	0	0	0	0	1	0	0	0	0	0	0	0			67	0	0	0	1	0	0	0	1	178	0
68	0	0	0	0	0	0	0	0	0	0	0	3	533	3	0	0	0	0	0	2	1	0	0	0	0	0	0			68	0	0	0	3	0	0	0	0	539	0
69	0	0	0	0	0	0	0	1	0	0	0	32	307	59	0	0	1	0	0	0	1	0	0	0	0	0	0			69	2	0	1	2	0	0	0	1	395	0
70	0	0	0	0	0	0	0	0	0	0	0	0	0	0	0	0	0	0	0	39	276	0	0	0	0	0	0			70	0	0	0	315	0	0	0	0	0	0
71	0	0	0	0	0	0	0	10	0	0	0	31	535	3	0	0	0	1	0	23	10	0	0	0	0	0	0			71	0	0	0	34	0	0	0	10	569	0
72	0	0	0	0	0	0	0	0	0	0	0	21	4	143	0	0	0	4	25	14	1	0	0	0	0	0	0			72	4	0	0	44	0	0	0	0	164	0
73	1	0	0	0	0	0	1	0	0	0	0	5	0	1	0	0	0	2	3	377	20	0	1	6	0	0	0			73	0	0	0	405	6	0	0	0	6	0
74	7	0	0	0	0	1	3	173	2	0	0	132	62	22	0	0	2	2	44	64	15	1	3	0	0	0	0			74	1	0	1	202	0	0	0	110	219	0
75	1	0	0	0	0	0	0	0	0	0	0	2	1	0	0	0	0	0	0	110	67	0	0	0	0	0	0			75	0	0	0	178	0	0	0	0	3	0
76	1	0	1	0	0	0	0	2	0	0	0	0	2	1	0	0	0	0	0	379	128	0	0	0	0	0	0			76	0	1	0	507	0	0	1	2	3	0
77	1	0	0	0	0	0	0	0	0	0	0	1	0	0	0	0	0	0	1	116	56	0	0	0	0	0	0			77	0	0	0	174	0	0	0	0	1	0
78	26	0	0	0	0	1	1	0	0	0	0	2	31	4	0	0	0	0	0	0	0	0	5	1	0	0	0			78	0	1	0	11	1	0	0	0	58	0
Descriptive statistics for Contextwise Number of cells per mouse myeloid cluster																Descriptive statistics for regionwise Number of cells per mouse myeloid cluster
Cluster	Context	k	n	K	N	pval	enrichment	perc_in_cluster	perc_in_context	p_adj	Stars					Cluster	Tissue_label	k	n	K	N	pval	enrichment	perc_in_cluster	perc_in_context	p_adj	Stars
1	Controls	15230	24218	56205	163152	0	1.82549	62.8871	27.0972	0	***					1	Brainstem	31	24218	4594	163152	1	0.0454595	0.128004	0.674793	1
1	SOD1	1614	24218	2754	163152	0	3.94815	6.66446	58.6057	0	***					1	CC	535	24218	2093	163152	6.34534e-38	1.72202	2.2091	25.5614	3.68551e-37	***
1	µMT	1086	24218	1219	163152	0	6.00178	4.48427	89.0894	0	***					1	Cerebellum	3	24218	59	163152	0.995175	0.34255	0.0123875	5.08475	1
1	VSV late	1142	24218	2631	163152	1.80206e-276	2.92415	4.7155	43.4055	3.55311e-275	***					1	Cortex	16141	24218	91166	163152	1.6812e-299	1.19276	66.6488	17.7051	3.56414e-298	***
1	MCAO early	1134	24218	3769	163152	3.59998e-128	2.02694	4.68247	30.0876	4.88568e-127	***					1	Facial nucleus	1049	24218	6110	163152	1.74447e-07	1.15661	4.33149	17.1686	7.39654e-07	***
1	FNX early	391	24218	1928	163152	5.92979e-11	1.36623	1.6145	20.2801	4.27354e-10	***					1	Hippocampus	6274	24218	29696	163152	1.15505e-230	1.42331	25.9064	21.1274	2.04059e-229	***
1	FAD early	1300	24218	8030	163152	0.000306387	1.09064	5.36791	16.1893	0.00161704	**					1	Spinal cord	120	24218	16271	163152	1	0.0496845	0.495499	0.737508	1
1	Cup De.	73	24218	453	163152	0.240811	1.08562	0.301429	16.1148	0.814146						1	Striatum	65	24218	12905	163152	1	0.033932	0.268395	0.503681	1
1	Cup Re.	2	24218	49	163152	0.996371	0.274972	0.00825832	4.08163	1						2	Brainstem	58	554	4594	163152	2.32949e-17	3.71809	10.4693	1.26252	1.25026e-16	***
1	FNX late	321	24218	3055	163152	1	0.707861	1.32546	10.5074	1						2	Cortex	6	554	91166	163152	1	0.0193821	1.08303	0.0065814	1
1	VSV early	256	24218	2576	163152	1	0.669496	1.05706	9.93789	1						2	Facial nucleus	17	554	6110	163152	0.828986	0.819389	3.06859	0.278232	1
1	FAD late	476	24218	6898	163152	1	0.464877	1.96548	6.90055	1						2	Hippocampus	2	554	29696	163152	1	0.0198342	0.361011	0.00673491	1
1	APP23	172	24218	2765	163152	1	0.419071	0.710216	6.22061	1						2	Spinal cord	466	554	16271	163152	0	8.4344	84.1155	2.86399	0	***
1	R6/2	50	24218	8220	163152	1	0.0409781	0.206458	0.608273	1						2	Striatum	5	554	12905	163152	1	0.114102	0.902527	0.0387447	1
1	Rnaset2	3	24218	2464	163152	1	0.00820228	0.0123875	0.121753	1						3	Brainstem	2	1444	4594	163152	1	0.0491886	0.138504	0.043535	1
1	EAE onset	1	24218	1580	163152	1	0.0042638	0.00412916	0.0632911	1						3	Cerebellum	1	1444	59	163152	0.408212	1.91502	0.0692521	1.69492	0.972369
1	EAE peak	59	24218	8315	163152	1	0.0478018	0.24362	0.709561	1						3	Cortex	1430	1444	91166	163152	0	1.77226	99.0305	1.56857	0	***
1	EAE chronic	4	24218	4779	163152	1	0.00563868	0.0165166	0.0836995	1						3	Facial nucleus	1	1444	6110	163152	1	0.018492	0.0692521	0.0163666	1
1	LPS	68	24218	13323	163152	1	0.0343844	0.280783	0.510396	1						3	Hippocampus	7	1444	29696	163152	1	0.0266333	0.484765	0.0235722	1
1	MCAO late	227	24218	2503	163152	1	0.610969	0.937319	9.06912	1						3	Spinal cord	3	1444	16271	163152	1	0.0208321	0.207756	0.0184377	1
1	GL261	7	24218	3880	163152	1	0.012154	0.0289041	0.180412	1						4	Cortex	572	577	91166	163152	1.07647e-135	1.77411	99.1334	0.627427	1.14106e-134	***
1	FMF	12	24218	1410	163152	1	0.0573345	0.0495499	0.851064	1						4	Spinal cord	5	577	16271	163152	1	0.0868905	0.866551	0.0307295	1
1	GvHD	77	24218	5293	163152	1	0.0980038	0.317945	1.45475	1						5	Brainstem	10	492	4594	163152	0.887283	0.721832	2.03252	0.217675	1
1	Aging	181	24218	5821	163152	1	0.209476	0.747378	3.10943	1						5	CC	1	492	2093	163152	0.998274	0.158438	0.203252	0.0477783	1
1	GF young	138	24218	6789	163152	1	0.136939	0.569824	2.0327	1						5	Cortex	237	492	91166	163152	0.99975	0.86207	48.1707	0.259965	1
1	GF old	194	24218	6406	163152	1	0.204018	0.801057	3.02841	1						5	Facial nucleus	20	492	6110	163152	0.386079	1.08547	4.06504	0.327332	0.935414
2	SOD1	211	554	2754	163152	3.3986e-222	22.5632	38.0866	7.66158	6.23076e-221	***					5	Hippocampus	212	492	29696	163152	2.21828e-37	2.36736	43.0894	0.713901	1.27102e-36	***
2	Controls	268	554	56205	163152	9.87747e-12	1.40424	48.3755	0.476826	7.24118e-11	***					5	Spinal cord	12	492	16271	163152	1	0.244565	2.43902	0.0737508	1
2	EAE peak	37	554	8315	163152	0.0592388	1.31045	6.6787	0.444979	0.238094						6	Brainstem	428	30371	4594	163152	1	0.500479	1.40924	9.3165	1
2	FNX late	15	554	3055	163152	0.10195	1.44598	2.70758	0.490998	0.375132						6	CC	38	30371	2093	163152	1	0.0975321	0.125119	1.81558	1
2	EAE onset	3	554	1580	163152	0.904397	0.559174	0.541516	0.189873	1						6	Cerebellum	1	30371	59	163152	0.999995	0.0910503	0.00329261	1.69492	1
2	FNX early	2	554	1928	163152	0.989565	0.305496	0.361011	0.103734	1						6	Cortex	15522	30371	91166	163152	1	0.914636	51.108	17.0261	1
2	FMF	1	554	1410	163152	0.991907	0.208864	0.180505	0.070922	1						6	Facial nucleus	2255	30371	6110	163152	4.61351e-258	1.98262	7.42485	36.9067	8.89148e-257	***
2	EAE chronic	7	554	4779	163152	0.996918	0.431364	1.26354	0.146474	1						6	Hippocampus	8667	30371	29696	163152	0	1.56785	28.5371	29.1857	0	***
2	APP23	2	554	2765	163152	0.999196	0.213019	0.361011	0.0723327	1						6	Spinal cord	3285	30371	16271	163152	3.77008e-08	1.08456	10.8162	20.1893	1.64795e-07	***
2	GvHD	3	554	5293	163152	0.999998	0.166918	0.541516	0.0566786	1						6	Striatum	175	30371	12905	163152	1	0.0728473	0.576208	1.35606	1
2	Aging	1	554	5821	163152	1	0.0505924	0.180505	0.0171792	1						7	Brainstem	2	5372	4594	163152	1	0.0132219	0.0372301	0.043535	1
2	R6/2	3	554	8220	163152	1	0.107481	0.541516	0.0364964	1						7	CC	4	5372	2093	163152	1	0.0580426	0.0744602	0.191113	1
2	LPS	1	554	13323	163152	1	0.0221045	0.180505	0.00750582	1						7	Cortex	4857	5372	91166	163152	0	1.61805	90.4133	5.32764	0	***
3	Controls	1384	1444	56205	163152	0	2.78219	95.8449	2.46241	0	***					7	Facial nucleus	49	5372	6110	163152	1	0.243563	0.912137	0.801964	1
3	FMF	7	1444	1410	163152	0.966148	0.560924	0.484765	0.496454	1						7	Hippocampus	419	5372	29696	163152	1	0.428521	7.7997	1.41096	1
3	EAE onset	1	1444	1580	163152	0.999999	0.0715102	0.0692521	0.0632911	1						7	Spinal cord	32	5372	16271	163152	1	0.0597299	0.595681	0.196669	1
3	APP23	2	1444	2765	163152	1	0.081726	0.138504	0.0723327	1						7	Striatum	9	5372	12905	163152	1	0.0211807	0.167535	0.0697404	1
3	GL261	6	1444	3880	163152	1	0.174721	0.415512	0.154639	1						8	Brainstem	7	728	4594	163152	0.999851	0.341482	0.961538	0.152373	1
3	Rnaset2	1	1444	2464	163152	1	0.0458548	0.0692521	0.0405844	1						8	CC	11	728	2093	163152	0.334191	1.17784	1.51099	0.525561	0.828637
3	MCAO late	1	1444	2503	163152	1	0.0451403	0.0692521	0.0399521	1						8	Cortex	235	728	91166	163152	1	0.577692	32.2802	0.257772	1
3	VSV early	1	1444	2576	163152	1	0.0438611	0.0692521	0.0388199	1						8	Encephalon	2	728	37	163152	0.0119421	12.114	0.274725	5.40541	0.0398698	*
3	FNX late	1	1444	3055	163152	1	0.036984	0.0692521	0.0327332	1						8	Facial nucleus	51	728	6110	163152	1.9968e-05	1.87064	7.00549	0.834697	8.06329e-05	***
3	Aging	8	1444	5821	163152	1	0.155281	0.554017	0.137433	1						8	Hippocampus	295	728	29696	163152	6.26764e-45	2.22631	40.522	0.9934	3.96638e-44	***
3	MCAO early	1	1444	3769	163152	1	0.0299778	0.0692521	0.0265322	1						8	OB	2	728	221	163152	0.25912	2.02814	0.274725	0.904977	0.657885
3	GvHD	5	1444	5293	163152	1	0.106732	0.34626	0.0944644	1						8	Spinal cord	39	728	16271	163152	0.999998	0.53717	5.35714	0.23969	1
3	FAD late	1	1444	6898	163152	1	0.0163796	0.0692521	0.014497	1						8	Striatum	86	728	12905	163152	0.000145133	1.49349	11.8132	0.666408	0.000559423	***
3	EAE peak	3	1444	8315	163152	1	0.0407647	0.207756	0.0360794	1						9	Brainstem	95	2640	4594	163152	0.0102793	1.27797	3.59848	2.06791	0.0345908	*
3	EAE chronic	2	1444	4779	163152	1	0.0472844	0.138504	0.0418498	1						9	Cortex	60	2640	91166	163152	1	0.0406731	2.27273	0.065814	1
3	LPS	20	1444	13323	163152	1	0.169611	1.38504	0.150116	1						9	Facial nucleus	93	2640	6110	163152	0.741924	0.940655	3.52273	1.52209	1
4	Controls	554	577	56205	163152	3.5136e-221	2.78709	96.0139	0.985677	6.33053e-220	***					9	Hippocampus	61	2640	29696	163152	1	0.126946	2.31061	0.205415	1
4	GL261	8	577	3880	163152	0.965016	0.583008	1.38648	0.206186	1						9	Spinal cord	2329	2640	16271	163152	0	8.84593	88.2197	14.3138	0	***
4	VSV early	4	577	2576	163152	0.981182	0.439067	0.693241	0.15528	1						9	Striatum	2	2640	12905	163152	1	0.00957768	0.0757576	0.0154979	1
4	EAE onset	1	577	1580	163152	0.996393	0.178961	0.17331	0.0632911	1						10	Brainstem	1615	41262	4594	163152	1.71179e-51	1.39003	3.91401	35.1545	1.13406e-50	***
4	EAE chronic	4	577	4779	163152	0.999964	0.236668	0.693241	0.0836995	1						10	CC	1131	41262	2093	163152	6.63907e-175	2.13666	2.74102	54.0373	8.27931e-174	***
4	GvHD	3	577	5293	163152	0.999999	0.160264	0.519931	0.0566786	1						10	Cerebellum	13	41262	59	163152	0.762083	0.871231	0.031506	22.0339	1
4	LPS	3	577	13323	163152	1	0.0636701	0.519931	0.0225175	1						10	Cortex	17234	41262	91166	163152	1	0.747473	41.7672	18.904	1
5	FAD late	119	492	6898	163152	1.23345e-54	5.72072	24.187	1.72514	1.30198e-53	***					10	Facial nucleus	2139	41262	6110	163152	1.33937e-66	1.38424	5.18395	35.0082	9.46488e-66	***
5	GF old	103	492	6406	163152	3.30444e-44	5.33185	20.935	1.60787	3.2887e-43	***					10	Hippocampus	6142	41262	29696	163152	1	0.817813	14.8854	20.6829	1
5	FAD early	35	492	8030	163152	0.0200274	1.44537	7.11382	0.435866	0.0857732						10	Spinal cord	844	41262	16271	163152	1	0.205102	2.04547	5.18714	1
5	GvHD	20	492	5293	163152	0.181251	1.25301	4.06504	0.377858	0.63347						10	Striatum	12144	41262	12905	163152	0	3.72088	29.4314	94.1031	0	***
5	FNX early	5	492	1928	163152	0.691206	0.859984	1.01626	0.259336	1						11	Brainstem	1	87	4594	163152	0.91672	0.408209	1.14943	0.0217675	1
5	µMT	3	492	1219	163152	0.711991	0.816103	0.609756	0.246103	1						11	CC	12	87	2093	163152	1.40806e-09	10.7519	13.7931	0.57334	6.63354e-09	***
5	Cup De.	1	492	453	163152	0.7459	0.73203	0.203252	0.220751	1						11	Cortex	54	87	91166	163152	0.145504	1.1108	62.069	0.0592326	0.40588
5	FNX late	7	492	3055	163152	0.814885	0.759826	1.42276	0.229133	1						11	Facial nucleus	5	87	6110	163152	0.227169	1.53462	5.74713	0.0818331	0.587315
5	MCAO late	5	492	2503	163152	0.873729	0.662425	1.01626	0.19976	1						11	Hippocampus	13	87	29696	163152	0.822107	0.820953	14.9425	0.0437769	1
5	FMF	2	492	1410	163152	0.926379	0.470368	0.406504	0.141844	1						11	Spinal cord	2	87	16271	163152	0.998861	0.23051	2.29885	0.0122918	1
5	VSV early	4	492	2576	163152	0.951959	0.514922	0.813008	0.15528	1						12	Brainstem	1	334	4594	163152	0.999929	0.10633	0.299401	0.0217675	1
5	SOD1	4	492	2754	163152	0.966802	0.481641	0.813008	0.145243	1						12	Cortex	329	334	91166	163152	3.09721e-75	1.76282	98.503	0.36088	2.26417e-74	***
5	MCAO early	6	492	3769	163152	0.971417	0.527901	1.21951	0.159193	1						12	Facial nucleus	1	334	6110	163152	0.999997	0.0799475	0.299401	0.0163666	1
5	EAE peak	13	492	8315	163152	0.997536	0.518452	2.64228	0.156344	1						12	Hippocampus	3	334	29696	163152	1	0.049348	0.898204	0.0101024	1
5	Controls	138	492	56205	163152	0.998987	0.814201	28.0488	0.24553	1						13	Cortex	23	26	91166	163152	0.000402885	1.58312	88.4615	0.0252287	0.00149845	**
5	VSV late	1	492	2631	163152	0.999668	0.126039	0.203252	0.0380084	1						13	Facial nucleus	1	26	6110	163152	0.62934	1.02702	3.84615	0.0163666	1
5	EAE chronic	4	492	4779	163152	0.999707	0.277556	0.813008	0.0836995	1						13	Hippocampus	1	26	29696	163152	0.994615	0.211311	3.84615	0.00336746	1
5	Aging	5	492	5821	163152	0.999903	0.284839	1.01626	0.0858959	1						13	Spinal cord	1	26	16271	163152	0.934896	0.38566	3.84615	0.0061459	1
5	GL261	1	492	3880	163152	0.999993	0.0854664	0.203252	0.0257732	1						14	Brainstem	3	424	4594	163152	0.999518	0.251279	0.707547	0.0653026	1
5	LPS	15	492	13323	163152	0.999999	0.37335	3.04878	0.112587	1						14	Cortex	395	424	91166	163152	3.83484e-66	1.66721	93.1604	0.433276	2.66553e-65	***
5	GF young	1	492	6789	163152	1	0.0488452	0.203252	0.0147297	1						14	Spinal cord	26	424	16271	163152	0.998108	0.614873	6.13208	0.159793	1
6	Controls	13483	30371	56205	163152	0	1.28868	44.3943	23.989	0	***					15	Cortex	578	586	91166	163152	1.76709e-132	1.76518	98.6348	0.634008	1.82743e-131	***
6	FAD early	2926	30371	8030	163152	0	1.95746	9.63419	36.4384	0	***					15	Spinal cord	8	586	16271	163152	1	0.13689	1.36519	0.0491672	1
6	GF young	6207	30371	6789	163152	0	4.91144	20.4373	91.4273	0	***					16	CC	3	348	2093	163152	0.824491	0.671994	0.862069	0.143335	1
6	FNX early	920	30371	1928	163152	1.56064e-187	2.56339	3.02921	47.7178	2.63044e-186	***					16	Cortex	317	348	91166	163152	1.29225e-47	1.63019	91.092	0.347717	8.42947e-47	***
6	FAD late	2050	30371	6898	163152	1.94951e-115	1.59648	6.74986	29.7188	2.48444e-114	***					16	Hippocampus	1	348	29696	163152	1	0.0157876	0.287356	0.00336746	1
6	FNX late	900	30371	3055	163152	9.31894e-49	1.58258	2.96335	29.4599	9.45465e-48	***					16	Spinal cord	27	348	16271	163152	0.933425	0.77797	7.75862	0.165939	1
6	EAE peak	1758	30371	8315	163152	1.17101e-09	1.13577	5.78842	21.1425	7.89487e-09	***					17	CC	2	576	2093	163152	0.995052	0.270664	0.347222	0.0955566	1
6	Cup Re.	1	30371	49	163152	0.999959	0.109632	0.00329261	2.04082	1						17	Cortex	572	576	91166	163152	2.10216e-137	1.77719	99.3056	0.627427	2.28543e-136	***
6	FMF	179	30371	1410	163152	1	0.681973	0.589378	12.695	1						17	Encephalon	1	576	37	163152	0.12267	7.65541	0.173611	2.7027	0.349075
6	APP23	138	30371	2765	163152	1	0.268113	0.454381	4.99096	1						17	Spinal cord	1	576	16271	163152	1	0.0174083	0.173611	0.0061459	1
6	R6/2	126	30371	8220	163152	1	0.082344	0.414869	1.53285	1						18	Brainstem	1	199	4594	163152	0.996611	0.178463	0.502513	0.0217675	1
6	SOD1	159	30371	2754	163152	1	0.310146	0.523526	5.77342	1						18	CC	8	199	2093	163152	0.00446223	3.13372	4.0201	0.382226	0.0152579	*
6	Rnaset2	2	30371	2464	163152	1	0.00436036	0.00658523	0.0811688	1						18	Cortex	182	199	91166	163152	1.61393e-28	1.63673	91.4573	0.199636	9.12409e-28	***
6	VSV early	3	30371	2576	163152	1	0.00625617	0.00987784	0.11646	1						18	Hippocampus	3	199	29696	163152	1	0.0828252	1.50754	0.0101024	1
6	VSV late	14	30371	2631	163152	1	0.0285852	0.0460966	0.532117	1						18	Spinal cord	5	199	16271	163152	0.99999	0.251939	2.51256	0.0307295	1
6	Cup De.	7	30371	453	163152	1	0.0830105	0.0230483	1.54525	1						19	Cortex	141	148	91166	163152	2.04092e-27	1.70497	95.2703	0.154663	1.13862e-26	***
6	EAE onset	13	30371	1580	163152	1	0.0441997	0.042804	0.822785	1						19	Spinal cord	7	148	16271	163152	0.993423	0.474258	4.72973	0.0430213	1
6	EAE chronic	48	30371	4779	163152	1	0.0539557	0.158046	1.00439	1						20	Brainstem	16	1403	4594	163152	0.999994	0.405008	1.14041	0.34828	1
6	LPS	77	30371	13323	163152	1	0.0310472	0.253531	0.577948	1						20	CC	16	1403	2093	163152	0.715764	0.888967	1.14041	0.764453	1
6	MCAO early	22	30371	3769	163152	1	0.0313567	0.0724375	0.583709	1						20	Cortex	1118	1403	91166	163152	4.55893e-79	1.42608	79.6864	1.22633	3.45176e-78	***
6	MCAO late	8	30371	2503	163152	1	0.0171697	0.0263409	0.319616	1						20	Hippocampus	2	1403	29696	163152	1	0.00783189	0.142552	0.00673491	1
6	GL261	4	30371	3880	163152	1	0.00553811	0.0131705	0.103093	1						20	OB	3	1403	221	163152	0.296264	1.57857	0.213828	1.35747	0.743291
6	µMT	53	30371	1219	163152	1	0.233564	0.174509	4.34783	1						20	Spinal cord	246	1403	16271	163152	2.44838e-18	1.75815	17.5339	1.51189	1.33092e-17	***
6	GvHD	82	30371	5293	163152	1	0.0832234	0.269994	1.54922	1						20	Striatum	2	1403	12905	163152	1	0.0180222	0.142552	0.0154979	1
6	Aging	603	30371	5821	163152	1	0.556484	1.98545	10.359	1						21	Brainstem	1	641	4594	163152	1	0.0554043	0.156006	0.0217675	1
6	GF old	588	30371	6406	163152	1	0.493087	1.93606	9.17889	1						21	CC	7	641	2093	163152	0.715265	0.851262	1.09204	0.334448	1
7	GF old	4536	5372	6406	163152	0	21.5052	84.4378	70.8086	0	***					21	Cortex	621	641	91166	163152	1.56586e-127	1.73378	96.8799	0.681175	1.54401e-126	***
7	Cup De.	3	5372	453	163152	0.999966	0.201131	0.0558451	0.662252	1						21	Hippocampus	6	641	29696	163152	1	0.0514266	0.936037	0.0202047	1
7	FMF	12	5372	1410	163152	1	0.258475	0.22338	0.851064	1						21	Spinal cord	6	641	16271	163152	1	0.093858	0.936037	0.0368754	1
7	Aging	108	5372	5821	163152	1	0.563485	2.01042	1.85535	1						22	Brainstem	30	329	4594	163152	2.50589e-08	3.23837	9.11854	0.653026	1.13031e-07	***
7	µMT	3	5372	1219	163152	1	0.0747436	0.0558451	0.246103	1						22	CC	2	329	2093	163152	0.924791	0.473868	0.607903	0.0955566	1
7	Controls	438	5372	56205	163152	1	0.236677	8.15339	0.77929	1						22	Cortex	28	329	91166	163152	1	0.152308	8.51064	0.0307132	1
7	FAD early	39	5372	8030	163152	1	0.147505	0.725987	0.485679	1						22	Facial nucleus	1	329	6110	163152	0.999997	0.0811625	0.303951	0.0163666	1
7	FAD late	114	5372	6898	163152	1	0.501924	2.12211	1.65265	1						22	Hippocampus	2	329	29696	163152	1	0.0333986	0.607903	0.00673491	1
7	APP23	26	5372	2765	163152	1	0.285584	0.483991	0.940325	1						22	Spinal cord	266	329	16271	163152	3.4895e-202	8.10707	80.8511	1.63481	5.10189e-201	***
7	R6/2	6	5372	8220	163152	1	0.0221685	0.11169	0.0729927	1						23	Brainstem	40	329	4594	163152	1.42959e-14	4.31783	12.1581	0.870701	7.48328e-14	***
7	SOD1	9	5372	2754	163152	1	0.099251	0.167535	0.326797	1						23	CC	1	329	2093	163152	0.985767	0.236934	0.303951	0.0477783	1
7	VSV early	5	5372	2576	163152	1	0.0589496	0.0930752	0.194099	1						23	Cortex	12	329	91166	163152	1	0.0652747	3.64742	0.0131628	1
7	VSV late	5	5372	2631	163152	1	0.0577172	0.0930752	0.190042	1						23	Hippocampus	4	329	29696	163152	1	0.0667972	1.21581	0.0134698	1
7	EAE peak	13	5372	8315	163152	1	0.0474829	0.241996	0.156344	1						23	Spinal cord	272	329	16271	163152	7.44773e-212	8.28994	82.6748	1.67169	1.16957e-210	***
7	EAE chronic	3	5372	4779	163152	1	0.0190652	0.0558451	0.0627746	1						24	Brainstem	13	358	4594	163152	0.213265	1.28962	3.63128	0.282978	0.558176
7	FNX early	7	5372	1928	163152	1	0.110267	0.130305	0.363071	1						24	CC	8	358	2093	163152	0.092834	1.74193	2.23464	0.382226	0.27146
7	FNX late	15	5372	3055	163152	1	0.14912	0.279226	0.490998	1						24	Cortex	20	358	91166	163152	1	0.0999785	5.58659	0.021938	1
7	LPS	2	5372	13323	163152	1	0.00455916	0.0372301	0.0150116	1						24	Facial nucleus	1	358	6110	163152	0.999999	0.0745879	0.27933	0.0163666	1
7	MCAO early	3	5372	3769	163152	1	0.0241742	0.0558451	0.0795967	1						24	Hippocampus	3	358	29696	163152	1	0.0460397	0.837989	0.0101024	1
7	MCAO late	2	5372	2503	163152	1	0.0242675	0.0372301	0.0799041	1						24	Spinal cord	313	358	16271	163152	1.07963e-259	8.76677	87.4302	1.92367	2.17983e-258	***
7	GvHD	15	5372	5293	163152	1	0.0860688	0.279226	0.283393	1						25	Brainstem	182	795	4594	163152	1.93885e-107	8.13028	22.8931	3.96169	1.6777e-106	***
7	GF young	8	5372	6789	163152	1	0.0357883	0.14892	0.117838	1						25	CC	18	795	2093	163152	0.0161241	1.76493	2.26415	0.86001	0.0521879
8	FAD early	112	728	8030	163152	2.20665e-26	3.12582	15.3846	1.39477	1.98789e-25	***					25	Cerebellum	2	795	59	163152	0.033793	6.9567	0.251572	3.38983	0.106927
8	FNX early	28	728	1928	163152	8.85946e-08	3.25471	3.84615	1.45228	5.5438e-07	***					25	Cortex	95	795	91166	163152	1	0.213853	11.9497	0.104206	1
8	EAE onset	18	728	1580	163152	0.000349586	2.55315	2.47253	1.13924	0.00182659	**					25	Facial nucleus	6	795	6110	163152	1	0.201528	0.754717	0.0981997	1
8	R6/2	56	728	8220	163152	0.00132467	1.52678	7.69231	0.681265	0.00656058	**					25	Hippocampus	45	795	29696	163152	1	0.310985	5.66038	0.151536	1
8	Controls	283	728	56205	163152	0.00695097	1.12842	38.8736	0.503514	0.0318586	*					25	Spinal cord	442	795	16271	163152	1.12105e-225	5.57485	55.5975	2.71649	1.90129e-224	***
8	SPF E16	2	728	37	163152	0.0119421	12.114	0.274725	5.40541	0.0526563						25	Striatum	5	795	12905	163152	1	0.0795128	0.628931	0.0387447	1
8	Cup Re.	2	728	49	163152	0.0203594	9.14734	0.274725	4.08163	0.0868391						26	CC	3	2121	2093	163152	1	0.110256	0.141443	0.143335	1
8	VSV early	19	728	2576	163152	0.0247817	1.65298	2.60989	0.737578	0.104845						26	Cortex	15	2121	91166	163152	1	0.0126564	0.707214	0.0164535	1
8	APP23	19	728	2765	163152	0.0449731	1.54	2.60989	0.687161	0.185759						26	Hippocampus	2103	2121	29696	163152	0	5.44745	99.1513	7.08176	0	***
8	FNX late	19	728	3055	163152	0.095486	1.39381	2.60989	0.621931	0.35384						27	CC	2	185	2093	163152	0.687826	0.842716	1.08108	0.0955566	1
8	GvHD	28	728	5293	163152	0.204558	1.18554	3.84615	0.529001	0.707823						27	Cortex	3	185	91166	163152	1	0.0290208	1.62162	0.0032907	1
8	FAD late	34	728	6898	163152	0.300498	1.10463	4.67033	0.492896	0.981312						27	Facial nucleus	1	185	6110	163152	0.999146	0.144338	0.540541	0.0163666	1
8	Cup De.	3	728	453	163152	0.329115	1.48417	0.412088	0.662252	1						27	Hippocampus	178	185	29696	163152	4.20798e-121	5.28619	96.2162	0.599407	4.05496e-120	***
8	Aging	19	728	5821	163152	0.938549	0.731505	2.60989	0.326404	1						27	Spinal cord	1	185	16271	163152	1	0.0542009	0.540541	0.0061459	1
8	GF old	18	728	6406	163152	0.98766	0.629719	2.47253	0.280987	1						28	Brainstem	228	512	4594	163152	1.24684e-208	15.8149	44.5312	4.963	1.88807e-207	***
8	FMF	1	728	1410	163152	0.998223	0.158943	0.137363	0.070922	1						28	CC	3	512	2093	163152	0.960181	0.456746	0.585938	0.143335	1
8	SOD1	4	728	2754	163152	0.998305	0.325505	0.549451	0.145243	1						28	Cortex	5	512	91166	163152	1	0.0174767	0.976562	0.0054845	1
8	GL261	7	728	3880	163152	0.998505	0.404322	0.961538	0.180412	1						28	Facial nucleus	5	512	6110	163152	0.999974	0.260766	0.976562	0.0818331	1
8	LPS	37	728	13323	163152	0.999538	0.622387	5.08242	0.277715	1						28	Hippocampus	1	512	29696	163152	1	0.0107306	0.195312	0.00336746	1
8	EAE peak	15	728	8315	163152	0.999992	0.404287	2.06044	0.180397	1						28	Spinal cord	268	512	16271	163152	2.12685e-128	5.24859	52.3438	1.6471	2.1471e-127	***
8	VSV late	1	728	2631	163152	0.999993	0.0851805	0.137363	0.0380084	1						28	Striatum	2	512	12905	163152	1	0.0493849	0.390625	0.0154979	1
8	MCAO early	1	728	3769	163152	1	0.0594614	0.137363	0.0265322	1						29	Brainstem	20	277	4594	163152	0.000138002	2.5642	7.22022	0.43535	0.000536814	***
8	EAE chronic	1	728	4779	163152	1	0.0468947	0.137363	0.0209249	1						29	CC	3	277	2093	163152	0.690985	0.844238	1.08303	0.143335	1
8	GF young	1	728	6789	163152	1	0.0330107	0.137363	0.0147297	1						29	Cortex	111	277	91166	163152	1	0.717138	40.0722	0.121756	1
9	EAE peak	1203	2640	8315	163152	0	8.94112	45.5682	14.4678	0	***					29	Facial nucleus	9	277	6110	163152	0.712563	0.867589	3.2491	0.1473	1
9	Controls	1195	2640	56205	163152	3.93165e-31	1.31396	45.2652	2.12615	3.66837e-30	***					29	Hippocampus	44	277	29696	163152	0.860251	0.872705	15.8845	0.148168	1
9	FNX early	51	2640	1928	163152	0.000580264	1.63475	1.93182	2.64523	0.00297243	**					29	Spinal cord	84	277	16271	163152	5.0693e-21	3.04073	30.3249	0.516256	2.79141e-20	***
9	EAE onset	42	2640	1580	163152	0.00152861	1.64278	1.59091	2.65823	0.00749952	**					29	Striatum	6	277	12905	163152	0.999991	0.273846	2.16606	0.0464936	1
9	FNX late	34	2640	3055	163152	0.992278	0.687791	1.28788	1.11293	1						30	Brainstem	14	379	4594	163152	0.186125	1.31187	3.69393	0.304745	0.502076
9	FMF	3	2640	1410	163152	1	0.131489	0.113636	0.212766	1						30	CC	25	379	2093	163152	4.85207e-11	5.1419	6.59631	1.19446	2.36469e-10	***
9	FAD early	22	2640	8030	163152	1	0.169315	0.833333	0.273973	1						30	Cortex	197	379	91166	163152	0.942924	0.930222	51.9789	0.216089	1
9	FAD late	28	2640	6898	163152	1	0.250855	1.06061	0.405915	1						30	Facial nucleus	7	379	6110	163152	0.988605	0.493185	1.84697	0.114566	1
9	APP23	1	2640	2765	163152	1	0.0223508	0.0378788	0.0361664	1						30	Hippocampus	96	379	29696	163152	0.000340059	1.39164	25.3298	0.323276	0.00127598	**
9	R6/2	1	2640	8220	163152	1	0.00751825	0.0378788	0.0121655	1						30	Spinal cord	21	379	16271	163152	0.999308	0.555595	5.5409	0.129064	1
9	SOD1	1	2640	2754	163152	1	0.0224401	0.0378788	0.0363108	1						30	Striatum	19	379	12905	163152	0.989608	0.633795	5.01319	0.14723	1
9	EAE chronic	17	2640	4779	163152	1	0.219837	0.643939	0.355723	1						31	Brainstem	16	4685	4594	163152	1	0.121286	0.341515	0.34828	1
9	LPS	1	2640	13323	163152	1	0.00463859	0.0378788	0.00750582	1						31	CC	32	4685	2093	163152	0.99998	0.532431	0.683031	1.52891	1
9	GL261	1	2640	3880	163152	1	0.0159278	0.0378788	0.0257732	1						31	Cerebellum	2	4685	59	163152	0.508143	1.18049	0.0426894	3.38983	1
9	GvHD	15	2640	5293	163152	1	0.175137	0.568182	0.283393	1						31	Cortex	522	4685	91166	163152	1	0.199398	11.1419	0.572582	1
9	Aging	7	2640	5821	163152	1	0.0743171	0.265152	0.120254	1						31	Facial nucleus	50	4685	6110	163152	1	0.284978	1.06724	0.818331	1
9	GF young	13	2640	6789	163152	1	0.118338	0.492424	0.191486	1						31	Hippocampus	3881	4685	29696	163152	0	4.55123	82.8388	13.0691	0	***
9	GF old	5	2640	6406	163152	1	0.048236	0.189394	0.0780518	1						31	Spinal cord	174	4685	16271	163152	1	0.372407	3.71398	1.06939	1
10	Controls	18760	41262	56205	163152	0	1.31978	45.4656	33.3778	0	***					31	Striatum	8	4685	12905	163152	1	0.0215881	0.170758	0.0619915	1
10	APP23	2050	41262	2765	163152	0	2.93157	4.96825	74.141	0	***					32	Brainstem	1	21	4594	163152	0.451098	1.69115	4.7619	0.0217675	1
10	R6/2	7706	41262	8220	163152	0	3.7068	18.6758	93.747	0	***					32	Cortex	4	21	91166	163152	0.999894	0.340879	19.0476	0.0043876	1
10	Aging	4038	41262	5821	163152	0	2.74291	9.78624	69.3695	0	***					32	Facial nucleus	1	21	6110	163152	0.551389	1.27155	4.7619	0.0163666	1
10	FNX late	1486	41262	3055	163152	9.19536e-173	1.92331	3.60138	48.6416	1.47833e-171	***					32	Hippocampus	10	21	29696	163152	0.00196124	2.61623	47.619	0.0336746	0.00704718	**
10	VSV late	1228	41262	2631	163152	6.17761e-126	1.84552	2.9761	46.6743	8.27642e-125	***					32	Spinal cord	5	21	16271	163152	0.0516316	2.38742	23.8095	0.0307295	0.158636
10	GvHD	1560	41262	5293	163152	1.39329e-12	1.16537	3.78072	29.4729	1.04747e-11	***					33	Brainstem	234	1521	4594	163152	3.56465e-99	5.46372	15.3846	5.0936	3.02283e-98	***
10	Cup Re.	34	41262	49	163152	1.15454e-10	2.74363	0.0824003	69.3878	8.26366e-10	***					33	CC	13	1521	2093	163152	0.953273	0.66625	0.854701	0.621118	1
10	VSV early	598	41262	2576	163152	0.993539	0.917904	1.44928	23.2143	1						33	Cerebellum	12	1521	59	163152	3.0896e-13	21.8169	0.788955	20.339	1.59755e-12	***
10	Cup De.	91	41262	453	163152	0.996128	0.794301	0.220542	20.0883	1						33	Cortex	356	1521	91166	163152	1	0.418871	23.4057	0.390496	1
10	FNX early	391	41262	1928	163152	1	0.801885	0.947603	20.2801	1						33	Facial nucleus	21	1521	6110	163152	1	0.368673	1.38067	0.343699	1
10	FAD early	858	41262	8030	163152	1	0.422488	2.0794	10.6849	1						33	Hippocampus	121	1521	29696	163152	1	0.43707	7.95529	0.407462	1
10	FAD late	218	41262	6898	163152	1	0.124961	0.528331	3.16034	1						33	OB	1	1521	221	163152	0.873986	0.485368	0.0657462	0.452489	1
10	SOD1	459	41262	2754	163152	1	0.659008	1.1124	16.6667	1						33	Spinal cord	757	1521	16271	163152	0	4.99051	49.7699	4.65245	0	***
10	Rnaset2	18	41262	2464	163152	1	0.0288851	0.0436237	0.730519	1						33	Striatum	6	1521	12905	163152	1	0.049872	0.394477	0.0464936	1
10	EAE onset	21	41262	1580	163152	1	0.0525538	0.0508943	1.32911	1						34	CC	1	620	2093	163152	0.999671	0.125728	0.16129	0.0477783	1
10	EAE peak	522	41262	8315	163152	1	0.248228	1.26509	6.27781	1						34	Cortex	579	620	91166	163152	1.61246e-97	1.67127	93.3871	0.635105	1.34055e-96	***
10	EAE chronic	100	41262	4779	163152	1	0.082738	0.242354	2.09249	1						34	Facial nucleus	1	620	6110	163152	1	0.0430685	0.16129	0.0163666	1
10	LPS	263	41262	13323	163152	1	0.0780541	0.63739	1.97403	1						34	Hippocampus	37	620	29696	163152	1	0.327872	5.96774	0.124596	1
10	MCAO early	41	41262	3769	163152	1	0.043013	0.099365	1.08782	1						34	Spinal cord	2	620	16271	163152	1	0.0323457	0.322581	0.0122918	1
10	MCAO late	119	41262	2503	163152	1	0.187987	0.288401	4.75429	1						35	Brainstem	153	12681	4594	163152	1	0.428489	1.20653	3.33043	1
10	GL261	10	41262	3880	163152	1	0.0101908	0.0242354	0.257732	1						35	CC	21	12681	2093	163152	1	0.129089	0.165602	1.00334	1
10	FMF	70	41262	1410	163152	1	0.1963	0.169648	4.96454	1						35	Cerebellum	10	12681	59	163152	0.0148961	2.18065	0.0788581	16.9492	0.0493435	*
10	µMT	25	41262	1219	163152	1	0.0810921	0.0605884	2.05086	1						35	Cortex	12053	12681	91166	163152	0	1.70099	95.0477	13.2209	0	***
10	GF young	189	41262	6789	163152	1	0.110077	0.458049	2.78392	1						35	Facial nucleus	104	12681	6110	163152	1	0.218993	0.820125	1.70213	1
10	GF old	407	41262	6406	163152	1	0.251217	0.98638	6.35342	1						35	Hippocampus	247	12681	29696	163152	1	0.107013	1.9478	0.831762	1
11	Cup De.	10	87	453	163152	8.15207e-14	41.3976	11.4943	2.20751	6.26391e-13	***					35	OB	2	12681	221	163152	1	0.116433	0.0157716	0.904977	1
11	VSV late	7	87	2631	163152	0.000534745	4.98942	8.04598	0.266059	0.00275275	**					35	Spinal cord	63	12681	16271	163152	1	0.0498156	0.496806	0.387192	1
11	MCAO late	6	87	2503	163152	0.0022741	4.49535	6.89655	0.239712	0.0110532	*					35	Striatum	28	12681	12905	163152	1	0.0279151	0.220803	0.21697	1
11	SOD1	5	87	2754	163152	0.0161526	3.4047	5.74713	0.181554	0.0700394						36	Brainstem	3	1723	4594	163152	1	0.0618354	0.174115	0.0653026	1
11	FAD early	7	87	8030	163152	0.136822	1.63477	8.04598	0.0871731	0.494736						36	CC	6	1723	2093	163152	0.999988	0.27145	0.34823	0.28667	1
11	Aging	5	87	5821	163152	0.199593	1.61081	5.74713	0.0858959	0.69525						36	Cerebellum	4	1723	59	163152	0.00355787	6.41971	0.232153	6.77966	0.012365	*
11	FNX early	2	87	1928	163152	0.274635	1.94534	2.29885	0.103734	0.902495						36	Cortex	1704	1723	91166	163152	0	1.76988	98.8973	1.86912	0	***
11	MCAO early	3	87	3769	163152	0.325994	1.49269	3.44828	0.0795967	1						36	Facial nucleus	1	1723	6110	163152	1	0.0154977	0.0580383	0.0163666	1
11	FAD late	4	87	6898	163152	0.504421	1.08745	4.5977	0.0579878	1						36	Hippocampus	1	1723	29696	163152	1	0.00318867	0.0580383	0.00336746	1
11	GvHD	3	87	5293	163152	0.53915	1.0629	3.44828	0.0566786	1						36	Spinal cord	3	1723	16271	163152	1	0.0174588	0.174115	0.0184377	1
11	EAE chronic	2	87	4779	163152	0.727145	0.784813	2.29885	0.0418498	1						36	Striatum	1	1723	12905	163152	1	0.00733752	0.0580383	0.00774893	1
11	VSV early	1	87	2576	163152	0.749668	0.727993	1.14943	0.0388199	1						37	Cortex	2392	2398	91166	163152	0	1.78514	99.7498	2.62379	0	***
11	APP23	1	87	2765	163152	0.774053	0.678232	1.14943	0.0361664	1						37	Hippocampus	3	2398	29696	163152	1	0.00687332	0.125104	0.0101024	1
11	FNX late	1	87	3055	163152	0.806977	0.61385	1.14943	0.0327332	1						37	Spinal cord	1	2398	16271	163152	1	0.00418147	0.0417014	0.0061459	1
11	Controls	25	87	56205	163152	0.892869	0.834139	28.7356	0.04448	1						37	Striatum	2	2398	12905	163152	1	0.0105442	0.0834028	0.0154979	1
11	LPS	4	87	13323	163152	0.931853	0.563029	4.5977	0.0300233	1						38	Cortex	1924	1924	91166	163152	0	1.78961	100	2.11044	0	***
11	EAE peak	1	87	8315	163152	0.989455	0.225533	1.14943	0.0120265	1						39	Brainstem	30	213	4594	163152	5.86605e-13	5.00199	14.0845	0.653026	2.99663e-12	***
12	GL261	320	334	3880	163152	0	40.2869	95.8084	8.24742	0	***					39	Cortex	126	213	91166	163152	0.185614	1.05865	59.1549	0.138209	0.502076
12	FMF	3	334	1410	163152	0.552013	1.03932	0.898204	0.212766	1						39	Facial nucleus	5	213	6110	163152	0.903523	0.626818	2.34742	0.0818331	1
12	FNX early	1	334	1928	163152	0.981212	0.25336	0.299401	0.0518672	1						39	Hippocampus	12	213	29696	163152	1	0.309525	5.6338	0.0404095	1
12	GvHD	3	334	5293	163152	0.998781	0.276863	0.898204	0.0566786	1						39	Spinal cord	36	213	16271	163152	0.00120289	1.69473	16.9014	0.221253	0.00439676	**
12	FAD early	2	334	8030	163152	0.999999	0.121664	0.598802	0.0249066	1						39	Striatum	4	213	12905	163152	0.999972	0.237419	1.87793	0.0309957	1
12	FAD late	1	334	6898	163152	0.999999	0.0708146	0.299401	0.014497	1						40	Brainstem	931	2193	4594	163152	0	15.0769	42.4533	20.2656	0	***
12	EAE peak	1	334	8315	163152	1	0.0587467	0.299401	0.0120265	1						40	Cerebellum	2	2193	59	163152	0.188185	2.52192	0.0911993	3.38983	0.502076
12	Controls	3	334	56205	163152	1	0.0260731	0.898204	0.0053376	1						40	Cortex	38	2193	91166	163152	1	0.0310102	1.73279	0.0416822	1
13	VSV late	7	26	2631	163152	1.4147e-07	16.6954	26.9231	0.266059	8.74771e-07	***					40	Facial nucleus	22	2193	6110	163152	1	0.267877	1.00319	0.360065	1
13	VSV early	3	26	2576	163152	0.00779373	7.30793	11.5385	0.11646	0.0354106	*					40	Hippocampus	13	2193	29696	163152	1	0.0325686	0.592795	0.0437769	1
13	GvHD	4	26	5293	163152	0.00934551	4.74217	15.3846	0.0755715	0.0419144	*					40	Spinal cord	1177	2193	16271	163152	0	5.38166	53.6708	7.23373	0	***
13	SOD1	2	26	2754	163152	0.0708859	4.55706	7.69231	0.0726216	0.275375						40	Striatum	10	2193	12905	163152	1	0.0576495	0.455996	0.0774893	1
13	MCAO late	1	26	2503	163152	0.331021	2.50702	3.84615	0.0399521	1						41	Brainstem	167	249	4594	163152	1.19102e-194	23.8187	67.0683	3.63518	1.6833e-193	***
13	FNX late	1	26	3055	163152	0.388292	2.05403	3.84615	0.0327332	1						41	CC	2	249	2093	163152	0.830123	0.626115	0.803213	0.0955566	1
13	EAE chronic	1	26	4779	163152	0.538384	1.31305	3.84615	0.0209249	1						41	Cerebellum	2	249	59	163152	0.00374806	22.2111	0.803213	3.38983	0.0129202	*
13	Controls	7	26	56205	163152	0.84496	0.781524	26.9231	0.0124544	1						41	Cortex	26	249	91166	163152	1	0.186867	10.4418	0.0285194	1
14	MCAO late	356	424	2503	163152	0	54.7288	83.9623	14.2229	0	***					41	Facial nucleus	6	249	6110	163152	0.907109	0.643433	2.40964	0.0981997	1
14	MCAO early	38	424	3769	163152	2.22762e-12	3.87957	8.96226	1.00822	1.66276e-11	***					41	Hippocampus	5	249	29696	163152	1	0.110323	2.00803	0.0168373	1
14	EAE chronic	23	424	4779	163152	0.00393401	1.8519	5.42453	0.481272	0.0186866	*					41	Spinal cord	39	249	16271	163152	0.00320377	1.57052	15.6627	0.23969	0.01132	*
14	EAE onset	1	424	1580	163152	0.983941	0.24354	0.235849	0.0632911	1						41	Striatum	2	249	12905	163152	1	0.101547	0.803213	0.0154979	1
14	Rnaset2	1	424	2464	163152	0.998436	0.156166	0.235849	0.0405844	1						42	Brainstem	3	773	4594	163152	1	0.13783	0.388098	0.0653026	1
14	EAE peak	4	424	8315	163152	0.999999	0.185108	0.943396	0.0481058	1						42	Cortex	715	773	91166	163152	2.95471e-114	1.65534	92.4968	0.784284	2.61e-113	***
14	Controls	1	424	56205	163152	1	0.00684623	0.235849	0.0017792	1						42	Hippocampus	9	773	29696	163152	1	0.0639672	1.16429	0.0303071	1
15	MCAO early	486	586	3769	163152	0	35.9009	82.9352	12.8947	0	***					42	OB	35	773	221	163152	5.69802e-42	33.4263	4.52781	15.8371	3.45137e-41	***
15	MCAO late	92	586	2503	163152	3.05638e-62	10.2334	15.6997	3.67559	3.327e-61	***					42	Spinal cord	11	773	16271	163152	1	0.142689	1.42303	0.0676049	1
15	EAE chronic	8	586	4779	163152	0.995593	0.466066	1.36519	0.167399	1						43	Cortex	678	701	91166	163152	8.16702e-138	1.7309	96.719	0.743698	9.11267e-137	***
16	MCAO late	289	348	2503	163152	0	54.1315	83.046	11.5461	0	***					43	OB	4	701	221	163152	0.0157304	4.21252	0.570613	1.80995	0.051703
16	MCAO early	26	348	3769	163152	2.33686e-07	3.23415	7.47126	0.689838	1.41978e-06	***					43	Spinal cord	19	701	16271	163152	1	0.271778	2.71041	0.116772	1
16	EAE chronic	27	348	4779	163152	5.76758e-06	2.64874	7.75862	0.564972	3.27561e-05	***					44	Brainstem	1	861	4594	163152	1	0.0412476	0.116144	0.0217675	1
16	Cup De.	3	348	453	163152	0.0737456	3.10482	0.862069	0.662252	0.28437						44	Cortex	846	861	91166	163152	9.52614e-189	1.75844	98.2578	0.927978	1.30293e-187	***
16	GL261	1	348	3880	163152	0.999772	0.120832	0.287356	0.0257732	1						44	Facial nucleus	1	861	6110	163152	1	0.0310133	0.116144	0.0163666	1
16	Aging	1	348	5821	163152	0.999997	0.0805407	0.287356	0.0171792	1						44	Hippocampus	1	861	29696	163152	1	0.00638104	0.116144	0.00336746	1
16	FAD late	1	348	6898	163152	1	0.0679657	0.287356	0.014497	1						44	Spinal cord	12	861	16271	163152	1	0.139751	1.39373	0.0737508	1
17	MCAO early	483	576	3769	163152	0	36.2987	83.8542	12.8151	0	***					45	Brainstem	8	250	4594	163152	0.40724	1.13645	3.2	0.17414	0.972369
17	MCAO late	89	576	2503	163152	1.21911e-59	10.0716	15.4514	3.55573	1.29997e-58	***					45	CC	4	250	2093	163152	0.399397	1.24722	1.6	0.191113	0.962183
17	SPF E16	1	576	37	163152	0.12267	7.65541	0.173611	2.7027	0.448218						45	Cortex	170	250	91166	163152	5.85589e-05	1.21694	68	0.186473	0.000234236	***
17	Cup De.	2	576	453	163152	0.475452	1.25055	0.347222	0.441501	1						45	Hippocampus	5	250	29696	163152	1	0.109881	2	0.0168373	1
17	EAE chronic	1	576	4779	163152	1	0.0592697	0.173611	0.0209249	1						45	OB	2	250	221	163152	0.0456685	5.90595	0.8	0.904977	0.141339
18	MCAO late	153	199	2503	163152	4.71652e-235	50.1153	76.8844	6.11266	8.80137e-234	***					45	Spinal cord	61	250	16271	163152	3.62397e-11	2.44663	24.4	0.3749	1.7867e-10	***
18	MCAO early	29	199	3769	163152	4.3292e-15	6.30828	14.5729	0.769435	3.40152e-14	***					46	Cortex	625	625	91166	163152	4.11131e-159	1.78961	100	0.685563	4.71134e-158	***
18	Cup De.	8	199	453	163152	1.10579e-07	14.4788	4.0201	1.766	6.87825e-07	***					47	Brainstem	6	223	4594	163152	0.600984	0.955538	2.69058	0.130605	1
18	EAE chronic	5	199	4779	163152	0.695415	0.857773	2.51256	0.104624	1						47	CC	2	223	2093	163152	0.781238	0.699114	0.896861	0.0955566	1
18	FAD late	1	199	6898	163152	0.999816	0.118855	0.502513	0.014497	1						47	Cortex	98	223	91166	163152	0.999865	0.786467	43.9462	0.107496	1
18	FAD early	1	199	8030	163152	0.999957	0.1021	0.502513	0.0124533	1						47	Facial nucleus	13	223	6110	163152	0.0781247	1.55665	5.8296	0.212766	0.233274
18	EAE peak	1	199	8315	163152	0.99997	0.0986	0.502513	0.0120265	1						47	Hippocampus	78	223	29696	163152	1.93256e-09	1.92169	34.9776	0.262662	8.90657e-09	***
18	Controls	1	199	56205	163152	1	0.0145869	0.502513	0.0017792	1						47	Spinal cord	25	223	16271	163152	0.298915	1.12412	11.2108	0.153648	0.745529
19	MCAO late	67	148	2503	163152	4.29362e-80	29.5083	45.2703	2.67679	4.98537e-79	***					47	Striatum	1	223	12905	163152	1	0.056693	0.44843	0.00774893	1
19	MCAO early	73	148	3769	163152	7.4751e-78	21.3515	49.3243	1.93685	8.58405e-77	***					48	Brainstem	2	248	4594	163152	0.993161	0.286404	0.806452	0.043535	1
19	EAE chronic	6	148	4779	163152	0.267469	1.38403	4.05405	0.125549	0.884511						48	Cortex	26	248	91166	163152	1	0.187621	10.4839	0.0285194	1
19	EAE onset	1	148	1580	163152	0.763286	0.697708	0.675676	0.0632911	1						48	Hippocampus	12	248	29696	163152	1	0.265842	4.83871	0.0404095	1
19	Controls	1	148	56205	163152	1	0.0196135	0.675676	0.0017792	1						48	Spinal cord	208	248	16271	163152	7.29179e-165	8.40988	83.871	1.27835	8.83349e-164	***
20	MCAO early	508	1403	3769	163152	0	15.6737	36.2081	13.4784	0	***					49	Brainstem	26	410	4594	163152	0.00013032	2.25212	6.34146	0.565956	0.000511627	***
20	MCAO late	586	1403	2503	163152	0	27.2252	41.7676	23.4119	0	***					49	CC	18	410	2093	163152	8.41247e-06	3.42225	4.39024	0.86001	3.463e-05	***
20	EAE chronic	227	1403	4779	163152	2.29668e-97	5.52362	16.1796	4.74995	2.79073e-96	***					49	Cerebellum	1	410	59	163152	0.137982	6.74461	0.243902	1.69492	0.387447
20	Cup De.	16	1403	453	163152	2.8771e-06	4.1073	1.14041	3.53201	1.67965e-05	***					49	Cortex	283	410	91166	163152	3.24621e-08	1.23527	69.0244	0.310423	1.43374e-07	***
20	EAE onset	17	1403	1580	163152	0.207641	1.2512	1.21169	1.07595	0.716121						49	Facial nucleus	8	410	6110	163152	0.986747	0.521024	1.95122	0.130933	1
20	FMF	1	1403	1410	163152	0.999995	0.0824737	0.0712758	0.070922	1						49	Hippocampus	34	410	29696	163152	1	0.455606	8.29268	0.114494	1
20	VSV early	5	1403	2576	163152	0.999998	0.225714	0.356379	0.194099	1						49	Spinal cord	38	410	16271	163152	0.706777	0.929347	9.26829	0.233544	1
20	GL261	11	1403	3880	163152	0.999998	0.329682	0.784034	0.283505	1						49	Striatum	2	410	12905	163152	1	0.0616709	0.487805	0.0154979	1
20	Rnaset2	2	1403	2464	163152	1	0.0943896	0.142552	0.0811688	1						50	Brainstem	10	407	4594	163152	0.711071	0.872584	2.457	0.217675	1
20	SOD1	2	1403	2754	163152	1	0.0844502	0.142552	0.0726216	1						50	CC	81	407	2093	163152	1.80149e-69	15.5136	19.9017	3.87004	1.29463e-68	***
20	VSV late	1	1403	2631	163152	1	0.0441991	0.0712758	0.0380084	1						50	Cortex	209	407	91166	163152	0.97045	0.918991	51.3514	0.229252	1
20	EAE peak	16	1403	8315	163152	1	0.223765	1.14041	0.192423	1						50	Encephalon	1	407	37	163152	0.0882833	10.8342	0.2457	2.7027	0.261763
20	Controls	5	1403	56205	163152	1	0.010345	0.356379	0.00889601	1						50	Hippocampus	21	407	29696	163152	1	0.283478	5.15971	0.0707166	1
20	FAD late	2	1403	6898	163152	1	0.0337164	0.142552	0.0289939	1						50	OB	1	407	221	163152	0.424416	1.81387	0.2457	0.452489	0.988749
20	R6/2	1	1403	8220	163152	1	0.014147	0.0712758	0.0121655	1						50	Spinal cord	81	407	16271	163152	1.43696e-09	1.99558	19.9017	0.497818	6.69531e-09	***
20	LPS	1	1403	13323	163152	1	0.00872836	0.0712758	0.00750582	1						50	Striatum	3	407	12905	163152	1	0.0931883	0.737101	0.0232468	1
20	GvHD	2	1403	5293	163152	1	0.0439403	0.142552	0.0377858	1						51	CC	2	339	2093	163152	0.932286	0.459889	0.589971	0.0955566	1
21	MCAO early	547	641	3769	163152	0	36.9399	85.3354	14.5131	0	***					51	Cortex	326	339	91166	163152	7.93965e-65	1.72099	96.1652	0.357589	5.42969e-64	***
21	MCAO late	73	641	2503	163152	7.19999e-40	7.42329	11.3885	2.9165	7.03177e-39	***					51	Hippocampus	1	339	29696	163152	1	0.0162067	0.294985	0.00336746	1
21	Cup De.	7	641	453	163152	0.00231127	3.93309	1.09204	1.54525	0.0111818	*					51	OB	2	339	221	163152	0.0778227	4.35542	0.589971	0.904977	0.233274
21	EAE onset	1	641	1580	163152	0.99807	0.161093	0.156006	0.0632911	1						51	Spinal cord	4	339	16271	163152	1	0.118315	1.17994	0.0245836	1
21	EAE chronic	5	641	4779	163152	0.999963	0.266298	0.780031	0.104624	1						51	Striatum	4	339	12905	163152	1	0.149175	1.17994	0.0309957	1
21	FAD late	5	641	6898	163152	1	0.184494	0.780031	0.0724848	1						52	Brainstem	1	424	4594	163152	0.999995	0.0837598	0.235849	0.0217675	1
21	GvHD	1	641	5293	163152	1	0.0480875	0.156006	0.0188929	1						52	CC	4	424	2093	163152	0.793527	0.735389	0.943396	0.191113	1
21	FAD early	1	641	8030	163152	1	0.031697	0.156006	0.0124533	1						52	Cortex	292	424	91166	163152	2.80742e-08	1.23247	68.8679	0.320295	1.253e-07	***
21	EAE peak	1	641	8315	163152	1	0.0306106	0.156006	0.0120265	1						52	Encephalon	1	424	37	163152	0.0918008	10.3998	0.235849	2.7027	0.270302
22	EAE chronic	152	329	4779	163152	9.81667e-140	15.7726	46.2006	3.18058	1.38627e-138	***					52	Facial nucleus	8	424	6110	163152	0.990361	0.50382	1.88679	0.130933	1
22	EAE onset	104	329	1580	163152	9.96166e-125	32.6417	31.6109	6.58228	1.31771e-123	***					52	Hippocampus	35	424	29696	163152	1	0.45352	8.25472	0.117861	1
22	EAE peak	40	329	8315	163152	4.13009e-07	2.38558	12.1581	0.481058	2.49477e-06	***					52	OB	1	424	221	163152	0.437561	1.74114	0.235849	0.452489	1
22	GL261	13	329	3880	163152	0.053322	1.66153	3.95137	0.335052	0.216815						52	Spinal cord	47	424	16271	163152	0.243366	1.1115	11.0849	0.288857	0.62161
22	MCAO late	8	329	2503	163152	0.136542	1.58499	2.43161	0.319616	0.494736						52	Striatum	35	424	12905	163152	0.421618	1.04361	8.25472	0.271213	0.987658
22	Cup De.	2	329	453	163152	0.232378	2.18942	0.607903	0.441501	0.793579						53	Brainstem	2	308	4594	163152	0.99851	0.230611	0.649351	0.043535	1
22	FMF	3	329	1410	163152	0.541864	1.05511	0.911854	0.212766	1						53	Cortex	109	308	91166	163152	1	0.633338	35.3896	0.119562	1
22	FNX early	1	329	1928	163152	0.980059	0.257211	0.303951	0.0518672	1						53	Encephalon	1	308	37	163152	0.0675341	14.3166	0.324675	2.7027	0.206003
22	MCAO early	2	329	3769	163152	0.996006	0.263148	0.607903	0.0530645	1						53	OB	1	308	221	163152	0.34156	2.3969	0.324675	0.452489	0.841986
22	FAD late	2	329	6898	163152	0.99999	0.143782	0.607903	0.0289939	1						53	Spinal cord	195	308	16271	163152	6.84394e-115	6.34837	63.3117	1.19845	6.17411e-114	***
22	Aging	1	329	5821	163152	0.999994	0.085192	0.303951	0.0171792	1						54	Brainstem	1	219	4594	163152	0.998087	0.162165	0.456621	0.0217675	1
22	Controls	1	329	56205	163152	1	0.00882311	0.303951	0.0017792	1						54	CC	7	219	2093	163152	0.0238685	2.49159	3.19635	0.334448	0.0766685
23	EAE chronic	258	329	4779	163152	0	26.7719	78.4195	5.39862	0	***					54	Cortex	86	219	91166	163152	1	0.702771	39.2694	0.0943334	1
23	EAE peak	42	329	8315	163152	5.55241e-08	2.50486	12.766	0.505111	3.51653e-07	***					54	Encephalon	17	219	37	163152	1.22598e-39	342.291	7.76256	45.9459	7.21964e-39	***
23	EAE onset	11	329	1580	163152	0.000432602	3.45249	3.34347	0.696203	0.00223797	**					54	Facial nucleus	8	219	6110	163152	0.578025	0.975432	3.65297	0.130933	1
23	MCAO late	6	329	2503	163152	0.392416	1.18874	1.82371	0.239712	1						54	Hippocampus	22	219	29696	163152	0.999714	0.551916	10.0457	0.0740841	1
23	Cup De.	1	329	453	163152	0.599755	1.09471	0.303951	0.220751	1						54	Spinal cord	57	219	16271	163152	1.00175e-11	2.60981	26.0274	0.350317	4.99698e-11	***
23	SOD1	1	329	2754	163152	0.996326	0.180066	0.303951	0.0363108	1						54	Striatum	21	219	12905	163152	0.209103	1.2123	9.58904	0.162728	0.550681
23	MCAO early	1	329	3769	163152	0.999546	0.131574	0.303951	0.0265322	1						55	Brainstem	27	1295	4594	163152	0.95877	0.740449	2.08494	0.587723	1
23	FAD late	4	329	6898	163152	0.999583	0.287563	1.21581	0.0579878	1						55	CC	29	1295	2093	163152	0.00332764	1.74563	2.23938	1.38557	0.0116605	*
23	GvHD	1	329	5293	163152	0.999981	0.0936903	0.303951	0.0188929	1						55	Cerebellum	1	1295	59	163152	0.375159	2.13536	0.0772201	1.69492	0.917935
23	Aging	1	329	5821	163152	0.999994	0.085192	0.303951	0.0171792	1						55	Cortex	815	1295	91166	163152	1.35574e-07	1.12628	62.9344	0.893974	5.80641e-07	***
23	GF old	1	329	6406	163152	0.999998	0.0774122	0.303951	0.0156104	1						55	Facial nucleus	70	1295	6110	163152	0.00171595	1.44338	5.40541	1.14566	0.00621847	**
23	Controls	2	329	56205	163152	1	0.0176462	0.607903	0.0035584	1						55	Hippocampus	254	1295	29696	163152	0.0999648	1.0776	19.6139	0.855334	0.290309
24	EAE chronic	178	358	4779	163152	6.86798e-171	16.9743	49.7207	3.72463	1.08743e-169	***					55	OB	8	1295	221	163152	0.000433869	4.56058	0.617761	3.61991	0.00159966	**
24	EAE onset	118	358	1580	163152	5.06912e-144	34.0357	32.9609	7.46835	7.46089e-143	***					55	Spinal cord	46	1295	16271	163152	1	0.356177	3.55212	0.282712	1
24	Cup De.	8	358	453	163152	8.81403e-06	8.04824	2.23464	1.766	4.95197e-05	***					55	Striatum	45	1295	12905	163152	1	0.439316	3.4749	0.348702	1
24	EAE peak	30	358	8315	163152	0.00571816	1.64425	8.37989	0.360794	0.0265577	*					56	Brainstem	6	349	4594	163152	0.9291	0.610558	1.7192	0.130605	1
24	MCAO late	12	358	2503	163152	0.0102028	2.18489	3.35196	0.479425	0.045564	*					56	CC	9	349	2093	163152	0.038008	2.0102	2.5788	0.430005	0.119373
24	GL261	5	358	3880	163152	0.928821	0.587283	1.39665	0.128866	1						56	Cortex	234	349	91166	163152	1.30105e-05	1.19991	67.0487	0.256675	5.30426e-05	***
24	FMF	1	358	1410	163152	0.955434	0.323214	0.27933	0.070922	1						56	Facial nucleus	16	349	6110	163152	0.239095	1.22418	4.58453	0.261866	0.614403
24	FNX early	1	358	1928	163152	0.985884	0.236375	0.27933	0.0518672	1						56	Hippocampus	12	349	29696	163152	1	0.188908	3.4384	0.0404095	1
24	MCAO early	2	358	3769	163152	0.997816	0.241832	0.558659	0.0530645	1						56	Spinal cord	3	349	16271	163152	1	0.0861934	0.859599	0.0184377	1
24	FAD late	3	358	6898	163152	0.999973	0.198202	0.837989	0.0434909	1						56	Striatum	69	349	12905	163152	1.55921e-12	2.49953	19.7708	0.534676	7.8703e-12	***
25	EAE chronic	362	795	4779	163152	0	15.5452	45.5346	7.57481	0	***					57	Brainstem	18	239	4594	163152	0.000173129	2.67471	7.53138	0.391815	0.000661323	***
25	EAE peak	188	795	8315	163152	1.08207e-70	4.64003	23.6478	2.26097	1.21587e-69	***					57	CC	3	239	2093	163152	0.593115	0.978468	1.25523	0.143335	1
25	Cup De.	18	795	453	163152	1.98612e-11	8.15454	2.26415	3.97351	1.44131e-10	***					57	Cortex	88	239	91166	163152	1	0.658938	36.8201	0.0965272	1
25	EAE onset	31	795	1580	163152	1.31406e-10	4.02652	3.89937	1.96203	9.34147e-10	***					57	Facial nucleus	12	239	6110	163152	0.188278	1.34071	5.02092	0.196399	0.502076
25	SOD1	41	795	2754	163152	6.02874e-10	3.05524	5.15723	1.48874	4.11767e-09	***					57	Hippocampus	66	239	29696	163152	0.000224179	1.51719	27.6151	0.222252	0.000848676	***
25	Aging	54	795	5821	163152	7.27304e-06	1.9038	6.79245	0.927676	4.10828e-05	***					57	OB	2	239	221	163152	0.0421323	6.17778	0.83682	0.904977	0.131354
25	FMF	6	795	1410	163152	0.684139	0.873288	0.754717	0.425532	1						57	Spinal cord	49	239	16271	163152	9.01772e-07	2.05578	20.5021	0.301149	3.78566e-06	***
25	FAD late	28	795	6898	163152	0.861245	0.833029	3.52201	0.405915	1						57	Striatum	1	239	12905	163152	1	0.0528977	0.41841	0.00774893	1
25	MCAO late	8	795	2503	163152	0.920846	0.655925	1.00629	0.319616	1						58	Brainstem	57	1540	4594	163152	0.0245271	1.31448	3.7013	1.24075	0.0781918
25	APP23	7	795	2765	163152	0.981379	0.519551	0.880503	0.253165	1						58	CC	16	1540	2093	163152	0.833408	0.809883	1.03896	0.764453	1
25	FNX late	5	795	3055	163152	0.999154	0.33588	0.628931	0.163666	1						58	Cerebellum	2	1540	59	163152	0.107222	3.59128	0.12987	3.38983	0.307849
25	GF old	16	795	6406	163152	0.999169	0.512576	2.01258	0.249766	1						58	Cortex	1126	1540	91166	163152	6.89034e-45	1.30851	73.1169	1.23511	4.29633e-44	***
25	GL261	5	795	3880	163152	0.999966	0.264462	0.628931	0.128866	1						58	Encephalon	6	1540	37	163152	1.2679e-06	17.1799	0.38961	16.2162	5.2705e-06	***
25	Rnaset2	1	795	2464	163152	0.999995	0.0832884	0.125786	0.0405844	1						58	Facial nucleus	38	1540	6110	163152	0.997993	0.658892	2.46753	0.621931	1
25	VSV late	1	795	2631	163152	0.999998	0.0780018	0.125786	0.0380084	1						58	Hippocampus	118	1540	29696	163152	1	0.420974	7.66234	0.39736	1
25	MCAO early	3	795	3769	163152	0.999998	0.16335	0.377358	0.0795967	1						58	OB	7	1540	221	163152	0.00536422	3.35566	0.454545	3.16742	0.0181954	*
25	FAD early	10	795	8030	163152	1	0.25557	1.25786	0.124533	1						58	Spinal cord	48	1540	16271	163152	1	0.312535	3.11688	0.295003	1
25	R6/2	3	795	8220	163152	1	0.0748988	0.377358	0.0364964	1						58	Striatum	122	1540	12905	163152	0.506555	1.00155	7.92208	0.94537	1
25	Controls	8	795	56205	163152	1	0.0292106	1.00629	0.0142336	1						59	Brainstem	4	395	4594	163152	0.995928	0.359637	1.01266	0.0870701	1
26	FAD late	1820	2121	6898	163152	0	20.2955	85.8086	26.3845	0	***					59	Cortex	369	395	91166	163152	9.01645e-63	1.67182	93.4177	0.404756	6.06821e-62	***
26	FAD early	279	2121	8030	163152	1.09578e-49	2.67264	13.1542	3.47447	1.13376e-48	***					59	Facial nucleus	2	395	6110	163152	0.999995	0.135202	0.506329	0.0327332	1
26	Cup De.	3	2121	453	163152	0.934366	0.509419	0.141443	0.662252	1						59	Hippocampus	11	395	29696	163152	1	0.153	2.78481	0.037042	1
26	APP23	3	2121	2765	163152	1	0.0834599	0.141443	0.108499	1						59	OB	1	395	221	163152	0.414953	1.86897	0.253165	0.452489	0.982907
26	MCAO late	1	2121	2503	163152	1	0.030732	0.0471476	0.0399521	1						59	Spinal cord	5	395	16271	163152	1	0.126926	1.26582	0.0307295	1
26	Controls	1	2121	56205	163152	1	0.0013686	0.0471476	0.0017792	1						59	Striatum	3	395	12905	163152	1	0.0960193	0.759494	0.0232468	1
26	MCAO early	1	2121	3769	163152	1	0.0204092	0.0471476	0.0265322	1						60	Brainstem	10	242	4594	163152	0.148006	1.46753	4.13223	0.217675	0.41016
26	Aging	5	2121	5821	163152	1	0.066073	0.235738	0.0858959	1						60	CC	2	242	2093	163152	0.81803	0.644225	0.826446	0.0955566	1
26	GF old	8	2121	6406	163152	1	0.0960627	0.377181	0.124883	1						60	Cortex	93	242	91166	163152	1	0.687744	38.4298	0.102012	1
27	FAD late	161	185	6898	163152	3.38078e-193	20.5837	87.027	2.33401	5.79167e-192	***					60	Facial nucleus	12	242	6110	163152	0.199312	1.32409	4.95868	0.196399	0.528176
27	FAD early	15	185	8030	163152	0.0407184	1.64739	8.10811	0.1868	0.170887						60	Hippocampus	96	242	29696	163152	4.91023e-15	2.17947	39.6694	0.323276	2.60242e-14	***
27	Cup De.	2	185	453	163152	0.0940816	3.89361	1.08108	0.441501	0.351126						60	Spinal cord	13	242	16271	163152	0.996482	0.538649	5.3719	0.0798967	1
27	APP23	2	185	2765	163152	0.822809	0.637904	1.08108	0.0723327	1						60	Striatum	16	242	12905	163152	0.805223	0.835871	6.61157	0.123983	1
27	MCAO early	2	185	3769	163152	0.9289	0.467977	1.08108	0.0530645	1						61	Brainstem	61	1309	4594	163152	0.000124449	1.65498	4.66005	1.32782	0.000493142	***
27	MCAO late	1	185	2503	163152	0.942834	0.352338	0.540541	0.0399521	1						61	CC	1	1309	2093	163152	1	0.0595502	0.0763942	0.0477783	1
27	FNX late	1	185	3055	163152	0.96977	0.288675	0.540541	0.0327332	1						61	Cortex	73	1309	91166	163152	1	0.0998028	5.57678	0.0800737	1
27	EAE chronic	1	185	4779	163152	0.995926	0.184537	0.540541	0.0209249	1						61	OB	7	1309	221	163152	0.00222323	3.94783	0.534759	3.16742	0.00792144	**
28	EAE chronic	223	512	4779	163152	1.39264e-197	14.8693	43.5547	4.66625	2.42552e-196	***					61	Spinal cord	1166	1309	16271	163152	0	8.93176	89.0756	7.16612	0	***
28	EAE peak	229	512	8315	163152	7.29188e-153	8.77598	44.7266	2.75406	1.10435e-151	***					61	Striatum	1	1309	12905	163152	1	0.00965817	0.0763942	0.00774893	1
28	EAE onset	33	512	1580	163152	3.03762e-17	6.65548	6.44531	2.08861	2.49946e-16	***					62	Brainstem	6	262	4594	163152	0.748953	0.813301	2.29008	0.130605	1
28	Cup De.	2	512	453	163152	0.416026	1.40687	0.390625	0.441501	1						62	Cortex	26	262	91166	163152	1	0.177595	9.92366	0.0285194	1
28	SOD1	6	512	2754	163152	0.86341	0.69424	1.17188	0.217865	1						62	Hippocampus	1	262	29696	163152	1	0.0209697	0.381679	0.00336746	1
28	FNX early	2	512	1928	163152	0.983918	0.330556	0.390625	0.103734	1						62	OB	7	262	221	163152	8.80208e-08	19.7241	2.67176	3.16742	3.80825e-07	***
28	FNX late	3	512	3055	163152	0.996377	0.312919	0.585938	0.0981997	1						62	Spinal cord	222	262	16271	163152	6.45763e-178	8.4963	84.7328	1.36439	8.55636e-177	***
28	GL261	1	512	3880	163152	0.999996	0.0821279	0.195312	0.0257732	1						63	Cortex	756	776	91166	163152	3.65332e-160	1.74349	97.4227	0.829257	4.3028e-159	***
28	GvHD	1	512	5293	163152	1	0.0602033	0.195312	0.0188929	1						63	Hippocampus	3	776	29696	163152	1	0.02124	0.386598	0.0101024	1
28	Aging	1	512	5821	163152	1	0.0547425	0.195312	0.0171792	1						63	OB	2	776	221	163152	0.283103	1.90269	0.257732	0.904977	0.714498
28	FAD late	1	512	6898	163152	1	0.0461955	0.195312	0.014497	1						63	Spinal cord	15	776	16271	163152	1	0.193824	1.93299	0.0921886	1
28	R6/2	1	512	8220	163152	1	0.038766	0.195312	0.0121655	1						64	Brainstem	1	314	4594	163152	0.999874	0.113102	0.318471	0.0217675	1
28	Controls	7	512	56205	163152	1	0.0396867	1.36719	0.0124544	1						64	CC	5	314	2093	163152	0.3767	1.24126	1.59236	0.238892	0.917935
28	LPS	2	512	13323	163152	1	0.0478355	0.390625	0.0150116	1						64	Cerebellum	1	314	59	163152	0.107457	8.80665	0.318471	1.69492	0.307849
29	EAE peak	42	277	8315	163152	3.22262e-10	2.97509	15.1625	0.505111	2.26016e-09	***					64	Cortex	118	314	91166	163152	1	0.67253	37.5796	0.129434	1
29	GF young	23	277	6789	163152	0.00145047	1.99542	8.30325	0.338783	0.00714973	**					64	Encephalon	1	314	37	163152	0.0688046	14.043	0.318471	2.7027	0.20838
29	SOD1	12	277	2754	163152	0.00294289	2.56643	4.33213	0.43573	0.014107	*					64	Hippocampus	2	314	29696	163152	1	0.0349941	0.636943	0.00673491	1
29	EAE onset	8	277	1580	163152	0.00605145	2.98226	2.88809	0.506329	0.027858	*					64	OB	9	314	221	163152	6.6394e-10	21.1599	2.86624	4.0724	3.16304e-09	***
29	Cup De.	3	277	453	163152	0.042706	3.90064	1.08303	0.662252	0.178511						64	Spinal cord	176	314	16271	163152	2.53522e-91	5.62032	56.051	1.08168	2.06718e-90	***
29	EAE chronic	13	277	4779	163152	0.0663358	1.60221	4.69314	0.272023	0.264584						64	Striatum	1	314	12905	163152	1	0.0402629	0.318471	0.00774893	1
29	GF old	15	277	6406	163152	0.132492	1.37917	5.41516	0.234155	0.482419						65	Cortex	295	295	91166	163152	2.21129e-75	1.78961	100	0.323586	1.64489e-74	***
29	FAD early	18	277	8030	163152	0.141924	1.32029	6.49819	0.224159	0.511417						66	Brainstem	4	251	4594	163152	0.924725	0.565963	1.59363	0.0870701	1
29	µMT	3	277	1219	163152	0.342245	1.44954	1.08303	0.246103	1						66	Spinal cord	247	251	16271	163152	1.00882e-240	9.86737	98.4064	1.51804	1.85973e-239	***
29	FAD late	13	277	6898	163152	0.390303	1.11003	4.69314	0.18846	1						67	Cortex	1	180	91166	163152	1	0.0099423	0.555556	0.0010969	1
29	FNX early	4	277	1928	163152	0.414179	1.22198	1.44404	0.207469	1						67	OB	1	180	221	163152	0.216607	4.10136	0.555556	0.452489	0.563444
29	GL261	6	277	3880	163152	0.646462	0.910819	2.16606	0.154639	1						67	Spinal cord	178	180	16271	163152	3.3694e-175	9.91575	98.8889	1.09397	4.32916e-174	***
29	FNX late	4	277	3055	163152	0.763146	0.77119	1.44404	0.130933	1						68	Cortex	3	542	91166	163152	1	0.00990562	0.553506	0.0032907	1
29	Aging	8	277	5821	163152	0.774153	0.809478	2.88809	0.137433	1						68	Spinal cord	539	542	16271	163152	0	9.97166	99.4465	3.31264	0	***
29	GvHD	6	277	5293	163152	0.887672	0.66767	2.16606	0.113357	1						69	Brainstem	2	401	4594	163152	0.999868	0.177128	0.498753	0.043535	1
29	Rnaset2	2	277	2464	163152	0.922676	0.478081	0.722022	0.0811688	1						69	Cerebellum	1	401	59	163152	0.135165	6.89598	0.249377	1.69492	0.382066
29	APP23	2	277	2765	163152	0.949394	0.426037	0.722022	0.0723327	1						69	Cortex	2	401	91166	163152	1	0.00892576	0.498753	0.0021938	1
29	MCAO early	3	277	3769	163152	0.955494	0.468822	1.08303	0.0795967	1						69	OB	1	401	221	163152	0.419704	1.84101	0.249377	0.452489	0.987658
29	Controls	79	277	56205	163152	0.984952	0.827875	28.5199	0.140557	1						69	Spinal cord	395	401	16271	163152	0	9.87713	98.5037	2.42763	0	***
29	MCAO late	1	277	2503	163152	0.986243	0.235316	0.361011	0.0399521	1						70	Cortex	315	315	91166	163152	1.8907e-80	1.78961	100	0.345524	1.48455e-79	***
29	VSV early	1	277	2576	163152	0.987872	0.228648	0.361011	0.0388199	1						71	Cortex	34	613	91166	163152	1	0.0992608	5.54649	0.0372946	1
29	R6/2	4	277	8220	163152	0.999613	0.286616	1.44404	0.0486618	1						71	OB	10	613	221	163152	1.59779e-08	12.0431	1.63132	4.52489	7.28453e-08	***
29	LPS	7	277	13323	163152	0.999979	0.309463	2.52708	0.0525407	1						71	Spinal cord	569	613	16271	163152	0	9.30743	92.8222	3.49702	0	***
30	SOD1	25	379	2754	163152	1.19731e-08	3.90777	6.59631	0.907771	7.77135e-08	***					72	Brainstem	4	212	4594	163152	0.850044	0.670078	1.88679	0.0870701	1
30	Cup De.	10	379	453	163152	1.48401e-07	9.50287	2.63852	2.20751	9.12228e-07	***					72	Cortex	44	212	91166	163152	1	0.371429	20.7547	0.0482636	1
30	Aging	31	379	5821	163152	2.06504e-05	2.29254	8.17942	0.532555	0.000114178	***					72	Spinal cord	164	212	16271	163152	2.47458e-119	7.75686	77.3585	1.00793	2.3316e-118	***
30	FAD early	37	379	8030	163152	7.06006e-05	1.98353	9.76253	0.460772	0.000378347	***					73	Cortex	405	417	91166	163152	8.26051e-85	1.73811	97.1223	0.444245	6.60841e-84	***
30	APP23	17	379	2765	163152	0.000320332	2.64671	4.48549	0.614828	0.00168215	**					73	Encephalon	6	417	37	163152	5.84666e-10	63.4462	1.43885	16.2162	2.81703e-09	***
30	µMT	6	379	1219	163152	0.0669594	2.11885	1.58311	0.492207	0.266055						73	Spinal cord	6	417	16271	163152	1	0.144276	1.43885	0.0368754	1
30	GF old	18	379	6406	163152	0.237355	1.20959	4.74934	0.280987	0.807936						74	Brainstem	1	533	4594	163152	1	0.0666307	0.187617	0.0217675	1
30	VSV early	7	379	2576	163152	0.3911	1.16978	1.84697	0.271739	1						74	Cerebellum	1	533	59	163152	0.175598	5.18816	0.187617	1.69492	0.480344
30	VSV late	7	379	2631	163152	0.411806	1.14533	1.84697	0.266059	1						74	Cortex	202	533	91166	163152	1	0.67824	37.8987	0.221574	1
30	FAD late	17	379	6898	163152	0.43645	1.06091	4.48549	0.246448	1						74	OB	110	533	221	163152	2.77952e-214	152.358	20.6379	49.7738	4.53275e-213	***
30	MCAO late	5	379	2503	163152	0.691631	0.859929	1.31926	0.19976	1						74	Spinal cord	219	533	16271	163152	2.39371e-79	4.11998	41.0882	1.34595	1.84533e-78	***
30	Controls	124	379	56205	163152	0.776976	0.949729	32.7177	0.220621	1						75	Cortex	178	181	91166	163152	8.08961e-41	1.75995	98.3425	0.195248	4.83098e-40	***
30	FNX late	5	379	3055	163152	0.838517	0.70455	1.31926	0.163666	1						75	Spinal cord	3	181	16271	163152	0.999999	0.166196	1.65746	0.0184377	1
30	FNX early	2	379	1928	163152	0.939076	0.446556	0.527704	0.103734	1						76	CC	1	514	2093	163152	0.998702	0.151656	0.194553	0.0477783	1
30	FMF	1	379	1410	163152	0.962876	0.305305	0.263852	0.070922	1						76	Cortex	507	514	91166	163152	2.32594e-116	1.76524	98.6381	0.556128	2.14391e-115	***
30	EAE chronic	6	379	4779	163152	0.966726	0.540465	1.58311	0.125549	1						76	Hippocampus	1	514	29696	163152	1	0.0106889	0.194553	0.00336746	1
30	R6/2	12	379	8220	163152	0.970164	0.628438	3.16623	0.145985	1						76	OB	2	514	221	163152	0.154262	2.87255	0.389105	0.904977	0.424722
30	EAE peak	12	379	8315	163152	0.973284	0.621258	3.16623	0.144317	1						76	Spinal cord	3	514	16271	163152	1	0.0585243	0.583658	0.0184377	1
30	EAE onset	1	379	1580	163152	0.975091	0.272456	0.263852	0.0632911	1						77	Cortex	174	175	91166	163152	7.5764e-43	1.77939	99.4286	0.190861	4.65564e-42	***
30	LPS	20	379	13323	163152	0.988282	0.646221	5.27704	0.150116	1						77	Spinal cord	1	175	16271	163152	1	0.0572981	0.571429	0.0061459	1
30	MCAO early	3	379	3769	163152	0.992931	0.342648	0.791557	0.0795967	1						78	CC	1	71	2093	163152	0.60025	1.09791	1.40845	0.0477783	1
30	GvHD	5	379	5293	163152	0.994435	0.40665	1.31926	0.0944644	1						78	Cortex	11	71	91166	163152	1	0.277264	15.493	0.0120659	1
30	GF young	7	379	6789	163152	0.995972	0.443859	1.84697	0.103108	1						78	Encephalon	1	71	37	163152	0.0159778	62.1058	1.40845	2.7027	0.0521122
30	GL261	1	379	3880	163152	0.999892	0.110949	0.263852	0.0257732	1						78	Spinal cord	58	71	16271	163152	1.19018e-45	8.19121	81.6901	0.356462	7.64599e-45	***
31	FAD early	2142	4685	8030	163152	0	9.28938	45.7204	26.675	0	***
31	FAD late	1489	4685	6898	163152	0	7.51717	31.7823	21.586	0	***
31	GF old	286	4685	6406	163152	2.65706e-13	1.55475	6.10459	4.46456	2.01205e-12	***
31	Cup De.	31	4685	453	163152	1.05653e-05	2.38312	0.661686	6.84327	5.90411e-05	***
31	APP23	109	4685	2765	163152	0.000713531	1.37282	2.32657	3.94213	0.00361961	**
31	Aging	141	4685	5821	163152	0.985182	0.843537	3.00961	2.42226	1
31	µMT	7	4685	1219	163152	1	0.199976	0.149413	0.574241	1
31	FNX early	18	4685	1928	163152	1	0.325123	0.384205	0.93361	1
31	EAE onset	6	4685	1580	163152	1	0.132244	0.128068	0.379747	1
31	Controls	263	4685	56205	163152	1	0.162953	5.61366	0.46793	1
31	R6/2	7	4685	8220	163152	1	0.0296558	0.149413	0.0851582	1
31	SOD1	15	4685	2754	163152	1	0.189675	0.320171	0.544662	1
31	Rnaset2	1	4685	2464	163152	1	0.0141333	0.0213447	0.0405844	1
31	VSV early	1	4685	2576	163152	1	0.0135188	0.0213447	0.0388199	1
31	VSV late	4	4685	2631	163152	1	0.0529446	0.0853789	0.152033	1
31	EAE peak	74	4685	8315	163152	1	0.309922	1.57951	0.889958	1
31	EAE chronic	37	4685	4779	163152	1	0.269617	0.789755	0.774221	1
31	FNX late	24	4685	3055	163152	1	0.273579	0.512273	0.785597	1
31	LPS	6	4685	13323	163152	1	0.0156831	0.128068	0.0450349	1
31	MCAO early	7	4685	3769	163152	1	0.0646777	0.149413	0.185726	1
31	MCAO late	7	4685	2503	163152	1	0.0973913	0.149413	0.279664	1
31	FMF	1	4685	1410	163152	1	0.0246981	0.0213447	0.070922	1
31	GvHD	2	4685	5293	163152	1	0.0131586	0.0426894	0.0377858	1
31	GF young	7	4685	6789	163152	1	0.0359067	0.149413	0.103108	1
32	SOD1	2	21	2754	163152	0.048384	5.64208	9.52381	0.0726216	0.19906
32	FAD early	3	21	8030	163152	0.0818322	2.90254	14.2857	0.0373599	0.309836
32	Controls	10	21	56205	163152	0.149243	1.38229	47.619	0.017792	0.534106
32	FNX early	1	21	1928	163152	0.22093	4.02964	4.7619	0.0518672	0.759447
32	APP23	1	21	2765	163152	0.301603	2.80982	4.7619	0.0361664	0.981854
32	EAE chronic	1	21	4779	163152	0.464392	1.62568	4.7619	0.0209249	1
32	FAD late	1	21	6898	163152	0.596365	1.12629	4.7619	0.014497	1
32	EAE peak	1	21	8315	163152	0.666651	0.934353	4.7619	0.0120265	1
32	LPS	1	21	13323	163152	0.832882	0.583138	4.7619	0.00750582	1
33	EAE chronic	661	1521	4779	163152	0	14.8364	43.4583	13.8313	0	***
33	EAE peak	230	1521	8315	163152	8.34888e-49	2.96708	15.1216	2.76609	8.55351e-48	***
33	Aging	143	1521	5821	163152	3.95895e-25	2.63513	9.40171	2.45662	3.47656e-24	***
33	GvHD	97	1521	5293	163152	4.95731e-10	1.96577	6.37738	1.83261	3.43072e-09	***
33	EAE onset	42	1521	1580	163152	3.09377e-09	2.85138	2.76134	2.65823	2.03333e-08	***
33	APP23	59	1521	2765	163152	8.26831e-09	2.28886	3.87903	2.13382	5.40024e-08	***
33	Cup De.	11	1521	453	163152	0.00398433	2.6047	0.723208	2.42826	0.0188399	*
33	SOD1	40	1521	2754	163152	0.0047324	1.55797	2.62985	1.45243	0.0222764	*
33	FNX late	19	1521	3055	163152	0.976808	0.667122	1.24918	0.621931	1
33	Rnaset2	9	1521	2464	163152	0.999733	0.391801	0.591716	0.36526	1
33	MCAO late	9	1521	2503	163152	0.999792	0.385696	0.591716	0.359569	1
33	VSV early	8	1521	2576	163152	0.99996	0.333125	0.52597	0.310559	1
33	GF old	29	1521	6406	163152	0.999998	0.485595	1.90664	0.452701	1
33	VSV late	4	1521	2631	163152	1	0.163081	0.262985	0.152033	1
33	FAD late	21	1521	6898	163152	1	0.326557	1.38067	0.304436	1
33	MCAO early	5	1521	3769	163152	1	0.142301	0.328731	0.132661	1
33	GL261	2	1521	3880	163152	1	0.0552919	0.131492	0.0515464	1
33	Controls	90	1521	56205	163152	1	0.171763	5.91716	0.160128	1
33	FAD early	12	1521	8030	163152	1	0.160298	0.788955	0.14944	1
33	R6/2	4	1521	8220	163152	1	0.0521977	0.262985	0.0486618	1
33	LPS	26	1521	13323	163152	1	0.209331	1.7094	0.195151	1
34	LPS	541	620	13323	163152	0	10.6855	87.2581	4.06065	0	***
34	FAD early	19	620	8030	163152	0.991174	0.622643	3.06452	0.236613	1
34	FNX late	1	620	3055	163152	0.999992	0.086137	0.16129	0.0327332	1
34	FAD late	6	620	6898	163152	1	0.228891	0.967742	0.0869817	1
34	GvHD	2	620	5293	163152	1	0.0994326	0.322581	0.0377858	1
34	Aging	1	620	5821	163152	1	0.0452067	0.16129	0.0171792	1
34	GF young	1	620	6789	163152	1	0.038761	0.16129	0.0147297	1
34	EAE peak	1	620	8315	163152	1	0.0316474	0.16129	0.0120265	1
34	Controls	48	620	56205	163152	1	0.224733	7.74194	0.0854017	1
35	LPS	7139	12681	13323	163152	0	6.89405	56.2968	53.584	0	***
35	GvHD	2702	12681	5293	163152	0	6.56784	21.3075	51.0486	0	***
35	VSV early	268	12681	2576	163152	8.80591e-07	1.33853	2.1134	10.4037	5.28861e-06	***
35	Cup De.	7	12681	453	163152	1	0.19881	0.0552007	1.54525	1
35	VSV late	107	12681	2631	163152	1	0.523241	0.843782	4.06689	1
35	Controls	1645	12681	56205	163152	1	0.376556	12.9722	2.92679	1
35	FAD early	29	12681	8030	163152	1	0.0464645	0.228689	0.361146	1
35	FAD late	24	12681	6898	163152	1	0.0447638	0.18926	0.347927	1
35	APP23	108	12681	2765	163152	1	0.502536	0.851668	3.90597	1
35	R6/2	23	12681	8220	163152	1	0.0359994	0.181374	0.279805	1
35	SOD1	22	12681	2754	163152	1	0.102777	0.173488	0.798838	1
35	Rnaset2	39	12681	2464	163152	1	0.20364	0.307547	1.58279	1
35	EAE onset	14	12681	1580	163152	1	0.114001	0.110401	0.886076	1
35	EAE peak	55	12681	8315	163152	1	0.0851019	0.43372	0.661455	1
35	EAE chronic	25	12681	4779	163152	1	0.0673042	0.197145	0.523122	1
35	FNX early	14	12681	1928	163152	1	0.0934243	0.110401	0.726141	1
35	FNX late	85	12681	3055	163152	1	0.35797	0.670294	2.78232	1
35	MCAO early	7	12681	3769	163152	1	0.0238952	0.0552007	0.185726	1
35	MCAO late	16	12681	2503	163152	1	0.0822428	0.126173	0.639233	1
35	GL261	10	12681	3880	163152	1	0.0331594	0.0788581	0.257732	1
35	FMF	13	12681	1410	163152	1	0.118621	0.102516	0.921986	1
35	Aging	279	12681	5821	163152	1	0.61666	2.20014	4.79299	1
35	GF young	13	12681	6789	163152	1	0.0246364	0.102516	0.191486	1
35	GF old	37	12681	6406	163152	1	0.0743111	0.291775	0.577584	1
36	Rnaset2	1621	1723	2464	163152	0	62.2945	94.0801	65.7873	0	***
36	Cup De.	4	1723	453	163152	0.705158	0.836121	0.232153	0.883002	1
36	GvHD	44	1723	5293	163152	0.959003	0.787151	2.55369	0.831287	1
36	VSV early	11	1723	2576	163152	0.999876	0.404347	0.638421	0.427019	1
36	VSV late	8	1723	2631	163152	0.999998	0.287923	0.464306	0.304067	1
36	EAE onset	1	1723	1580	163152	1	0.0599308	0.0580383	0.0632911	1
36	MCAO late	2	1723	2503	163152	1	0.0756617	0.116077	0.0799041	1
36	SOD1	1	1723	2754	163152	1	0.034383	0.0580383	0.0363108	1
36	APP23	1	1723	2765	163152	1	0.0342462	0.0580383	0.0361664	1
36	FNX late	1	1723	3055	163152	1	0.0309953	0.0580383	0.0327332	1
36	Controls	17	1723	56205	163152	1	0.0286405	0.986651	0.0302464	1
36	R6/2	1	1723	8220	163152	1	0.0115195	0.0580383	0.0121655	1
36	EAE peak	6	1723	8315	163152	1	0.0683276	0.34823	0.0721587	1
36	EAE chronic	1	1723	4779	163152	1	0.0198139	0.0580383	0.0209249	1
36	LPS	2	1723	13323	163152	1	0.0142146	0.116077	0.0150116	1
36	MCAO early	1	1723	3769	163152	1	0.0251235	0.0580383	0.0265322	1
36	Aging	1	1723	5821	163152	1	0.0162671	0.0580383	0.0171792	1
37	LPS	2381	2398	13323	163152	0	12.1591	99.2911	17.8714	0	***
37	FMF	1	2398	1410	163152	1	0.048253	0.0417014	0.070922	1
37	Controls	9	2398	56205	163152	1	0.0108946	0.375313	0.0160128	1
37	FAD early	1	2398	8030	163152	1	0.00847281	0.0417014	0.0124533	1
37	R6/2	1	2398	8220	163152	1	0.00827697	0.0417014	0.0121655	1
37	SOD1	1	2398	2754	163152	1	0.0247047	0.0417014	0.0363108	1
37	GL261	1	2398	3880	163152	1	0.0175352	0.0417014	0.0257732	1
37	GvHD	2	2398	5293	163152	1	0.0257082	0.0834028	0.0377858	1
37	Aging	1	2398	5821	163152	1	0.0116881	0.0417014	0.0171792	1
38	LPS	1922	1924	13323	163152	0	12.2332	99.896	14.4262	0	***
38	VSV early	1	1924	2576	163152	1	0.0329186	0.0519751	0.0388199	1
38	GvHD	1	1924	5293	163152	1	0.0160208	0.0519751	0.0188929	1
39	LPS	97	213	13323	163152	3.97816e-48	5.57677	45.5399	0.728064	3.99728e-47	***
39	EAE peak	36	213	8315	163152	2.7522e-10	3.31629	16.9014	0.432952	1.94328e-09	***
39	EAE onset	12	213	1580	163152	1.45899e-06	5.81751	5.6338	0.759494	8.66276e-06	***
39	EAE chronic	9	213	4779	163152	0.175349	1.44251	4.22535	0.188324	0.614897
39	FNX late	4	213	3055	163152	0.566217	1.00291	1.87793	0.130933	1
39	GvHD	6	213	5293	163152	0.691966	0.868285	2.8169	0.113357	1
39	Aging	6	213	5821	163152	0.77443	0.789526	2.8169	0.103075	1
39	Rnaset2	2	213	2464	163152	0.833335	0.62173	0.938967	0.0811688	1
39	SOD1	2	213	2754	163152	0.876196	0.556261	0.938967	0.0726216	1
39	FAD late	5	213	6898	163152	0.948886	0.555213	2.34742	0.0724848	1
39	VSV late	1	213	2631	163152	0.968731	0.291133	0.469484	0.0380084	1
39	APP23	1	213	2765	163152	0.973829	0.277024	0.469484	0.0361664	1
39	MCAO early	1	213	3769	163152	0.993137	0.203229	0.469484	0.0265322	1
39	FAD early	4	213	8030	163152	0.993746	0.381555	1.87793	0.0498132	1
39	R6/2	2	213	8220	163152	0.999798	0.186368	0.938967	0.0243309	1
39	GF young	1	213	6789	163152	0.999884	0.112825	0.469484	0.0147297	1
39	Controls	24	213	56205	163152	1	0.327076	11.2676	0.0427008	1
40	EAE onset	453	2193	1580	163152	0	21.3302	20.6566	28.6709	0	***
40	EAE peak	926	2193	8315	163152	0	8.28519	42.2253	11.1365	0	***
40	EAE chronic	647	2193	4779	163152	0	10.0721	29.503	13.5384	0	***
40	SOD1	35	2193	2754	163152	0.654822	0.945492	1.59599	1.27088	1
40	FNX early	10	2193	1928	163152	0.999896	0.385875	0.455996	0.518672	1
40	FNX late	11	2193	3055	163152	1	0.267877	0.501596	0.360065	1
40	APP23	4	2193	2765	163152	1	0.107626	0.182399	0.144665	1
40	GvHD	20	2193	5293	163152	1	0.281114	0.911993	0.377858	1
40	Controls	56	2193	56205	163152	1	0.0741254	2.55358	0.0996353	1
40	FAD early	1	2193	8030	163152	1	0.00926485	0.0455996	0.0124533	1
40	FAD late	7	2193	6898	163152	1	0.0754968	0.319197	0.101479	1
40	R6/2	8	2193	8220	163152	1	0.0724056	0.364797	0.0973236	1
40	LPS	8	2193	13323	163152	1	0.0446727	0.364797	0.0600465	1
40	GL261	1	2193	3880	163152	1	0.0191744	0.0455996	0.0257732	1
40	Aging	3	2193	5821	163152	1	0.0383422	0.136799	0.0515375	1
40	GF old	3	2193	6406	163152	1	0.0348408	0.136799	0.0468311	1
41	EAE peak	170	249	8315	163152	1.17285e-156	13.3961	68.2731	2.0445	1.80239e-155	***
41	EAE onset	25	249	1580	163152	7.04096e-18	10.3675	10.0402	1.58228	5.83953e-17	***
41	GvHD	22	249	5293	163152	2.54599e-05	2.72342	8.83534	0.415643	0.000139296	***
41	FNX early	4	249	1928	163152	0.339793	1.3594	1.60643	0.207469	1
41	EAE chronic	8	249	4779	163152	0.445622	1.09685	3.21285	0.167399	1
41	Cup De.	1	249	453	163152	0.499852	1.44642	0.401606	0.220751	1
41	FNX late	2	249	3055	163152	0.948159	0.428955	0.803213	0.0654664	1
41	GL261	1	249	3880	163152	0.997516	0.168873	0.401606	0.0257732	1
41	FAD late	2	249	6898	163152	0.999746	0.189976	0.803213	0.0289939	1
41	R6/2	2	249	8220	163152	0.999964	0.159423	0.803213	0.0243309	1
41	FAD early	1	249	8030	163152	0.999997	0.0815976	0.401606	0.0124533	1
41	Controls	11	249	56205	163152	1	0.128236	4.41767	0.0195712	1
42	VSV early	633	773	2576	163152	0	51.8646	81.8887	24.573	0	***
42	GvHD	42	773	5293	163152	0.000996717	1.67479	5.43338	0.793501	0.00498358	**
42	Rnaset2	13	773	2464	163152	0.386453	1.11356	1.68176	0.527597	1
42	EAE onset	4	773	1580	163152	0.94157	0.534338	0.517464	0.253165	1
42	VSV late	6	773	2631	163152	0.985591	0.48133	0.776197	0.22805	1
42	APP23	5	773	2765	163152	0.996763	0.38167	0.646831	0.180832	1
42	FMF	1	773	1410	163152	0.9988	0.14969	0.129366	0.070922	1
42	EAE chronic	4	773	4779	163152	1	0.176659	0.517464	0.0836995	1
42	GL261	2	773	3880	163152	1	0.108796	0.258732	0.0515464	1
42	LPS	28	773	13323	163152	1	0.443577	3.62225	0.210163	1
42	Aging	2	773	5821	163152	1	0.0725179	0.258732	0.0343584	1
42	FAD late	3	773	6898	163152	1	0.0917933	0.388098	0.0434909	1
42	GF old	2	773	6406	163152	1	0.0658955	0.258732	0.0312207	1
42	EAE peak	3	773	8315	163152	1	0.0761504	0.388098	0.0360794	1
42	Controls	25	773	56205	163152	1	0.0938811	3.23415	0.04448	1
43	GL261	558	701	3880	163152	0	33.4716	79.6006	14.3814	0	***
43	FMF	112	701	1410	163152	1.87775e-103	18.4873	15.9772	7.94326	2.30852e-102	***
43	EAE onset	8	701	1580	163152	0.369601	1.17844	1.14123	0.506329	1
43	VSV early	4	701	2576	163152	0.995611	0.3614	0.570613	0.15528	1
43	MCAO late	3	701	2503	163152	0.998618	0.278955	0.42796	0.119856	1
43	EAE peak	11	701	8315	163152	1	0.307897	1.56919	0.132291	1
43	MCAO early	1	701	3769	163152	1	0.0617516	0.142653	0.0265322	1
43	GF old	1	701	6406	163152	1	0.0363318	0.142653	0.0156104	1
43	Controls	3	701	56205	163152	1	0.0124228	0.42796	0.0053376	1
44	GL261	824	861	3880	163152	0	40.2425	95.7027	21.2371	0	***
44	EAE onset	10	861	1580	163152	0.325468	1.19931	1.16144	0.632911	1
44	FMF	8	861	1410	163152	0.467149	1.07513	0.929152	0.567376	1
44	FNX early	1	861	1928	163152	0.999965	0.0982839	0.116144	0.0518672	1
44	VSV early	2	861	2576	163152	0.999984	0.147121	0.232288	0.0776398	1
44	MCAO early	3	861	3769	163152	1	0.150829	0.348432	0.0795967	1
44	GvHD	3	861	5293	163152	1	0.107401	0.348432	0.0566786	1
44	EAE chronic	1	861	4779	163152	1	0.0396508	0.116144	0.0209249	1
44	Controls	4	861	56205	163152	1	0.0134857	0.464576	0.0071168	1
44	FAD late	1	861	6898	163152	1	0.0274705	0.116144	0.014497	1
44	EAE peak	2	861	8315	163152	1	0.0455782	0.232288	0.0240529	1
44	LPS	2	861	13323	163152	1	0.0284457	0.232288	0.0150116	1
45	MCAO late	82	250	2503	163152	1.04507e-83	21.3799	32.8	3.27607	1.24102e-82	***
45	MCAO early	77	250	3769	163152	5.62187e-63	13.3327	30.8	2.04298	6.24984e-62	***
45	EAE chronic	53	250	4779	163152	1.06288e-29	7.23754	21.2	1.10902	9.74305e-29	***
45	EAE onset	8	250	1580	163152	0.00329883	3.30434	3.2	0.506329	0.015741	*
45	Cup De.	4	250	453	163152	0.00545113	5.76254	1.6	0.883002	0.0254305	*
45	GL261	9	250	3880	163152	0.144494	1.51378	3.6	0.231959	0.518886
45	Rnaset2	2	250	2464	163152	0.89253	0.529714	0.8	0.0811688	1
45	EAE peak	8	250	8315	163152	0.943016	0.627885	3.2	0.0962117	1
45	VSV early	1	250	2576	163152	0.981348	0.253342	0.4	0.0388199	1
45	VSV late	1	250	2631	163152	0.98288	0.248046	0.4	0.0380084	1
45	FAD late	3	250	6898	163152	0.998525	0.283825	1.2	0.0434909	1
45	FAD early	1	250	8030	163152	0.999997	0.0812712	0.4	0.0124533	1
45	Controls	1	250	56205	163152	1	0.0116112	0.4	0.0017792	1
46	Rnaset2	623	625	2464	163152	0	66.0024	99.68	25.2841	0	***
46	VSV early	1	625	2576	163152	0.999953	0.101337	0.16	0.0388199	1
46	GL261	1	625	3880	163152	1	0.0672792	0.16	0.0257732	1
47	FAD late	36	223	6898	163152	6.15052e-12	3.81827	16.1435	0.52189	4.55836e-11	***
47	GF old	23	223	6406	163152	2.75579e-05	2.62681	10.3139	0.359038	0.000149212	***
47	GvHD	16	223	5293	163152	0.00275552	2.2116	7.17489	0.302286	0.0132697	*
47	FNX early	6	223	1928	163152	0.0504823	2.27684	2.69058	0.311203	0.20607
47	EAE onset	4	223	1580	163152	0.171851	1.85221	1.79372	0.253165	0.60466
47	FNX late	6	223	3055	163152	0.241517	1.4369	2.69058	0.196399	0.814146
47	EAE peak	14	223	8315	163152	0.249196	1.23184	6.27803	0.16837	0.834646
47	FAD early	10	223	8030	163152	0.662437	0.911112	4.4843	0.124533	1
47	Controls	73	223	56205	163152	0.727333	0.950245	32.7354	0.129882	1
47	APP23	3	223	2765	163152	0.730414	0.793805	1.34529	0.108499	1
47	MCAO early	4	223	3769	163152	0.759114	0.776464	1.79372	0.106129	1
47	µMT	1	223	1219	163152	0.812421	0.600183	0.44843	0.0820345	1
47	FMF	1	223	1410	163152	0.855853	0.518882	0.44843	0.070922	1
47	VSV late	2	223	2631	163152	0.876173	0.556156	0.896861	0.0760167	1
47	GF young	5	223	6789	163152	0.957019	0.53883	2.24215	0.0736485	1
47	Aging	4	223	5821	163152	0.95904	0.502748	1.79372	0.0687167	1
47	MCAO late	1	223	2503	163152	0.968256	0.292299	0.44843	0.0399521	1
47	VSV early	1	223	2576	163152	0.971317	0.284015	0.44843	0.0388199	1
47	SOD1	1	223	2754	163152	0.977606	0.265658	0.44843	0.0363108	1
47	LPS	10	223	13323	163152	0.989025	0.549143	4.4843	0.0750582	1
47	EAE chronic	1	223	4779	163152	0.998685	0.153091	0.44843	0.0209249	1
47	R6/2	1	223	8220	163152	0.99999	0.0890053	0.44843	0.0121655	1
48	EAE onset	91	248	1580	163152	3.09996e-116	37.89	36.6935	5.75949	3.99933e-115	***
48	EAE peak	116	248	8315	163152	8.22136e-81	9.17775	46.7742	1.39507	9.65316e-80	***
48	GL261	10	248	3880	163152	0.0744796	1.69554	4.03226	0.257732	0.286144
48	FAD late	11	248	6898	163152	0.478784	1.04908	4.43548	0.159467	1
48	VSV early	4	248	2576	163152	0.551473	1.02154	1.6129	0.15528	1
48	GvHD	7	248	5293	163152	0.696435	0.870035	2.82258	0.13225	1
48	FMF	1	248	1410	163152	0.884008	0.466575	0.403226	0.070922	1
48	EAE chronic	3	248	4779	163152	0.977227	0.412976	1.20968	0.0627746	1
48	FAD early	1	248	8030	163152	0.999996	0.0819266	0.403226	0.0124533	1
48	LPS	4	248	13323	163152	0.999999	0.197514	1.6129	0.0300233	1
49	LPS	154	410	13323	163152	1.78886e-61	4.59968	37.561	1.1559	1.92718e-60	***
49	Cup De.	18	410	453	163152	2.90913e-16	15.8119	4.39024	3.97351	2.35662e-15	***
49	GvHD	51	410	5293	163152	4.26887e-16	3.83422	12.439	0.963537	3.43152e-15	***
49	EAE onset	16	410	1580	163152	3.61161e-06	4.02969	3.90244	1.01266	2.0737e-05	***
49	MCAO late	16	410	2503	163152	0.000729967	2.54371	3.90244	0.639233	0.0036851	**
49	MCAO early	17	410	3769	163152	0.0160052	1.79486	4.14634	0.451048	0.0696893
49	FAD late	27	410	6898	163152	0.0165696	1.55758	6.58537	0.391418	0.0715504
49	EAE peak	31	410	8315	163152	0.0197538	1.48357	7.56098	0.37282	0.0849494
49	VSV early	9	410	2576	163152	0.203613	1.39029	2.19512	0.349379	0.706896
49	FMF	5	410	1410	163152	0.282269	1.41111	1.21951	0.35461	0.924674
49	EAE chronic	14	410	4779	163152	0.317766	1.16573	3.41463	0.292948	1
49	GL261	10	410	3880	163152	0.511756	1.0256	2.43902	0.257732	1
49	FNX early	3	410	1928	163152	0.863562	0.619188	0.731707	0.155602	1
49	FNX late	4	410	3055	163152	0.949121	0.521024	0.97561	0.130933	1
49	Rnaset2	2	410	2464	163152	0.985862	0.322997	0.487805	0.0811688	1
49	SOD1	2	410	2754	163152	0.992569	0.288985	0.487805	0.0726216	1
49	APP23	1	410	2765	163152	0.999103	0.143917	0.243902	0.0361664	1
49	Aging	3	410	5821	163152	0.999956	0.205084	0.731707	0.0515375	1
49	GF old	2	410	6406	163152	0.999999	0.124237	0.487805	0.0312207	1
49	FAD early	2	410	8030	163152	1	0.0991113	0.487805	0.0249066	1
49	R6/2	2	410	8220	163152	1	0.0968204	0.487805	0.0243309	1
49	Controls	21	410	56205	163152	1	0.14868	5.12195	0.0373632	1
50	MCAO early	153	407	3769	163152	3.00998e-139	16.2728	37.5921	4.05943	4.1939e-138	***
50	Cup De.	81	407	453	163152	1.61233e-124	71.6778	19.9017	17.8808	2.10611e-123	***
50	MCAO late	47	407	2503	163152	1.84583e-26	7.52723	11.5479	1.87775	1.67729e-25	***
50	EAE chronic	51	407	4779	163152	5.18853e-18	4.27791	12.5307	1.06717	4.33761e-17	***
50	EAE onset	18	407	1580	163152	1.49774e-07	4.56681	4.4226	1.13924	9.15286e-07	***
50	SPF E16	1	407	37	163152	0.0882833	10.8342	0.2457	2.7027	0.331856
50	EAE peak	21	407	8315	163152	0.508367	1.01241	5.15971	0.252556	1
50	GL261	7	407	3880	163152	0.851767	0.72321	1.7199	0.180412	1
50	FAD early	13	407	8030	163152	0.965129	0.648972	3.1941	0.161893	1
50	VSV early	1	407	2576	163152	0.998475	0.155615	0.2457	0.0388199	1
50	SOD1	1	407	2754	163152	0.999029	0.145557	0.2457	0.0363108	1
50	APP23	1	407	2765	163152	0.999056	0.144978	0.2457	0.0361664	1
50	FAD late	6	407	6898	163152	0.999528	0.348679	1.4742	0.0869817	1
50	GF old	2	407	6406	163152	0.999999	0.125153	0.4914	0.0312207	1
50	R6/2	2	407	8220	163152	1	0.097534	0.4914	0.0243309	1
50	Controls	2	407	56205	163152	1	0.0142644	0.4914	0.0035584	1
51	VSV early	295	339	2576	163152	0	55.1149	87.0206	11.4519	0	***
51	Cup De.	2	339	453	163152	0.242587	2.12483	0.589971	0.441501	0.815125
51	Rnaset2	7	339	2464	163152	0.254378	1.36726	2.0649	0.284091	0.846578
51	GvHD	12	339	5293	163152	0.420461	1.09112	3.53982	0.226715	1
51	EAE onset	2	339	1580	163152	0.840971	0.609208	0.589971	0.126582	1
51	MCAO early	4	339	3769	163152	0.954455	0.510771	1.17994	0.106129	1
51	Aging	1	339	5821	163152	0.999996	0.082679	0.294985	0.0171792	1
51	R6/2	2	339	8220	163152	1	0.117098	0.589971	0.0243309	1
51	EAE peak	2	339	8315	163152	1	0.115761	0.589971	0.0240529	1
51	LPS	1	339	13323	163152	1	0.0361236	0.294985	0.00750582	1
51	Controls	11	339	56205	163152	1	0.0941912	3.24484	0.0195712	1
52	VSV early	166	424	2576	163152	6.43608e-182	24.7964	39.1509	6.4441	1.06757e-180	***
52	EAE onset	21	424	1580	163152	1.9892e-09	5.11433	4.95283	1.32911	1.31564e-08	***
52	GvHD	28	424	5293	163152	0.000374323	2.03555	6.60377	0.529001	0.00194611	**
52	SPF E16	1	424	37	163152	0.0918008	10.3998	0.235849	2.7027	0.343842
52	Cup De.	2	424	453	163152	0.32931	1.69886	0.471698	0.441501	1
52	R6/2	23	424	8220	163152	0.388249	1.07667	5.42453	0.279805	1
52	APP23	6	424	2765	163152	0.724978	0.834993	1.41509	0.216998	1
52	FNX early	3	424	1928	163152	0.878048	0.598743	0.707547	0.155602	1
52	GL261	6	424	3880	163152	0.938434	0.59504	1.41509	0.154639	1
52	Aging	9	424	5821	163152	0.967442	0.594938	2.12264	0.154613	1
52	EAE peak	14	424	8315	163152	0.970231	0.647877	3.30189	0.16837	1
52	SOD1	3	424	2754	163152	0.974679	0.419164	0.707547	0.108932	1
52	FNX late	3	424	3055	163152	0.986284	0.377865	0.707547	0.0981997	1
52	VSV late	2	424	2631	163152	0.991988	0.292507	0.471698	0.0760167	1
52	Rnaset2	1	424	2464	163152	0.998436	0.156166	0.235849	0.0405844	1
52	FAD early	8	424	8030	163152	0.999666	0.383355	1.88679	0.0996264	1
52	LPS	16	424	13323	163152	0.999912	0.462109	3.77358	0.120093	1
52	FAD late	5	424	6898	163152	0.999931	0.278916	1.17925	0.0724848	1
52	Controls	104	424	56205	163152	0.999996	0.712008	24.5283	0.185037	1
52	EAE chronic	1	424	4779	163152	0.999997	0.0805174	0.235849	0.0209249	1
52	GF old	2	424	6406	163152	0.999999	0.120135	0.471698	0.0312207	1
53	EAE peak	153	308	8315	163152	3.69687e-111	9.747	49.6753	1.84005	4.65449e-110	***
53	GL261	84	308	3880	163152	1.10063e-62	11.468	27.2727	2.16495	1.21069e-61	***
53	EAE onset	42	308	1580	163152	1.61484e-34	14.081	13.6364	2.65823	1.5341e-33	***
53	FMF	8	308	1410	163152	0.00580837	3.00547	2.5974	0.567376	0.0268573	*
53	SPF E16	1	308	37	163152	0.0675341	14.3166	0.324675	2.7027	0.267323
53	VSV early	8	308	2576	163152	0.117579	1.64508	2.5974	0.310559	0.431121
53	MCAO early	6	308	3769	163152	0.717056	0.84327	1.94805	0.159193	1
53	MCAO late	1	308	2503	163152	0.991488	0.211632	0.324675	0.0399521	1
53	SOD1	1	308	2754	163152	0.994744	0.192344	0.324675	0.0363108	1
53	GvHD	1	308	5293	163152	0.999962	0.100078	0.324675	0.0188929	1
53	Controls	3	308	56205	163152	1	0.028274	0.974026	0.0053376	1
54	SPF E16	17	219	37	163152	1.22598e-39	342.291	7.76256	45.9459	1.18625e-38	***
54	GL261	31	219	3880	163152	2.50275e-15	5.95221	14.1553	0.798969	1.99646e-14	***
54	EAE peak	39	219	8315	163152	9.90898e-12	3.49422	17.8082	0.469032	7.24118e-11	***
54	Cup De.	7	219	453	163152	3.18617e-06	11.5119	3.19635	1.54525	1.83967e-05	***
54	EAE onset	11	219	1580	163152	1.17443e-05	5.18661	5.02283	0.696203	6.52809e-05	***
54	VSV early	9	219	2576	163152	0.00856697	2.60282	4.10959	0.349379	0.0387553	*
54	R6/2	13	219	8220	163152	0.312125	1.1782	5.93607	0.158151	1
54	FNX early	3	219	1928	163152	0.479523	1.15921	1.36986	0.155602	1
54	GvHD	7	219	5293	163152	0.568575	0.985245	3.19635	0.13225	1
54	FNX late	4	219	3055	163152	0.588082	0.975432	1.82648	0.130933	1
54	FAD early	9	219	8030	163152	0.754552	0.834978	4.10959	0.11208	1
54	µMT	1	219	1219	163152	0.806701	0.611145	0.456621	0.0820345	1
54	FMF	1	219	1410	163152	0.850753	0.528359	0.456621	0.070922	1
54	Rnaset2	1	219	2464	163152	0.964383	0.302348	0.456621	0.0405844	1
54	APP23	1	219	2765	163152	0.976384	0.269434	0.456621	0.0361664	1
54	Controls	60	219	56205	163152	0.989414	0.795288	27.3973	0.106752	1
54	MCAO early	1	219	3769	163152	0.994036	0.197662	0.456621	0.0265322	1
54	FAD late	2	219	6898	163152	0.999174	0.216001	0.913242	0.0289939	1
54	Aging	1	219	5821	163152	0.999651	0.127983	0.456621	0.0171792	1
54	LPS	1	219	13323	163152	1	0.0559173	0.456621	0.00750582	1
55	Controls	644	1295	56205	163152	6.32944e-30	1.44356	49.7297	1.14581	5.85333e-29	***
55	GvHD	86	1295	5293	163152	6.95145e-10	2.04701	6.64093	1.62479	4.71705e-09	***
55	µMT	20	1295	1219	163152	0.00221504	2.06704	1.5444	1.64069	0.0108164	*
55	FNX early	26	1295	1928	163152	0.00728675	1.69898	2.00772	1.34855	0.0332518	*
55	Cup Re.	2	1295	49	163152	0.0579386	5.14229	0.15444	4.08163	0.233768
55	GF old	62	1295	6406	163152	0.0662315	1.21935	4.78764	0.967843	0.264584
55	FNX late	32	1295	3055	163152	0.072284	1.31966	2.47104	1.04746	0.279766
55	VSV late	28	1295	2631	163152	0.0760452	1.34079	2.16216	1.06423	0.291089
55	MCAO late	21	1295	2503	163152	0.428972	1.05701	1.62162	0.838993	1
55	SOD1	23	1295	2754	163152	0.431568	1.05217	1.77606	0.835149	1
55	FAD early	65	1295	8030	163152	0.453326	1.01981	5.01931	0.809465	1
55	Cup De.	4	1295	453	163152	0.484535	1.11246	0.30888	0.883002	1
55	FAD late	48	1295	6898	163152	0.842884	0.876679	3.70656	0.695854	1
55	MCAO early	24	1295	3769	163152	0.886208	0.802246	1.85328	0.636774	1
55	GF young	43	1295	6789	163152	0.948174	0.797968	3.32046	0.633378	1
55	FMF	5	1295	1410	163152	0.987266	0.446759	0.3861	0.35461	1
55	Aging	27	1295	5821	163152	0.999283	0.584371	2.08494	0.463838	1
55	EAE onset	3	1295	1580	163152	0.999696	0.239214	0.23166	0.189873	1
55	EAE peak	35	1295	8315	163152	0.999993	0.530308	2.7027	0.420926	1
55	APP23	5	1295	2765	163152	0.999997	0.227823	0.3861	0.180832	1
55	Rnaset2	2	1295	2464	163152	1	0.102261	0.15444	0.0811688	1
55	GL261	7	1295	3880	163152	1	0.227295	0.540541	0.180412	1
55	R6/2	28	1295	8220	163152	1	0.42915	2.16216	0.340633	1
55	VSV early	2	1295	2576	163152	1	0.0978153	0.15444	0.0776398	1
55	LPS	51	1295	13323	163152	1	0.482271	3.93822	0.382797	1
55	EAE chronic	2	1295	4779	163152	1	0.0527249	0.15444	0.0418498	1
56	GF young	97	349	6789	163152	3.10113e-51	6.67933	27.7937	1.42878	3.24068e-50	***
56	Controls	170	349	56205	163152	2.83722e-08	1.41397	48.7106	0.302464	1.83018e-07	***
56	R6/2	43	349	8220	163152	7.8464e-08	2.44548	12.3209	0.523114	4.93945e-07	***
56	Cup Re.	2	349	49	163152	0.00502091	19.081	0.573066	4.08163	0.0235285	*
56	FNX early	8	349	1928	163152	0.0575639	1.93977	2.29226	0.414938	0.233156
56	SOD1	8	349	2754	163152	0.239722	1.35798	2.29226	0.290487	0.813344
56	FNX late	7	349	3055	163152	0.479858	1.07116	2.00573	0.229133	1
56	Cup De.	1	349	453	163152	0.621448	1.03197	0.286533	0.220751	1
56	APP23	1	349	2765	163152	0.99745	0.169072	0.286533	0.0361664	1
56	Aging	4	349	5821	163152	0.998601	0.32124	1.14613	0.0687167	1
56	EAE chronic	1	349	4779	163152	0.999969	0.0978205	0.286533	0.0209249	1
56	GvHD	1	349	5293	163152	0.99999	0.0883212	0.286533	0.0188929	1
56	FAD early	3	349	8030	163152	0.999996	0.174652	0.859599	0.0373599	1
56	GF old	1	349	6406	163152	0.999999	0.072976	0.286533	0.0156104	1
56	EAE peak	1	349	8315	163152	1	0.0562218	0.286533	0.0120265	1
56	LPS	1	349	13323	163152	1	0.0350885	0.286533	0.00750582	1
57	EAE peak	30	239	8315	163152	5.69292e-06	2.46294	12.5523	0.360794	3.25088e-05	***
57	EAE onset	11	239	1580	163152	2.63585e-05	4.75259	4.60251	0.696203	0.000143462	***
57	MCAO early	12	239	3769	163152	0.0103268	2.17345	5.02092	0.318387	0.0459215	*
57	FAD late	17	239	6898	163152	0.0264216	1.68237	7.11297	0.246448	0.111333
57	Controls	95	239	56205	163152	0.049849	1.15383	39.749	0.169024	0.204283
57	Cup Re.	1	239	49	163152	0.0693229	13.9315	0.41841	2.04082	0.27132
57	MCAO late	7	239	2503	163152	0.0771947	1.90911	2.92887	0.279664	0.294411
57	EAE chronic	11	239	4779	163152	0.0952465	1.57127	4.60251	0.230174	0.35384
57	FMF	4	239	1410	163152	0.153998	1.93658	1.67364	0.283688	0.546872
57	FNX early	5	239	1928	163152	0.154888	1.77034	2.09205	0.259336	0.546872
57	FAD early	12	239	8030	163152	0.513364	1.02014	5.02092	0.14944	1
57	VSV late	3	239	2631	163152	0.742317	0.778386	1.25523	0.114025	1
57	GL261	4	239	3880	163152	0.821824	0.703757	1.67364	0.103093	1
57	FNX late	3	239	3055	163152	0.826483	0.670355	1.25523	0.0981997	1
57	µMT	1	239	1219	163152	0.83366	0.560004	0.41841	0.0820345	1
57	Rnaset2	2	239	2464	163152	0.877358	0.554094	0.83682	0.0811688	1
57	GvHD	5	239	5293	163152	0.88951	0.644856	2.09205	0.0944644	1
57	SOD1	2	239	2754	163152	0.912892	0.495748	0.83682	0.0726216	1
57	Aging	4	239	5821	163152	0.972532	0.469091	1.67364	0.0687167	1
57	GF old	4	239	6406	163152	0.985329	0.426253	1.67364	0.0624415	1
57	GF young	1	239	6789	163152	0.999962	0.100552	0.41841	0.0147297	1
57	R6/2	1	239	8220	163152	0.999996	0.0830468	0.41841	0.0121655	1
57	LPS	4	239	13323	163152	0.999997	0.204952	1.67364	0.0300233	1
58	GvHD	263	1540	5293	163152	2.54585e-108	5.26412	17.0779	4.96883	3.16716e-107	***
58	Rnaset2	79	1540	2464	163152	2.13689e-20	3.39671	5.12987	3.20617	1.83037e-19	***
58	Aging	105	1540	5821	163152	4.3693e-10	1.91101	6.81818	1.80381	3.04395e-09	***
58	SPF E16	6	1540	37	163152	1.2679e-06	17.1799	0.38961	16.2162	7.57119e-06	***
58	VSV late	42	1540	2631	163152	0.000891181	1.69122	2.72727	1.59635	0.00447733	**
58	Controls	588	1540	56205	163152	0.00114933	1.10834	38.1818	1.04617	0.00571929	**
58	VSV early	37	1540	2576	163152	0.00906548	1.52169	2.4026	1.43634	0.0408337	*
58	SOD1	33	1540	2754	163152	0.101072	1.26947	2.14286	1.19826	0.373216
58	Cup De.	6	1540	453	163152	0.258597	1.40322	0.38961	1.3245	0.857885
58	Cup Re.	1	1540	49	163152	0.371726	2.1621	0.0649351	2.04082	1
58	GL261	36	1540	3880	163152	0.564871	0.982975	2.33766	0.927835	1
58	R6/2	73	1540	8220	163152	0.720561	0.940855	4.74026	0.888078	1
58	FNX late	23	1540	3055	163152	0.88738	0.797606	1.49351	0.752864	1
58	FNX early	12	1540	1928	163152	0.951523	0.659395	0.779221	0.622407	1
58	µMT	6	1540	1219	163152	0.973303	0.521458	0.38961	0.492207	1
58	MCAO late	14	1540	2503	163152	0.987932	0.592569	0.909091	0.559329	1
58	APP23	14	1540	2765	163152	0.996686	0.53642	0.909091	0.506329	1
58	EAE onset	5	1540	1580	163152	0.999156	0.335262	0.324675	0.316456	1
58	GF old	37	1540	6406	163152	0.999636	0.611908	2.4026	0.577584	1
58	FMF	2	1540	1410	163152	0.999979	0.150274	0.12987	0.141844	1
58	GF young	24	1540	6789	163152	1	0.374522	1.55844	0.353513	1
58	MCAO early	7	1540	3769	163152	1	0.196763	0.454545	0.185726	1
58	EAE peak	32	1540	8315	163152	1	0.407718	2.07792	0.384847	1
58	EAE chronic	8	1540	4779	163152	1	0.177347	0.519481	0.167399	1
58	LPS	54	1540	13323	163152	1	0.429401	3.50649	0.405314	1
58	FAD early	21	1540	8030	163152	1	0.277061	1.36364	0.261519	1
58	FAD late	12	1540	6898	163152	1	0.184302	0.779221	0.173963	1
59	LPS	340	395	13323	163152	2.28305e-306	10.5408	86.0759	2.55198	4.58804e-305	***
59	EAE onset	4	395	1580	163152	0.53269	1.04568	1.01266	0.253165	1
59	GvHD	8	395	5293	163152	0.94363	0.624286	2.02532	0.151143	1
59	FNX early	2	395	1928	163152	0.947905	0.428468	0.506329	0.103734	1
59	Rnaset2	2	395	2464	163152	0.982789	0.335262	0.506329	0.0811688	1
59	SOD1	2	395	2754	163152	0.990709	0.299959	0.506329	0.0726216	1
59	APP23	2	395	2765	163152	0.990926	0.298765	0.506329	0.0723327	1
59	MCAO late	1	395	2503	163152	0.997789	0.165019	0.253165	0.0399521	1
59	VSV late	1	395	2631	163152	0.998387	0.156991	0.253165	0.0380084	1
59	Aging	4	395	5821	163152	0.99963	0.28383	1.01266	0.0687167	1
59	EAE chronic	1	395	4779	163152	0.999992	0.0864288	0.253165	0.0209249	1
59	FAD late	2	395	6898	163152	0.999999	0.119757	0.506329	0.0289939	1
59	EAE peak	3	395	8315	163152	1	0.149023	0.759494	0.0360794	1
59	GF young	1	395	6789	163152	1	0.06084	0.253165	0.0147297	1
59	FAD early	2	395	8030	163152	1	0.102875	0.506329	0.0249066	1
59	R6/2	2	395	8220	163152	1	0.100497	0.506329	0.0243309	1
59	Controls	18	395	56205	163152	1	0.13228	4.55696	0.0320256	1
60	FAD late	64	242	6898	163152	1.48475e-32	6.25509	26.4463	0.927805	1.39781e-31	***
60	GL261	20	242	3880	163152	1.81833e-06	3.47516	8.26446	0.515464	1.07353e-05	***
60	FMF	9	242	1410	163152	0.000295188	4.30329	3.71901	0.638298	0.00156584	**
60	GvHD	15	242	5293	163152	0.0133208	1.91059	6.19835	0.283393	0.0584886
60	FNX late	8	242	3055	163152	0.087086	1.76545	3.30579	0.261866	0.328538
60	µMT	3	242	1219	163152	0.271319	1.65918	1.23967	0.246103	0.894412
60	FNX early	4	242	1928	163152	0.321169	1.39872	1.65289	0.207469	1
60	EAE onset	3	242	1580	163152	0.41599	1.28009	1.23967	0.189873	1
60	Cup De.	1	242	453	163152	0.490007	1.48826	0.413223	0.220751	1
60	R6/2	11	242	8220	163152	0.678562	0.90219	4.54545	0.13382	1
60	EAE peak	11	242	8315	163152	0.692955	0.891882	4.54545	0.132291	1
60	Rnaset2	3	242	2464	163152	0.709224	0.820838	1.23967	0.121753	1
60	FAD early	9	242	8030	163152	0.845846	0.755621	3.71901	0.11208	1
60	SOD1	2	242	2754	163152	0.916399	0.489602	0.826446	0.0726216	1
60	GF old	5	242	6406	163152	0.962613	0.526211	2.06612	0.0780518	1
60	Aging	4	242	5821	163152	0.974545	0.463276	1.65289	0.0687167	1
60	MCAO late	1	242	2503	163152	0.976346	0.26935	0.413223	0.0399521	1
60	MCAO early	2	242	3769	163152	0.976565	0.357751	0.826446	0.0530645	1
60	VSV late	1	242	2631	163152	0.980498	0.256245	0.413223	0.0380084	1
60	APP23	1	242	2765	163152	0.984069	0.243827	0.413223	0.0361664	1
60	EAE chronic	1	242	4779	163152	0.999253	0.141072	0.413223	0.0209249	1
60	LPS	7	242	13323	163152	0.999804	0.35422	2.89256	0.0525407	1
60	Controls	56	242	56205	163152	0.999951	0.671723	23.1405	0.0996353	1
60	GF young	1	242	6789	163152	0.999966	0.099305	0.413223	0.0147297	1
61	EAE chronic	1080	1309	4779	163152	0	28.1669	82.5057	22.5989	0	***
61	EAE onset	77	1309	1580	163152	1.16325e-35	6.07416	5.88235	4.87342	1.11523e-34	***
61	MCAO late	62	1309	2503	163152	1.86157e-14	3.08733	4.73644	2.47703	1.44099e-13	***
61	EAE peak	69	1309	8315	163152	0.403964	1.03428	5.2712	0.829826	1
61	VSV early	6	1309	2576	163152	0.999963	0.290307	0.458365	0.232919	1
61	FMF	1	1309	1410	163152	0.999989	0.0883962	0.0763942	0.070922	1
61	Rnaset2	2	1309	2464	163152	1	0.101168	0.152788	0.0811688	1
61	VSV late	1	1309	2631	163152	1	0.0473731	0.0763942	0.0380084	1
61	MCAO early	4	1309	3769	163152	1	0.132278	0.305577	0.106129	1
61	GL261	2	1309	3880	163152	1	0.0642467	0.152788	0.0515464	1
61	Controls	2	1309	56205	163152	1	0.00443514	0.152788	0.0035584	1
61	R6/2	1	1309	8220	163152	1	0.0151629	0.0763942	0.0121655	1
61	GvHD	1	1309	5293	163152	1	0.0235478	0.0763942	0.0188929	1
61	Aging	1	1309	5821	163152	1	0.0214119	0.0763942	0.0171792	1
62	EAE chronic	208	262	4779	163152	1.45672e-265	27.103	79.3893	4.35237	2.76776e-264	***
62	MCAO late	19	262	2503	163152	3.49405e-08	4.72698	7.25191	0.759089	2.24005e-07	***
62	EAE onset	6	262	1580	163152	0.0435916	2.36475	2.29008	0.379747	0.180767
62	VSV early	5	262	2576	163152	0.398079	1.20869	1.9084	0.194099	1
62	EAE peak	13	262	8315	163152	0.579004	0.973581	4.96183	0.156344	1
62	Rnaset2	2	262	2464	163152	0.90708	0.505453	0.763359	0.0811688	1
62	VSV late	2	262	2631	163152	0.925351	0.473369	0.763359	0.0760167	1
62	GL261	2	262	3880	163152	0.986575	0.320988	0.763359	0.0515464	1
62	SOD1	1	262	2754	163152	0.988483	0.226114	0.381679	0.0363108	1
62	MCAO early	1	262	3769	163152	0.99782	0.165221	0.381679	0.0265322	1
62	GvHD	1	262	5293	163152	0.999824	0.117649	0.381679	0.0188929	1
62	Controls	2	262	56205	163152	1	0.0221588	0.763359	0.0035584	1
63	GL261	435	776	3880	163152	0	23.5716	56.0567	11.2113	0	***
63	FMF	315	776	1410	163152	0	46.9702	40.5928	22.3404	0	***
63	EAE onset	4	776	1580	163152	0.942687	0.532272	0.515464	0.253165	1
63	VSV early	2	776	2576	163152	0.999943	0.163236	0.257732	0.0776398	1
63	MCAO late	1	776	2503	163152	0.999994	0.0839982	0.128866	0.0399521	1
63	MCAO early	3	776	3769	163152	0.999998	0.16735	0.386598	0.0795967	1
63	EAE chronic	5	776	4779	163152	0.999999	0.21997	0.64433	0.104624	1
63	EAE peak	6	776	8315	163152	1	0.151712	0.773196	0.0721587	1
63	FAD late	1	776	6898	163152	1	0.0304795	0.128866	0.014497	1
63	Controls	4	776	56205	163152	1	0.0149629	0.515464	0.0071168	1
64	EAE peak	90	314	8315	163152	7.45438e-42	5.62397	28.6624	1.08238	7.3489e-41	***
64	GL261	26	314	3880	163152	5.41715e-08	3.4818	8.28025	0.670103	3.45178e-07	***
64	Cup Re.	4	314	49	163152	2.66333e-06	42.4157	1.27389	8.16327	1.56359e-05	***
64	EAE onset	14	314	1580	163152	3.18641e-06	4.60398	4.4586	0.886076	1.83967e-05	***
64	FMF	12	314	1410	163152	2.37419e-05	4.42206	3.82166	0.851064	0.00013058	***
64	Rnaset2	16	314	2464	163152	3.01225e-05	3.37398	5.09554	0.649351	0.000162258	***
64	SPF E16	1	314	37	163152	0.0688046	14.043	0.318471	2.7027	0.270304
64	VSV early	7	314	2576	163152	0.230304	1.41194	2.2293	0.271739	0.789074
64	Controls	108	314	56205	163152	0.529363	0.998416	34.3949	0.192154	1
64	EAE chronic	9	314	4779	163152	0.572524	0.978517	2.86624	0.188324	1
64	MCAO late	4	314	2503	163152	0.710756	0.830351	1.27389	0.159808	1
64	GF young	8	314	6789	163152	0.951398	0.612276	2.54777	0.117838	1
64	VSV late	2	314	2631	163152	0.962831	0.394977	0.636943	0.0760167	1
64	GvHD	5	314	5293	163152	0.975868	0.49083	1.59236	0.0944644	1
64	MCAO early	2	314	3769	163152	0.994555	0.275719	0.636943	0.0530645	1
64	GF old	1	314	6406	163152	0.999997	0.0811103	0.318471	0.0156104	1
64	FAD late	1	314	6898	163152	0.999999	0.0753251	0.318471	0.014497	1
64	R6/2	1	314	8220	163152	1	0.0632107	0.318471	0.0121655	1
64	LPS	3	314	13323	163152	1	0.116999	0.955414	0.0225175	1
65	GL261	259	295	3880	163152	0	36.918	87.7966	6.67526	0	***
65	FMF	33	295	1410	163152	3.69954e-26	12.9439	11.1864	2.34043	3.30429e-25	***
65	Controls	3	295	56205	163152	1	0.02952	1.01695	0.0053376	1
66	EAE peak	232	251	8315	163152	3.40762e-274	18.1361	92.4303	2.79014	6.59438e-273	***
66	EAE onset	7	251	1580	163152	0.0118498	2.87978	2.78884	0.443038	0.0524707
66	EAE chronic	12	251	4779	163152	0.0677925	1.63216	4.78088	0.251099	0.267333
67	EAE peak	175	180	8315	163152	1.18626e-218	19.0764	97.2222	2.10463	2.10108e-217	***
67	EAE onset	3	180	1580	163152	0.253836	1.72101	1.66667	0.189873	0.846578
67	VSV early	1	180	2576	163152	0.943089	0.351863	0.555556	0.0388199	1
67	GL261	1	180	3880	163152	0.986896	0.233608	0.555556	0.0257732	1
68	EAE peak	533	542	8315	163152	0	19.2956	98.3395	6.4101	0	***
68	EAE onset	3	542	1580	163152	0.896332	0.571554	0.553506	0.189873	1
68	FMF	1	542	1410	163152	0.991016	0.213488	0.184502	0.070922	1
68	GL261	2	542	3880	163152	0.99997	0.155164	0.369004	0.0515464	1
68	EAE chronic	3	542	4779	163152	0.999985	0.188963	0.553506	0.0627746	1
69	EAE peak	307	401	8315	163152	0	15.0219	76.5586	3.69212	3.46379e-307	***
69	EAE chronic	59	401	4779	163152	3.92291e-24	5.023	14.7132	1.23457	3.4162e-23	***
69	EAE onset	32	401	1580	163152	1.84537e-19	8.24026	7.98005	2.02532	1.56782e-18	***
69	FMF	1	401	1410	163152	0.969343	0.288555	0.249377	0.070922	1
69	VSV early	1	401	2576	163152	0.998321	0.157944	0.249377	0.0388199	1
69	LPS	1	401	13323	163152	1	0.0305384	0.249377	0.00750582	1
70	FMF	276	315	1410	163152	0	101.385	87.619	19.5745	0	***
70	GL261	39	315	3880	163152	7.4222e-17	5.20613	12.381	1.00515	6.05953e-16	***
71	EAE peak	535	613	8315	163152	0	17.1247	87.2757	6.43416	0	***
71	EAE onset	31	613	1580	163152	1.85664e-13	5.222	5.0571	1.96203	1.4162e-12	***
71	GL261	23	613	3880	163152	0.0232866	1.57771	3.75204	0.592784	0.0989206
71	FMF	10	613	1410	163152	0.0429124	1.88761	1.63132	0.70922	0.178659
71	VSV early	10	613	2576	163152	0.502132	1.0332	1.63132	0.388199	1
71	EAE chronic	3	613	4779	163152	0.999998	0.167077	0.489396	0.0627746	1
71	MCAO early	1	613	3769	163152	0.999999	0.0706164	0.163132	0.0265322	1
72	EAE chronic	143	212	4779	163152	6.86814e-165	23.028	67.4528	2.99226	1.07122e-163	***
72	EAE onset	21	212	1580	163152	3.89701e-15	10.2287	9.90566	1.32911	3.08513e-14	***
72	MCAO late	25	212	2503	163152	5.37423e-15	7.68663	11.7925	0.998801	4.1911e-14	***
72	GL261	14	212	3880	163152	0.000622122	2.77685	6.60377	0.360825	0.0031713	**
72	MCAO early	4	212	3769	163152	0.723701	0.816752	1.88679	0.106129	1
72	FMF	1	212	1410	163152	0.841391	0.545805	0.471698	0.070922	1
72	EAE peak	4	212	8315	163152	0.995143	0.370215	1.88679	0.0481058	1
73	GL261	377	417	3880	163152	0	38.016	90.4077	9.71649	0	***
73	SPF E16	6	417	37	163152	5.84666e-10	63.4462	1.43885	16.2162	4.01958e-09	***
73	FMF	20	417	1410	163152	1.22757e-09	5.54967	4.79616	1.41844	8.22316e-09	***
73	EAE onset	5	417	1580	163152	0.378691	1.23814	1.19904	0.316456	1
73	MCAO late	3	417	2503	163152	0.954925	0.468939	0.719424	0.119856	1
73	Rnaset2	1	417	2464	163152	0.99826	0.158787	0.239808	0.0405844	1
73	MCAO early	2	417	3769	163152	0.999371	0.207616	0.479616	0.0530645	1
73	EAE chronic	1	417	4779	163152	0.999996	0.081869	0.239808	0.0209249	1
73	GvHD	1	417	5293	163152	0.999999	0.0739187	0.239808	0.0188929	1
73	Controls	1	417	56205	163152	1	0.00696116	0.239808	0.0017792	1
74	VSV early	173	533	2576	163152	8.68615e-173	20.5573	32.4578	6.71584	1.41828e-171	***
74	EAE onset	132	533	1580	163152	2.32005e-142	25.573	24.7655	8.35443	3.32117e-141	***
74	GL261	64	533	3880	163152	6.39228e-26	5.04909	12.0075	1.64948	5.66096e-25	***
74	MCAO late	44	533	2503	163152	4.19069e-19	5.38093	8.25516	1.75789	3.53167e-18	***
74	EAE peak	62	533	8315	163152	1.96149e-09	2.28242	11.6323	0.74564	1.30558e-08	***
74	FMF	15	533	1410	163152	8.30495e-05	3.2564	2.81426	1.06383	0.000442789	***
74	EAE chronic	22	533	4779	163152	0.0703912	1.40913	4.12758	0.460347	0.274473
74	µMT	1	533	1219	163152	0.981755	0.251109	0.187617	0.0820345	1
74	Rnaset2	3	533	2464	163152	0.987338	0.372688	0.562852	0.121753	1
74	VSV late	2	533	2631	163152	0.99834	0.232688	0.375235	0.0760167	1
74	SOD1	1	533	2754	163152	0.999887	0.111148	0.187617	0.0363108	1
74	MCAO early	2	533	3769	163152	0.999948	0.162431	0.375235	0.0530645	1
74	GvHD	3	533	5293	163152	0.999996	0.173494	0.562852	0.0566786	1
74	Controls	7	533	56205	163152	1	0.0381231	1.31332	0.0124544	1
74	LPS	2	533	13323	163152	1	0.0459508	0.375235	0.0150116	1
75	GL261	110	181	3880	163152	2.75441e-129	25.5549	60.7735	2.83505	3.78731e-128	***
75	FMF	67	181	1410	163152	1.81012e-89	42.8321	37.0166	4.75177	2.17423e-88	***
75	EAE onset	2	181	1580	163152	0.524225	1.141	1.10497	0.126582	1
75	EAE peak	1	181	8315	163152	0.999923	0.108406	0.552486	0.0120265	1
75	Controls	1	181	56205	163152	1	0.0160376	0.552486	0.0017792	1
76	GL261	379	514	3880	163152	0	31.0054	73.7354	9.76804	0	***
76	FMF	128	514	1410	163152	8.15308e-145	28.8151	24.9027	9.07801	1.21714e-143	***
76	VSV early	2	514	2576	163152	0.997436	0.246441	0.389105	0.0776398	1
76	EAE chronic	1	514	4779	163152	1	0.066419	0.194553	0.0209249	1
76	FAD late	1	514	6898	163152	1	0.0460157	0.194553	0.014497	1
76	EAE peak	2	514	8315	163152	1	0.0763479	0.389105	0.0240529	1
76	Controls	1	514	56205	163152	1	0.00564748	0.194553	0.0017792	1
77	GL261	116	175	3880	163152	4.92418e-143	27.8728	66.2857	2.98969	7.1469e-142	***
77	FMF	56	175	1410	163152	1.00933e-70	37.0274	32	3.97163	1.14647e-69	***
77	EAE onset	1	175	1580	163152	0.81803	0.590061	0.571429	0.0632911	1
77	MCAO late	1	175	2503	163152	0.933265	0.372472	0.571429	0.0399521	1
77	Controls	1	175	56205	163152	1	0.0165874	0.571429	0.0017792	1
78	EAE peak	31	71	8315	163152	1.34808e-21	8.56709	43.662	0.37282	1.16425e-20	***
78	SPF E16	1	71	37	163152	0.0159778	62.1058	1.40845	2.7027	0.0696893
78	GvHD	5	71	5293	163152	0.0808078	2.17071	7.04225	0.0944644	0.30707
78	EAE onset	2	71	1580	163152	0.150944	2.90875	2.8169	0.126582	0.53835
78	EAE chronic	4	71	4779	163152	0.154903	1.92334	5.6338	0.0836995	0.546872
78	Controls	26	71	56205	163152	0.392875	1.063	36.6197	0.0462592	1
78	Rnaset2	1	71	2464	163152	0.660638	0.932596	1.40845	0.0405844	1
78	SOD1	1	71	2754	163152	0.701495	0.834392	1.40845	0.0363108	1

## Sheet: Figure 5C
Mouse microglia super clusters gene expression comparison
Spearman correlation (ρ) matrix
	MHC	Phagocytosis	Proliferation	IFN	Neuroprotection	Surveillance	Inflammation	Cytokine
MHC	1	-0.0019202	0.0180746	0.0119445	-0.0174049	-0.11709	-0.0533858	0.0911867
Phagocytosis	-0.0019202	1	-0.136146	-0.06424	0.12933	0.00545832	-0.110548	-0.210202
Proliferation	0.0180746	-0.136146	1	0.103204	-0.0755097	-0.142417	0.0910971	-0.00636195
IFN	0.0119445	-0.06424	0.103204	1	0.139935	-0.250043	-0.0347533	-0.0257808
Neuroprotection	-0.0174049	0.12933	-0.0755097	0.139935	1	-0.31385	-0.264544	-0.00544578
Surveillance	-0.11709	0.00545832	-0.142417	-0.250043	-0.31385	1	0.138819	-0.259652
Inflammation	-0.0533858	-0.110548	0.0910971	-0.0347533	-0.264544	0.138819	1	-0.0846692
Cytokine	0.0911867	-0.210202	-0.00636195	-0.0257808	-0.00544578	-0.259652	-0.0846692	1
Spearman correlation p values
	MHC	Phagocytosis	Proliferation	IFN	Neuroprotection	Surveillance	Inflammation	Cytokine
MHC	0	0.646978	1.62433e-05	0.00438782	3.30529e-05	8.70023e-173	3.47556e-37	2.68595e-105
Phagocytosis	0.646978	0	1.9559e-233	4.32819e-53	1.16518e-210	0.192981	4.00362e-154	0
Proliferation	1.62433e-05	1.9559e-233	0	1.75462e-134	1.04064e-72	1.85182e-255	4.2939e-105	0.129183
IFN	0.00438782	4.32819e-53	1.75462e-134	0	1.28793e-246	0	1.12196e-16	7.76284e-10
Neuroprotection	3.30529e-05	1.16518e-210	1.04064e-72	1.28793e-246	0	0	0	0.194006
Surveillance	8.70023e-173	0.192981	1.85182e-255	0	0	0	1.07703e-242	0
Inflammation	3.47556e-37	4.00362e-154	4.2939e-105	1.12196e-16	0	1.07703e-242	0	5.35039e-91
Cytokine	2.68595e-105	0	0.129183	7.76284e-10	0.194006	0	5.35039e-91	0
Stars
	MHC	Phagocytosis	Proliferation	IFN	Neuroprotection	Surveillance	Inflammation	Cytokine
MHC	***		***	**	***	***	***	***
Phagocytosis		***	***	***	***		***	***
Proliferation	***	***	***	***	***	***	***
IFN	**	***	***	***	***	***	***	***
Neuroprotection	***	***	***	***	***	***	***
Surveillance	***		***	***	***	***	***	***
Inflammation	***	***	***	***	***	***	***	***
Cytokine	***	***		***		***	***	***

## Sheet: Figure 5D
microglia clusters acroos regions and condition
Tissue_label	Condition	Cluster_count	Nuclei_count
Brainstem	Homeostasis	3	91
Brainstem	Non-homeostasis	37	4302
CC	Homeostasis	1	535
CC	Non-homeostasis	33	1491
Cerebellum	Homeostasis	2	4
Cerebellum	Non-homeostasis	10	49
Cortex	Homeostasis	4	18149
Cortex	Non-homeostasis	50	67148
Facial nucleus	Homeostasis	3	1067
Facial nucleus	Non-homeostasis	30	4893
Hippocampus	Homeostasis	3	6283
Hippocampus	Non-homeostasis	42	22849
OB	Non-homeostasis	11	54
Spinal cord	Homeostasis	4	594
Spinal cord	Non-homeostasis	46	11552
Striatum	Homeostasis	2	70
Striatum	Non-homeostasis	24	12577
model	family	disp	term	estimate	exp_est	std.error	statistic	p.value	stars
GLM (no RE)	Poisson	1.13278	ConditionNon-homeostasis	2.0932	8.11082	0.227298	9.20907	3.28964e-20	****
GLMM (Region RE)	Poisson	0.869626	ConditionNon-homeostasis	2.09367	8.11466	0.229303	9.13061	6.81167e-20	****

## Sheet: Figure 5E
Source data and statistics for CD74 quantitation inFig 5E
control	5x FAD	APP23	R6/2	SOD1-Tg	Rnaset-2	VSV	Cup	EAE	FNX	LPS	MCAO	GBM	FMF	µMT	GvHD	GF	GF 2 YR	E16	2 YR WT
0	9.09091	0	0	0	0	27.2727	11.9298	100	0	15	3.84615	92.3077	84.6154	0	0	0	0	0	0
0	7.14286	0	0	0	0	13.0435	11.3043	97.0588	0	4.54545	0	96.1538	92.8571	0	0	0	0	0	0
0	11.3636	0	0	0	0	65.2174	10.4348	93.4783	44.1176	8.33333	8.69565	91.8367	88.8889	0	0	0	0	0	0
0	12.6214						21.0191	99				87.8788			0	0			0
0							12.0805
ANOVA results								Kruskal Wallis test multiple comparisons
Table Analyzed	CD74							Number of families	1
								Number of comparisons per family	19
Kruskal-Wallis test								Alpha	0.05
P value	<0,0001
Exact or approximate P value?	Approximate							Dunn's multiple comparisons test	Mean rank diff,	Significant?	Summary	Adjusted P Value	A-?
P value summary	****							control vs. 5x FAD	-27.5	No	ns	0.4605	B	5x FAD
Do the medians vary signif. (P < 0.05)?	Yes							control vs. APP23	0	No	ns	>0,9999	C	APP23
Number of groups	20							control vs. R6/2	0	No	ns	>0,9999	D	R6/2
Kruskal-Wallis statistic	64.49							control vs. SOD1-Tg	0	No	ns	>0,9999	E	SOD1-Tg
								control vs. Rnaset-2	0	No	ns	>0,9999	F	Rnaset-2
Data summary								control vs. VSV	-35.67	No	ns	0.138	G	VSV
Number of treatments (columns)	20							control vs. Cup	-30.2	No	ns	0.1648	H	Cup
Number of values (total)	70							control vs. EAE	-47.25	Yes	**	0.0021	I	EAE
								control vs. FNX	-12.33	No	ns	>0,9999	J	FNX
								control vs. LPS	-26.67	No	ns	0.85	K	LPS
								control vs. MCAO	-15.33	No	ns	>0,9999	L	MCAO
								control vs. GBM	-42.75	Yes	**	0.0087	M	GBM
								control vs. FMF	-41.33	Yes	*	0.0354	N	FMF
								control vs. µMT	0	No	ns	>0,9999	O	µMT
								control vs. GvHD	0	No	ns	>0,9999	P	GvHD
								control vs. GF	0	No	ns	>0,9999	Q	GF
								control vs. GF 2 YR	0	No	ns	>0,9999	R	GF 2 YR
								control vs. E16	0	No	ns	>0,9999	S	E16
								control vs. 2 YR WT	0	No	ns	>0,9999	T	2 YR WT
								Test details	Mean rank 1	Mean rank 2	Mean rank diff,	n1	n2	Z
								control vs. 5x FAD	21	48.5	-27.5	5	4	2.253
								control vs. APP23	21	21	0	5	3	0
								control vs. R6/2	21	21	0	5	3	0
								control vs. SOD1-Tg	21	21	0	5	3	0
								control vs. Rnaset-2	21	21	0	5	3	0
								control vs. VSV	21	56.67	-35.67	5	3	2.685
								control vs. Cup	21	51.2	-30.2	5	5	2.625
								control vs. EAE	21	68.25	-47.25	5	4	3.872
								control vs. FNX	21	33.33	-12.33	5	3	0.9283
								control vs. LPS	21	47.67	-26.67	5	3	2.007
								control vs. MCAO	21	36.33	-15.33	5	3	1.154
								control vs. GBM	21	63.75	-42.75	5	4	3.503
								control vs. FMF	21	62.33	-41.33	5	3	3.111
								control vs. µMT	21	21	0	5	3	0
								control vs. GvHD	21	21	0	5	4	0
								control vs. GF	21	21	0	5	4	0
								control vs. GF 2 YR	21	21	0	5	3	0
								control vs. E16	21	21	0	5	3	0
								control vs. 2 YR WT	21	21	0	5	4	0
Source data and statistics for Msr1 quantitation inFig 5E
control	5x FAD	APP23	R6/2	SOD1-Tg	Rnaset-2	VSV	Cup	EAE	FNX	LPS	MCAO	GBM	FMF	µMT	GvHD	GF	GF 2 YR	E16	2 YR WT
0	0	0	0	0	0	0	3.30579	0	0	97.4359	0	0	0	0	0	0	0	0	0
0	0	0	0	0	0	0	6.14035	1.35135	0	100	0	0	0	0	0	0	0	0	0
0	4.7619	3.7037	0	0	0	0	6.64452	18.75	5.12821	76	0	0	0	0	0	0	0	0	0
0	0	0	0			20.8333	0.771208	6.89655		87.8049	0					0	0	0	0
0
ANOVA results								Kruskal Wallis test multiple comparisons
Table Analyzed	Msr1							Number of families	1
								Number of comparisons per family	19
Kruskal-Wallis test								Alpha	0.05
P value	<0,0001
Exact or approximate P value?	Approximate							Dunn's multiple comparisons test	Mean rank diff,	Significant?	Summary	Adjusted P Value	A-?
P value summary	****							control vs. 5x FAD	-8.5	No	ns	>0,9999	B	5x FAD
Do the medians vary signif. (P < 0.05)?	Yes							control vs. APP23	-8.25	No	ns	>0,9999	C	APP23
Number of groups	20							control vs. R6/2	0	No	ns	>0,9999	D	R6/2
Kruskal-Wallis statistic	52.19							control vs. SOD1-Tg	0	No	ns	>0,9999	E	SOD1-Tg
								control vs. Rnaset-2	0	No	ns	>0,9999	F	Rnaset-2
Data summary								control vs. VSV	-10	No	ns	>0,9999	G	VSV
Number of treatments (columns)	20							control vs. Cup	-33.75	Yes	*	0.0164	H	Cup
Number of values (total)	74							control vs. EAE	-27	No	ns	0.1463	I	EAE
								control vs. FNX	-11.67	No	ns	>0,9999	J	FNX
								control vs. LPS	-42.5	Yes	***	0.0005	K	LPS
								control vs. MCAO	0	No	ns	>0,9999	L	MCAO
								control vs. GBM	0	No	ns	>0,9999	M	GBM
								control vs. FMF	0	No	ns	>0,9999	N	FMF
								control vs. µMT	0	No	ns	>0,9999	O	µMT
								control vs. GvHD	0	No	ns	>0,9999	P	GvHD
								control vs. GF	0	No	ns	>0,9999	Q	GF
								control vs. GF 2 YR	0	No	ns	>0,9999	R	GF 2 YR
								control vs. E16	0	No	ns	>0,9999	S	E16
								control vs. 2 YR WT	0	No	ns	>0,9999	T	2 YR WT
								Test details	Mean rank 1	Mean rank 2	Mean rank diff,	n1	n2	Z
								control vs. 5x FAD	30	38.5	-8.5	5	4	0.8389
								control vs. APP23	30	38.25	-8.25	5	4	0.8143
								control vs. R6/2	30	30	0	5	4	0
								control vs. SOD1-Tg	30	30	0	5	3	0
								control vs. Rnaset-2	30	30	0	5	3	0
								control vs. VSV	30	40	-10	5	4	0.987
								control vs. Cup	30	63.75	-33.75	5	4	3.331
								control vs. EAE	30	57	-27	5	4	2.665
								control vs. FNX	30	41.67	-11.67	5	3	1.058
								control vs. LPS	30	72.5	-42.5	5	4	4.195
								control vs. MCAO	30	30	0	5	4	0
								control vs. GBM	30	30	0	5	3	0
								control vs. FMF	30	30	0	5	3	0
								control vs. µMT	30	30	0	5	3	0
								control vs. GvHD	30	30	0	5	3	0
								control vs. GF	30	30	0	5	4	0
								control vs. GF 2 YR	30	30	0	5	4	0
								control vs. E16	30	30	0	5	4	0
								control vs. 2 YR WT	30	30	0	5	4	0
