# Supplementary material for: A transcriptomic microglia taxonomy across mouse and human pathologies
Source: Nat Immunol. 2026 Mar 25;27(5):1066–80. doi: 10.1038/s41590-026-02472-z (PMC7618987; doi:10.1038/s41590-026-02472-z)
Supplement: Supplementary file 10 — Raw data and descriptive P values. [file 41590_2026_2472_MOESM10_ESM.xlsx]

## Sheet: Figure 6D
Pearsons correlation matrix for superclusters
	Human-Cytokine	Human-Homeostatic	Human-IFN	Human-Inflammation	Human-MHC	Human-Neuroprotection	Human-Phagocytosis	Human-Proliferation
Mouse-Cytokine	0.277402	-0.186765	0.0748092	-0.141307	0.144415	0.00183978	0.0971912	-0.0826899
Mouse-Homeostatic	-0.0145802	0.117956	-0.122534	0.02466	-0.0540817	0.00354158	-0.0789862	0.000695532
Mouse-IFN	0.0113382	-0.0594989	0.236342	0.0383083	0.043432	0.018349	0.00247943	0.0156596
Mouse-Inflammation	0.0691028	-0.0265032	0.100114	0.00515184	-0.0482451	-0.0812812	-0.000848104	-0.0929335
Mouse-MHC	-0.0250571	-0.12762	0.0882487	-0.15524	0.462405	-0.0132933	0.135095	0.0212387
Mouse-Neuroprotection	-0.0477692	-0.116005	0.075446	0.0625618	-0.0401431	0.0590057	0.0918966	0.144702
Mouse-Phagocytosis	0.0213962	-0.13718	0.0670125	-0.0244146	0.0736958	0.0917177	0.116953	0.109844
Mouse-Proliferation	-0.0296095	0.0126469	0.0502693	-0.00832312	0.0647716	0.00304396	-0.0256255	-0.0108547
Pearsons correlation matrix p values for superclusters
	Human-Cytokine	Human-Homeostatic	Human-IFN	Human-Inflammation	Human-MHC	Human-Neuroprotection	Human-Phagocytosis	Human-Proliferation
Mouse-Cytokine	3.8902e-54	5.95601e-25	4.1046e-05	7.51516e-15	1.8903e-15	0.919767	9.61821e-08	5.7606e-06
Mouse-Homeostatic	0.424696	9.1309e-11	1.64982e-11	0.176911	0.00304548	0.846254	1.48289e-05	0.969624
Mouse-IFN	0.534744	0.00111248	2.33736e-39	0.0358938	0.0173597	0.315049	0.892021	0.391221
Mouse-Inflammation	0.000151946	0.146699	3.90749e-08	0.777896	0.00821922	8.293e-06	0.962965	3.41282e-07
Mouse-MHC	0.170039	2.28569e-12	1.29178e-06	1.21806e-17	7.70097e-159	0.466716	1.08202e-13	0.244854
Mouse-Neuroprotection	0.00887506	1.85673e-10	3.52607e-05	0.000606739	0.0278994	0.0012235	4.60795e-07	1.66189e-15
Mouse-Phagocytosis	0.241372	4.48106e-14	0.000239696	0.18126	5.33837e-05	4.8514e-07	1.31707e-10	1.61793e-09
Mouse-Proliferation	0.104919	0.488661	0.00588799	0.64861	0.000385326	0.867641	0.160553	0.552308
Stars for superclusters
	Human-Cytokine	Human-Homeostatic	Human-IFN	Human-Inflammation	Human-MHC	Human-Neuroprotection	Human-Phagocytosis	Human-Proliferation
Mouse-Cytokine	***	***	***	***	***		***	***
Mouse-Homeostatic		***	***		*		***
Mouse-IFN		*	***
Mouse-Inflammation	**		***		*	***		***
Mouse-MHC		***	***	***	***		***
Mouse-Neuroprotection	*	***	***	**		*	***	***
Mouse-Phagocytosis		***	**		***	***	***	***
Mouse-Proliferation			*		**

## Sheet: Figure 6E corelations data
Pearsons correlation matrix for microglia clusters
	1	2	3	4	5	6	7	8	9	10	11	12	13	14	15	16	17	18	19	20	21	22	23	24	25	26	27	28	29	30	31	32	33	34	35	36	37	38	39	40	41	42	43	44	45	46	47	48	49
1	-0.127522	0.281465	0.113704	0.103819	-0.00266643	0.0888481	-0.0070716	0.0132357	0.156379	0.0984921	-0.0921195	0.137834	-0.0856279	-0.123205	-0.111922	-0.15199	-0.152045	-0.147028	-0.159236	-0.180687	-0.167593	-0.055403	-0.0521729	-0.0688824	-0.0190691	-0.0646688	-0.0370962	0.116161	-0.0859217	-0.114441	-0.0464356	0.00329726	0.00206944	-0.0390395	0.0268968	-0.125627	-0.0294098	-0.0676961	-0.0110531	0.200599	0.138424	-0.0118017	0.0143738	-0.0471527	-0.108155	-0.0859361	0.032991	0.04843	0.00673353
2	-0.0846862	0.150252	0.0405438	0.036329	0.105778	0.223001	0.086323	0.0635154	0.261435	-0.0264176	-0.137186	0.0586183	-0.075253	-0.104981	-0.0808124	-0.131791	-0.107193	-0.113413	-0.154219	-0.188151	-0.107749	-0.0295209	-0.0482941	-0.046124	-0.0158437	-0.00171264	0.0326353	0.084612	-0.0345561	-0.0856446	0.0422321	-0.0118681	-0.0697212	0.0545198	-0.0498336	-0.152629	-0.00951826	-0.0246526	0.0163165	0.16441	0.1122	-0.071857	0.0244472	-0.0759948	-0.106222	-0.0813873	0.0564614	0.0507574	0.00101583
3	-0.0490303	0.0869876	0.0626166	0.0563034	0.130297	0.132296	0.0922343	0.0676128	0.216548	-0.15445	-0.0677508	0.111545	-0.0523155	0.0287682	0.0664996	0.0199196	0.032085	0.0125334	0.00016831	-0.0280368	0.0149837	0.085118	0.100812	0.077959	0.0593633	0.0560179	0.0736995	0.154562	-0.0393248	-0.0528249	0.0964467	-0.00837534	0.0574377	0.0437537	-0.111067	-0.0968622	-0.0161628	-0.0376943	-0.0116557	0.150652	0.0928233	-0.0376201	0.122946	-0.00395624	0.0131091	-0.0201967	0.0551165	0.0725259	0.016464
4	-0.168638	0.23456	0.151467	0.130496	0.0464417	0.142686	-0.0216079	0.0177378	0.29034	-0.124968	-0.0785512	0.166105	-0.0868667	-0.00400924	0.0261771	-0.0254093	-0.0218245	-0.00168983	-0.042107	-0.068097	-0.0316931	0.110354	0.0729691	0.0832127	0.123776	0.0682237	0.0822156	0.213918	0.0849364	0.0204297	0.106783	0.0164177	0.0491807	0.0338416	-0.0574981	-0.138507	0.0694989	0.0202572	0.104552	0.250253	0.135391	-0.0531189	0.156042	0.0152995	-0.022252	-0.0513127	0.0375163	0.126595	0.029239
5	-0.211704	0.656665	0.256405	0.175056	-0.20313	-0.0374024	-0.225787	-0.0519986	0.105776	0.279361	-0.0729628	0.429832	-0.0792944	-0.12489	-0.152262	-0.136391	-0.17052	-0.172271	-0.129333	-0.144579	-0.219926	-0.09879	-0.080788	-0.0966833	-0.00742135	-0.122303	-0.11297	0.169715	-0.0183962	-0.0535369	-0.156258	0.0497845	0.0252127	-0.152615	0.0576929	-0.0935732	-0.0227149	-0.0687593	0.0251466	0.291686	0.169479	-0.036867	0.10388	0.145855	-0.123388	-0.11409	-0.0580615	0.0235734	-0.0278707
6	0.0760854	-0.193022	-0.0418779	-0.0332285	0.163979	0.0703277	0.142004	0.0785846	0.0690512	-0.20681	0.0174477	-0.0425814	0.0356723	0.0331045	0.0750893	0.04165	0.0799602	0.0646322	0.0437026	0.0421847	0.11764	0.0686541	0.0241804	0.0300927	-0.024642	0.0444561	0.0586813	-0.0433072	-0.0185049	-0.0226965	0.0819065	-0.0484847	-0.0295759	0.10335	-0.039383	0.0175479	0.0537855	0.093114	0.0105092	-0.0613887	-0.0295708	0.0337409	0.069424	0.0238693	0.0660693	0.0546407	0.0639386	0.0363818	0.0356847
7	0.0540243	-0.00750827	-0.0355964	-0.0277919	0.104005	0.130466	0.116426	0.0527276	0.192555	-0.149927	-0.0451492	-0.00628011	-0.0274202	0.0171065	0.0538099	0.0034909	0.0381092	0.0186216	0.00908935	-0.017508	0.0379613	0.0323694	0.0430646	0.0285368	0.00434702	0.0344786	0.0391093	0.0618451	-0.0519917	-0.0165709	0.0686416	0.00462438	0.000757651	0.0455619	-0.117023	-0.0617223	-0.049532	-0.00833688	-0.0880375	0.0465386	0.00166442	-0.0219523	0.0382366	-0.0144652	0.000925269	-0.0200794	0.037305	0.0258915	-0.01867
8	-0.116195	0.119514	0.0530728	0.0771077	0.00778898	0.0638093	-0.0292902	0.0115282	0.134696	0.032741	-0.0511214	-0.00259217	-0.0669504	-0.0868984	-0.078521	-0.114973	-0.120096	-0.0789241	-0.126514	-0.124189	-0.114903	-0.00415285	-0.048561	-0.037162	0.0249037	-0.0326031	-0.014551	0.0424561	0.0247719	-0.00485804	-0.0103408	0.0285299	-0.0215255	0.0111476	0.0714607	-0.114756	0.0861361	0.0231799	0.0953078	0.10211	0.068575	0.00163097	0.00616385	-0.0508318	-0.0723468	-0.0734463	0.0358982	0.0690072	0.0275596
9	0.0108313	0.00599139	0.0793285	0.0585394	0.0191381	0.00836931	0.0247197	0.0503302	-0.0257589	0.0387092	-0.00140441	0.0204867	0.0242505	-0.0352391	-0.0317319	-0.0565235	-0.0612478	-0.0603183	-0.0410374	-0.0710761	-0.0681158	-0.0293342	0.0050754	-0.0377029	-0.0382108	-0.0193809	-0.00139722	0.0138381	-0.0930139	-0.0892309	-0.0119088	0.0140546	0.0418499	-6.03407e-05	0.0116442	-0.0107153	-0.026934	-0.0627734	-0.0332791	0.0251896	0.0250566	0.0354866	-0.025406	-0.0490837	-0.0381592	-0.00742899	0.00743194	-0.00638971	0.00035377
10	0.10264	-0.118194	-0.0757284	-0.0869212	0.0189374	-0.0100076	0.0437702	0.0342874	-0.0539022	0.0082854	0.0374028	-0.106578	0.0166356	0.00182266	-0.00461226	0.0111428	0.0277771	0.0283111	0.0210693	0.044641	0.0676872	-0.0411229	-0.0204786	-0.0379407	-0.0699974	0.00643314	-0.00236247	-0.0856099	-0.105086	-0.0403888	0.0178209	-0.0221127	-0.019913	-0.00829989	-0.0362774	-0.0225649	-0.06573	-0.0858462	-0.0917361	-0.0944139	-0.0793057	-0.0159394	-0.0590732	-0.0324759	0.0150202	-0.0354035	-0.0261428	-0.0665357	-0.0484322
11	0.00387498	0.0356105	-0.0609895	-0.0638973	-0.239305	-0.225583	-0.194251	-0.0403994	-0.352484	0.448939	0.0548709	-0.0975388	0.0786074	-0.154421	-0.211212	-0.156058	-0.196749	-0.206563	-0.101607	-0.0836527	-0.222022	-0.276869	-0.195684	-0.251899	-0.231054	-0.188753	-0.188882	-0.204534	-0.315797	-0.172064	-0.291586	0.0150701	-0.0217934	-0.111043	0.265976	0.0821707	-0.0616737	-0.12622	-0.173794	-0.134825	-0.0471155	0.100788	-0.2559	-0.0474368	-0.0970466	-0.0411678	-0.0679289	-0.150249	-0.0443195
12	-0.340295	0.496626	0.260023	0.211422	-0.114244	0.113452	-0.174553	-0.0661232	0.329583	0.0113217	-0.137168	0.317252	-0.182922	0.0146721	0.0134013	-0.0331454	-0.0797164	-0.0676392	-0.0407429	-0.106388	-0.156821	0.112192	0.0936705	0.103791	0.177943	-0.0140658	-0.000672377	0.33181	0.166157	0.0560475	-0.00362416	0.0460163	0.0874905	-0.0224093	0.00927293	-0.136882	0.111565	0.120345	0.183605	0.39275	0.208122	-0.0887047	0.188583	0.0780696	-0.0772453	-0.0847401	-0.0156341	0.160243	0.0246649
13	-0.308441	0.723321	0.308969	0.224485	-0.157674	0.0698169	-0.205629	-0.0636123	0.287209	0.124529	-0.135932	0.528238	-0.149863	-0.0544262	-0.0692363	-0.0709477	-0.110184	-0.110661	-0.0974707	-0.129436	-0.178569	0.0312971	0.0245073	0.0339423	0.130032	-0.0510325	-0.0475337	0.322659	0.140621	0.0316965	-0.0523359	0.0500961	0.053111	-0.1095	-0.0236239	-0.140236	0.02339	0.0098755	0.129617	0.415242	0.227808	-0.0934492	0.231724	0.17525	-0.103514	-0.106148	-0.0413938	0.109709	-0.00484579
14	-0.29479	0.611126	0.312509	0.236385	-0.0974815	0.0690234	-0.17789	-0.0442731	0.312155	0.0668504	-0.11913	0.430907	-0.139625	-0.0625843	-0.066716	-0.0839998	-0.114658	-0.0958168	-0.09982	-0.125824	-0.150758	0.0571648	0.0114972	0.0288018	0.123816	-0.048989	-0.0193328	0.279664	0.153653	0.0416055	-0.0371447	0.0479656	0.0470076	-0.0556195	0.0140379	-0.103208	0.0768168	0.0687309	0.165862	0.378474	0.228277	-0.0484389	0.225073	0.162719	-0.0705448	-0.0558871	0.011822	0.156156	0.0454391
15	-0.00952696	-0.0340853	-0.0100748	0.00207805	0.0418955	0.108709	0.025772	-0.02052	0.101413	-0.0930769	-0.0449185	-0.0500828	-0.0245532	-0.00974207	-0.00399321	0.00471172	0.00252353	0.0408544	-0.0389246	-0.0145651	0.035914	0.0881438	0.0156708	0.0587295	0.0807449	0.0438483	0.0381605	0.0181655	0.30104	0.158339	0.0869948	-0.0241898	-0.0327195	0.0815174	-0.0597451	-0.112663	0.0718755	0.0661929	0.176945	0.00532505	-0.00843041	-0.0677606	0.0375278	-0.0367681	-0.00188944	-0.0442001	0.0086153	0.0331601	0.0179567
16	-0.165312	0.335402	0.161806	0.130947	-0.0344423	0.12446	-0.0813416	-0.0494266	0.230243	-0.0347613	-0.0991172	0.211171	-0.100986	-0.0247114	-0.0254181	-0.0167318	-0.0376299	-0.00407965	-0.0653001	-0.0612449	-0.0388796	0.108391	0.0325576	0.0785239	0.147835	0.0168979	0.0165844	0.181506	0.353471	0.155834	0.0575988	0.00575581	0.00532254	0.0112886	-0.0702059	-0.159503	0.0808503	0.0689272	0.237845	0.22026	0.11525	-0.100197	0.163312	0.066557	-0.036645	-0.0756816	-0.00742836	0.0940762	0.025712
17	-0.110851	0.112204	0.116646	0.101685	0.0873322	0.113458	0.052084	-0.010428	0.211539	-0.113415	-0.0721603	0.110425	-0.0773702	0.010491	0.0392155	-0.0258085	-0.0315885	-0.0208767	-0.0286445	-0.0632393	-0.0366152	0.091553	0.0490411	0.0479922	0.0635791	-0.00881698	0.0214679	0.150574	0.0395696	-0.00655433	0.0422305	0.0406822	0.0453436	0.102539	-0.0204119	-0.013889	0.0547232	0.116343	0.0687056	0.169059	0.105519	-0.010662	0.123247	0.0344048	-0.0051115	0.031518	0.0647161	0.0992012	0.0436647
18	-0.234892	0.397004	0.208823	0.163897	0.0380358	0.184831	-0.0201216	-0.0196658	0.382743	-0.131264	-0.137116	0.276921	-0.172425	0.0427402	0.06247	0.0188135	-0.00119417	-0.0114564	-0.0290483	-0.0809005	-0.0569196	0.131438	0.115597	0.125968	0.153141	0.0279536	0.0424515	0.30981	0.133208	0.0371126	0.0859119	0.0404479	0.0569735	0.032358	-0.103436	-0.144676	0.0620484	0.0910262	0.118556	0.342607	0.185775	-0.104838	0.226226	0.0761008	-0.0409991	-0.0554326	0.0188091	0.136192	0.0115643
19	-0.208212	0.270662	0.190856	0.135309	0.0323288	0.145379	-0.0121575	-0.0300613	0.294729	-0.115192	-0.0914066	0.186444	-0.144821	0.05246	0.0779508	0.0281678	0.00349741	0.00437471	0.00184673	-0.0491911	-0.0402734	0.140913	0.128899	0.125051	0.149857	0.040583	0.0565048	0.274251	0.103716	0.033317	0.0869627	0.045835	0.0887175	0.0251203	-0.074406	-0.101987	0.0454536	0.0668774	0.107458	0.285904	0.150016	-0.0942955	0.16837	0.027602	-0.0131105	-0.0360159	0.0258708	0.114796	0.023392
20	-0.192025	0.190408	0.143613	0.123238	-0.00563484	0.0742098	-0.0336065	-0.0399438	0.181143	-0.00139948	-0.0550986	0.0868122	-0.112954	-0.0280956	-0.0153657	-0.0680585	-0.086072	-0.0628183	-0.07232	-0.10077	-0.112364	0.0583638	0.0227146	0.0211236	0.0738769	-0.0408047	-0.0215075	0.165562	0.0320989	0.00540534	0.00136224	0.0589939	0.0623111	0.0400432	0.0461005	-0.0308391	0.0839735	0.103196	0.0880996	0.209544	0.113572	-0.0185541	0.0720405	-0.00790672	-0.0553719	-0.0118085	0.0234779	0.0901032	0.022366
21	-0.0926616	0.0231903	0.0510724	0.0557043	-0.00579128	0.0392036	-0.0253266	-0.00180001	0.135275	-0.0892719	0.0049675	-0.00250773	-0.0611635	0.039049	0.0519855	0.00613255	-0.00733309	0.0272063	0.000545782	-0.0107712	-0.0114645	0.0917486	0.0602899	0.075826	0.106417	0.0322303	0.0203479	0.0831905	0.0983735	0.0913317	0.0467725	0.0355101	0.0333304	0.0654207	0.0390355	-0.0454606	0.11487	0.126005	0.0959939	0.0589053	0.00828185	-0.00940517	0.0576891	-0.00955004	-0.0116135	-0.0229655	0.00072547	0.07406	0.0140464
22	-0.0716051	0.148662	0.0600533	0.0470187	0.0441787	0.0930874	0.102223	0.0280375	0.162639	-0.0445853	-0.0420645	0.0969503	-0.0650946	-0.0109229	0.020127	-0.0465352	-0.0307037	-0.0517154	-0.0584315	-0.089441	-0.0628764	0.0247008	0.048687	0.0322499	0.0634192	0.0177524	-0.00167958	0.13989	-0.0224072	-0.0271688	0.0630791	0.0138566	0.0483105	0.000135803	-0.0779099	-0.072988	-0.0405559	0.017276	-0.0449204	0.132301	0.03846	-0.0391072	0.0371146	-0.0550283	-0.0832745	-0.0564717	-0.0270724	0.0155358	-0.0494633
23	-0.0945934	0.0659657	0.0250095	0.0446194	-0.058556	0.0265307	-0.0326446	-0.0187258	0.0395422	0.0441863	-0.0302778	0.0143492	-0.0337855	-0.0184031	-0.0113436	-0.0414419	-0.057198	-0.0491931	-0.0344666	-0.0642716	-0.090277	7.90847e-05	-0.00288224	0.00598742	0.0499229	-0.0142279	-0.0288828	0.0359357	0.0875364	0.0745512	-0.00628739	0.00657913	-0.00279227	0.0666372	0.0505932	-0.0136068	0.0560845	0.0815978	0.0483564	0.0229703	0.00234645	-0.018801	-0.0133602	-0.031778	-0.069484	-0.0183209	-0.0234902	0.0127129	-0.00366493
24	-0.0958037	0.00559611	0.0248911	0.0343965	0.116168	0.108856	0.0736261	0.0301215	0.220391	-0.205059	-0.0341422	0.00455055	-0.0928632	0.0526482	0.088005	0.0510464	0.06673	0.0784102	0.000859315	0.0171414	0.0688616	0.148657	0.0885084	0.124337	0.117505	0.0533106	0.0711618	0.111689	0.133095	0.0971626	0.119284	0.00174651	0.0145445	0.107878	-0.0460782	-0.0764566	0.123454	0.190203	0.104672	0.0819127	0.0445922	-0.016801	0.144095	0.0304635	0.0382326	-0.000898185	0.0505439	0.110428	0.0396891
25	-0.0198373	-0.00855678	0.0018277	0.0247629	0.0385582	0.12088	0.0177432	-0.00926022	0.115285	-0.0786225	-0.0552792	-0.008225	-0.0162252	-0.017188	-0.0111709	-0.00911156	-0.0110571	0.0167601	-0.0481235	-0.0388411	0.00824328	0.0703334	0.00601218	0.0439833	0.0692011	0.0388823	0.0339968	0.0197468	0.273637	0.151955	0.0780653	-0.0292433	-0.0441022	0.118573	-0.0429148	-0.106182	0.082732	0.0711984	0.173747	0.0141118	0.000628099	-0.0600826	0.0406389	-0.0318764	-0.0223626	-0.0433363	0.0165968	0.0327864	0.0228922
26	-0.0634142	0.0229023	0.0702954	0.0626384	0.0478773	0.0773706	0.0456803	-0.000740453	0.111752	-0.114786	-0.0606526	-0.0152292	-0.0405205	0.0102808	0.0187478	0.00691453	-0.00422086	0.0373279	-0.025823	-0.0310164	0.00190365	0.147383	0.0635706	0.0874413	0.130811	0.0453615	0.0455911	0.103881	0.313088	0.11353	0.101072	0.0345954	0.0426891	0.0156938	-0.0589439	-0.123752	0.113769	0.0679621	0.305789	0.0975028	0.0433377	-0.0645997	0.0685586	-0.0402203	-0.00016341	-0.0252696	-6.47618e-05	0.0653746	0.0346141
27	-0.0426411	-0.0448144	-0.0363297	0.0189672	-0.0336943	-0.0536368	-0.0646269	-0.0458769	-0.0665767	-0.0310024	0.0237846	-0.0856376	-0.0205234	0.0131936	0.00394819	0.0384028	0.0343628	0.105372	0.0034052	0.0664679	0.0603899	0.105506	0.0248824	0.0827274	0.146085	0.059872	0.0317564	0.00469066	0.375576	0.195294	0.067972	0.0221235	0.0193867	-0.0194658	0.00102024	-0.0792794	0.110062	0.055629	0.228401	-0.0294039	-0.0245523	0.00584234	0.022365	-0.0172604	0.040909	-0.0344188	-0.0248767	0.0450951	0.0390129
28	0.000340112	-0.0771299	0.0362438	0.0375797	-0.00147839	0.0147682	-0.00328847	-0.00724815	-0.0201794	-0.0531256	-0.0266471	-0.0504348	0.0098241	-0.0140707	-0.0156161	-0.00607101	-0.00978356	0.0326682	-0.0123579	-0.00370094	0.0127081	0.0760101	-0.00448467	0.0316581	0.0721908	0.00826577	-0.00962217	-0.0237122	0.345793	0.135995	0.0361046	-0.00699318	-0.0211106	0.0411731	0.0105037	-0.0331772	0.129773	0.100195	0.288895	-0.0336748	-0.0308163	-0.0101369	0.0155673	-0.0207591	-0.00555304	0.00536617	-0.0168288	0.0238201	0.0269237
29	-0.0201076	-0.00869772	0.0274739	0.0328329	-0.0184975	0.0595956	-0.0258835	-0.0371285	0.0302802	-0.0362005	-0.0420807	-0.0137095	-0.00302842	-0.0385288	-0.0415759	-0.0274219	-0.0271481	0.00218071	-0.037801	-0.0218027	-0.00456977	0.0547259	-0.0160798	0.0139874	0.0606745	-0.00195649	-0.0205317	0.0109411	0.359367	0.128816	0.0199773	-0.0201014	-0.0303561	0.0303475	0.00588218	-0.0521906	0.105813	0.0835548	0.282195	0.0244313	0.0022814	-0.0379967	0.0179638	-0.00860774	-0.0207133	-0.022228	-0.0216537	0.0364053	0.0201192
30	-0.362053	0.657038	0.279274	0.2182	-0.156248	0.0825123	-0.219099	-0.0789225	0.278085	0.101622	-0.147449	0.445827	-0.172776	0.00843321	-0.0054577	-0.0298765	-0.0884291	-0.0972503	-0.0305487	-0.115555	-0.190828	0.0805577	0.0985626	0.0884959	0.172813	-0.0318182	-0.0183837	0.385003	0.14085	0.0297184	-0.0313113	0.065065	0.121972	-0.126798	-0.0410023	-0.130961	0.0154847	0.0115532	0.135177	0.46545	0.259413	-0.0959904	0.20705	0.116878	-0.0834822	-0.0897431	-0.0269632	0.135366	0.0104956
31	-0.227291	0.706496	0.304777	0.209653	-0.147213	0.0234976	-0.17923	-0.0500231	0.21512	0.164623	-0.100234	0.52418	-0.0988835	-0.0799589	-0.0956767	-0.0948182	-0.122426	-0.122932	-0.100218	-0.125188	-0.168525	-0.023024	-0.022063	-0.0254402	0.0594008	-0.06892	-0.0601902	0.247748	0.0610133	-0.0170075	-0.08399	0.0470036	0.0367997	-0.131766	-0.0163203	-0.113896	-0.010115	-0.0380794	0.0713119	0.353321	0.196808	-0.0690863	0.203828	0.195116	-0.100905	-0.0992251	-0.043173	0.0665863	-0.0129821
32	-0.0800758	0.220434	0.093316	0.0703695	0.0522437	0.151369	0.0666535	0.0212788	0.238171	-0.0653874	-0.0968768	0.154474	-0.0777929	-0.0163441	-0.00382144	-0.0341883	-0.0230067	-0.0390335	-0.0619998	-0.0887194	-0.0467109	0.0296718	0.0329155	0.0258549	0.0473272	0.0208923	0.0208716	0.166671	-0.0272373	-0.0562857	0.0642574	0.0101577	0.0204978	0.000863698	-0.105684	-0.104348	-0.0471595	-0.0150837	-0.0257415	0.199262	0.107795	-0.0651927	0.0970355	0.000330603	-0.0501574	-0.0475013	0.00875231	0.0565865	-0.0178431
33	-0.165146	0.275613	0.172907	0.145711	0.0993469	0.164057	0.00887528	0.0225264	0.296703	-0.125304	-0.111723	0.215921	-0.119373	-0.00832238	0.0206197	-0.0205362	-0.0139384	-0.0160291	-0.0551586	-0.0830575	-0.0367202	0.122434	0.0991472	0.101633	0.137203	0.0365748	0.0663683	0.258675	0.159756	0.0333579	0.0988349	-0.00755283	0.0572044	0.0313088	-0.106378	-0.133136	0.0249718	0.019518	0.122572	0.285341	0.189655	-0.0593187	0.183808	0.0265846	-0.00792877	-0.0278303	0.0707882	0.142602	0.0578508
34	-0.151331	0.125912	0.115481	0.132401	0.100814	0.0964061	0.0190234	0.0262635	0.23601	-0.201871	-0.0669881	0.105537	-0.073568	0.0929068	0.13046	0.0461193	0.042949	0.0599011	0.0593259	-0.00783369	0.0235821	0.183761	0.154012	0.155568	0.163833	0.082954	0.105956	0.233031	0.088379	0.0431169	0.130871	0.0233831	0.110626	0.0434442	-0.0794709	-0.0688263	0.0744644	0.071922	0.098448	0.224412	0.129327	-0.00344382	0.174289	0.0290364	0.0349519	0.0238033	0.0592332	0.155584	0.0534938
35	-0.298566	0.649326	0.295713	0.218715	-0.100742	0.130783	-0.11937	-0.0422363	0.312511	0.0985661	-0.161168	0.444535	-0.152802	-0.0726279	-0.0716567	-0.10127	-0.127397	-0.133623	-0.125019	-0.175114	-0.200086	0.0211303	0.0275938	0.0211674	0.122096	-0.0391628	-0.0372666	0.331526	0.109889	-0.00740895	-0.0192683	0.0553442	0.0617521	-0.0921164	-0.0561522	-0.144417	-0.009526	0.0106612	0.0995016	0.427096	0.231691	-0.102533	0.177485	0.0866356	-0.134641	-0.109821	-0.0356602	0.0955643	-0.0190115
36	-0.307059	0.456797	0.198748	0.165824	-0.07404	0.0761866	-0.138062	-0.0568764	0.249204	-0.00896292	-0.104431	0.29393	-0.161208	0.0714152	0.0666644	0.0480587	-0.00132033	-0.00675798	0.0216321	-0.0345762	-0.0891958	0.135989	0.163976	0.152736	0.20406	0.0481863	0.0523861	0.36322	0.119388	0.0635384	0.0685511	0.0490081	0.156978	-0.0964992	-0.0958697	-0.124908	0.00251141	0.00115121	0.0994904	0.39559	0.213091	-0.087542	0.186387	0.0524737	-0.0211295	-0.0652455	-0.00818396	0.130122	0.0121317
37	-0.371863	0.674746	0.27804	0.220495	-0.235606	0.0296101	-0.268348	-0.0938302	0.187302	0.255117	-0.126044	0.36454	-0.161908	-0.0910644	-0.119247	-0.131793	-0.194147	-0.188482	-0.120162	-0.187787	-0.292072	-0.0373994	-0.0171676	-0.0364428	0.0872482	-0.106692	-0.0913364	0.298881	0.0743645	-0.0137629	-0.127474	0.0853257	0.0882981	-0.137447	0.0765326	-0.123952	0.0214558	-0.000897302	0.11108	0.425247	0.248067	-0.0635581	0.0951453	0.0609218	-0.143846	-0.120249	-0.0453134	0.0929282	-0.000417445
38	-0.287995	0.551334	0.23428	0.207821	-0.0922566	0.0989562	-0.168191	-0.0484996	0.252536	0.142874	-0.110446	0.312231	-0.127371	-0.119676	-0.124238	-0.151582	-0.179623	-0.156769	-0.15592	-0.190404	-0.21994	-0.0219326	-0.0314729	-0.0348798	0.0742563	-0.0737755	-0.036989	0.236683	0.068908	-0.0253407	-0.0682746	0.0548096	0.024477	-0.0834513	0.0421715	-0.142568	0.0288181	-0.024865	0.098106	0.362211	0.248934	-0.0374449	0.11097	0.0519057	-0.104904	-0.0998847	0.0477698	0.121864	0.0479481
39	-0.232174	0.263772	0.18875	0.17176	0.0042277	0.0966749	-0.0964971	0.048227	0.28092	-0.0773492	-0.0726992	0.167788	-0.118235	-0.0233135	-0.0117415	-0.0488132	-0.0696355	-0.0339057	-0.0711378	-0.0888789	-0.0804226	0.106454	0.0354795	0.0644126	0.129627	0.00725394	0.042838	0.188185	0.150932	0.0637793	0.0371579	0.0266039	0.0295212	0.0437809	0.0328781	-0.0903907	0.136232	0.12029	0.186625	0.244406	0.160836	0.00453205	0.160785	0.0544964	-0.0189587	-0.0140447	0.0591068	0.176494	0.0803838
40	-0.200355	0.467781	0.25959	0.200442	-0.0583315	0.00695464	-0.116914	-0.0333458	0.205427	0.0254874	-0.0661115	0.363948	-0.0899552	-0.0166681	-0.0251141	-0.0358384	-0.0647799	-0.0459448	-0.0548195	-0.0650493	-0.0918916	0.0582214	0.0163603	0.0325391	0.0880259	-0.0390239	-0.018657	0.201885	0.0723437	0.0201721	-0.0304885	0.0385428	0.0451905	-0.0496884	0.0147546	-0.0680578	0.083243	0.0666978	0.11232	0.267775	0.15346	-0.00623508	0.209342	0.16822	-0.029839	-0.0352588	0.00966103	0.116997	0.0309739
41	-0.0142606	-0.117157	0.0440677	0.0525556	0.14927	0.0262422	0.0990473	0.0067692	0.107744	-0.204587	-9.77403e-05	-0.0392752	-0.0175079	0.0904984	0.106278	0.0760899	0.065196	0.0735223	0.0424184	0.0452091	0.0756562	0.132516	0.0783831	0.0918143	0.0498477	0.0355006	0.0645403	0.0347197	0.0225836	0.0254925	0.0829056	0.00153622	0.0335702	0.109514	-0.00856483	0.0102317	0.120565	0.143539	0.0635679	0.00380121	0.015169	0.0456121	0.116747	0.039627	0.0826627	0.0676355	0.0817553	0.0962229	0.0666773
42	0.0246044	-0.117185	-0.0384386	-0.00684963	0.0443152	-0.0469239	0.0297905	0.0019326	0.00162684	-0.0449027	0.0528348	-0.111082	0.00483624	0.00948327	0.00758101	-0.00136405	-0.00890012	0.013236	-0.0111828	0.0191596	0.0142846	0.0154308	-0.0207093	-0.0123666	-0.0223772	-0.0342149	-0.0243809	-0.0685893	-0.0436203	0.0195653	-0.0166898	0.0190359	-0.0072904	0.0448804	0.07949	0.00448415	0.0851836	0.0693791	0.0166274	-0.0784682	-0.0455079	0.0608452	-0.00520781	0.00676772	0.0308375	0.00575686	0.0349389	0.0330042	0.0302313
43	-0.133274	0.446732	0.206846	0.140565	-0.0419045	0.0331505	-0.0768147	0.00334486	0.166868	0.0420293	-0.0785638	0.392437	-0.0629384	-0.0492979	-0.0350707	-0.0556853	-0.0496016	-0.0667161	-0.0486532	-0.0685495	-0.0645077	0.00612961	-0.0160044	-0.0105897	0.0268323	-0.0420645	-0.0276066	0.158422	0.0215016	-0.0223795	-0.0395957	0.00258114	0.00560426	-0.0514319	-0.0235643	-0.05141	0.00692546	0.0082205	0.048492	0.238391	0.132934	-0.0280224	0.179592	0.167794	-0.0425157	-0.0343164	0.000274076	0.0660809	0.00283825
44	0.0694544	-0.15754	-0.0168148	-0.00955844	0.179548	0.0746636	0.21989	0.110594	0.0974631	-0.239333	-0.00516873	-0.0477216	-0.0256797	0.0918019	0.128108	0.066528	0.108883	0.0928684	0.0602866	0.0413274	0.116633	0.0934003	0.0899322	0.0846967	0.0398099	0.0893122	0.090133	0.0248466	-0.0383577	-0.000996486	0.150821	0.00206446	0.0170178	0.0628506	-0.138191	-0.00484883	-0.023009	0.0546941	-0.0554066	-0.0320208	-0.0301982	0.0126969	0.0637635	-0.00920054	0.0554652	0.0442698	0.0399727	0.0283681	-0.00767918
45	0.107839	-0.0188615	-0.090372	-0.0931677	-0.116895	0.00227243	-0.0622803	-0.0299223	-0.0620513	0.1709	0.0260877	-0.0867798	0.0670077	-0.0869966	-0.104418	-0.0887502	-0.0961158	-0.112126	-0.0468415	-0.0614373	-0.109407	-0.175089	-0.110341	-0.150575	-0.157448	-0.0966036	-0.103447	-0.115725	-0.221054	-0.121246	-0.158415	-0.0156449	-0.0454647	-0.0837909	0.053411	0.0131458	-0.114097	-0.147151	-0.159111	-0.076407	-0.0556872	0.00791823	-0.181368	-0.0678992	-0.0754164	-0.0473307	-0.0318541	-0.111806	-0.050525
46	-0.0176145	0.0434096	0.049297	0.0393886	-0.00447169	0.00641803	0.000687322	0.0323339	0.0514644	-0.0120537	-0.0321014	0.0309099	0.0156306	0.00718145	0.0124679	0.00626016	-0.00622509	-0.00946551	0.0148488	-0.00233417	-0.0333212	0.0197977	0.0271103	0.00819715	-0.00748604	-0.0203263	-0.0221297	0.0424282	-0.107571	-0.0684742	-0.0195725	0.0127445	0.0634022	-0.0223657	-0.0119911	-0.0183274	-0.00495774	-0.0366736	-0.0241247	0.0501504	0.0136182	0.00296287	0.0174652	0.00792152	-0.0118406	-0.00634266	-0.00647607	0.0144871	-0.0161802
47	0.159057	-0.169141	-0.0520746	-0.0597557	-0.0861439	-0.151636	-0.00780598	-0.0487388	-0.264403	0.117082	0.11542	-0.0608336	0.13309	-0.00587122	-0.0149964	-0.008493	0.0241348	-0.00739832	0.0924015	0.077874	0.0592626	-0.130353	-0.075766	-0.100803	-0.128165	-0.020108	-0.0588042	-0.174409	-0.212119	-0.0717969	-0.0855155	0.0166484	-0.0186943	-0.0918932	0.105459	0.327203	-0.111527	-0.075984	-0.163409	-0.180189	-0.137633	0.0495065	-0.161133	0.0265965	-0.00100218	0.153298	-0.0730913	-0.138657	-0.0714332
48	-0.202989	0.580194	0.23685	0.158986	-0.0578243	0.190912	-0.0674497	0.0124675	0.339207	0.0950686	-0.177919	0.353394	-0.138072	-0.116937	-0.113189	-0.140586	-0.1466	-0.169782	-0.163603	-0.211286	-0.2006	-0.0423378	-0.0246803	-0.0473945	0.0103082	-0.0627567	-0.0421733	0.250502	-0.0320856	-0.099376	-0.0457359	0.026698	-0.00338239	-0.0622468	-0.0737515	-0.199306	-0.0462734	-0.0698176	0.0163803	0.379924	0.216161	-0.117599	0.123076	0.0463932	-0.146777	-0.14537	-0.0109541	0.0626244	-0.0292169
49	-0.280063	0.651112	0.280638	0.204647	-0.138348	0.0933606	-0.1751	-0.0600171	0.274016	0.170776	-0.156767	0.415828	-0.131972	-0.120141	-0.133256	-0.145751	-0.177899	-0.16119	-0.149896	-0.193452	-0.225173	-0.0285432	-0.0368653	-0.0434923	0.0620653	-0.070947	-0.056692	0.263064	0.066985	-0.0302214	-0.0722318	0.0790597	0.0299424	-0.104181	0.00875731	-0.135523	0.0132028	-0.0214981	0.11079	0.4003	0.228079	-0.0878014	0.142946	0.101172	-0.140141	-0.112267	-0.029907	0.0794393	-0.0111078
50	-0.121781	0.359125	0.237188	0.177038	0.0543516	0.115841	-0.0257281	0.000612596	0.291744	-0.114722	-0.100584	0.334786	-0.0784461	0.00521039	0.0323498	-0.0176419	-0.00879947	-0.0119669	-0.0132396	-0.0580811	-0.00817517	0.0900688	0.0451269	0.0520405	0.0748134	0.0361362	0.0619173	0.197168	0.0551866	-0.0107287	0.0684917	0.012642	0.0243745	-0.00529019	-0.0834961	-0.124832	0.0436967	0.0179325	0.0978686	0.263262	0.152301	-0.0517357	0.237978	0.145934	-0.00284225	-0.0391286	0.0445633	0.125074	0.0362366
51	0.193162	-0.225763	-0.137962	-0.152038	0.160162	0.118122	0.235972	0.0447542	0.090977	-0.261928	0.00837031	-0.0753318	0.0175089	0.0975891	0.132528	0.116231	0.178392	0.174154	0.0869464	0.109815	0.211846	0.058808	0.0541052	0.0920272	0.034732	0.127276	0.102736	-0.0534749	-0.036823	0.0245676	0.172567	-0.0568893	-0.0713865	0.0689567	-0.189193	-0.00410905	-0.0790222	0.0499271	-0.117136	-0.132159	-0.12019	-0.0721701	0.0221307	-0.0238913	0.0592668	0.0114132	0.000504645	-0.0514056	-0.0537032
52	0.0995304	-0.209758	-0.0257555	-0.0161467	0.199607	0.0776949	0.128324	0.0625272	0.112167	-0.260976	0.021635	-0.0838832	0.01311	0.0791746	0.128808	0.0817546	0.123485	0.115408	0.089039	0.0808987	0.171558	0.104016	0.0694448	0.070601	0.00658155	0.105885	0.129909	-0.0182556	-0.0694899	-0.0195059	0.154312	-0.0244829	-0.00302152	0.102674	-0.0984661	-0.0503512	0.0185761	0.00878513	-0.0297476	-0.0470984	-0.0170909	0.00705861	0.0864375	0.0148298	0.107495	0.0328497	0.0881877	0.0526408	0.0379863
53	0.00779954	0.0354694	0.0510668	0.0490382	0.10984	0.128702	0.0831311	0.0899284	0.142497	-0.0761686	-0.0805743	0.0588645	-0.0171116	-0.0511797	-0.0405035	-0.0449801	-0.0327589	-0.0386138	-0.0756052	-0.0839156	-0.0259338	-0.0117822	-0.0143191	-0.0201078	-0.0384753	0.0123514	0.0438566	0.0298677	-0.0818198	-0.100831	0.0288217	-0.0320244	-0.0489226	0.0581349	-0.0451191	-0.10094	-0.0133264	-0.0356604	-0.032242	0.0797599	0.0729411	-0.016837	0.0306656	-0.023317	-0.0241369	-0.0432953	0.0508694	0.0355014	0.00985755
54	-0.0438705	-0.00715081	0.0244104	0.0329036	0.0690864	0.0543443	0.0246667	0.0321827	0.0557749	-0.0624631	-0.0129391	0.00111225	-0.0324671	-0.0429071	-0.0338836	-0.0323256	-0.029149	-0.00267617	-0.0547464	-0.0361752	-0.00140097	0.0601728	0.0181882	0.027056	0.0618095	0.0210089	0.0379797	0.0498264	0.190374	0.0379059	0.0632406	-0.00807558	0.0141007	0.0279558	-0.0106799	-0.0590238	0.0618972	0.0452627	0.161522	0.0548935	0.0690139	0.0173866	0.0454098	-0.0252189	0.0192222	0.00757365	0.0502841	0.0642714	0.054715
55	-0.193776	0.488007	0.203908	0.14379	-0.0988803	0.0615671	-0.13289	-0.0182003	0.185189	0.0796315	-0.0944749	0.330508	-0.0870268	-0.0773552	-0.0856713	-0.0767928	-0.0965896	-0.0819067	-0.0897263	-0.0926985	-0.11135	0.038987	0.00932666	0.0149484	0.107022	-0.0192914	-0.0235852	0.231409	0.157872	0.0244654	-0.00678051	0.0256222	0.0560965	-0.0851429	-0.0249079	-0.0941804	0.0138585	-0.009239	0.153624	0.312944	0.169068	-0.0672314	0.139816	0.0995442	-0.0739625	-0.0605349	-0.0341752	0.0768433	-0.00698398
56	0.185508	-0.253501	-0.0678186	-0.0594178	0.17278	0.100751	0.173706	0.137119	0.0150457	-0.155955	0.00593791	-0.0840378	0.0805078	-0.00722889	0.0123593	0.00597813	0.0482334	0.0388818	-0.00460273	0.00708799	0.10173	0.0142235	0.0120279	-0.0017587	-0.0633452	0.0627993	0.0748963	-0.0844281	-0.0739887	-0.0689445	0.0908933	-0.0676158	-0.0509035	0.0885482	-0.0948789	-0.0338818	-0.0257442	-0.0708726	-0.0403115	-0.112934	-0.0570913	-0.0013897	-0.00515343	-0.0538333	0.0365033	0.0107488	0.0429215	-0.0202049	-0.000956485
57	0.151826	-0.182712	-0.0544851	-0.0398545	0.297811	0.16792	0.242246	0.140448	0.171309	-0.288905	-0.0209791	-0.00549895	0.00572294	0.058128	0.105771	0.06815	0.122817	0.0853746	0.0314779	0.0327589	0.161372	0.0751932	0.0893569	0.0752765	-0.0131689	0.106703	0.147241	0.0175772	-0.129578	-0.0623579	0.169476	-0.0548784	-0.0224717	0.109563	-0.191718	-0.090768	-0.0862303	-0.0859765	-0.133412	-0.0203829	0.0361093	-0.0118785	0.103064	-0.00944797	0.101299	0.0236386	0.144767	0.0521495	0.0477261
58	0.0200994	-0.0167107	-0.0437307	-0.0316732	-0.111591	-0.0653021	-0.0912162	-0.000495978	-0.153189	0.20754	0.00538867	-0.0243832	0.0459439	-0.0796573	-0.106223	-0.0836107	-0.100632	-0.108033	-0.0565016	-0.0599044	-0.102722	-0.139426	-0.107868	-0.124052	-0.0985539	-0.0811172	-0.0795243	-0.125723	-0.0814426	-0.07809	-0.120116	-0.00442055	-0.0564322	-0.0371282	0.111904	0.0112669	-0.0274529	-0.0634336	-0.0403133	-0.0909002	-0.0515955	0.0307263	-0.123905	-0.0296764	-0.0738076	-0.0478404	-0.0535892	-0.0766306	-0.03213
59	0.215767	-0.246124	-0.120241	-0.117268	0.0498352	-0.0371532	0.065202	0.107343	-0.177794	0.0701255	0.0449156	-0.131521	0.122605	-0.0501032	-0.0609819	-0.0358383	-0.012641	-0.0399098	-0.0153556	0.00523871	0.0306832	-0.138694	-0.0848534	-0.125662	-0.201354	-0.0263899	-0.0186984	-0.20748	-0.306104	-0.160527	-0.0632568	-0.0486321	-0.0716278	0.0237798	0.0276061	0.0240752	-0.0962642	-0.160079	-0.214476	-0.207374	-0.101295	0.039729	-0.132789	-0.0475706	0.00936475	-0.0078733	0.00681106	-0.113796	-0.0360699
60	0.0320069	0.0291347	-0.000986964	-0.0427295	-0.128118	-0.0500048	-0.0336026	-0.0106356	-0.133045	0.200901	-0.00463116	0.00256634	0.0540848	-0.134562	-0.146516	-0.127401	-0.0975666	-0.098902	-0.0932539	-0.07891	-0.096837	-0.155187	-0.15278	-0.130268	-0.0843112	-0.0761341	-0.102825	-0.127267	-0.0625663	-0.068994	-0.129488	-0.00166125	-0.0949744	-0.0417354	0.140293	0.112765	-0.0186028	-0.00615331	-0.0537633	-0.0823201	-0.073183	0.0146078	-0.137027	-0.045133	-0.111283	0.00488679	-0.0884233	-0.110871	-0.0758929
61	0.191046	-0.193299	-0.0658581	-0.0912114	-0.0154793	-0.0886406	0.017673	0.0164653	-0.202835	0.0821785	0.0899604	-0.0248398	0.147121	-0.0500383	-0.05421	-0.0244475	0.034421	-0.0149223	0.0378206	0.0662076	0.0916876	-0.141279	-0.108211	-0.110832	-0.170685	-0.0244532	-0.0372579	-0.20004	-0.243651	-0.114434	-0.088179	-0.0218084	-0.094232	-0.00967113	0.0897006	0.283983	-0.108338	-0.0739285	-0.186062	-0.19132	-0.118505	0.0548307	-0.115718	0.0570693	0.0178357	0.136524	-0.0356107	-0.123569	-0.0616346
62	0.0194309	-0.0340412	0.00541998	0.00281954	0.00675965	0.00660075	-0.0153128	0.00438467	-0.0358811	0.0518063	-0.0151145	-0.0106455	0.0198285	-0.039432	-0.0525361	-0.0384146	-0.0387735	-0.0335449	-0.033353	-0.0270353	-0.0248926	-0.0550757	-0.0506986	-0.062809	-0.0500374	-0.0368527	-0.00491693	-0.0687742	-0.0357639	-0.0499136	-0.0333113	0.00502303	-0.0380329	0.0152398	0.0405737	-0.00420871	-0.0135237	-0.024954	-0.00977674	-0.0438184	0.0186958	0.0377409	-0.0360617	-0.00414708	0.00790122	0.00540948	0.0353569	-0.00429201	0.0253461
63	0.0458949	-0.0933952	-0.0355603	-0.0369301	-0.00123829	-0.00376267	-0.0091691	0.0162365	-0.0833381	0.00614733	-0.00920208	-0.0229652	0.0653904	-0.000369695	-0.0130116	-0.00486043	0.00127082	0.0101351	0.0197562	0.0213037	0.0108707	-0.0128359	9.97427e-05	-0.00798033	-0.0271513	-0.00475627	-0.00606079	-0.0518477	-0.0681245	-0.0206989	-0.0205084	-0.0192966	-0.0105761	0.01074	0.0369493	0.0780618	0.00940393	0.0048962	-0.0343801	-0.0663117	-0.0341322	0.00677417	-0.0363457	0.00683495	0.0153883	0.0463899	0.00344053	-0.0137195	0.0045792
64	0.0881446	-0.126548	-0.0195098	-0.0164104	0.105691	0.0693074	0.0962427	0.0642688	0.0529576	-0.154081	-0.00539617	-0.0203425	0.0306019	0.0344953	0.0517785	0.0436507	0.079289	0.0779104	0.0485248	0.0610123	0.12257	0.0781675	0.0659369	0.0667889	0.0348383	0.0813115	0.0883373	0.0193177	0.0359342	0.0260954	0.121776	-0.0325421	0.0109745	0.0212606	-0.108136	0.00347471	-0.0293839	-0.0479827	0.00183978	-0.0129065	-0.0122804	-0.0109771	0.0395932	-0.00853497	0.0580175	0.0240285	0.0234807	0.0170039	0.00686232
65	-0.0689727	-0.105772	-0.00788864	0.0601279	0.165361	0.00599596	0.00311012	-0.044677	0.0690595	-0.236864	0.00422326	-0.00714101	-0.0413857	0.119178	0.126052	0.136151	0.109115	0.15753	0.0797521	0.111218	0.141597	0.212942	0.0931003	0.162555	0.143445	0.0687861	0.11879	0.0676875	0.247869	0.156072	0.119976	-0.0152571	0.0367252	0.124773	-0.0377927	-0.00659989	0.147893	0.19456	0.191389	0.0324038	0.106672	0.0754109	0.195643	0.120081	0.1814	0.1103	0.166495	0.177193	0.176496
66	-0.155586	0.167947	0.13536	0.113922	0.0448703	0.117024	0.042306	-0.0278237	0.239385	-0.132749	-0.0968726	0.132073	-0.122162	0.0769947	0.104071	0.0364691	0.014266	-0.00027499	0.0235546	-0.0370766	-0.0359092	0.13682	0.107325	0.111085	0.106895	0.00196664	0.0138189	0.197452	0.106324	0.027842	0.0472046	0.025681	0.065311	0.0635523	-0.0563735	-0.0599538	0.0788549	0.168102	0.0922797	0.196777	0.0975936	-0.0478333	0.146253	0.0392062	-0.0135907	-0.00659945	0.0216953	0.102478	0.0180075
67	0.0190657	-0.182205	-0.10082	-0.0747304	0.117119	0.00842051	0.0664855	-0.0251144	0.0261755	-0.302889	0.0346955	-0.082421	-0.0165505	0.259031	0.2677	0.301557	0.292178	0.296258	0.227551	0.256437	0.278378	0.232091	0.202787	0.268608	0.198027	0.170523	0.145191	0.0753448	0.261997	0.224057	0.21626	-0.0590037	0.050823	0.0372656	-0.188093	-0.00354879	0.00876677	0.113329	0.0498601	-0.0489622	-0.0443909	-0.0388032	0.152157	0.0619022	0.179907	0.0625064	0.0191375	0.0514682	0.0271654
68	0.0463463	-0.167674	-0.143185	-0.130935	0.00259054	-0.0600886	0.00204891	-0.031349	-0.0905681	-0.166829	0.0754784	-0.117713	-0.0116687	0.233156	0.222211	0.282254	0.277968	0.293095	0.222087	0.283646	0.259776	0.154707	0.167535	0.22403	0.163289	0.157705	0.109769	0.0244413	0.106997	0.188126	0.163231	-0.0335686	0.0417302	-0.0368616	-0.158701	0.0290909	-0.0513564	0.0439148	-0.033294	-0.103715	-0.114384	-0.0630798	0.047219	0.0338024	0.147043	0.0314533	-0.0524304	-0.028702	-0.0420916
69	0.0270459	-0.165717	-0.134976	-0.114198	0.030454	-0.038475	0.0205389	-0.0390728	-0.0597049	-0.186151	0.0531367	-0.110182	-0.0175498	0.220832	0.213404	0.26512	0.263116	0.267898	0.195507	0.253521	0.238569	0.170762	0.156736	0.219477	0.158992	0.132667	0.099019	0.0300565	0.127999	0.16341	0.146675	-0.0428003	0.0357002	0.0232426	-0.124275	0.0246005	-0.010638	0.119704	-0.00872659	-0.0865312	-0.0793548	-0.0424897	0.0753078	0.0453595	0.14517	0.0345191	-0.028458	-0.00954771	-0.0184597
70	-0.0104779	-0.106799	-0.0538631	-0.0190769	-0.0418056	-0.0777173	-0.0484272	-0.0624376	-0.114833	-0.0541906	0.0343277	-0.0826487	0.0079292	0.136886	0.112156	0.152223	0.121144	0.142522	0.129118	0.145115	0.10165	0.113306	0.0662754	0.114224	0.102718	0.0390809	0.0161427	-0.00521718	0.215232	0.158237	0.0313262	-0.0370214	0.0266255	-0.0123711	-0.00958324	0.0530427	0.0456755	0.0975544	0.0911064	-0.0755119	-0.060495	0.0125259	0.0302273	0.0437172	0.0798561	0.0456385	-0.0336584	0.00280079	0.0112684
71	0.137057	-0.203275	-0.0821232	-0.104538	0.0529903	0.0139327	0.0856499	-0.000970355	-0.0556136	-0.145688	0.0390263	-0.0497955	0.0189333	0.128913	0.132821	0.161979	0.182247	0.156724	0.149427	0.159555	0.196214	0.0491879	0.0550665	0.0859215	0.00452378	0.0716127	0.041399	-0.0664746	0.0251718	0.0713042	0.0739502	-0.0616367	-0.0575605	0.017929	-0.103002	0.0991179	-0.0416429	0.051035	-0.0406829	-0.1399	-0.123602	-0.0590819	0.0115533	0.0312314	0.0810175	0.0663938	-0.0385344	-0.0618626	-0.0485571
72	-0.0814788	-0.0508384	-0.0167342	-0.00125746	-0.0251618	-0.0313049	-0.0399722	-0.0670275	-0.0140055	-0.072955	0.00825997	-0.0716825	-0.0416954	0.095986	0.0839312	0.100044	0.0677512	0.0905913	0.0682901	0.0767315	0.042231	0.129692	0.0721286	0.108298	0.108027	0.0213359	0.0124572	0.0515292	0.21935	0.141574	0.0452891	-0.018189	0.0570995	0.0363677	0.00982241	-0.0203551	0.0978144	0.149865	0.130511	-0.00282162	-0.0198051	-0.000708376	0.0609039	0.0220473	0.0453083	-0.00114357	-0.0314353	0.0330448	0.0128577
73	-0.0232911	-0.124895	-0.0503398	-0.0395175	0.0119157	-0.0203223	0.0187881	-0.0365522	-0.017417	-0.12932	0.0155269	-0.0880994	-0.0430263	0.165325	0.16759	0.154739	0.133446	0.123829	0.136447	0.113907	0.0848363	0.109025	0.102277	0.120707	0.0640455	0.0418861	0.0315849	0.0214471	0.0379029	0.065236	0.0577515	-0.0180564	0.0431248	0.0650561	-0.0334691	-0.0118587	0.0586335	0.120087	0.00566457	-0.0534588	-0.0582252	-0.0130381	0.0555353	0.0135991	0.0576931	0.000506567	-0.0313361	0.00325453	-0.0170412
74	0.0256147	-0.126186	-0.0487946	-0.0693236	0.0490179	0.052933	0.101425	0.0195387	0.0650853	-0.192271	-0.0147865	-0.0852445	-0.03096	0.11989	0.127094	0.146357	0.160297	0.174524	0.0701257	0.10769	0.144009	0.121308	0.0845476	0.138894	0.114223	0.0857512	0.0442178	0.00686296	0.185613	0.144465	0.138214	-0.0375984	-0.0173902	0.034991	-0.124817	-0.0883227	0.046752	0.111656	0.0608525	-0.0712658	-0.089231	-0.0724924	0.057231	-0.0372088	0.0400172	-0.0404989	-0.0490899	-0.0132508	-0.0393678
75	-0.240723	0.479869	0.239311	0.207979	-0.0826882	0.076803	-0.0705377	-0.0589832	0.226157	0.0660963	-0.117783	0.31821	-0.131612	-0.0144253	-0.00873489	-0.066465	-0.0943129	-0.113332	-0.0420399	-0.134709	-0.174072	0.0255953	0.0503064	0.0232879	0.0899874	-0.0438069	-0.0419918	0.271826	0.0334837	-0.033104	-0.0264795	0.0640132	0.0895135	-0.0852072	-0.0425655	-0.0480491	-0.0125065	0.0338493	0.052319	0.338539	0.180654	-0.0616709	0.13843	0.0730397	-0.0969038	-0.0243329	-0.0298008	0.0922255	-0.0137646
76	-0.342946	0.469309	0.189341	0.156058	-0.146486	0.0474592	-0.205052	-0.0961643	0.207995	0.0601183	-0.0808078	0.239445	-0.178373	0.0413978	0.0167583	0.0249824	-0.0290107	-0.00574602	-0.0277737	-0.0389989	-0.1186	0.110232	0.126269	0.136646	0.2243	0.0315003	0.0290822	0.342942	0.145103	0.104415	0.0364241	0.0698104	0.129842	-0.109654	-0.0377369	-0.128682	0.0381048	0.0420315	0.11203	0.367587	0.192917	-0.0901362	0.142942	0.034887	-0.0449253	-0.0878805	-0.0318961	0.121939	0.0109926
77	-0.269367	0.666643	0.29222	0.199485	-0.1578	0.0390333	-0.163434	-0.0634503	0.244854	0.126973	-0.102408	0.451795	-0.14072	-0.0395759	-0.0524093	-0.0624507	-0.0958163	-0.1014	-0.0699951	-0.111439	-0.167707	0.0132584	0.0271039	0.0186059	0.108374	-0.0557937	-0.0594425	0.30158	0.0705344	0.00745217	-0.0536425	0.0494346	0.0760401	-0.130003	-0.0281121	-0.0990102	0.00362198	0.00277962	0.0781154	0.380705	0.19227	-0.0877827	0.183529	0.144184	-0.106102	-0.0869511	-0.0600489	0.0743999	-0.0267669
78	-0.205863	0.50285	0.234053	0.17812	0.0289084	0.12822	0.00978259	-0.00643887	0.339338	-0.109608	-0.131721	0.456321	-0.12987	0.0629888	0.0776485	0.0240161	0.0111898	-0.0156659	0.00821849	-0.071251	-0.0615708	0.125755	0.124901	0.122214	0.154605	0.013818	0.0302281	0.31972	0.0947619	0.0216552	0.0610474	0.0211736	0.0818231	-0.0470752	-0.126754	-0.101609	0.0112459	0.0624873	0.0831738	0.356561	0.205616	-0.0738168	0.278714	0.160713	-0.0255173	-0.0285096	0.0268481	0.137826	0.0283841
79	-0.0268463	0.113682	0.0245864	0.00106653	0.111626	0.109715	0.152484	0.0440076	0.188069	-0.208474	-0.029291	0.153857	-0.0752809	0.110525	0.137568	0.115267	0.13859	0.105575	0.0543285	0.0435416	0.0982092	0.126924	0.158336	0.168068	0.148204	0.133988	0.10592	0.180053	0.0313343	0.0555888	0.1841	-0.0175311	0.0533185	-0.0101745	-0.194566	-0.0690573	-0.0672424	-0.00759496	-0.0412793	0.117019	0.0281692	-0.0793436	0.134074	0.00121275	0.0168949	-0.0205555	0.0023498	0.0239111	-0.0304829
80	-0.106344	-0.0388812	0.070487	0.102735	0.199814	0.00781679	0.0736724	-0.0220578	0.126589	-0.242555	-0.0325656	0.0454296	-0.0831072	0.152989	0.185785	0.134594	0.116096	0.103444	0.107821	0.0840958	0.0995637	0.201077	0.17587	0.174307	0.11281	0.0457571	0.116029	0.158969	0.0379756	0.0372448	0.0960172	0.0232854	0.114019	0.0949315	-0.0516479	0.0133517	0.0908889	0.166528	0.0611709	0.120603	0.155064	0.0835377	0.22568	0.116914	0.176493	0.119843	0.172389	0.186992	0.160669
81	-0.257016	0.283849	0.215065	0.219545	0.137831	0.0276728	-0.0572252	-0.0612297	0.215176	-0.139194	-0.111564	0.298284	-0.138128	0.0838938	0.0961552	0.0728844	0.0282867	0.0202072	0.0281655	0.00091135	-0.0142741	0.181368	0.151781	0.155115	0.150627	0.00698254	0.117973	0.285728	0.114254	0.0390905	0.0403698	0.0316084	0.119485	0.0437318	-0.0193122	-0.0277084	0.0825994	0.139922	0.131799	0.313265	0.339422	0.0797656	0.330535	0.214458	0.166379	0.107611	0.239527	0.27844	0.24587
82	-0.000145496	-0.101113	-0.053159	-0.0494377	0.148335	0.0966524	0.138184	0.0585661	0.178184	-0.323421	0.012127	-0.0537145	-0.0720467	0.183635	0.217781	0.200142	0.233306	0.252452	0.120034	0.162307	0.250907	0.214473	0.192277	0.244973	0.221366	0.224839	0.194942	0.119997	0.162096	0.195528	0.300373	-0.000832976	0.0485924	0.00141788	-0.229593	-0.111251	-0.00376511	0.027694	0.0143408	0.0244863	-0.0345094	-0.0914438	0.137443	-0.0317146	0.0983806	-0.014232	0.00996093	0.0542541	-0.0164434
83	-0.090385	0.0137537	-0.0643786	-0.0500115	-0.0034213	-0.0225071	-0.0201902	-0.0353096	0.047013	-0.18278	0.0466728	-0.0368627	-0.0633121	0.20084	0.194378	0.230807	0.226336	0.276997	0.134774	0.204617	0.205535	0.198872	0.193715	0.263933	0.298498	0.219	0.170352	0.142099	0.215937	0.258083	0.250197	0.00280361	0.0868098	-0.0814733	-0.169097	-0.0955304	0.00639637	0.0323588	0.0277033	0.0330732	-0.0315558	-0.085713	0.0999221	-0.0168083	0.093223	-0.0377701	-0.0435006	0.0368933	-0.0188848
84	-0.11365	-0.0280266	-0.0819094	-0.0312245	0.0555062	-0.0820554	-0.0456654	-0.0120187	0.0173422	-0.221166	0.0182494	-0.00434637	-0.0496122	0.291911	0.279298	0.291705	0.256609	0.256449	0.217575	0.237816	0.178908	0.249231	0.256623	0.305261	0.265767	0.148537	0.174141	0.165997	0.121742	0.182329	0.152613	0.0025202	0.150044	-0.0253589	-0.0985386	-0.0624006	0.0350157	0.0573642	0.0322109	0.0439791	0.0591072	0.0298242	0.183756	0.089566	0.20302	0.032319	0.0803423	0.143829	0.106796
85	-0.119357	0.0901228	0.0315342	0.0294151	0.0923475	0.0606152	0.0338946	-6.56358e-05	0.182175	-0.240213	-0.0381152	0.102598	-0.0973039	0.23404	0.24371	0.235083	0.203094	0.168104	0.170351	0.135926	0.135243	0.231572	0.286996	0.286946	0.230117	0.161821	0.153559	0.260595	0.127623	0.132897	0.197074	-0.00714221	0.144514	-0.0342197	-0.201494	-0.100555	-0.0297889	0.0090433	0.0257812	0.17989	0.0873554	-0.0783992	0.191201	0.0263123	0.107355	-0.0147886	0.0279674	0.107734	0.0222999
86	-0.117347	0.251922	0.0868266	0.0387612	-0.0682965	0.0372501	-0.0511919	-0.0503257	0.129529	0.005986	-0.0403277	0.144227	-0.108493	0.0198299	0.0103806	0.0227261	-0.0071455	-0.00918537	-0.0157867	-0.0245571	-0.0561524	0.0305066	0.0636294	0.0605468	0.0762365	0.00717232	-0.0117338	0.16646	0.020515	0.0358132	0.0119802	0.0369788	0.0514649	-0.0540152	-0.0680863	-0.0399877	-0.0336231	-0.0148362	-0.0243126	0.164143	0.0620191	-0.0691562	0.0723867	0.0267501	-0.0388211	-0.0420766	-0.0406655	0.0120959	-0.0385639
87	-0.129967	0.16801	0.0878479	0.0719946	-0.0602479	0.0508197	0.0194871	-0.00978448	0.0783286	0.0830674	-0.10981	0.087595	-0.0555074	-0.0592332	-0.0520363	-0.0964813	-0.117785	-0.139674	-0.0833926	-0.143864	-0.17686	-0.039254	-0.0457192	-0.0569941	-0.0234469	-0.0916404	-0.0842831	0.0483185	0.0262459	-0.0442929	-0.0861492	-0.019096	-0.0210595	0.0446645	0.0842477	-0.0367226	0.0636774	0.145696	0.0502289	0.0910629	0.06205	0.00351922	0.000217947	-0.0231891	-0.104967	-0.0319632	-0.016925	0.019668	0.0104801
88	-0.0751618	0.104324	0.0154484	0.0163949	-0.0941598	-0.0375102	-0.00684021	-0.028764	-0.0407892	0.143841	-0.0216807	-0.0169568	-0.0184073	-0.0297992	-0.044279	-0.063413	-0.100982	-0.10021	-0.0547711	-0.097198	-0.153228	-0.0660669	-0.0214814	-0.051964	-0.0185953	-0.0674866	-0.0889277	0.0286931	-0.0837523	-0.0681227	-0.0639832	0.0534021	0.0414204	-0.0468778	0.0567956	0.0236661	-0.0227039	-0.00239589	-0.0450802	0.0342692	-0.0024497	0.00726016	-0.0822278	-0.0745991	-0.101991	-0.0159242	-0.0600727	-0.0403302	-0.0418008
89	-0.0374371	-0.070397	0.0226512	0.0544264	0.197094	0.143566	0.149146	0.0315472	0.263057	-0.319509	-0.057556	0.00105614	-0.0762061	0.143717	0.191635	0.104015	0.119961	0.110318	0.0900099	0.0394006	0.104108	0.204059	0.163251	0.181577	0.125977	0.0844178	0.115152	0.150421	0.0614675	0.0252046	0.146607	0.00404836	0.0520801	0.136002	-0.119907	-0.0552323	0.0808536	0.161764	0.0525685	0.0935956	0.0493347	-0.00950765	0.181511	0.034027	0.0747721	0.0428717	0.0851496	0.135392	0.0561725
90	0.0291099	-0.190522	-0.0912138	-0.0368792	0.280741	0.028299	0.144311	0.0538739	0.0670855	-0.314352	0.027139	-0.0172288	-0.0343699	0.141742	0.173457	0.172204	0.191701	0.203787	0.101192	0.147302	0.22778	0.168606	0.145845	0.177924	0.116418	0.177615	0.221996	0.0480787	0.0661025	0.086908	0.214459	-0.0270961	0.0261327	0.108864	-0.132404	-0.0192078	0.00766617	0.062458	-0.0189871	-0.0316188	0.082112	0.057785	0.182421	0.0872125	0.215505	0.11045	0.190634	0.124774	0.138747
91	0.125757	-0.209657	-0.151431	-0.147396	-0.00141322	-0.0439529	0.0535044	-0.02284	-0.127027	-0.0698903	0.073862	-0.116328	0.0387323	0.0718109	0.0729769	0.105071	0.144569	0.153581	0.0972356	0.157518	0.166996	0.0120718	-0.00194168	0.0492257	0.0237166	0.0655966	0.0288683	-0.10786	-0.00837844	0.0475695	0.0641347	-0.0267304	-0.055272	0.0195718	-0.0444695	0.0887856	-0.0544396	0.0639116	-0.0716614	-0.176104	-0.142007	-0.0168865	-0.0506361	0.016703	0.0633402	0.0360517	-0.0518093	-0.0837591	-0.060036
92	0.000563068	0.0394939	-0.0802661	-0.0717229	-0.139502	-0.0164509	-0.0558793	-0.0712498	0.00918526	0.094257	0.0409661	-0.106291	-0.0199373	0.00740093	-0.00677515	-0.0137409	-0.0339554	-0.0406793	0.00619529	-0.0127532	-0.0820829	-0.0682102	-0.0130406	-0.037911	-0.0280336	-0.0587726	-0.0880077	-0.00238304	-0.0951126	-0.0107975	-0.081325	0.041916	0.0258271	-0.0928997	0.00312929	-0.00939436	-0.0548569	-0.0241923	-0.0863202	-0.00726504	-0.058822	-0.0235051	-0.122456	-0.0715758	-0.0674282	-0.0608706	-0.0786711	-0.0702067	-0.067566
93	-0.0269057	0.0416325	-0.0492061	-0.0550027	-0.123418	-0.0760732	0.000494508	-0.0461485	-0.067964	0.135705	0.0348483	-0.0952654	-0.0362041	0.0299456	0.0191025	0.0011549	-0.0251882	-0.0538783	0.0200722	-0.0186755	-0.0991903	-0.083694	0.00356018	-0.0415884	-0.0402139	-0.0515845	-0.0863443	-0.00228967	-0.16407	-0.0320558	-0.0568187	0.0513434	0.0531685	-0.0802765	0.0143224	0.00474623	-0.0726297	-0.0193365	-0.145119	-0.021614	-0.0620664	-0.0172227	-0.126234	-0.0864979	-0.0798384	-0.0608867	-0.0932682	-0.0908858	-0.0843122
94	-0.0224435	0.000998549	-0.0397195	-0.021479	-0.0764646	-0.015341	-0.0331866	-0.0415947	-0.0433539	0.00803049	0.0062483	-0.0445667	-0.00630356	-0.0244956	-0.0293392	-0.00595222	0.0166454	0.0818098	-0.0234476	0.0253033	0.0433782	0.0324217	-0.0363419	0.0398912	0.134652	0.0620382	0.0224437	-0.0376357	0.301646	0.171893	0.0631471	0.0127206	-0.0438505	-0.063644	0.00622043	-0.0312958	0.0636585	0.0639799	0.135522	-0.0512967	-0.0738465	-0.0300244	-0.0204371	-0.04148	-0.0310169	-0.0379709	-0.0707466	-0.00971772	-0.0225986
95	0.011042	-0.0977587	-0.0416092	-0.0376664	0.173315	0.106277	0.172492	0.0403622	0.173276	-0.348121	-0.0561097	0.000931893	-0.0688891	0.278	0.301999	0.28417	0.262611	0.213925	0.20879	0.163292	0.203101	0.233572	0.274004	0.267321	0.139192	0.145258	0.138444	0.172616	0.0519135	0.0841592	0.198999	-0.0505302	0.0821721	0.0846274	-0.234446	-0.0863506	-0.0078773	0.0660392	-0.0327971	0.043302	-0.00476734	-0.0679479	0.187003	0.0302349	0.132695	0.00416693	0.0249475	0.0565072	0.00553175
96	-0.0436218	-0.00714385	0.0435199	0.0201182	0.117743	0.121842	0.106976	-0.00142241	0.213821	-0.274917	-0.0689927	0.039985	-0.0761456	0.184175	0.210224	0.162641	0.149044	0.133711	0.129731	0.0723406	0.111123	0.189933	0.169845	0.184118	0.118794	0.0829615	0.0867577	0.153043	0.111225	0.0640595	0.145033	-0.0313092	0.0545875	0.087255	-0.145029	-0.0910284	0.0547627	0.105749	0.0554113	0.0895889	0.0122408	-0.080413	0.171122	0.0289385	0.0569436	-0.0116855	0.00494411	0.068643	-0.00122413
97	-0.0441919	-0.0470656	-0.0383019	-0.0247273	0.0837034	0.0459971	0.0856031	-0.0225562	0.123869	-0.246518	-0.0668488	-0.0107266	-0.0654291	0.285105	0.3008	0.245049	0.210074	0.140047	0.247718	0.126193	0.109882	0.189426	0.251044	0.226658	0.122482	0.0963036	0.107485	0.167337	0.0126092	0.0464611	0.110027	-0.0144769	0.120268	0.0140427	-0.146393	-0.0305541	0.00405648	0.0772765	-0.023798	0.0645182	0.0241158	-0.0451474	0.132169	0.0178653	0.111638	0.0317021	0.0322653	0.0596304	0.0226084
98	-0.00172775	-0.024113	-0.0404521	-0.0365108	-0.006819	0.0295559	0.0407245	-0.0503452	0.0596486	-0.0825529	-0.0142481	-0.0514799	-0.0201008	0.0915609	0.104639	0.0703538	0.0548159	0.0434683	0.0970202	0.0404643	0.0273248	0.07468	0.0747642	0.0677601	0.0445247	0.00995031	-0.00738686	0.063112	0.0459951	0.0498236	0.0337765	0.0115863	0.055673	-0.0232516	-0.0788161	-0.00995884	0.0166665	0.1018	0.0172491	0.0199252	-0.0231023	-0.0401112	0.00239155	-0.0222853	0.0094426	-0.00642066	-0.0299337	-0.00109125	-0.0322555
99	0.0279702	-0.0703881	0.0540496	0.0394437	0.184854	0.167693	0.229602	0.0608632	0.247374	-0.286476	-0.0805666	0.0202087	-0.059093	0.160943	0.207832	0.120913	0.124945	0.0624998	0.109915	0.0135569	0.077969	0.134407	0.147304	0.131672	0.0554406	0.0658445	0.0705052	0.106352	0.00541979	0.00475205	0.138079	0.00555903	0.0241182	0.134027	-0.170755	-0.0583455	-0.00838897	0.073633	-0.0300817	0.0493508	0.00553541	-0.0577443	0.123204	-0.00470069	0.0278932	0.0207966	0.0367165	0.0549771	-0.00631818
100	0.00936758	-0.0806958	-0.023144	-0.0242364	0.134722	0.114794	0.145696	-0.00460728	0.193188	-0.26922	-0.0200372	-0.0486826	-0.065153	0.159091	0.200117	0.14568	0.15182	0.121416	0.117634	0.0839096	0.123519	0.160849	0.166577	0.170175	0.100768	0.0925557	0.0841202	0.121378	0.0605214	0.0624382	0.143971	0.00848237	0.0627359	0.0472961	-0.161081	-0.0491163	0.00419361	0.0901627	-0.00079767	0.0529087	-0.00540619	-0.0530605	0.0983628	-0.0180477	0.0630931	0.0112915	0.0219839	0.0544351	0.00394044
101	0.0293501	-0.0717883	0.0233933	0.0221248	0.149772	0.0766844	0.189288	0.00540499	0.135303	-0.247024	-0.0565841	0.0278759	-0.0273667	0.181285	0.225002	0.135273	0.126107	0.0701118	0.163639	0.0403798	0.0629049	0.113405	0.15431	0.119652	0.0335483	0.0479726	0.0541893	0.0953815	-0.0616648	-0.039759	0.0871799	-0.0182834	0.0663528	0.0795919	-0.122969	0.012476	0.00437993	0.119878	-0.060276	0.0320313	0.00644473	-0.0105631	0.103952	0.0228797	0.0545853	0.0562225	0.0362897	0.0456303	0.00621717
102	0.149653	-0.267085	-0.0957667	-0.10931	0.0931213	0.00848736	0.130904	0.0282546	-0.0442554	-0.18715	0.0296443	-0.107659	0.0239457	0.170337	0.195108	0.177611	0.192705	0.1531	0.184235	0.1541	0.178921	0.0647055	0.0852841	0.0863852	-0.0228045	0.0696151	0.0588739	-0.0572425	-0.0923099	0.000301046	0.0805532	-0.0508849	-0.0120206	0.0580984	-0.108254	0.0723536	-0.0462219	0.0383444	-0.1089	-0.148026	-0.124211	-0.0199406	0.0253151	0.0188298	0.0867003	0.0625681	-0.0256903	-0.0521744	-0.0478345
103	0.101475	-0.0796821	-0.0411893	-0.0470423	0.0104101	0.0622161	0.108818	0.0488049	0.0253023	-0.0243345	-0.0173569	-0.061929	0.0402175	-0.00317758	0.0096701	-0.0154342	-0.0170412	-0.0510629	0.0036898	-0.046281	-0.0394522	-0.0659709	-0.0230942	-0.0509052	-0.0902512	-0.0335936	-0.0465406	-0.0581489	-0.0913429	-0.0617558	-0.0398088	-0.00872071	-0.0366121	0.0344244	-0.0254104	0.00144603	-0.0514635	-0.0218766	-0.115467	-0.0639869	-0.0692643	-0.00880314	-0.0703437	-0.0528358	-0.0588992	-0.0253455	-0.0392223	-0.0622351	-0.0576876
104	0.0760378	-0.194093	-0.047849	-0.0481853	0.00512582	-0.082984	-0.0286758	-0.00410579	-0.126417	-0.0553841	0.0407264	-0.115555	0.0169393	0.0950802	0.100907	0.0894538	0.0753456	0.0795153	0.132131	0.115086	0.096438	0.0346551	0.0252804	0.0202973	-0.0483865	-0.0134832	-0.0156004	-0.0775081	-0.0375224	-0.0102315	-0.0217662	-0.0239919	0.0116766	0.0293439	0.0187211	0.0356978	0.0477005	0.0417902	-0.020314	-0.11685	-0.0800256	0.0239052	-0.00172473	0.0411324	0.0742088	0.023171	-0.0216699	-0.0231914	-0.0113864
105	0.0890088	-0.0802935	-0.0565379	-0.0597526	-0.0461118	-0.0517976	-0.0292999	0.00783982	-0.126482	0.133506	0.0482076	-0.066742	0.0860991	-0.0624488	-0.0793478	-0.0627567	-0.0668371	-0.0690898	-0.0246036	-0.0146965	-0.0363974	-0.0999762	-0.0863039	-0.11498	-0.131341	-0.0635928	-0.0759656	-0.125247	-0.0840198	-0.075377	-0.0949685	0.0125131	-0.0378971	-0.02337	0.0599152	0.0361873	-0.0412518	-0.0769321	-0.0281587	-0.087911	-0.0581814	0.0163506	-0.118333	-0.0196601	-0.0370337	-0.0178839	-0.0390816	-0.0855941	-0.0453226
106	0.157557	-0.15125	-0.0314759	-0.047917	-0.0541194	-0.0976922	-0.0987617	-0.00212517	-0.230131	0.110856	0.123611	0.00787132	0.159992	-0.0375732	-0.0511269	-0.00433853	0.0283334	0.00586837	0.0738188	0.093162	0.0882194	-0.11188	-0.0833465	-0.0973426	-0.137502	-0.0158759	-0.0159209	-0.161603	-0.190638	-0.0786764	-0.0890504	-0.0162838	-0.0525238	-0.049615	0.0775235	0.293311	-0.0881982	-0.127934	-0.126061	-0.150713	-0.0835898	0.0484963	-0.0893823	0.0769459	0.0496657	0.15606	-0.0184361	-0.0999009	-0.0251177
107	0.0921223	-0.154688	-0.0301672	-0.0477904	-0.019111	-0.0659032	-0.0721232	-0.0240053	-0.158004	-0.045197	0.0969566	-0.0265476	0.0781713	0.108877	0.100112	0.148519	0.168587	0.164539	0.166064	0.19613	0.197696	0.0323886	0.0562413	0.0800026	0.0249485	0.101892	0.0774166	-0.0558942	-0.0276302	0.0761021	0.053304	-0.0343549	-0.00884871	-0.0455186	-0.039663	0.191462	-0.0627746	-0.080966	-0.0752476	-0.11488	-0.0872499	-0.0105	0.00695829	0.071144	0.112679	0.119542	-0.0332944	-0.0545411	-0.0268264
108	0.0984424	-0.0995106	0.00426821	-0.002341	-0.0608489	-0.0583239	-0.0219526	0.0175628	-0.142699	0.109536	0.0408355	-0.0327404	0.0819534	-0.0536637	-0.0734503	-0.0428508	-0.036236	-0.0627406	-0.0208492	-0.00419724	-0.0146337	-0.107061	-0.0908378	-0.10739	-0.124082	-0.0440851	-0.0613004	-0.149923	-0.142575	-0.0711429	-0.0949733	0.00226034	-0.068208	-0.035659	0.0791561	0.0657855	-0.0163557	-0.0664989	-0.0528418	-0.133172	-0.0810643	0.0346825	-0.0882269	0.00541362	-0.0180522	0.00565002	-0.0394497	-0.0785075	-0.0198256
109	0.0710791	-0.134996	-0.0297481	-0.0291581	0.0710654	0.084597	0.0943352	-0.0210201	0.069492	-0.216472	-0.019455	-0.0395214	-0.0127587	0.110921	0.128881	0.129204	0.151535	0.152751	0.105516	0.103866	0.158971	0.13579	0.0719397	0.127122	0.0967501	0.0750674	0.0394163	0.00314005	0.290905	0.147795	0.120004	-0.0487398	-0.043556	0.0432354	-0.134728	0.00386236	0.0488	0.15536	0.157815	-0.0603086	-0.0827482	-0.0688548	0.0670355	0.0135792	0.0450562	0.0387048	-0.0228506	-0.00104261	-0.0151008
110	0.00267827	-0.140278	-0.056405	-0.00906137	0.048549	-0.00479515	0.0300884	-0.046426	0.0116785	-0.229905	0.00575016	-0.0653486	-0.0212339	0.166808	0.164694	0.184544	0.173916	0.209692	0.136418	0.166172	0.18894	0.239113	0.122146	0.19448	0.175271	0.10628	0.0772033	0.0425208	0.338549	0.228299	0.151501	-0.00962767	0.0292109	0.0131268	-0.106583	-0.00434803	0.154222	0.209085	0.338577	-0.0449167	-0.0595736	-0.0338636	0.11454	0.048477	0.111523	0.0700392	0.00263167	0.046303	0.051739
111	-0.0755405	-0.00485238	0.0425139	0.0924737	0.0657341	0.0369032	0.00869243	-0.0134633	0.105029	-0.16635	-0.0200372	0.00944512	-0.0494307	0.0425289	0.0367133	0.0487275	0.02676	0.0690291	0.00313428	0.0242335	0.0560721	0.203552	0.0628476	0.105271	0.122328	0.0398358	0.0554248	0.0757189	0.296582	0.154796	0.0981913	0.0194436	0.0296273	0.0386492	-0.0259895	-0.0448452	0.200166	0.170905	0.440258	0.0676788	0.0642553	0.010123	0.134452	0.0545184	0.0648455	0.0685002	0.0733234	0.111839	0.125291
112	-0.0745476	0.0667753	0.0229006	0.0194224	-0.192031	-0.111631	-0.195916	-0.0759561	-0.189507	0.252624	0.0241595	-0.023426	0.0187793	-0.120667	-0.158991	-0.104795	-0.137415	-0.109967	-0.0754057	-0.0495924	-0.132299	-0.0968896	-0.110714	-0.112419	-0.036799	-0.100943	-0.110479	-0.0662349	0.157392	0.0156808	-0.145394	0.0061977	-0.00844845	-0.0558318	0.183721	0.0627213	0.0615459	0.0253113	0.155985	-0.0189042	0.00928607	0.0461002	-0.106103	-0.00771403	-0.0539121	0.00209503	-0.0575142	-0.0348505	0.0057373
113	-0.187302	0.234883	0.186028	0.145817	-0.0224878	0.0663252	-0.0714374	-0.0373634	0.136019	0.0338833	-0.0893848	0.137082	-0.106569	-0.0887365	-0.0875846	-0.0914165	-0.106247	-0.0906355	-0.106789	-0.118192	-0.126674	0.0337892	-0.0179089	-0.00214264	0.0725485	-0.0425987	-0.0159182	0.131589	0.229473	0.0140151	-0.0182192	0.0174482	0.0173636	0.0242047	0.0511551	-0.0342499	0.0984687	0.10959	0.204288	0.198944	0.155235	0.0135793	0.0843419	0.0169958	-0.0425898	0.00555604	0.0321939	0.0943384	0.0659732
114	0.0536991	-0.0615275	0.00702912	0.0182013	-0.0717409	-0.0628528	-0.128201	-0.056077	-0.157394	0.084156	0.0913622	0.0280398	0.100798	-0.0632532	-0.0781946	-0.0323293	-0.0161254	0.00238635	0.0290803	0.0483394	0.0434955	-0.0392713	-0.0723135	-0.0578987	-0.0235277	-0.00409159	-0.00300992	-0.0827161	0.141818	0.0304956	-0.0458997	-0.000725719	-0.0344395	-0.0327851	0.0764505	0.21885	0.00256421	-0.0376218	0.124732	-0.0593795	-0.0224385	0.0340233	-0.0417065	0.0692566	0.0332572	0.129533	-0.0142228	-0.0254944	0.0232948
115	-0.0260467	-0.00758062	0.0323674	0.0590815	-0.0243445	0.0070782	-0.0739955	-0.053091	-0.0223902	-0.0216872	0.0292298	0.0238701	0.0316201	-0.032223	-0.0314454	-0.0194212	-0.00986405	0.0275823	0.0123408	0.0177825	0.0357899	0.0562675	-0.0125343	0.0190673	0.083752	0.0397363	0.0365531	0.0162663	0.319895	0.110358	0.043414	0.000339676	-0.0036054	-0.00904192	0.010516	0.0874834	0.056948	0.0393072	0.21555	0.0277321	0.020406	0.0105512	0.0258923	0.0244036	0.0197501	0.078531	0.00624303	0.042963	0.0530757
116	-0.0466645	0.00322685	0.0298408	0.0498766	-0.0527537	-0.00892894	-0.0642185	-0.0362403	-0.0398866	0.0257741	0.00459679	-0.0233041	0.00594859	-0.0618624	-0.0696071	-0.0483091	-0.0499834	-0.00228997	-0.0469996	-0.0219138	-0.0212568	0.0371195	-0.031894	-0.00312596	0.0700939	-0.00618011	-0.0168754	-0.000491925	0.354297	0.112798	0.00628129	-0.00585634	-0.00884935	-0.00278911	0.0518468	-0.0274483	0.105882	0.0586382	0.268576	0.013093	0.0145107	0.0044177	-0.00418981	-0.0223011	-0.0165366	-0.00873675	-0.0209884	0.0388165	0.0394262
117	0.0650016	-0.12982	-0.0376979	-0.00853755	-0.00585297	-0.0157773	-0.00645163	0.0105534	-0.0894156	-0.0141801	0.035253	-0.079474	0.0613809	-0.0438385	-0.0493094	-0.0228505	-0.00607837	0.043619	-0.0182319	0.0185373	0.0516223	0.0399441	-0.0290367	0.00163338	0.0449547	0.0322847	0.0149663	-0.0652128	0.255563	0.10227	0.0420827	-0.0231365	-0.0279068	0.00165577	0.0169195	-0.0147694	0.0699409	-0.00662598	0.194606	-0.0749671	-0.0527647	-0.00607128	-0.0310808	-0.0356015	0.00940332	-0.00484805	-0.025407	0.00768821	0.020284
118	0.00710998	-0.0683714	-0.000553275	0.0488775	-0.00364171	0.00256136	-0.0182941	-0.0205744	-0.0297027	-0.0433147	0.00566141	-0.0444917	0.0283022	-0.0336339	-0.0381716	-0.0158923	-0.00539837	0.0465506	-0.0243797	0.00931745	0.038096	0.066698	-0.0140328	0.0222116	0.0706881	0.0317527	0.0222326	-0.0152491	0.331549	0.122803	0.0450764	-0.0224692	-0.0170317	0.0156816	0.0176447	-0.040059	0.103864	0.0375197	0.24835	-0.0123616	0.000258348	0.0031058	0.00950446	-0.0206172	0.0138277	-0.0108838	0.0046369	0.0514542	0.0600683
119	-0.0280388	0.101333	0.0904523	0.0841912	0.0128857	0.113391	5.0047e-05	-0.0134404	0.144642	-0.101941	-0.0468449	0.0857815	-0.0248107	-0.028132	-0.0171051	-0.0185936	-0.00237123	0.0277122	-0.0295689	-0.026542	0.0313345	0.0972352	0.0192002	0.050653	0.0992778	0.0375129	0.0269645	0.0925626	0.368984	0.112848	0.078429	-0.024341	-0.0158201	0.00497393	-0.0779772	-0.109751	0.0837836	0.0394759	0.270133	0.108934	0.0453631	-0.0739943	0.0897168	0.00867822	-0.0168176	-0.0455789	-0.0151479	0.0707632	0.0285992
120	-0.00960077	-0.0332836	0.0142117	0.0524996	-0.01298	0.0317023	-0.0130545	-0.0256681	0.00458428	-0.0393556	-0.0298367	-0.025774	0.00318529	-0.0317685	-0.0376506	-0.0141693	-0.0138004	0.0215453	-0.0291395	-0.00762169	0.0110727	0.0649133	-0.0148946	0.0197396	0.0629849	-0.000973223	-0.0111175	-0.00554268	0.371917	0.126673	0.0255075	-0.0152472	-0.0303867	0.0298478	0.0111159	-0.0551993	0.120212	0.0742252	0.289963	0.00135559	0.00729978	-0.0139466	0.0224663	-0.0157951	0.000953821	-0.0120215	-0.00190157	0.0495623	0.053764
121	-0.298156	0.408972	0.197399	0.190358	-0.0562446	0.172195	-0.136344	-0.0344635	0.317899	0.053952	-0.161335	0.178828	-0.16854	-0.105496	-0.107382	-0.136161	-0.16363	-0.13073	-0.159223	-0.194236	-0.196	0.0306337	-0.0216211	-0.00540146	0.0964396	-0.0407478	-0.00587012	0.221346	0.157057	0.0251601	-0.0129502	0.0495494	-0.00777991	-0.00826889	0.0470208	-0.162667	0.112778	0.0539307	0.207724	0.343267	0.220965	-0.0737097	0.106342	-0.00322464	-0.104842	-0.090637	0.0416619	0.152157	0.0566368
122	-0.0714692	-0.0271363	0.0209016	0.0366943	0.0123811	0.000894403	-0.0207468	-0.0424395	0.0217113	-0.081613	-0.00771675	-0.0343565	-0.0322387	0.0266358	0.0251007	0.0334791	0.0186015	0.0623936	0.00434423	0.030382	0.0377845	0.131568	0.0445599	0.0886464	0.116901	0.0202796	0.00956957	0.0505669	0.313835	0.162727	0.0596663	-0.00850496	0.0367309	0.0190052	0.0049366	-0.0346722	0.125401	0.140152	0.214014	0.0306009	0.0234282	0.00289528	0.062517	0.0109276	0.0400332	0.0164846	0.00356832	0.0662623	0.0402718
123	-0.0818635	-0.043654	0.0272739	0.0936743	0.22742	0.0725704	0.0365762	0.0289461	0.157128	-0.17181	-0.0561483	0.081573	-0.0588137	0.030219	0.0509738	0.0242998	0.00515478	0.0130675	-0.00836885	-0.0224932	0.0259233	0.10955	0.0500234	0.0731998	0.0598346	0.0242433	0.137851	0.0656857	0.0952246	0.0391272	0.0630432	0.0063759	-0.00852058	0.214078	0.0230192	-0.0177881	0.10484	0.118473	0.0830485	0.0713955	0.200982	0.102835	0.191229	0.120952	0.14896	0.10885	0.268945	0.21753	0.229022
124	-0.139786	-0.066619	0.0439698	0.189605	0.387724	-0.0526268	0.0164734	-0.0117293	0.103112	-0.270378	-0.0754466	0.149432	-0.0691417	0.144743	0.152606	0.12423	0.0705198	0.0692072	0.107957	0.0569944	0.0733682	0.192677	0.126373	0.129105	0.0656705	0.0214218	0.263556	0.114944	0.0171764	-0.00928179	0.0352323	0.0150099	0.0693168	0.186547	0.0775465	0.0643551	0.124404	0.14173	0.123747	0.128003	0.451269	0.303549	0.375644	0.315585	0.40963	0.309563	0.570122	0.436676	0.565101
125	-0.140826	0.0400733	0.0292165	0.131779	0.224766	-0.12938	-0.082166	-0.0522929	-0.0483736	-0.00811884	-0.0315981	0.134128	-0.0635653	0.0170608	0.00773058	0.00962905	-0.0457423	-0.026304	0.0286927	-0.00204546	-0.0444809	0.0316007	0.0120462	-0.00211599	-0.0117515	-0.0462559	0.167775	0.0610891	-0.0822475	-0.0681772	-0.0677103	0.054184	0.0653203	0.0747518	0.137476	0.112126	0.0259287	0.0359752	0.00931858	0.112282	0.405181	0.269369	0.207306	0.237349	0.302766	0.248105	0.476571	0.306913	0.437445
126	0.0787936	-0.206099	-0.0673336	-0.0299093	0.230104	0.0838808	0.228077	0.0640459	0.161183	-0.283974	0.00914222	-0.0721088	-0.000991565	0.068123	0.116207	0.0496385	0.0853176	0.0855856	0.0331488	0.0354872	0.129128	0.0997891	0.0563487	0.071411	0.0264068	0.0670785	0.087784	-0.0154329	-0.029607	0.00652008	0.132199	0.00690431	-0.0178424	0.152401	-0.0612104	0.00997898	0.0621153	0.131808	-0.0271181	-0.0594525	-0.0273343	0.0434315	0.088768	0.0292521	0.074687	0.0647582	0.0965659	0.0713078	0.0429166
127	-0.0767918	-0.0754354	-0.00922527	0.0994297	0.397756	-0.0225406	0.0410848	0.0262188	0.100387	-0.291043	-0.015177	0.143162	-0.0559097	0.129387	0.154598	0.141174	0.130309	0.133319	0.106523	0.114798	0.175979	0.196214	0.157515	0.159672	0.0951778	0.100529	0.302239	0.138297	0.00610726	0.0261333	0.136121	-0.00140792	0.0898558	0.130224	-0.0345677	0.0127971	0.0224618	0.0295705	0.0195736	0.125622	0.389388	0.218563	0.348806	0.260113	0.397135	0.24686	0.491378	0.357245	0.432328
128	0.05656	-0.0569689	-0.00169015	-0.0280659	-0.000842204	0.0651387	0.0198694	0.0317588	0.0185809	-0.0671135	-0.0738192	0.0130543	0.0267361	0.0480844	0.0480679	0.0712152	0.0683106	0.0442363	0.0305227	0.0306401	0.0432518	0.0362504	0.0214749	0.0428796	0.0175961	0.00435012	-0.0162875	-0.0159108	0.0291631	0.0144147	0.0092022	-0.0488818	-0.056101	0.0873753	-0.0659021	-0.0255321	-0.0188613	0.00556546	-0.00237785	-0.0526213	-0.0616675	-0.0270806	0.0497971	0.0010975	0.00376155	-0.0225456	-0.036433	0.00574628	-0.0376273
129	-0.0276178	-0.0335267	0.0236053	0.0858801	0.250209	-0.015259	0.0193369	0.0103475	0.0433504	-0.103144	-0.031966	0.0858946	-0.0229156	-0.00618362	0.000994743	0.0083324	-0.0113675	-0.00238392	0.00048969	-0.00348995	0.0295687	0.05535	0.0118549	0.00118958	-0.0287258	-0.013445	0.129135	0.0223478	0.0240954	-0.0193243	0.00248921	-0.0090329	0.0225715	0.146481	0.0307072	0.0313581	0.0287116	0.0373188	0.0443212	0.0622357	0.247129	0.173455	0.172111	0.169769	0.207404	0.158447	0.310725	0.216054	0.270528
130	0.0788398	-0.16675	-0.00976929	0.0453171	0.222192	-0.101998	-0.078165	0.0231517	-0.142163	-0.0503894	0.0658887	0.0971759	0.0937092	0.0096889	0.00296453	0.0409402	0.0500592	0.0451562	0.0848591	0.0998029	0.126247	-0.0102338	-0.0317511	-0.0332266	-0.0989625	-0.010449	0.143779	-0.0870707	-0.167344	-0.0975408	-0.0578497	-0.00600918	-0.0316242	0.0901708	0.0947885	0.251541	-0.0280824	-0.0578605	-0.0775175	-0.0575104	0.198533	0.21161	0.13659	0.245993	0.285627	0.288342	0.317237	0.154667	0.268664
131	-0.196797	0.440088	0.252479	0.180312	-0.0212488	0.08674	-0.0497631	-0.0187027	0.302751	-0.0282987	-0.130385	0.307721	-0.116805	-0.00626743	0.00912813	-0.031663	-0.0490207	-0.0515875	-0.0485803	-0.0878863	-0.0855757	0.0814671	0.0423825	0.0510006	0.0927368	-0.0117133	0.00100804	0.232867	0.10701	0.0018132	0.0108587	0.0246582	0.036048	-0.00684837	-0.0461517	-0.0920386	0.0598047	0.100352	0.110824	0.294707	0.158516	-0.0610555	0.183962	0.108041	-0.0502365	-0.0415334	0.00969698	0.120896	0.0138865
132	-0.202299	0.441247	0.216985	0.167759	0.0249368	0.124718	-0.0324958	-0.0147732	0.355884	-0.1296	-0.118021	0.347104	-0.139502	0.0651442	0.0877314	0.0315992	0.0192559	0.0156842	0.0155582	-0.0435753	-0.0370095	0.142517	0.115203	0.133786	0.154864	0.0174282	0.0364937	0.292927	0.125765	0.0363713	0.0554128	0.0330477	0.0649663	0.00221539	-0.100132	-0.109947	0.0635131	0.109524	0.112553	0.32115	0.173303	-0.0652273	0.264436	0.149142	-0.0119843	-0.0295652	0.0219096	0.150734	0.0256203
133	-0.0293973	-0.0412718	0.0325306	0.046062	0.110453	0.144457	0.0854795	0.0330279	0.198438	-0.161059	-0.0516123	0.010985	-0.0367208	0.0373656	0.068943	0.0213365	0.0202308	0.0125408	-0.00666179	-0.034246	0.0195065	0.0993766	0.0590566	0.0796577	0.0642213	0.0364836	0.0492117	0.0639302	0.10564	0.0531022	0.0858222	-0.006012	-0.0185787	0.17141	-0.0507977	-0.0613092	0.0807276	0.110015	0.0595656	0.0415652	0.0197664	-0.0310895	0.091407	-0.00389251	-0.00549098	-0.00372968	0.0508415	0.0747451	0.0212426
134	-0.176332	0.604025	0.291991	0.20387	-0.0156819	0.0857887	-0.0642947	0.00142549	0.294975	-0.00469725	-0.117396	0.510597	-0.101078	-0.0165671	-0.0101904	-0.0328473	-0.0405648	-0.0557305	-0.0512466	-0.0905992	-0.0807257	0.0549851	0.0503036	0.0473893	0.0937836	-0.00930391	0.0103555	0.28192	0.0500369	-0.0117999	0.0075771	0.0372149	0.0491727	-0.0778203	-0.104459	-0.122599	-0.0190434	-0.0277945	0.0497536	0.353393	0.206192	-0.0678824	0.273447	0.201022	-0.0419773	-0.0622056	0.0150156	0.11348	0.0131946
135	0.0485281	-0.115088	-0.0660263	-0.06262	0.120878	0.0565995	0.117099	0.041785	0.11357	-0.233644	0.037579	-0.0800249	-0.0296681	0.130023	0.151642	0.138453	0.164322	0.171337	0.0862948	0.117581	0.170756	0.122137	0.130402	0.154816	0.119101	0.158398	0.134992	0.062747	0.012951	0.0661926	0.185825	-0.00884832	0.0298825	0.019168	-0.168412	-0.0588276	-0.0307877	-0.00825863	-0.0493311	-0.0196268	-0.0439883	-0.0498378	0.0565138	-0.0366916	0.0716741	-0.00270648	0.0219105	0.0216068	-0.0126975
136	-0.033885	-0.0647627	-0.067833	-0.0696956	0.0205521	-0.0231502	0.0397632	-0.0341167	0.0174466	-0.185517	-0.00259	-0.028503	-0.0524958	0.283803	0.271184	0.2987	0.247931	0.192156	0.212817	0.199163	0.148011	0.180931	0.265788	0.269276	0.166754	0.116538	0.0925579	0.12753	0.0549163	0.119156	0.117568	-0.00976922	0.104322	-0.0153559	-0.143152	-0.0410485	-0.0272564	0.0594512	-0.0324389	-0.00555526	-0.0361536	-0.0600715	0.0988874	0.00614302	0.114037	-0.00381111	-0.0182268	0.014736	-0.0112214
137	0.0650051	-0.10543	-0.0863668	-0.0756	-0.0179172	0.00802925	0.0796433	-0.0112959	0.017149	-0.0644743	0.0555503	-0.0998128	-0.0170705	0.0505908	0.054057	0.0440268	0.0635771	0.0539878	0.0456497	0.0508002	0.0524111	-0.0123488	0.0215078	0.015854	-0.00592403	0.0620887	0.0126666	-0.0422767	-0.0984133	-0.00904818	0.0479717	-0.00241076	0.00169078	-0.00471719	-0.0545987	0.0133745	-0.0462216	-0.0186017	-0.11287	-0.0734094	-0.0978335	-0.0284815	-0.0568324	-0.0442052	-0.00989899	-0.0241491	-0.0550306	-0.0517013	-0.0633591
138	0.0344541	-0.0869807	0.00167723	0.0039522	0.0694079	0.0465212	0.150133	0.00815977	0.0543131	-0.131056	-0.0133228	-0.0543981	-0.0385298	0.0620464	0.101388	0.0445147	0.0761792	0.0305182	0.056242	0.0159357	0.0608217	0.0380522	0.0671718	0.0424977	0.0112234	0.0709232	0.0493668	0.0330712	-0.0109647	0.00492264	0.108297	0.0168143	0.0268984	0.040315	-0.0821112	-0.0087104	-0.0426516	0.0384957	-0.0567413	-0.0133599	-0.0433475	-0.0255556	0.0121697	-0.0467253	-0.00828384	0.0110526	-0.0248243	-0.0192666	-0.0493187
139	0.0998934	-0.134403	-0.066555	-0.0606745	0.127288	0.144026	0.167248	0.0409243	0.169833	-0.178132	-0.0163189	-0.0806476	-0.00999135	0.0574344	0.0853658	0.0435819	0.0642107	0.0368038	0.0223878	-0.00607854	0.0645902	0.0288936	0.0521852	0.0451621	0.00330526	0.0505003	0.0323777	0.000561846	-0.0378762	0.0100161	0.0935356	-6.19503e-05	-0.036768	0.112278	-0.135585	-0.0600527	-0.0342908	-0.00503713	-0.0844535	-0.0459686	-0.0645842	-0.0617862	-0.00433681	-0.0713509	-0.016101	-0.0272387	0.00545057	-0.0177595	-0.0394018
140	0.108802	-0.171973	-0.065289	-0.0685352	0.187314	0.0771585	0.257035	0.0712481	0.121411	-0.247892	0.00453978	-0.0852197	-0.0354185	0.13612	0.181524	0.116712	0.144966	0.0980948	0.0977109	0.0629029	0.126651	0.0765425	0.136819	0.105931	0.0199924	0.0917697	0.0802193	0.0435009	-0.144341	-0.0325699	0.152234	-0.0107518	0.0456514	0.0593069	-0.18338	-0.0340187	-0.0897874	-0.00155618	-0.172689	-0.0338366	-0.047744	-0.0248982	0.0358942	-0.0543089	0.0472391	0.00842052	0.0246174	-0.00646082	-0.0371918
141	0.140773	-0.196667	-0.0191792	-0.0398835	0.263692	0.136742	0.309785	0.111704	0.176561	-0.32409	-0.037587	-0.0341974	-0.0155811	0.125382	0.177081	0.109387	0.148224	0.0888738	0.0830979	0.0360133	0.139042	0.093816	0.126307	0.0988516	-0.014545	0.080455	0.0874058	0.0372164	-0.118715	-0.0618829	0.146174	-0.034323	0.00581051	0.136506	-0.187708	-0.043477	-0.0396662	0.0568485	-0.132848	-0.0342024	-0.0302376	-0.0122802	0.0964943	-0.0136776	0.0631963	0.0239778	0.0593869	0.024256	-0.0104336
142	0.0664386	-0.0746469	0.0442088	0.0371718	0.291196	0.200344	0.229954	0.105292	0.265463	-0.324995	-0.0794552	0.0589273	-0.0404709	0.099869	0.151464	0.0871778	0.120931	0.0696843	0.0559769	0.00634859	0.115206	0.13309	0.140866	0.117365	0.0204842	0.0845879	0.138979	0.126429	-0.091736	-0.0606522	0.148832	-0.0400934	0.0267226	0.128929	-0.194083	-0.108587	-0.0363005	-0.015485	-0.0740974	0.0923263	0.0943028	-0.0240178	0.179921	0.0252196	0.0929785	0.0193367	0.144276	0.110488	0.0661038
143	-0.018883	-0.0662673	0.0430831	0.052829	0.198726	0.149951	0.171275	0.0966832	0.278021	-0.349577	-0.0442141	0.0109031	-0.0632481	0.140449	0.193778	0.0926444	0.118448	0.116257	0.089193	0.0350383	0.120665	0.193986	0.151256	0.165665	0.119468	0.106809	0.127348	0.132311	0.0424589	0.0579989	0.183224	0.00880232	0.0418391	0.0820143	-0.134618	-0.0737657	0.0954718	0.116816	0.0450493	0.0787949	0.0263606	-0.0116246	0.180656	0.022901	0.0658367	0.0321836	0.0718845	0.127746	0.0405654
144	0.0401006	-0.187591	0.0295716	0.0632656	0.302497	0.0500693	0.182002	0.0543851	0.157593	-0.320425	-0.0175678	0.000839193	-0.0134087	0.11684	0.169727	0.078453	0.100842	0.101812	0.0966787	0.0512803	0.138211	0.156962	0.103102	0.106391	0.0384005	0.0678459	0.149182	0.0409348	-0.0475395	-0.0462267	0.122498	-0.00332495	0.031857	0.145439	-0.0478279	0.0396231	0.0513267	0.106664	0.00385335	0.0181171	0.100745	0.115648	0.189421	0.100687	0.171942	0.149473	0.217113	0.174108	0.164011
145	0.107228	-0.129169	-0.0511597	-0.0554073	0.145655	0.0891921	0.189096	0.0763752	0.0911682	-0.129207	-0.0160758	-0.0309983	0.0148419	0.0160326	0.0540702	0.0147489	0.0531608	0.00507224	0.00880826	-0.0175053	0.0589131	-0.015034	0.0144848	-0.00845742	-0.0727381	0.0288685	0.0399776	-0.0336004	-0.139084	-0.0916497	0.0529043	-0.0494397	-0.0351121	0.0884031	-0.0799621	-0.0281716	-0.0760997	-0.0308635	-0.12219	-0.0474922	-0.0227545	-0.0029052	-0.00356314	-0.0368628	0.0108983	-0.0120374	0.0347598	-0.0194884	-0.0264321
146	0.00574269	0.0404981	0.02087	0.00174055	-0.0876645	-0.0654079	-0.0667826	0.0147122	-0.115937	0.131942	0.0286035	0.0262417	0.0512898	-0.069371	-0.0942795	-0.0530255	-0.0629945	-0.0594092	-0.0530487	-0.0265249	-0.0586283	-0.0642466	-0.0388897	-0.0571981	-0.0544163	-0.0488753	-0.0428158	-0.0289791	-0.0811381	-0.0507228	-0.0881076	0.00365495	0.0122656	0.00836448	0.0836171	0.00476063	0.00740566	-0.0183742	-0.0212237	-0.0155933	-0.0125744	0.0350476	-0.0492383	-0.00121452	-0.032613	-0.0306022	-0.04405	-0.0406665	-0.020382
147	0.221541	-0.231025	-0.166617	-0.16306	0.118917	0.0987574	0.239114	0.0333417	0.0878004	-0.187017	0.0384568	-0.155292	0.0310219	0.0501402	0.0833615	0.0468679	0.102906	0.0808686	0.0378541	0.0434943	0.130491	-0.0164399	0.0156043	0.0142782	-0.037819	0.0770165	0.0431835	-0.0864897	-0.139639	-0.0454937	0.103753	-0.0113059	-0.0553427	0.0202132	-0.173251	-0.00193151	-0.121683	-0.0472736	-0.175487	-0.141967	-0.140732	-0.054817	-0.0718604	-0.0879826	-0.000831379	-0.00554605	-0.0208218	-0.0821354	-0.0761714
148	0.0542294	0.141724	0.0480962	0.00192128	0.0617258	0.110003	0.132589	0.035236	0.1765	-0.0649178	-0.0754999	0.155017	0.00179605	-0.0221325	0.0106543	-0.0428061	-0.0137573	-0.0387528	-0.0403271	-0.0779205	-0.023505	-0.033365	-0.0173343	-0.028818	-0.0364154	-0.0094648	-0.0138971	0.0321554	-0.0827258	-0.0796226	0.0214134	0.0198099	-0.0414279	0.0241443	-0.10189	-0.0655603	-0.0505225	-0.0141155	-0.0597278	0.0512358	-0.00999056	-0.0607973	0.0545839	0.0193062	-0.0655922	-0.0545569	-0.0119312	-0.0110431	-0.0470782
149	0.150496	-0.284851	-0.0678796	-0.0602154	0.170569	0.0147259	0.176706	0.0927122	-0.0159946	-0.199961	0.0438711	-0.100942	0.0348362	0.0723905	0.101414	0.0805118	0.120728	0.103002	0.0748098	0.0939982	0.156936	0.0697595	0.0443413	0.0470858	-0.0302322	0.0303978	0.0397756	-0.0807438	-0.0289993	-0.00126238	0.0891066	-0.018322	-0.0106933	0.0822135	-0.0791094	0.0250512	-0.0140391	0.0118654	-0.0468581	-0.13299	-0.0680559	0.0585493	0.0285401	0.00605807	0.0877583	0.0572153	0.0397685	0.0227644	0.0205538
Pearsons correlation matrix p values for microglia clusters
	1	2	3	4	5	6	7	8	9	10	11	12	13	14	15	16	17	18	19	20	21	22	23	24	25	26	27	28	29	30	31	32	33	34	35	36	37	38	39	40	41	42	43	44	45	46	47	48	49
1	2.37623e-12	9.55943e-56	4.22521e-10	1.20194e-08	0.883933	1.09348e-06	0.69863	0.46865	7.0122e-18	6.46155e-08	4.32111e-07	3.3883e-14	2.6439e-06	1.27724e-11	7.89793e-10	5.76116e-17	5.61107e-17	5.78627e-16	1.72279e-18	1.96636e-23	2.44104e-20	0.00240048	0.00425803	0.000159521	0.296431	0.000393673	0.0421848	1.75492e-10	2.44239e-06	3.25252e-10	0.0109687	0.856741	0.909792	0.0325002	0.140791	5.00697e-12	0.107285	0.000206785	0.545068	1.31713e-28	2.63054e-14	0.518178	0.431285	0.00979397	2.87025e-09	2.43291e-06	0.0708042	0.00797633	0.71238
2	3.40299e-06	1.30395e-16	0.0263737	0.0466298	6.33727e-09	4.03176e-35	2.19082e-06	0.000499649	4.52222e-48	0.148009	4.46856e-14	0.00131777	3.69269e-05	8.23513e-09	9.35018e-06	4.25681e-13	3.96301e-09	4.68273e-10	1.9915e-17	2.63774e-25	3.29046e-09	0.105963	0.00815422	0.011517	0.385675	0.925295	0.0738987	3.47093e-06	0.0584257	2.63205e-06	0.0207107	0.515824	0.000132455	0.0028159	0.00633235	4.25439e-17	0.602276	0.177042	0.371655	1.26801e-19	7.16801e-10	8.17464e-05	0.180678	3.09042e-05	5.47372e-09	8.07023e-06	0.0019768	0.00542366	0.955647
3	0.00723134	1.82799e-06	0.000600056	0.00203533	7.82255e-13	3.46091e-13	4.18009e-07	0.000210557	3.618e-33	1.7824e-17	0.000204342	9.0033e-10	0.00415423	0.115172	0.000267547	0.275407	0.0789033	0.492571	0.992648	0.12471	0.411989	3.03202e-06	3.13888e-08	1.91381e-05	0.00114202	0.00214517	5.33366e-05	1.68949e-17	0.0312525	0.0038018	1.20495e-07	0.646555	0.00164798	0.0165464	1.0625e-09	1.06275e-07	0.376178	0.0389725	0.523367	1.08131e-16	3.52398e-07	0.0393596	1.40994e-11	0.828518	0.472913	0.268781	0.00252865	7.00879e-05	0.367347
4	1.41072e-20	8.92164e-39	7.3724e-17	7.21449e-13	0.0109582	4.08917e-15	0.236747	0.331444	2.3391e-59	6.47096e-12	1.65268e-05	5.29559e-20	1.88938e-06	0.826257	0.151736	0.164114	0.232078	0.926287	0.0210905	0.00018951	0.0826318	1.35829e-09	6.32489e-05	5.02446e-06	1.02583e-11	0.000184336	6.51676e-06	2.17039e-32	3.18306e-06	0.263298	4.54421e-09	0.368696	0.00705481	0.0638341	0.00162938	2.5379e-14	0.000139172	0.267352	9.47298e-09	4.57234e-44	9.55688e-14	0.003611	8.25845e-18	0.402205	0.223058	0.00493583	0.0399059	3.42634e-12	0.109341
5	9.62408e-32	0	3.0288e-46	4.50633e-22	2.63524e-29	0.0405132	5.53558e-36	0.00438812	6.34247e-09	6.56493e-55	6.33414e-05	3.55049e-135	1.37277e-05	6.66948e-12	5.06333e-17	6.26433e-14	5.21199e-21	2.04235e-21	1.1539e-12	1.75608e-15	3.49795e-34	5.89477e-08	9.40838e-06	1.12186e-07	0.684507	1.80162e-11	5.47343e-10	7.98999e-21	0.313806	0.00335469	7.43767e-18	0.00638429	0.167402	4.28366e-17	0.00157073	2.83126e-07	0.213578	0.000163906	0.168518	6.45448e-60	9.05606e-21	0.0434732	1.17864e-08	9.87087e-16	1.19048e-11	3.68444e-10	0.00146505	0.19677	0.126959
6	3.02361e-05	1.43152e-26	0.0218023	0.0687979	1.58098e-19	0.000115648	5.52733e-15	1.639e-05	0.000153688	2.44287e-30	0.339415	0.0196815	0.0507413	0.0698398	3.83988e-05	0.0225306	1.16094e-05	0.000396681	0.0166732	0.0208541	1.02528e-10	0.000167745	0.185484	0.0993666	0.177227	0.0148856	0.00130201	0.0176845	0.310954	0.213948	7.0596e-06	0.00790563	0.105315	1.3985e-08	0.031003	0.336646	0.00321018	3.23801e-07	0.565029	0.000767737	0.105375	0.0646284	0.00014151	0.191207	0.000293228	0.0027554	0.000458004	0.0463117	0.0506613
7	0.00307679	0.681015	0.0512358	0.128038	1.13161e-08	7.30479e-13	1.59478e-10	0.00386694	1.8995e-26	1.51719e-16	0.0133927	0.73097	0.133221	0.348944	0.00319633	0.848427	0.0368685	0.307913	0.618733	0.337748	0.0376073	0.076283	0.0183313	0.118125	0.811883	0.0589934	0.032191	0.000700892	0.00439341	0.364244	0.000168205	0.800127	0.966912	0.0125678	1.2841e-10	0.00071833	0.00665737	0.648069	1.36956e-06	0.0107926	0.927393	0.229356	0.0362423	0.428359	0.959598	0.271574	0.0410387	0.156255	0.306658
8	1.7336e-10	5.13889e-11	0.00364035	2.35883e-05	0.669781	0.000470373	0.108721	0.527922	1.27918e-13	0.0729678	0.00509923	0.887143	0.000242917	1.87311e-06	1.66512e-05	2.68997e-10	4.1367e-11	1.50606e-05	3.53777e-12	8.74814e-12	2.7583e-10	0.820138	0.00780812	0.0418207	0.17267	0.0741842	0.425623	0.0200455	0.174954	0.790257	0.571279	0.118215	0.238539	0.541633	8.94945e-05	2.907e-10	2.3047e-06	0.204349	1.69549e-07	2.08109e-08	0.000170684	0.928848	0.735762	0.00535588	7.30451e-05	5.65935e-05	0.0492943	0.00015519	0.131258
9	0.553166	0.74289	1.36108e-05	0.00133779	0.294686	0.646792	0.175865	0.00582811	0.158386	0.0339975	0.938711	0.261968	0.184212	0.053617	0.0822569	0.00195419	0.000789546	0.000948402	0.0245938	9.76709e-05	0.000188735	0.108191	0.781107	0.0389281	0.0363687	0.288603	0.939024	0.448653	3.33387e-07	9.82526e-07	0.514385	0.441585	0.0218904	0.997364	0.523775	0.557422	0.140243	0.000581286	0.0683764	0.167791	0.170048	0.0519581	0.164168	0.00716826	0.0366215	0.6842	0.684081	0.726461	0.984547
10	1.75691e-08	8.36884e-11	3.29511e-05	1.86145e-06	0.29978	0.583745	0.0165055	0.0604128	0.00314433	0.650096	0.0405109	4.86387e-09	0.362372	0.920511	0.800639	0.541807	0.128242	0.121063	0.24864	0.0144737	0.000207185	0.0242966	0.262156	0.0377114	0.000124533	0.724678	0.897085	2.65674e-06	7.95523e-09	0.026955	0.329183	0.225969	0.275567	0.649525	0.0469424	0.216617	0.000315077	2.49269e-06	4.82571e-07	2.21073e-07	1.36889e-05	0.38281	0.00120772	0.0753208	0.410854	0.0525099	0.152273	0.000265493	0.00797339
11	0.831987	0.0511434	0.000831014	0.000461922	2.45995e-40	6.40689e-36	6.77975e-27	0.0269152	1.7666e-88	9.62362e-149	0.00264346	8.65253e-08	1.62974e-05	1.80755e-17	1.33773e-31	8.19564e-18	1.46113e-27	2.86923e-30	2.44225e-08	4.47553e-06	8.0489e-35	6.2971e-54	2.81896e-27	1.21002e-44	1.20389e-37	1.84782e-25	1.71214e-25	1.06909e-29	1.85846e-70	2.2826e-21	7.10071e-60	0.409299	0.232745	1.07118e-09	9.3828e-50	6.59302e-06	0.000725342	3.97001e-12	8.96605e-22	1.21209e-13	0.00985201	3.1632e-08	4.59552e-46	0.00936043	1.00497e-07	0.0241416	0.00019658	1.30554e-16	0.0151965
12	3.23139e-82	1.24839e-186	1.48584e-47	1.16219e-31	3.48802e-10	4.61826e-10	5.9317e-22	0.000289888	6.09202e-77	0.535338	4.50369e-14	3.99008e-71	5.51312e-24	0.421784	0.463102	0.0694947	1.23461e-05	0.000209354	0.0256428	5.18013e-09	5.65275e-18	7.18733e-10	2.75159e-07	1.21293e-08	9.16644e-23	0.441221	0.970635	5.07474e-78	5.15313e-20	0.00213357	0.842715	0.0117121	1.59251e-06	0.219803	0.611665	5.08749e-14	8.93984e-10	3.76881e-11	3.72608e-24	3.18103e-111	1.03472e-30	1.13806e-06	2.04338e-25	1.86222e-05	2.28078e-05	3.3544e-06	0.391993	1.04389e-18	0.176826
13	3.90292e-67	0	2.27136e-67	1.40491e-35	3.72264e-18	0.000129659	5.26834e-30	0.000489805	4.54775e-58	7.67193e-12	7.60839e-14	2.84165e-215	1.56347e-16	0.0028636	0.000147522	0.000100554	1.43993e-09	1.22213e-09	8.83407e-08	1.10696e-12	6.46757e-23	0.0865441	0.179609	0.0630475	8.70452e-13	0.00517677	0.00921658	1.21367e-73	1.0149e-14	0.0825986	0.00413956	0.00606116	0.00361599	1.81955e-09	0.195813	1.20039e-14	0.200276	0.58872	1.02943e-12	2.17424e-125	1.28824e-36	2.93596e-07	7.34301e-38	4.05368e-22	1.32644e-08	5.60976e-09	0.0233743	1.69434e-09	0.790774
14	3.22736e-61	9.73324e-307	5.83501e-69	2.26375e-39	8.80504e-08	0.000154634	9.44046e-23	0.0153035	8.43463e-69	0.00024819	5.92529e-11	6.44928e-136	1.56588e-14	0.000603989	0.000255448	4.08357e-06	3.01036e-10	1.45616e-07	4.28279e-08	4.63529e-12	1.0288e-16	0.00173441	0.529033	0.114747	1.01001e-11	0.00728053	0.2898	4.97677e-55	2.61183e-17	0.0226751	0.0419162	0.0085989	0.0100222	0.00230758	0.442127	1.46412e-08	2.53232e-05	0.000164936	6.00282e-20	8.68119e-103	9.16577e-37	0.00796482	9.23297e-36	3.00301e-19	0.000110133	0.00219731	0.517456	7.81379e-18	0.0128085
15	0.601944	0.0619447	0.581221	0.909418	0.0217467	2.3804e-09	0.158175	0.261193	2.59673e-08	3.27316e-07	0.0138741	0.00607465	0.178795	0.593767	0.826941	0.796433	0.890112	0.0252412	0.0330143	0.425175	0.0491941	1.32987e-06	0.390883	0.00129005	9.51238e-06	0.0163135	0.0366154	0.319914	6.90757e-64	2.68377e-18	1.8244e-06	0.185313	0.0731568	7.80477e-06	0.00106061	6.09549e-10	8.13994e-05	0.000285622	1.59497e-22	0.770634	0.644391	0.000203911	0.0398453	0.0440398	0.917609	0.0154729	0.637147	0.0693713	0.325509
16	7.97803e-20	8.81511e-80	4.76487e-19	6.00715e-13	0.0592608	7.87796e-12	8.16555e-06	0.00677443	2.18415e-37	0.0569442	5.32768e-08	1.37463e-31	2.97156e-08	0.17601	0.163968	0.359603	0.0393082	0.823256	0.000344957	0.000790005	0.0332178	2.65098e-09	0.0745887	1.6639e-05	3.99729e-16	0.354854	0.363854	1.23668e-23	5.34259e-89	9.13915e-18	0.00159883	0.752663	0.770739	0.536533	0.000118853	1.50844e-18	9.26e-06	0.000157954	7.48857e-40	2.77008e-34	2.43585e-10	3.80687e-08	2.22184e-19	0.000264288	0.0447533	3.33236e-05	0.684225	2.44231e-07	0.159147
17	1.14457e-09	7.15615e-10	1.47283e-10	2.38222e-08	1.6633e-06	4.60818e-10	0.00432396	0.568039	1.07512e-31	4.67816e-10	7.62486e-05	1.32571e-09	2.21208e-05	0.565704	0.0317257	0.157586	0.0836512	0.252993	0.116743	0.000528688	0.0449272	5.08643e-07	0.00721862	0.00856211	0.000493162	0.629285	0.239799	1.12165e-16	0.0302149	0.719708	0.0207157	0.025864	0.0129984	1.81453e-08	0.263714	0.446985	0.0027148	1.64358e-10	0.000165854	1.13024e-20	6.90127e-09	0.559385	1.25687e-11	0.0595376	0.77959	0.0843436	0.000389811	5.19092e-08	0.016768
18	6.95717e-39	8.06057e-114	6.5255e-31	1.64852e-19	0.0372339	1.83561e-24	0.270567	0.281571	2.88191e-105	5.28149e-13	4.60359e-14	6.00601e-54	1.87951e-21	0.0192284	0.000618107	0.302955	0.947871	0.530493	0.111674	9.14212e-06	0.00181563	4.91806e-13	2.15046e-10	4.38224e-12	3.33593e-17	0.125833	0.0200591	9.56165e-68	2.37564e-13	0.0420934	2.44886e-06	0.026732	0.00179749	0.0763873	1.36056e-08	1.68131e-15	0.000672891	5.91399e-07	7.32483e-11	2.20147e-83	1.06146e-24	8.62837e-09	4.03777e-36	3.01238e-05	0.0247281	0.00238757	0.303068	6.81667e-14	0.52663
19	9.75238e-31	1.58739e-51	5.28207e-26	9.8901e-14	0.076653	1.22446e-15	0.505639	0.0997207	3.42137e-61	2.48755e-10	5.3045e-07	7.18525e-25	1.57493e-15	0.00405139	1.91766e-05	0.122957	0.848148	0.810707	0.919465	0.0070427	0.027395	8.92987e-15	1.37321e-12	6.26576e-12	1.56808e-16	0.0262283	0.00196097	6.60287e-53	1.24292e-08	0.0680628	1.84044e-06	0.0120472	1.13403e-06	0.168965	4.5164e-05	2.16415e-08	0.0127799	0.000246756	3.62727e-09	1.54979e-57	1.45564e-16	2.28942e-07	1.62425e-20	0.130665	0.472867	0.0485536	0.156586	2.86562e-10	0.200237
20	2.61617e-26	6.90474e-26	2.70618e-15	1.26088e-11	0.757697	4.73052e-05	0.0657015	0.0286863	1.5191e-23	0.938925	0.00253684	1.91771e-06	5.50358e-10	0.123921	0.400172	0.000191109	2.3451e-06	0.000576005	7.34979e-05	3.18071e-08	6.76723e-10	0.00138331	0.213584	0.247422	5.11623e-05	0.0254197	0.238932	7.00967e-20	0.078773	0.767275	0.940548	0.00122627	0.000638254	0.0282913	0.0115593	0.0912525	4.11204e-06	1.4696e-08	1.34626e-06	4.05086e-31	4.42637e-10	0.30967	7.83769e-05	0.665091	0.00241407	0.517935	0.198591	7.68687e-07	0.220696
21	3.69349e-07	0.204147	0.00514182	0.00227208	0.751189	0.0317774	0.165491	0.921496	1.00338e-13	9.71308e-07	0.785645	0.890796	0.000802858	0.0324577	0.00439811	0.737054	0.688061	0.136276	0.976162	0.555368	0.530203	4.80848e-07	0.000953685	3.2187e-05	5.1308e-09	0.0775554	0.265214	5.05378e-06	6.70169e-08	5.41947e-07	0.0104021	0.0518026	0.0679515	0.000336324	0.0325179	0.012766	2.79101e-10	4.31924e-12	1.38084e-07	0.0012473	0.650236	0.606596	0.00157187	0.601064	0.524873	0.208567	0.968317	4.90053e-05	0.441851
22	8.65946e-05	2.73061e-16	0.000998839	0.0100045	0.0155231	3.26318e-07	2.00722e-08	0.1247	3.12665e-19	0.0145966	0.0212211	1.03478e-07	0.000360164	0.549814	0.270438	0.0107984	0.0926838	0.00460722	0.00136559	9.26317e-07	0.000569247	0.176196	0.00764934	0.077375	0.000509587	0.331044	0.926733	1.39551e-14	0.219847	0.136817	0.000546246	0.448045	0.0081325	0.994068	1.93714e-05	6.2972e-05	0.026329	0.344189	0.0138702	3.45344e-13	0.0351662	0.0322003	0.0420827	0.00256933	4.94364e-06	0.00197302	0.138215	0.394976	0.00673347
23	2.09646e-07	0.000299743	0.170852	0.0145212	0.00133354	0.146281	0.0738163	0.305214	0.0303295	0.0155052	0.0973027	0.432073	0.0642756	0.313625	0.53455	0.023214	0.00172367	0.00704039	0.0590811	0.000427538	7.31799e-07	0.996545	0.874614	0.743055	0.00623883	0.435976	0.113731	0.0490573	1.57255e-06	4.36378e-05	0.73067	0.718692	0.878497	0.000259792	0.005576	0.456274	0.00211908	7.64489e-06	0.00807223	0.208472	0.897779	0.303276	0.464478	0.0818121	0.000139634	0.315791	0.198355	0.486397	0.840969
24	1.46191e-07	0.759311	0.172887	0.059599	1.75093e-10	2.26479e-09	5.42626e-05	0.0990438	2.52783e-34	7.61836e-30	0.0615102	0.803252	3.4834e-07	0.00392083	1.38195e-06	0.00516462	0.000254683	1.71157e-05	0.962476	0.347962	0.000160257	2.73706e-16	1.20194e-06	8.26323e-12	1.07714e-10	0.0034913	9.57906e-05	8.56456e-10	2.49003e-13	9.70211e-08	5.59519e-11	0.923822	0.425832	3.15103e-09	0.0115996	2.76396e-05	1.16078e-11	7.80306e-26	9.10858e-09	7.0484e-06	0.0145813	0.35762	2.18175e-15	0.0952667	0.0362621	0.96078	0.00562254	1.32434e-09	0.0297194
25	0.277395	0.639436	0.920292	0.175112	0.0347013	3.08501e-11	0.331296	0.612153	2.40615e-10	1.62364e-05	0.00245509	0.652478	0.374337	0.346653	0.54079	0.617876	0.54492	0.35879	0.00838255	0.0333926	0.651757	0.000115498	0.74203	0.0159864	0.000148678	0.0332057	0.0626249	0.279595	1.14145e-52	5.85551e-17	1.8642e-05	0.109289	0.015703	7.27803e-11	0.018741	5.54576e-09	5.69769e-06	9.49975e-05	9.19655e-22	0.439728	0.972568	0.000993135	0.0260224	0.0808705	0.220766	0.0176082	0.363493	0.0725707	0.210025
26	0.00051011	0.209822	0.000116488	0.000597406	0.00872213	2.21187e-05	0.0123397	0.967663	8.37896e-10	2.87566e-10	0.000888138	0.404373	0.0264604	0.573515	0.304647	0.705007	0.817245	0.0409148	0.157352	0.0894064	0.916992	4.91879e-16	0.000494022	1.61422e-06	6.34996e-13	0.0129625	0.0125113	1.1783e-08	3.19103e-69	4.49331e-10	2.89207e-08	0.0581392	0.0193731	0.390185	0.0012381	1.03528e-11	4.12794e-10	0.000195166	5.83673e-66	8.74805e-08	0.0176048	0.000399374	0.000171299	0.0275996	0.992862	0.166445	0.997171	0.000339601	0.0580034
27	0.01951	0.0140964	0.0466253	0.299021	0.0649989	0.00329591	0.000397125	0.0119689	0.000263175	0.0895513	0.192786	2.63699e-06	0.261115	0.470065	0.828861	0.035439	0.0598495	7.24342e-09	0.852105	0.000269368	0.000935185	6.93248e-09	0.173037	5.70442e-06	8.89173e-16	0.00103477	0.0820204	0.797324	3.9807e-101	3.5822e-27	0.000194745	0.225744	0.288457	0.286496	0.955455	1.37796e-05	1.50145e-09	0.00230356	8.37851e-37	0.107356	0.178811	0.749069	0.220717	0.344623	0.0250465	0.0594343	0.173137	0.0135041	0.0326185
28	0.985144	2.3461e-05	0.0471468	0.0395714	0.935489	0.41875	0.857119	0.691487	0.269193	0.00360677	0.144517	0.00572669	0.590662	0.441061	0.392537	0.739597	0.592195	0.073608	0.498649	0.839428	0.486561	3.07904e-05	0.806043	0.0829719	7.57166e-05	0.65087	0.598318	0.194146	5.23592e-85	7.40728e-14	0.0480023	0.701811	0.247714	0.0241234	0.565233	0.0692278	9.66535e-13	3.80925e-08	9.24919e-59	0.0651539	0.0914928	0.578891	0.394019	0.255675	0.761107	0.768913	0.356826	0.192125	0.140394
29	0.270901	0.633929	0.132462	0.0721659	0.31115	0.00109184	0.156382	0.0420055	0.0972758	0.0474114	0.0211713	0.452881	0.868311	0.0348401	0.0227719	0.133197	0.137116	0.904964	0.0384223	0.232546	0.802437	0.00271351	0.378635	0.443771	0.000884314	0.914696	0.260922	0.549147	3.85484e-92	1.41975e-12	0.274019	0.271048	0.0964407	0.0965349	0.747416	0.00424503	6.26555e-09	4.59242e-06	4.87539e-56	0.180961	0.900599	0.0374293	0.325319	0.637442	0.256725	0.223559	0.235754	0.0461706	0.270625
30	1.35706e-93	0	7.10799e-55	1.15939e-33	7.47226e-18	6.03328e-06	6.22223e-34	1.50666e-05	2.09477e-54	2.43049e-08	4.77325e-16	1.78894e-146	1.55511e-21	0.644281	0.765087	0.101822	1.22873e-06	9.44695e-08	0.0943441	2.18388e-10	5.37209e-26	9.97707e-06	6.32288e-08	1.20613e-06	1.52467e-21	0.0814265	0.314136	1.35664e-106	9.18042e-15	0.103647	0.0864005	0.000362401	2.04296e-11	3.16395e-12	0.0247172	5.97505e-13	0.396533	0.527027	1.04562e-13	3.47125e-161	2.47749e-47	1.38228e-07	2.08881e-30	1.35367e-10	4.68104e-06	8.50891e-07	0.139813	9.65744e-14	0.565531
31	1.87356e-36	0	1.62632e-65	3.76894e-31	5.31793e-16	0.198214	4.46718e-23	0.00613551	9.59695e-33	1.13689e-19	3.76291e-08	2.00429e-211	5.72709e-08	1.16132e-05	1.51856e-07	1.96134e-07	1.71936e-11	1.41781e-11	3.78271e-08	5.94029e-12	1.49757e-20	0.207411	0.227014	0.1636	0.00113379	0.000158206	0.000972474	3.38861e-43	0.000827119	0.35174	4.09412e-06	0.0100286	0.0438583	4.30056e-13	0.371543	3.94759e-10	0.579714	0.0370167	9.25783e-05	6.4022e-89	1.40843e-27	0.000152502	1.68396e-29	3.99607e-27	3.04852e-08	5.15271e-08	0.0180399	0.000262636	0.477212
32	1.12749e-05	2.45436e-34	3.05257e-07	0.000114566	0.00420622	7.72185e-17	0.000258887	0.243964	5.84445e-40	0.000338685	1.05807e-07	1.76257e-17	1.99381e-05	0.370845	0.834274	0.0611598	0.207751	0.0325268	0.000679496	1.13342e-06	0.0105037	0.10419	0.0714524	0.156841	0.00952567	0.252637	0.253108	3.9478e-20	0.135829	0.002042	0.0004288	0.578115	0.261709	0.962285	6.53699e-09	1.01251e-08	0.00978336	0.408876	0.158668	3.05528e-28	3.24e-09	0.000352829	1.00838e-07	0.985559	0.00599929	0.00926443	0.631801	0.00193152	0.32858
33	8.68657e-20	1.95093e-53	1.44925e-21	1.05351e-15	4.96158e-08	1.5191e-19	0.62702	0.217403	4.99722e-62	5.6795e-12	8.46359e-10	5.55649e-33	5.41493e-11	0.648639	0.258883	0.260816	0.445371	0.38014	0.00250944	5.23297e-06	0.0443159	1.71379e-11	5.27849e-08	2.42187e-08	4.4371e-14	0.0451646	0.000275148	4.59543e-47	1.33033e-18	0.0677245	5.81372e-08	0.679226	0.00172162	0.0864265	5.198e-09	2.44764e-13	0.171498	0.285205	1.6264e-11	2.62532e-57	1.08183e-25	0.00115192	3.31431e-24	0.145462	0.664214	0.127512	0.000104251	4.24273e-15	0.00152465
34	7.85999e-17	4.47904e-12	2.24248e-10	3.31455e-13	3.13681e-08	1.2198e-07	0.29759	0.150389	3.00181e-39	5.88347e-29	0.000240955	6.86045e-09	5.50055e-05	3.43944e-07	7.32191e-13	0.0115255	0.0186467	0.00102892	0.00115032	0.667999	0.196605	3.40505e-24	2.19988e-17	1.0396e-17	1.7034e-19	5.3767e-06	5.97606e-09	2.78894e-38	1.24595e-06	0.0181902	6.19802e-13	0.200409	1.23688e-09	0.0173283	1.3133e-05	0.000161506	4.4544e-05	8.05383e-05	6.54977e-08	1.47988e-35	1.15669e-12	0.850447	6.85096e-22	0.11182	0.0555968	0.192437	0.00117108	1.03164e-17	0.00338032
35	8.01006e-63	0	1.31358e-61	8.12065e-34	3.20855e-08	6.42235e-13	5.42067e-11	0.0206983	5.82214e-69	6.31601e-08	6.569e-19	1.54196e-145	3.92025e-17	6.84537e-05	8.55792e-05	2.71722e-08	2.49683e-12	2.0004e-13	6.34415e-12	4.36549e-22	1.82056e-28	0.247271	0.13078	0.246442	1.94868e-11	0.0319557	0.0412472	6.97857e-78	1.59323e-09	0.685006	0.291412	0.00242628	0.000714067	4.32499e-07	0.00209285	1.88851e-15	0.60198	0.559415	4.72895e-08	2.64469e-133	7.52523e-38	1.81828e-08	1.18195e-22	2.01228e-06	1.30871e-13	1.63038e-09	0.0508202	1.5705e-07	0.297893
36	1.60324e-66	1.40273e-154	4.21448e-28	6.12231e-20	4.9237e-05	2.95061e-05	3.07269e-14	0.00183028	1.06039e-43	0.623621	9.85375e-09	7.42885e-61	6.43771e-19	9.04266e-05	0.000258285	0.00847077	0.942373	0.711383	0.236222	0.0582792	9.92226e-07	7.42604e-14	1.58317e-19	4.04342e-17	1.45064e-29	0.00829784	0.0041037	3.13793e-94	5.38419e-11	0.000497296	0.000171582	0.00725779	5.23533e-18	1.186e-07	1.43328e-07	6.62509e-12	0.890637	0.949744	4.74543e-08	5.93833e-113	3.79154e-32	1.57013e-06	7.42999e-25	0.00404176	0.24729	0.000348941	0.654099	8.39534e-13	0.506545
37	5.06472e-99	0	2.18197e-54	2.35185e-34	4.07021e-39	0.104912	1.20153e-50	2.6256e-07	4.3459e-25	8.7556e-46	4.25422e-12	5.95281e-95	4.52679e-19	5.84994e-07	5.67327e-11	4.25378e-13	7.2255e-27	2.16871e-25	4.03564e-11	3.269e-25	4.45694e-60	0.0405296	0.347225	0.0459461	1.70206e-06	4.68264e-09	5.41212e-07	5.86999e-63	4.56083e-05	0.451122	2.42163e-12	2.86775e-06	1.2742e-06	3.99804e-14	2.71345e-05	9.5863e-12	0.240064	0.960818	1.05781e-09	4.76664e-132	2.62947e-43	0.000495283	1.77962e-07	0.000842218	2.43869e-15	3.90677e-11	0.013059	3.41807e-07	0.981766
38	2.16821e-58	3.32769e-238	1.09982e-38	1.26114e-30	4.15335e-07	5.59987e-08	1.78493e-20	0.00788652	7.21846e-45	3.76175e-15	1.31618e-09	7.79294e-69	2.52259e-12	4.83718e-11	8.58355e-12	6.98483e-17	3.58289e-23	5.79732e-18	8.7634e-18	6.92194e-26	3.46395e-34	0.229775	0.0847889	0.0561038	4.67889e-05	5.23945e-05	0.0427831	1.80735e-39	0.000158623	0.165255	0.0001823	0.00267286	0.180147	4.71927e-06	0.0208941	4.30787e-15	0.114542	0.173338	7.27505e-08	1.11402e-93	1.31674e-43	0.0402861	1.09869e-09	0.00445895	8.4449e-09	4.19719e-08	0.00887416	2.12802e-11	0.00862317
39	5.26653e-38	6.21106e-49	1.85093e-25	2.68656e-21	0.816953	1.12473e-07	1.18676e-07	0.00824336	1.57671e-55	2.22348e-05	6.7334e-05	2.20461e-20	8.2437e-11	0.201752	0.520312	0.0074933	0.00013501	0.0633321	9.63133e-05	1.08413e-06	1.03259e-05	5.06802e-09	0.0520046	0.000415216	1.02514e-12	0.691254	0.018954	2.58526e-25	9.48242e-17	0.000473279	0.0418431	0.14517	0.105961	0.0164792	0.0717752	7.08599e-07	6.70229e-14	3.84787e-11	6.46442e-25	4.73911e-42	7.75811e-19	0.804035	7.96078e-19	0.00282778	0.299238	0.441906	0.00119994	2.046e-22	1.0428e-05
40	1.53681e-28	5.34451e-163	2.13684e-47	1.45397e-28	0.00139185	0.703376	1.33627e-10	0.0678243	6.00304e-30	0.162821	0.000290605	1.25505e-94	8.01495e-07	0.361437	0.16907	0.0496741	0.000384656	0.0118432	0.00266812	0.000363592	4.6146e-07	0.00142129	0.370373	0.0747546	1.37399e-06	0.0325697	0.306995	5.82942e-29	7.30975e-05	0.269365	0.0949952	0.034774	0.013308	0.00648704	0.419176	0.000191136	4.9847e-06	0.000256443	6.87191e-10	1.97877e-50	2.86527e-17	0.732825	4.63056e-31	1.75751e-20	0.102252	0.0534834	0.596842	1.29617e-10	0.0898456
41	0.434922	1.22308e-10	0.0157849	0.00398457	2.05977e-16	0.15072	5.44433e-08	0.710925	3.29546e-09	1.03315e-29	0.99573	0.0314663	0.337751	6.87265e-07	5.37321e-09	3.02033e-05	0.000352587	5.55962e-05	0.0201562	0.01327	3.35272e-05	3.16172e-13	1.72314e-05	4.71836e-07	0.00631752	0.0518654	0.000404345	0.0572419	0.216237	0.162736	5.44518e-06	0.932971	0.0659934	1.81086e-09	0.639121	0.575349	3.47103e-11	2.79779e-15	0.000494295	0.835139	0.406233	0.0124707	1.41984e-10	0.029976	5.80148e-06	0.000209519	7.34075e-06	1.28899e-07	0.000257573
42	0.177889	1.21034e-10	0.0352681	0.707647	0.0152064	0.0101561	0.102811	0.915734	0.929028	0.0139077	0.00379523	1.05705e-09	0.791177	0.603611	0.678097	0.940469	0.626055	0.468638	0.540359	0.294145	0.434148	0.398179	0.256817	0.498349	0.220465	0.0609589	0.181864	0.000170148	0.0168793	0.284039	0.36081	0.297273	0.689782	0.0139552	1.307e-05	0.806065	2.97918e-06	0.000142926	0.362609	1.6871e-05	0.0126733	0.00085505	0.775547	0.710985	0.0912702	0.752619	0.0556881	0.0706919	0.0978177
43	2.31218e-13	3.93277e-147	2.38635e-30	1.03969e-14	0.0217184	0.0694519	2.5336e-05	0.854696	3.56309e-20	0.0213297	1.64748e-05	4.91986e-111	0.00056212	0.00691986	0.0547707	0.00228001	0.00658104	0.00025544	0.00769162	0.000171641	0.000407092	0.737175	0.380873	0.562051	0.141747	0.0212212	0.130601	2.57665e-18	0.239062	0.220417	0.030106	0.88762	0.758971	0.00483643	0.196943	0.00485457	0.704562	0.652656	0.00789636	4.9421e-40	2.66117e-13	0.124903	3.64646e-23	2.19753e-20	0.0198717	0.0601959	0.988028	0.000292502	0.876512
44	0.000140556	3.97523e-18	0.357225	0.600744	3.73713e-23	4.24902e-05	3.58703e-34	1.25068e-09	8.85447e-08	2.40809e-40	0.777187	0.00894321	0.159671	4.73526e-07	1.88282e-12	0.000265931	2.24448e-09	3.47805e-07	0.000954314	0.0235977	1.47967e-10	2.9782e-07	8.0671e-07	3.39342e-06	0.0292252	9.60384e-07	7.6224e-07	0.173657	0.0356555	0.956491	9.98898e-17	0.910008	0.351449	0.000572241	2.90761e-14	0.790646	0.207706	0.00272908	0.00239888	0.0795038	0.0981857	0.486947	0.000474827	0.614448	0.00237342	0.0153112	0.0285707	0.120316	0.674166
45	3.19237e-09	0.30172	7.1236e-07	3.18764e-07	1.34547e-10	0.900987	0.000642231	0.101298	0.000672501	4.25551e-21	0.153139	1.93471e-06	0.000239942	1.82346e-06	9.89657e-09	1.12373e-06	1.33116e-07	7.35464e-10	0.0102893	0.000760353	1.87795e-09	4.42713e-22	1.36442e-09	1.12105e-16	4.15991e-18	1.1492e-07	1.35576e-08	2.05372e-10	1.58929e-34	2.68716e-11	2.58527e-18	0.391665	0.0127581	4.31528e-06	0.00343009	0.471675	3.67505e-10	5.46948e-16	1.83271e-18	2.7974e-05	0.00227922	0.664633	1.33687e-23	0.000197855	3.55121e-05	0.00952024	0.0810832	8.22348e-10	0.00564048
46	0.334817	0.0174176	0.00692094	0.0309792	0.806593	0.725298	0.969982	0.0766067	0.00480964	0.509282	0.0787497	0.0905115	0.392098	0.694182	0.494836	0.731792	0.733237	0.604289	0.416213	0.898311	0.0680278	0.278355	0.137664	0.653578	0.681907	0.265722	0.225614	0.0201272	3.49209e-09	0.0001745	0.28386	0.485313	0.000511365	0.220701	0.511482	0.315619	0.786056	0.0445864	0.1865	0.00600633	0.455897	0.871136	0.33893	0.664502	0.516798	0.728396	0.722916	0.427659	0.375662
47	1.88224e-18	1.08249e-20	0.00433102	0.00105842	2.29988e-06	6.80951e-17	0.669103	0.00758499	3.62339e-49	1.257e-10	2.29233e-10	0.000857017	2.49503e-13	0.74787	0.411594	0.641935	0.186315	0.685434	3.98275e-07	1.95438e-05	0.00116446	7.64752e-13	3.26542e-05	3.14747e-08	1.84108e-12	0.270891	0.00127171	6.41756e-22	7.29216e-32	8.28794e-05	2.7251e-06	0.362004	0.306029	4.61248e-07	7.03957e-09	8.49038e-76	9.05915e-10	3.09851e-05	2.11481e-19	2.60528e-23	3.69333e-14	0.00668555	6.68596e-19	0.145281	0.956243	3.09438e-17	6.14774e-05	2.37957e-14	9.00571e-05
48	2.88294e-29	1.64732e-269	1.59294e-39	1.94986e-18	0.0015323	5.10792e-26	0.000218124	0.494849	1.13457e-81	1.82068e-07	9.28885e-23	5.86577e-89	3.05927e-14	1.32487e-10	5.06657e-10	1.03052e-14	7.03535e-16	7.71278e-21	1.91522e-19	1.27246e-31	1.31595e-28	0.0203946	0.176555	0.00942392	0.572495	0.000583252	0.0208885	3.74106e-44	0.0788974	4.917e-08	0.0122339	0.143751	0.853084	0.000646574	5.26907e-05	2.97124e-28	0.0112511	0.000129638	0.369788	1.26039e-103	4.71522e-33	1.04089e-10	1.34188e-11	0.011042	6.49119e-16	1.22967e-15	0.548675	0.000599108	0.10961
49	3.45814e-55	0	2.04307e-55	9.94247e-30	2.71803e-14	3.01305e-07	4.40028e-22	0.00100591	8.14049e-53	4.54593e-21	5.80308e-18	8.97825e-126	3.95357e-13	4.06768e-11	2.32968e-13	1.03465e-15	9.3923e-23	6.49549e-19	1.53956e-16	1.10312e-26	8.59285e-36	0.118042	0.0434829	0.0172046	0.000670616	0.000100571	0.0018941	1.13569e-48	0.000241116	0.0979286	7.50053e-05	1.45586e-05	0.101069	1.069e-08	0.631606	9.04031e-14	0.469754	0.239137	1.16922e-09	7.38953e-116	1.05852e-36	1.46185e-06	3.64292e-15	2.80238e-08	1.25094e-14	7.00184e-10	0.101472	1.32374e-05	0.54308
50	2.19581e-11	5.20153e-92	1.23296e-39	1.5143e-22	0.00290211	1.96967e-10	0.158884	0.973245	6.10422e-60	2.94241e-10	3.37271e-08	1.77306e-79	1.69639e-05	0.775439	0.0764619	0.334063	0.629966	0.512338	0.468518	0.00145961	0.654447	7.76197e-07	0.0134385	0.00435656	4.10056e-05	0.0478064	0.000690823	1.12743e-27	0.00249672	0.55693	0.000173833	0.488829	0.181978	0.772094	4.66392e-06	6.8209e-12	0.0166879	0.326162	7.82366e-08	9.59526e-49	4.9727e-17	0.00459118	6.76911e-40	9.52498e-16	0.876339	0.032106	0.0146454	6.21026e-12	0.0471907
51	1.31562e-26	5.63141e-36	3.20755e-14	5.62965e-17	1.08686e-18	8.59318e-11	3.08963e-39	0.0142263	5.99762e-07	2.97921e-48	0.646753	3.62381e-05	0.337722	8.52084e-08	3.14581e-13	1.71128e-10	7.13578e-23	7.3716e-22	1.84867e-06	1.63389e-09	8.75248e-32	0.0012708	0.00303276	4.43777e-07	0.057154	2.61919e-12	1.70386e-08	0.00339165	0.0437248	0.17854	1.74114e-21	0.00182589	9.10184e-05	0.000156928	1.42377e-25	0.822003	1.4696e-05	0.00623454	1.2323e-10	3.66082e-13	3.99371e-11	7.60772e-05	0.225592	0.190798	0.00116351	0.532044	0.977958	0.00485821	0.00325741
52	4.68682e-08	3.5178e-31	0.158442	0.376653	2.46035e-28	2.04251e-05	1.72799e-12	0.000611003	7.24988e-10	6.65957e-48	0.236159	4.2114e-06	0.472884	1.41461e-05	1.42404e-12	7.34196e-06	1.14709e-11	2.3016e-10	1.03673e-06	9.14632e-06	2.99366e-21	1.12762e-08	0.000140858	0.000108749	0.718593	6.11811e-09	9.15048e-13	0.317519	0.000139451	0.285503	1.90488e-17	0.180042	0.868608	1.73785e-08	6.51357e-08	0.00580761	0.309098	0.630524	0.103308	0.00987886	0.349384	0.699156	2.12373e-06	0.416809	3.58278e-09	0.0720205	1.31382e-06	0.00392594	0.0374816
53	0.66936	0.0520715	0.00514674	0.00722201	1.61986e-09	1.48606e-12	5.13311e-06	8.07584e-07	4.44569e-15	2.96345e-05	9.93516e-06	0.00125711	0.3488	0.00504888	0.026524	0.0137442	0.0728114	0.0344407	3.39405e-05	4.17553e-06	0.155579	0.518869	0.43304	0.270896	0.0350934	0.498875	0.0162931	0.101922	7.21954e-06	3.12046e-08	0.114497	0.0794704	0.00736023	0.00144481	0.0134546	3.01547e-08	0.465608	0.050819	0.0774479	1.22115e-05	6.36622e-05	0.356591	0.0930898	0.201685	0.186277	0.0177159	0.00532186	0.0518598	0.589398
54	0.0162594	0.695422	0.181335	0.0715545	0.000152497	0.00290589	0.176793	0.0779947	0.00224293	0.000618976	0.478673	0.951443	0.0753996	0.0187622	0.0635049	0.0766823	0.110438	0.883511	0.00270346	0.0475663	0.938861	0.000975789	0.319311	0.138455	0.00070591	0.249999	0.0375147	0.00633992	7.04523e-26	0.037887	0.000528541	0.658387	0.440087	0.125803	0.558727	0.00121925	0.000693612	0.0131613	5.49836e-19	0.00263272	0.000154962	0.341108	0.0128665	0.167297	0.292569	0.678391	0.0058734	0.000427558	0.0027188
55	9.05659e-27	2.49162e-179	1.60021e-29	2.50051e-15	5.73281e-08	0.000740937	2.70926e-13	0.318987	1.49172e-24	1.26128e-05	2.17122e-07	2.17514e-77	1.80849e-06	2.22019e-05	2.61314e-06	2.54715e-05	1.15408e-07	7.05922e-06	8.54927e-07	3.65421e-07	9.63388e-10	0.0327342	0.609603	0.413092	4.19562e-09	0.290835	0.196546	9.26503e-38	3.37731e-18	0.180353	0.710464	0.160607	0.00211442	3.01186e-06	0.172597	2.36848e-07	0.447985	0.612969	2.6482e-17	3.70519e-69	1.12508e-20	0.000228657	1.44132e-14	4.66676e-08	5.01427e-05	0.000908938	0.0612594	2.51604e-05	0.702184
56	1.23997e-24	3.2903e-45	0.000201354	0.00113008	1.55209e-21	3.19971e-08	9.4025e-22	4.59937e-14	0.410058	8.61696e-18	0.745105	4.04268e-06	1.01046e-05	0.692265	0.498601	0.743439	0.00823483	0.0332077	0.801042	0.697965	2.34839e-08	0.436117	0.510187	0.923292	0.000517368	0.000578235	4.02051e-05	3.64504e-06	4.98348e-05	0.000157352	6.14258e-07	0.000210421	0.00529128	1.18872e-06	1.92631e-07	0.0635192	0.158624	0.00010228	0.0272494	5.54328e-10	0.00175839	0.939351	0.777829	0.00318308	0.0455868	0.556192	0.0187225	0.268589	0.958236
57	6.22373e-17	6.21666e-24	0.0028335	0.029045	1.68504e-62	2.05703e-20	2.55313e-41	1.09457e-14	3.42009e-21	9.1578e-59	0.250672	0.763364	0.75403	0.00144669	6.35313e-09	0.00018733	1.48141e-11	2.83038e-06	0.0847391	0.0728116	5.92691e-19	3.74584e-05	9.48428e-07	3.67207e-05	0.470895	4.66592e-09	5.24906e-16	0.33584	1.04572e-12	0.000632263	9.06756e-21	0.00263989	0.218523	1.78101e-09	3.14777e-26	6.36566e-07	2.24662e-06	2.40645e-06	2.18316e-13	0.264394	0.047973	0.515456	1.53344e-08	0.604959	2.69176e-08	0.195534	1.61405e-15	0.00427532	0.00893675
58	0.271097	0.360211	0.0166033	0.0828252	8.86117e-10	0.000344815	5.60165e-07	0.978336	3.26042e-17	1.51551e-30	0.767972	0.181822	0.0118449	1.25313e-05	5.47187e-09	4.52531e-06	3.32146e-08	2.99058e-09	0.00196215	0.00102825	1.71156e-08	1.70673e-14	3.16092e-09	9.22271e-12	6.33987e-08	8.64908e-06	1.29579e-05	4.82336e-12	7.95629e-06	1.85284e-05	4.10568e-11	0.808762	0.00198749	0.0420074	7.94717e-10	0.537316	0.132759	0.00050809	0.0272423	6.13052e-07	0.00470296	0.0924437	9.75986e-12	0.104137	5.20018e-05	0.00877409	0.00332378	2.64962e-05	0.0784837
59	6.17108e-33	1.22715e-42	3.9191e-11	1.17431e-10	0.00633066	0.041869	0.000352137	3.76917e-09	9.95821e-23	0.000121013	0.0138804	4.75405e-13	1.60572e-11	0.00605393	0.000832264	0.0496743	0.488864	0.0288223	0.400484	0.774251	0.0929025	2.34211e-14	3.25449e-06	4.93883e-12	8.16792e-29	0.148434	0.305922	1.57626e-30	4.23735e-66	9.05718e-19	0.000526797	0.00771823	8.61453e-05	0.192877	0.130609	0.187405	1.27307e-07	1.13267e-18	1.48621e-32	1.69005e-30	2.69541e-08	0.0295553	2.82516e-13	0.00916224	0.608143	0.666421	0.709218	4.08953e-10	0.0482174
60	0.0796352	0.110612	0.956907	0.0192587	1.87576e-12	0.00615429	0.0657329	0.560358	2.54154e-13	1.08788e-28	0.79984	0.88826	0.00304378	1.35299e-13	7.31042e-16	2.4936e-12	8.57971e-08	5.6945e-08	3.10843e-07	1.51138e-05	1.07091e-07	1.24965e-17	3.95985e-17	7.91239e-13	3.76001e-06	2.98826e-05	1.65564e-08	2.62837e-12	0.000606189	0.000155642	1.08419e-12	0.92753	1.8724e-07	0.0222552	1.17072e-14	5.8806e-10	0.308401	0.736197	0.00322284	6.34242e-06	6.01783e-05	0.423822	4.78153e-14	0.013426	9.8604e-10	0.789045	1.23072e-06	1.1368e-09	3.16728e-05
61	4.71343e-26	1.21055e-26	0.000306655	5.60931e-07	0.396699	1.15857e-06	0.333212	0.367309	3.18285e-29	6.57963e-06	8.00318e-07	0.173775	5.54535e-16	0.00611996	0.00297654	0.180673	0.0594176	0.413911	0.0383218	0.000284731	4.89354e-07	7.60627e-15	2.81638e-09	1.15209e-09	4.77431e-21	0.180571	0.0412948	1.87313e-28	8.55297e-42	3.26076e-10	1.317e-06	0.232424	2.33274e-07	0.596458	8.61112e-07	9.31235e-57	2.69841e-09	5.05458e-05	8.98126e-25	3.99779e-26	7.46304e-11	0.00266272	2.05936e-10	0.00176564	0.328782	5.92084e-14	0.0511422	1.11083e-11	0.000731019
62	0.287359	0.0622827	0.766663	0.877319	0.711315	0.717807	0.401797	0.810284	0.0494022	0.00453583	0.40792	0.559993	0.277609	0.0307946	0.00399814	0.0353824	0.0337016	0.0661976	0.0677652	0.138757	0.172862	0.00254742	0.00547777	0.000577094	0.0061208	0.0435546	0.787775	0.000163371	0.05015	0.00624857	0.0681099	0.783309	0.0372484	0.404046	0.0262629	0.817761	0.459027	0.171804	0.592454	0.0163868	0.305989	0.0387314	0.0482682	0.820384	0.66531	0.767102	0.0528215	0.814219	0.165164
63	0.0119356	2.98272e-07	0.0514723	0.0431153	0.945948	0.836787	0.615658	0.374006	4.86177e-06	0.736444	0.614388	0.208573	0.000338469	0.983851	0.476213	0.790157	0.944531	0.578959	0.279365	0.243414	0.55172	0.482189	0.995643	0.662165	0.13707	0.794552	0.740019	0.00450372	0.000188377	0.257058	0.261463	0.290705	0.562555	0.556515	0.0430067	1.86584e-05	0.606643	0.788649	0.0597208	0.00027849	0.0615864	0.710722	0.0465288	0.708245	0.399481	0.0110476	0.850588	0.452551	0.802039
64	1.32958e-06	3.49028e-12	0.285408	0.368908	6.52221e-09	0.000145217	1.28131e-07	0.000427782	0.00371457	2.12867e-17	0.767658	0.265342	0.0937719	0.0588702	0.00455755	0.016803	1.37464e-05	1.93688e-05	0.00785429	0.00082727	1.62771e-11	1.81768e-05	0.000301579	0.000251486	0.0563966	8.22887e-06	1.26044e-06	0.290179	0.0490667	0.153018	2.19983e-11	0.0747276	0.547931	0.244369	2.88852e-09	0.849122	0.107595	0.00857527	0.919767	0.479782	0.501347	0.547835	0.0301163	0.64029	0.00147731	0.188263	0.198537	0.351844	0.707131
65	0.000156375	6.35112e-09	0.66581	0.000984401	7.77519e-20	0.742701	0.864792	0.0143947	0.000153408	1.57615e-39	0.817142	0.695818	0.0234017	5.82119e-11	4.2409e-12	6.93521e-14	2.07425e-09	3.99513e-18	1.22354e-05	1.00823e-09	6.61575e-15	4.19351e-32	3.25097e-07	3.2632e-19	2.9177e-15	0.000162943	6.71934e-11	0.00020717	3.07881e-43	8.14285e-18	4.32629e-11	0.403511	0.0442873	6.979e-12	0.0384647	0.717842	3.89244e-16	5.61628e-27	3.8352e-26	0.0759714	4.71481e-09	3.55588e-05	2.89052e-27	4.15983e-11	1.31334e-23	1.38364e-09	4.32414e-20	1.38997e-22	2.04382e-22
66	1.03056e-17	2.02826e-20	9.68282e-14	3.91113e-10	0.0139767	1.28355e-10	0.0204893	0.127602	2.31451e-40	2.87266e-13	1.05941e-07	3.79209e-13	1.90091e-11	2.42487e-05	1.10777e-08	0.0457898	0.434747	0.987988	0.197127	0.0422935	0.0492244	5.22334e-14	3.79212e-09	1.0557e-09	4.37755e-09	0.914255	0.449283	9.44904e-28	5.29219e-09	0.127351	0.0097134	0.159649	0.000344167	0.00049588	0.00200916	0.0010184	1.5323e-05	1.86975e-20	4.12563e-07	1.43582e-27	8.50918e-08	0.00878405	8.24016e-16	0.0317661	0.456805	0.71786	0.234855	1.8505e-08	0.324143
67	0.296518	8.30539e-24	3.13093e-08	4.18224e-05	1.2401e-10	0.64478	0.000268353	0.169065	0.151761	1.08801e-64	0.0574163	6.17824e-06	0.364833	3.41136e-47	2.11084e-50	4.12502e-64	4.02478e-60	7.72165e-62	1.55183e-36	2.95048e-46	1.60544e-54	5.59852e-38	3.28021e-29	9.58247e-51	6.60899e-28	5.20374e-21	1.3331e-15	3.61257e-05	2.81008e-48	1.90565e-35	4.40589e-33	0.00122397	0.00536388	0.0412531	2.72888e-25	0.845945	0.631238	4.82269e-10	0.00630451	0.00731264	0.0150334	0.0335657	5.32292e-17	0.000692919	3.05326e-23	0.000613584	0.294701	0.00480649	0.136866
68	0.0111234	2.33909e-20	3.27501e-15	6.03783e-13	0.887213	0.000991983	0.910683	0.0860232	6.73795e-07	3.63623e-20	3.49887e-05	9.98126e-11	0.522902	2.54155e-38	7.04618e-35	4.61717e-56	2.33065e-54	1.66484e-60	7.69113e-35	1.27378e-56	1.82839e-47	1.57541e-17	2.51589e-20	1.94245e-35	2.2475e-19	3.66667e-18	1.65966e-09	0.180782	4.23054e-09	2.67659e-25	2.31479e-19	0.0660064	0.0222719	0.0435038	2.24515e-18	0.11115	0.00489914	0.0161517	0.0682531	1.24307e-08	3.31883e-10	0.000546171	0.00969127	0.0641422	5.74717e-16	0.0849834	0.00407226	0.116011	0.0211378
69	0.138602	6.47056e-20	1.13742e-13	3.54593e-10	0.0953704	0.0350949	0.260753	0.0323523	0.00106892	8.52543e-25	0.00359977	1.4409e-09	0.336594	1.85718e-34	3.07176e-32	1.95863e-49	1.08704e-48	1.7777e-50	3.14232e-27	3.23681e-45	4.31634e-40	4.58046e-21	5.89281e-18	4.78144e-34	1.94435e-18	2.97112e-13	5.49223e-08	0.0997747	1.96685e-12	2.11375e-19	6.79962e-16	0.0190593	0.0505609	0.203128	8.46428e-12	0.177959	0.560269	4.78736e-11	0.632803	2.0703e-06	1.35212e-05	0.0199472	3.64467e-05	0.0129666	1.34556e-15	0.0586961	0.119144	0.601153	0.312138
70	0.56619	4.51995e-09	0.00316628	0.296233	0.0220309	2.03127e-05	0.00797998	0.000622167	2.82777e-10	0.00298687	0.0601116	5.82269e-06	0.664197	5.07801e-14	7.27812e-10	5.15828e-17	2.79241e-11	4.39593e-15	1.25798e-12	1.37925e-15	2.40897e-08	4.86172e-10	0.000280653	3.51382e-10	1.71355e-08	0.0323163	0.376771	0.775154	8.89234e-33	2.82313e-18	0.0862516	0.0426017	0.144844	0.498191	0.5998	0.00365958	0.0123489	8.61147e-08	5.7802e-07	3.47082e-05	0.0009161	0.49283	0.097862	0.0166367	1.19185e-05	0.0124198	0.0652853	0.878129	0.537262
71	4.72105e-14	2.40149e-29	6.67476e-06	9.51511e-09	0.00369334	0.445557	2.62827e-06	0.957631	0.00231004	1.06484e-15	0.032559	0.00637256	0.299886	1.36539e-12	2.78747e-13	4.36672e-19	8.10675e-24	5.92563e-18	1.91505e-16	1.47051e-18	2.03392e-27	0.0070465	0.00255163	2.44251e-06	0.804385	8.64441e-05	0.0233571	0.000268982	0.168093	9.27401e-05	5.02887e-05	0.00073072	0.00161038	0.326256	1.56444e-08	5.32664e-08	0.0225536	0.00517463	0.0258614	1.38959e-14	1.09681e-11	0.00120569	0.527023	0.0872073	8.8726e-06	0.00027366	0.0348133	0.000698445	0.00781305
72	7.88254e-06	0.00534991	0.359535	0.945113	0.168261	0.0864657	0.028573	0.000238924	0.443182	6.34564e-05	0.651099	8.50757e-05	0.0223839	1.38412e-07	4.15828e-06	3.99334e-08	0.000204327	6.69387e-07	0.00018168	2.58544e-05	0.0207141	9.98516e-13	7.68063e-05	2.73473e-09	2.99649e-09	0.242702	0.495206	0.00475663	5.22557e-34	6.68164e-15	0.0131079	0.319289	0.00175572	0.0463963	0.590726	0.265046	7.95444e-08	1.56192e-16	7.17069e-13	0.87723	0.278178	0.969063	0.000845198	0.227346	0.0130691	0.950077	0.0851616	0.0703459	0.481445
73	0.202186	6.65813e-12	0.00581878	0.0304331	0.514143	0.265816	0.303607	0.0452973	0.340265	1.15995e-12	0.395247	1.34632e-06	0.0184354	7.92126e-20	2.44447e-20	1.55152e-17	2.15329e-13	1.0051e-11	6.11911e-14	3.93114e-10	3.26933e-06	2.13862e-09	1.97324e-08	3.29169e-11	0.000448007	0.0217763	0.0836864	0.240255	0.0379026	0.000349635	0.00155348	0.32283	0.018169	0.000363076	0.0668135	0.516156	0.00131396	4.15156e-11	0.756459	0.00340129	0.00142026	0.475315	0.00234329	0.456526	0.00157068	0.977874	0.0861522	0.858578	0.350788
74	0.160731	4.02379e-12	0.00751609	0.000144698	0.00724609	0.00373063	2.58675e-08	0.284694	0.000360862	2.25489e-26	0.418172	2.93092e-06	0.0899902	4.46704e-11	2.81522e-12	7.85869e-16	1.0161e-18	6.02795e-22	0.000121008	3.35599e-09	2.26741e-15	2.62592e-11	3.53099e-06	2.14848e-14	3.51406e-10	2.55747e-06	0.0154318	0.707105	1.16614e-24	1.84821e-15	2.87853e-14	0.0394735	0.341009	0.0553239	6.8625e-12	1.26554e-06	0.0104358	8.66304e-10	0.000853823	9.35538e-05	9.82488e-07	7.06327e-05	0.00171309	0.0415631	0.0283944	0.0265411	0.00716091	0.46814	0.031068
75	8.28499e-41	1.25768e-172	2.44889e-40	1.13646e-30	5.76314e-06	2.54081e-05	0.000110311	0.0012288	4.24382e-36	0.00029155	9.72902e-11	1.44123e-71	4.58132e-13	0.429634	0.63248	0.000269529	2.27772e-07	4.818e-10	0.021297	1.27205e-13	7.70676e-22	0.161048	0.00585148	0.202249	7.94234e-07	0.016415	0.0214459	5.68741e-52	0.0666945	0.0698439	0.147061	0.000451004	9.0764e-07	2.96042e-06	0.0197273	0.00848389	0.493503	0.0637734	0.00415171	2.44779e-81	2.00321e-23	0.000725748	2.62358e-14	6.22201e-05	1.04946e-07	0.182725	0.102692	4.19074e-07	0.451067
76	1.48268e-83	3.40322e-164	1.30364e-25	8.19465e-18	7.41073e-16	0.00932701	7.65239e-30	1.31191e-07	1.12457e-30	0.000986248	9.36115e-06	2.20962e-40	7.21309e-23	0.0233609	0.358844	0.171316	0.112139	0.75307	0.128288	0.032681	7.20787e-11	1.41665e-09	3.89393e-12	5.62323e-14	1.60324e-35	0.0845181	0.111257	1.48951e-83	1.38719e-15	9.906e-09	0.046058	0.000129846	9.40079e-13	1.72635e-09	0.0387521	1.49757e-12	0.0368907	0.0213228	7.6047e-10	1.24079e-96	1.52648e-26	7.61552e-07	3.64881e-15	0.0560529	0.0138597	1.4303e-06	0.0806827	2.06824e-11	0.54727
77	4.94126e-51	0	3.86399e-60	2.65541e-28	3.4993e-18	0.0325275	2.08757e-19	0.000506353	3.33545e-42	2.95292e-12	1.89246e-08	7.58367e-151	9.71783e-15	0.0301885	0.0040872	0.000620526	1.45639e-07	2.60701e-08	0.000124599	9.34057e-10	2.2999e-20	0.467888	0.137757	0.308321	2.6662e-09	0.00223523	0.00112468	4.02929e-64	0.000110394	0.683268	0.00329258	0.00676553	3.05687e-05	8.81017e-13	0.123701	5.50718e-08	0.842809	0.879043	1.84125e-05	4.44446e-104	2.25715e-26	1.46942e-06	3.8924e-24	2.09634e-15	5.69552e-09	1.84628e-06	0.000999686	4.52287e-05	0.14272
78	4.52404e-30	4.92684e-192	1.30354e-38	8.30407e-23	0.11341	1.80094e-12	0.592232	0.724442	9.75481e-82	1.75393e-09	4.38159e-13	3.19773e-154	9.29289e-13	0.00055639	2.06598e-05	0.188491	0.540105	0.391031	0.652736	9.38699e-05	0.000740391	4.76195e-12	6.64247e-12	1.86319e-11	1.65445e-17	0.449312	0.0978535	2.87541e-72	1.99436e-07	0.235721	0.00082155	0.246304	7.21341e-06	0.0099152	3.21906e-12	2.4404e-08	0.538075	0.000615954	5.07599e-06	1.22859e-90	5.31113e-30	5.18893e-05	1.18387e-54	8.25282e-19	0.162328	0.118476	0.141511	3.40019e-14	0.120107
79	0.141539	4.25736e-10	0.178207	0.953436	8.75263e-10	1.69093e-09	4.55867e-17	0.015928	2.76835e-25	8.20787e-31	0.108712	2.36942e-17	3.6682e-05	1.28098e-09	3.79674e-14	2.42142e-10	2.44887e-14	6.77545e-09	0.00291413	0.0170787	7.04846e-08	3.00978e-12	2.68776e-18	1.90328e-20	3.37279e-16	1.71867e-13	6.04795e-09	2.81255e-23	0.08617	0.00232054	2.80173e-24	0.337111	0.00348647	0.577484	5.59358e-27	0.000153481	0.000228116	0.677538	0.0237604	1.2858e-10	0.122939	1.35595e-05	1.6587e-13	0.947061	0.354939	0.260369	0.897634	0.19043	0.0950564
80	5.25669e-09	0.0332104	0.000111577	1.70423e-08	2.15992e-28	0.668672	5.36771e-05	0.227125	3.43527e-12	2.00801e-41	0.0745174	0.0128273	5.16531e-06	3.58545e-17	1.05507e-24	1.33485e-13	1.79688e-10	1.35711e-08	3.21195e-09	3.98107e-06	4.63858e-08	9.73226e-29	2.88383e-22	6.7842e-22	5.78826e-10	0.0121938	1.84121e-10	1.96633e-18	0.0375354	0.0413665	1.37121e-07	0.202297	3.77889e-10	1.89643e-07	0.0046609	0.46476	6.15033e-07	4.25176e-20	0.000801693	3.42189e-11	1.32662e-17	4.61315e-06	5.97457e-36	1.33623e-10	2.04694e-22	4.54641e-11	1.91635e-21	5.21331e-25	8.4363e-19
81	1.82645e-46	1.05442e-56	9.96564e-33	4.56141e-34	3.39238e-14	0.129681	0.00171495	0.000792397	9.23656e-33	1.88713e-14	8.94332e-10	1.05805e-62	2.98655e-14	4.19957e-06	1.3155e-07	6.45046e-05	0.121384	0.268533	0.122988	0.960205	0.434487	1.33749e-23	6.35752e-17	1.29415e-17	1.09388e-16	0.702243	9.07625e-11	1.82835e-57	3.4758e-10	0.0322741	0.0270273	0.0834565	5.19311e-11	0.0166007	0.290314	0.129189	5.89796e-06	1.37612e-14	4.24423e-13	2.65227e-69	8.857e-82	1.21938e-05	2.11266e-77	1.50533e-32	4.59323e-20	3.44577e-09	2.07483e-40	1.51813e-54	1.49978e-42
82	0.993644	2.85471e-08	0.00358569	0.006762	3.17596e-16	1.13239e-07	2.91556e-14	0.00133097	8.01508e-23	5.31503e-74	0.506709	0.00325087	7.82663e-05	3.66177e-24	1.54869e-33	1.75752e-28	2.27298e-38	7.72723e-45	4.23466e-11	3.69902e-19	2.69952e-44	1.48946e-32	2.24734e-26	3.03849e-42	1.27704e-34	1.09079e-35	4.4453e-27	4.29282e-11	4.11608e-19	3.10231e-27	1.34092e-63	0.963625	0.00776822	0.938124	3.51463e-37	9.96974e-10	0.836683	0.129387	0.432342	0.179981	0.0587672	5.24825e-07	4.00541e-14	0.0824241	6.6871e-08	0.435841	0.5855	0.00295319	0.367946
83	7.09735e-07	0.451425	0.000418158	0.00614735	0.851414	0.217798	0.268937	0.0531398	0.0100136	5.98116e-24	0.010567	0.0434976	0.000520883	1.13099e-28	6.27457e-27	1.44373e-37	3.72931e-36	5.6119e-54	1.23793e-13	1.01331e-29	5.59796e-30	3.89972e-28	9.40148e-27	5.41398e-49	8.56968e-63	6.6609e-34	5.69958e-21	5.30075e-15	5.4963e-33	7.52796e-47	4.78156e-44	0.878007	1.91896e-06	7.89369e-06	1.10768e-20	1.58648e-07	0.726188	0.0763793	0.129258	0.0701042	0.0839717	2.58395e-06	4.14851e-08	0.35741	3.13658e-07	0.0385806	0.0171834	0.0433235	0.301125
84	4.30597e-10	0.124847	7.05442e-06	0.0872772	0.00235579	6.79285e-06	0.0123683	0.510512	0.342341	1.46942e-34	0.317684	0.81191	0.00656954	5.20272e-60	6.95028e-55	6.33579e-60	2.55796e-46	2.92084e-46	1.78586e-33	7.6593e-40	5.34813e-23	1.03784e-43	2.52937e-46	9.96229e-66	1.12284e-49	2.89305e-16	7.42637e-22	5.59936e-20	2.22832e-11	7.73965e-24	4.28709e-17	0.890257	1.43665e-16	0.164952	6.36974e-08	0.000626833	0.0551521	0.00167085	0.0777347	0.0159964	0.00119985	0.102423	3.41582e-24	8.94356e-07	2.82654e-29	0.0767423	1.05385e-05	2.45728e-15	4.52414e-09
85	5.44577e-11	7.64427e-07	0.084184	0.107221	4.04549e-07	0.000894702	0.0634186	0.997133	8.44834e-24	1.22642e-40	0.0368389	1.78099e-08	9.29429e-08	1.31562e-38	8.17218e-42	6.02857e-39	2.69624e-29	1.86753e-20	5.70133e-21	7.62591e-14	1.01685e-13	8.21713e-38	5.55932e-58	5.82867e-58	2.3948e-37	4.72826e-19	2.73202e-17	9.18178e-48	2.28353e-12	2.70147e-13	1.19511e-27	0.69577	1.80801e-15	0.0609224	7.47205e-29	3.40318e-08	0.10283	0.620511	0.158026	3.08228e-23	1.65275e-06	1.71626e-05	4.2939e-26	0.149632	3.75499e-09	0.418106	0.125647	3.30717e-09	0.222064
86	1.14094e-10	1.18758e-44	1.91015e-06	0.0337579	0.000181426	0.0413376	0.00503843	0.00583255	1.06655e-12	0.743113	0.0271874	2.05688e-15	2.56125e-09	0.277576	0.569799	0.213351	0.695637	0.615031	0.387386	0.178725	0.00209278	0.0947987	0.000488097	0.000906822	2.91526e-05	0.694552	0.520586	4.40441e-20	0.261309	0.0498344	0.511869	0.0428406	0.00480921	0.00308178	0.000189954	0.0285111	0.0655682	0.416608	0.18309	1.45365e-19	0.000676866	0.000150161	7.23752e-05	0.142971	0.0334838	0.021184	0.0259249	0.5078	0.0346747
87	8.93734e-13	1.96243e-20	1.44321e-06	7.92077e-05	0.00096156	0.00536686	0.285967	0.592161	1.74656e-05	5.21951e-06	1.63701e-09	1.54739e-06	0.00235527	0.00117107	0.00435969	1.19244e-07	9.72253e-11	1.53276e-14	4.79262e-06	2.41943e-15	1.67141e-22	0.0315581	0.0122656	0.00179059	0.199184	4.96034e-07	3.78814e-06	0.00812205	0.150663	0.0152577	2.29653e-06	0.295751	0.24886	0.014422	3.82393e-06	0.044302	0.000483306	1.06112e-15	0.005928	5.85239e-07	0.000672683	0.847213	0.990479	0.204171	8.2737e-09	0.0800472	0.354082	0.281518	0.566106
88	3.77406e-05	1.02033e-08	0.397642	0.369361	2.38293e-07	0.0399385	0.708031	0.115224	0.0254754	2.4447e-15	0.235171	0.353178	0.313515	0.10271	0.0152898	0.000510237	2.97511e-08	3.79201e-08	0.00269147	9.59818e-08	3.20048e-17	0.000293377	0.239502	0.00441443	0.308597	0.000216391	1.06944e-06	0.116124	4.35947e-06	0.000188448	0.000453806	0.00343544	0.0232854	0.0102304	0.00185799	0.195014	0.2138	0.895638	0.013535	0.0605493	0.893308	0.691003	6.4962e-06	4.31453e-05	2.16149e-08	0.383266	0.00099506	0.027178	0.0220463
89	0.0403277	0.000113859	0.214865	0.00286349	1.18023e-27	2.76449e-15	2.18177e-16	0.084056	1.14312e-48	3.60269e-72	0.00161174	0.95389	2.93675e-05	2.58441e-15	3.30795e-26	1.12818e-08	4.35059e-11	1.37509e-09	7.8922e-07	0.030928	1.0946e-08	1.45203e-29	2.29205e-19	1.18723e-23	4.36651e-12	3.65502e-06	2.52293e-10	1.20479e-16	0.000755797	0.167538	7.0137e-16	0.824589	0.0043269	7.38558e-14	4.43845e-11	0.00247611	9.25232e-06	4.86694e-19	0.00397568	2.81274e-07	0.00687803	0.60268	1.23287e-23	0.0623919	4.14096e-05	0.0188604	3.00648e-06	9.55205e-14	0.00208507
90	0.110917	6.45011e-26	5.60538e-07	0.0434038	1.85829e-55	0.121222	1.98019e-15	0.00316023	0.000235959	8.49751e-70	0.137248	0.345508	0.0597968	6.20604e-15	1.07639e-21	2.11739e-21	3.18094e-26	1.72954e-29	2.78456e-08	5.10409e-16	1.31474e-36	1.4347e-20	9.91811e-16	9.26213e-23	1.59923e-10	1.09989e-22	8.19643e-35	0.0084434	0.000291164	1.86817e-06	1.50391e-32	0.13787	0.152431	2.25867e-09	3.31051e-13	0.29293	0.674687	0.000619615	0.298514	0.0833551	6.69409e-06	0.00154369	7.34283e-24	1.71881e-06	7.38347e-33	1.31424e-09	6.03329e-26	6.97852e-12	2.28915e-14
91	4.75945e-12	3.76108e-31	7.49904e-17	4.89076e-16	0.938327	0.0160596	0.00337402	0.211067	2.89072e-12	0.000127552	5.13415e-05	1.65242e-10	0.033891	8.26142e-05	6.3135e-05	7.99505e-09	1.76401e-15	2.70397e-17	9.48939e-08	4.01966e-18	3.33266e-20	0.508645	0.91534	0.00700276	0.194063	0.000324082	0.113911	3.16936e-09	0.646433	0.00916391	0.000439825	0.143267	0.00245832	0.283879	0.0148554	1.11269e-06	0.00285671	0.000460564	8.54879e-05	2.53657e-22	5.52009e-15	0.355179	0.00553589	0.36043	0.0005179	0.0483306	0.00453349	4.35167e-06	0.00100221
92	0.975407	0.0305325	1.07441e-05	8.42945e-05	1.65164e-14	0.367727	0.00220045	9.38942e-05	0.615036	2.31562e-07	0.0248443	5.35021e-09	0.274981	0.685329	0.710682	0.451844	0.0629454	0.0258743	0.734465	0.485016	6.7447e-06	0.000184884	0.475231	0.0378612	0.124754	0.00127944	1.38092e-06	0.896194	1.797e-07	0.554404	8.20037e-06	0.0216824	0.157287	3.44658e-07	0.863966	0.607009	0.00265018	0.185267	2.19246e-06	0.690806	0.00126741	0.198071	1.69949e-11	8.71749e-05	0.000219141	0.000850783	1.60412e-05	0.00011883	0.000212701
93	0.14066	0.0225872	0.00702535	0.00258125	1.17693e-11	3.0325e-05	0.978401	0.0114731	0.000195083	8.37286e-14	0.0563258	1.71705e-07	0.0473895	0.101032	0.295585	0.949583	0.167816	0.00315772	0.271746	0.306516	5.20842e-08	4.42709e-06	0.845457	0.0227309	0.0276243	0.00471177	2.17821e-06	0.90024	1.50899e-19	0.0791756	0.00185004	0.00491002	0.00357968	1.07158e-05	0.432932	0.794976	6.84259e-05	0.289708	1.37708e-15	0.236614	0.000670464	0.345678	3.94886e-12	2.08911e-06	1.19719e-05	0.000848067	3.0955e-07	6.15576e-07	3.75904e-06
94	0.219101	0.956401	0.0295941	0.239554	2.75855e-05	0.400931	0.0691484	0.0227103	0.0175623	0.660175	0.73228	0.014638	0.730004	0.179816	0.108131	0.744513	0.362089	7.23814e-06	0.19917	0.165881	0.0174991	0.0758092	0.0465517	0.0288968	1.3027e-13	0.000674274	0.219097	0.039278	3.77525e-64	2.50162e-21	0.000538726	0.486133	0.016308	0.00048663	0.733429	0.0865571	0.000485188	0.000454118	9.04336e-14	0.00494933	5.15287e-05	0.100137	0.263124	0.0230875	0.0894013	0.0375588	0.000105235	0.59469	0.215931
95	0.545472	8.09103e-08	0.0226632	0.039118	1.16232e-21	5.3743e-09	1.8127e-21	0.0270561	1.18748e-21	3.31767e-86	0.0021093	0.959309	0.000159288	2.26388e-54	2.65109e-64	7.82205e-57	1.66898e-48	2.16023e-32	6.66802e-31	2.24465e-19	2.68488e-29	1.86579e-38	8.23318e-53	2.93335e-50	1.88834e-14	1.29315e-15	2.60774e-14	1.69608e-21	0.00445297	3.91472e-06	3.60165e-28	0.00563547	6.59065e-06	3.45669e-06	9.71731e-39	2.17444e-06	0.666262	0.000295103	0.0724776	0.0176981	0.794084	0.00019577	5.1796e-25	0.0977779	2.93626e-13	0.819539	0.171915	0.00196011	0.761995
96	0.0168757	0.695703	0.017134	0.270649	9.87417e-11	2.14582e-11	4.26138e-09	0.937927	2.31682e-32	3.6385e-53	0.000155688	0.028522	2.98002e-05	2.68237e-24	2.58194e-31	3.12398e-19	2.28813e-16	1.92905e-13	9.83017e-13	7.31488e-05	1.04216e-09	9.16772e-26	7.4574e-21	2.77298e-24	6.70831e-11	5.36607e-06	1.94642e-06	3.49549e-17	1.00582e-09	0.000446715	1.43123e-15	0.0864221	0.0027819	1.69892e-06	1.43426e-15	5.91027e-07	0.00269555	6.39818e-09	0.00239685	8.8861e-07	0.502728	1.03511e-05	3.77968e-21	0.113035	0.00180751	0.522305	0.786631	0.000168152	0.946565
97	0.0154922	0.00993036	0.035925	0.175733	4.41617e-06	0.0117472	2.66162e-06	0.216795	9.89778e-12	8.99181e-43	0.000248275	0.557007	0.000335727	3.27463e-57	8.76905e-64	2.86257e-42	2.85245e-31	1.30353e-14	3.47073e-43	4.01245e-12	1.59695e-09	1.23932e-25	2.41632e-44	2.95899e-36	1.68284e-11	1.25805e-07	3.59403e-09	2.79059e-20	0.489958	0.0109249	1.51944e-09	0.427987	3.87916e-11	0.441972	7.72953e-16	0.0942856	0.824243	2.26341e-05	0.192536	0.000406203	0.186662	0.0133962	3.64556e-13	0.327979	8.7168e-10	0.0825446	0.0772337	0.00108449	0.215733
98	0.924638	0.186713	0.0267166	0.045542	0.708895	0.10555	0.0257098	0.00581351	0.00108068	5.96993e-06	0.435323	0.00479693	0.271062	5.07491e-07	9.20742e-09	0.000114969	0.00266985	0.0172663	1.01306e-07	0.0266706	0.134577	4.23253e-05	4.1488e-05	0.000203933	0.0147315	0.5859	0.685895	0.000542599	0.0117509	0.00634285	0.0643466	0.525842	0.00228512	0.202954	1.54721e-05	0.585579	0.361483	2.29652e-08	0.34494	0.275273	0.20587	0.0280242	0.895826	0.222366	0.605164	0.72519	0.101167	0.952359	0.077324
99	0.125608	0.000114088	0.00306297	0.0307448	1.81205e-24	2.31641e-20	3.4929e-37	0.000852013	4.56318e-43	9.06336e-58	9.95446e-06	0.268499	0.00120313	7.35488e-19	1.25203e-30	3.0467e-11	6.53009e-12	0.000614394	1.57924e-09	0.457926	1.90909e-05	1.44366e-13	5.09973e-16	4.47068e-13	0.00238408	0.000307541	0.000111122	5.24301e-09	0.766671	0.79473	3.05025e-14	0.760857	0.186618	1.69113e-13	4.59908e-21	0.00138814	0.646019	5.41751e-05	0.0994908	0.00685975	0.761842	0.00155558	1.2777e-11	0.7969	0.126654	0.254819	0.0443377	0.00259323	0.729402
100	0.608035	9.6323e-06	0.205052	0.184468	1.26513e-13	2.86782e-10	1.06106e-15	0.80085	1.29472e-26	5.61568e-51	0.272581	0.00765491	0.000355777	1.85126e-18	1.78516e-28	1.06857e-15	6.24183e-17	2.52089e-11	1.0274e-10	4.18214e-06	1.13212e-11	7.70974e-19	4.14583e-20	6.26095e-21	3.183e-08	3.80882e-07	3.95545e-06	2.55754e-11	0.000911352	0.000622098	2.30629e-15	0.642351	0.000585715	0.00957289	6.86119e-19	0.00712998	0.818403	7.55863e-07	0.965166	0.00374651	0.767239	0.00364823	6.72368e-08	0.323065	0.000544694	0.536429	0.228685	0.00285903	0.829192
101	0.108	8.30419e-05	0.200212	0.225715	1.63126e-16	2.61523e-05	1.34541e-25	0.767289	9.91573e-14	6.02142e-43	0.0019324	0.126889	0.13398	1.4018e-23	9.71127e-36	1.00409e-13	4.15069e-12	0.000121384	1.88124e-19	0.0269892	0.000565966	4.69523e-10	1.90631e-17	4.88191e-11	0.0661707	0.00858916	0.00298756	1.65865e-07	0.000726626	0.0294326	1.73426e-06	0.316784	0.000276063	1.27394e-05	1.39795e-11	0.494557	0.810486	4.48816e-11	0.000956285	0.079406	0.724202	0.563034	1.15127e-08	0.210273	0.00278299	0.00206594	0.0468673	0.0124356	0.733563
102	1.72452e-16	3.5982e-50	1.47821e-07	1.94143e-09	3.23114e-07	0.642156	6.11393e-13	0.121807	0.0153444	4.75251e-25	0.104511	3.39075e-09	0.189789	5.74328e-21	4.01339e-27	1.10214e-22	1.73524e-26	3.40139e-17	2.59183e-24	2.10866e-17	5.31094e-23	0.00039067	2.89998e-06	2.1541e-06	0.211777	0.000135623	0.00125485	0.00170939	4.08982e-07	0.98685	9.98843e-06	0.00530792	0.510445	0.00145483	2.77634e-09	7.2931e-05	0.0113421	0.0357193	2.23147e-09	3.66112e-16	8.67493e-12	0.274902	0.165684	0.302534	1.97713e-06	0.000605977	0.159498	0.00425692	0.00878239
103	2.54592e-08	1.24532e-05	0.0240676	0.00996726	0.568704	0.000650581	2.29437e-09	0.00750348	0.165896	0.182697	0.341933	0.000689213	0.0276105	0.861888	0.596497	0.398075	0.350786	0.0051501	0.839905	0.0112378	0.0307085	0.000299411	0.206028	0.00528977	7.37163e-07	0.0658049	0.0107893	0.00144096	5.40216e-07	0.000713534	0.0292298	0.633032	0.0449453	0.0593928	0.164096	0.936898	0.00481039	0.230967	2.25332e-10	0.000453459	0.000146611	0.629823	0.000115232	0.00379461	0.00124877	0.165175	0.0316959	0.000648094	0.00157231
104	3.05851e-05	7.4653e-27	0.00876191	0.00829919	0.778989	5.33459e-06	0.116344	0.822142	3.67474e-12	0.00240872	0.0257027	2.18333e-10	0.353676	1.8144e-07	3.04648e-08	9.22977e-07	3.61185e-05	1.29872e-05	3.70393e-13	2.58388e-10	1.20811e-07	0.0577072	0.166264	0.266404	0.00803281	0.460374	0.393013	2.13848e-05	0.0398739	0.575354	0.233328	0.188937	0.522622	0.108075	0.305335	0.0505766	0.00897349	0.02208	0.266011	1.36731e-10	1.14189e-05	0.19054	0.924769	0.0242636	4.73171e-05	0.204524	0.235404	0.204124	0.533008
105	1.04549e-06	1.06698e-05	0.001949	0.00105907	0.0115389	0.00454263	0.108605	0.667754	3.58154e-12	2.10005e-13	0.00826931	0.000254026	2.32793e-06	0.000620761	1.35452e-05	0.000583254	0.000248897	0.000152384	0.177903	0.421011	0.0462181	4.07905e-08	2.20223e-06	2.6834e-10	5.11691e-13	0.000491774	3.11224e-05	5.80598e-12	4.06192e-06	3.58487e-05	1.87569e-07	0.493274	0.0379319	0.200662	0.00102609	0.0474922	0.0238538	2.46213e-05	0.123078	1.4183e-06	0.00143213	0.370657	7.95259e-11	0.281712	0.0425328	0.327474	0.0323135	2.66811e-06	0.0130405
106	3.94246e-18	8.16421e-17	0.0847598	0.00866651	0.00302509	8.257e-08	5.94656e-08	0.907373	2.37082e-37	1.14274e-09	1.09314e-11	0.6665	1.1829e-18	0.0396059	0.00509445	0.812243	0.120771	0.747988	5.18652e-05	3.19296e-07	1.30233e-06	8.01459e-10	4.85101e-06	9.18533e-08	3.90568e-14	0.384711	0.383362	5.2771e-19	6.0187e-26	1.60201e-05	1.0334e-06	0.372615	0.00400668	0.00656641	2.13043e-05	1.35106e-60	1.30999e-06	2.01785e-12	4.22609e-12	1.05072e-16	4.5503e-06	0.00789072	9.41706e-07	2.45389e-05	0.00651149	8.18851e-18	0.312759	4.17605e-08	0.169008
107	4.31759e-07	1.59016e-17	0.0985324	0.00884491	0.295371	0.000303737	7.69031e-05	0.18869	3.16592e-18	0.0132947	1.03279e-07	0.146024	1.81595e-05	2.24888e-09	3.90945e-08	2.91682e-16	1.44949e-20	1.18671e-19	5.40707e-20	2.14219e-27	8.1234e-28	0.0761092	0.0020588	1.14857e-05	0.171898	2.23035e-08	2.18706e-05	0.00219445	0.130273	3.01148e-05	0.00349535	0.0599082	0.628052	0.0126522	0.0298268	3.67206e-26	0.000581143	8.99043e-06	3.69746e-05	2.78091e-10	1.7013e-06	0.565371	0.703228	9.61775e-05	6.06039e-10	5.08547e-11	0.0682494	0.00280519	0.141834
108	6.56106e-08	4.71568e-08	0.815231	0.898016	0.000854432	0.00139384	0.229348	0.336238	4.0658e-15	1.79715e-09	0.0253092	0.0729728	6.9745e-06	0.00328025	5.65405e-05	0.0189183	0.0471942	0.000585166	0.253617	0.818249	0.423	4.14182e-09	6.24049e-07	3.71062e-09	9.11795e-12	0.0157435	0.000781342	1.52029e-16	4.2955e-15	9.62033e-05	1.87304e-07	0.901511	0.000184973	0.0508277	1.42119e-05	0.000311402	0.370508	0.000267591	0.00379058	2.41174e-13	8.76706e-06	0.0575097	1.29961e-06	0.766929	0.322944	0.757065	0.0307194	1.67073e-05	0.277679
109	9.76042e-05	1.12819e-13	0.103303	0.110326	9.79086e-05	3.48482e-06	2.26278e-07	0.249747	0.000139389	3.80959e-33	0.286763	0.0304167	0.484827	1.11748e-09	1.38338e-12	1.2152e-12	7.14163e-17	4.01469e-17	6.90886e-09	1.18405e-08	1.9637e-18	8.0766e-14	8.02121e-05	2.78383e-12	1.09944e-07	3.85995e-05	0.0308613	0.863503	1.36336e-59	4.0718e-16	4.28105e-11	0.00758369	0.0170422	0.017874	1.26232e-13	0.832526	0.0075094	1.14963e-17	3.47453e-18	0.000950201	5.67366e-06	0.000160494	0.000238512	0.457188	0.0135849	0.0340181	0.210854	0.95448	0.408347
110	0.883421	1.17881e-14	0.00199751	0.619813	0.00782333	0.79291	0.0994154	0.0109851	0.522555	2.79669e-37	0.752898	0.000341459	0.244962	3.67481e-20	1.09626e-19	2.16813e-24	8.39112e-22	3.6742e-31	6.19444e-14	5.11282e-20	1.65348e-25	2.84927e-40	1.91218e-11	5.89481e-27	4.00746e-22	5.36999e-09	2.30434e-05	0.0198567	2.41742e-81	9.02659e-37	7.25442e-17	0.598109	0.109683	0.472317	4.85552e-09	0.81184	1.98881e-17	5.48831e-31	2.34173e-81	0.0138781	0.00109649	0.0636611	3.13952e-10	0.00791558	9.07344e-10	0.000123374	0.885435	0.0111992	0.00458858
111	3.44716e-05	0.790496	0.0198767	3.90037e-07	0.000314809	0.0432675	0.634135	0.461037	8.10563e-09	4.66434e-20	0.272583	0.605068	0.00676988	0.0198333	0.044356	0.00759899	0.142824	0.000154442	0.863752	0.18452	0.00212392	2.01115e-29	0.000572591	7.48807e-09	1.78446e-11	0.0291203	0.00239097	3.30264e-05	5.6259e-62	1.50954e-17	7.08728e-08	0.287044	0.104711	0.0342758	0.154692	0.0140304	1.73108e-28	4.2449e-21	1.79776e-142	0.000207561	0.000428978	0.579413	1.4167e-13	0.00281665	0.000379423	0.000173511	5.82413e-05	8.12964e-10	5.70821e-12
112	4.36748e-05	0.000252218	0.209856	0.287571	2.60613e-26	8.73944e-10	2.44281e-27	3.11941e-05	1.18111e-25	6.71799e-45	0.185864	0.199584	0.303833	3.34068e-11	1.94516e-18	8.75106e-09	4.05257e-14	1.55132e-09	3.56031e-05	0.00659109	3.45711e-13	1.05397e-07	1.20011e-09	6.6391e-10	0.043862	3.01202e-08	1.30125e-09	0.000283081	4.27487e-18	0.39058	1.21608e-15	0.734366	0.643682	0.0022197	3.48413e-24	0.000587459	0.000744079	0.165746	8.49402e-18	0.300628	0.61116	0.0115599	5.69266e-09	0.672773	0.00313884	0.908682	0.00162446	0.0563108	0.753433
113	4.3466e-25	7.00285e-39	9.16013e-25	1.00418e-15	0.218193	0.000277692	8.99712e-05	0.0407227	7.33464e-14	0.0635073	9.41032e-07	4.67248e-14	4.87789e-09	1.12803e-06	1.55186e-06	5.28934e-07	5.42916e-09	6.61016e-07	4.53528e-09	8.37365e-11	3.32104e-12	0.0642465	0.326799	0.906616	6.97227e-05	0.0196318	0.383443	4.6247e-13	3.83659e-37	0.442871	0.318485	0.339401	0.341746	0.185043	0.00507009	0.0606944	6.50836e-08	1.76448e-09	1.2526e-29	3.72768e-28	1.22109e-17	0.457182	3.72945e-06	0.352071	0.0196573	0.760981	0.0778916	2.26062e-07	0.000299263
114	0.00325976	0.000746817	0.700352	0.318963	8.39468e-05	0.000571987	1.8145e-12	0.00212203	4.27053e-18	3.91809e-06	5.37232e-07	0.12467	3.15331e-08	0.00052719	1.80554e-05	0.0766482	0.377283	0.896051	0.11128	0.00809446	0.0171963	0.0314834	7.36079e-05	0.00151089	0.19764	0.822747	0.869108	5.72132e-06	6.00104e-15	0.094918	0.0119267	0.968306	0.059281	0.072582	2.76804e-05	7.39538e-34	0.888353	0.0393506	7.09126e-12	0.00113846	0.219203	0.0624211	0.0223479	0.000146862	0.0685591	1.0647e-12	0.436138	0.162706	0.202115
115	0.153786	0.678112	0.0763014	0.0012058	0.182517	0.698362	4.97558e-05	0.00362873	0.220196	0.23503	0.109453	0.191192	0.0833423	0.0776228	0.0850616	0.2876	0.589153	0.130941	0.499246	0.330225	0.0499834	0.00204887	0.492543	0.296477	4.35984e-06	0.0295255	0.0452924	0.373127	2.38193e-72	1.35652e-09	0.0174061	0.985163	0.843519	0.620565	0.564778	1.59564e-06	0.00180603	0.0313283	7.16072e-33	0.128861	0.263853	0.563473	0.156241	0.181457	0.279513	1.66097e-05	0.732497	0.0186083	0.00363845
116	0.0105809	0.859769	0.102231	0.00628721	0.00384941	0.624938	0.000432265	0.0471682	0.0289154	0.158141	0.801294	0.201935	0.744663	0.000698477	0.000135865	0.00813431	0.00617626	0.900227	0.0100349	0.230173	0.244452	0.0420553	0.0807028	0.86411	0.000121873	0.735091	0.355495	0.978513	1.95733e-89	5.814e-10	0.730921	0.748488	0.628026	0.878633	0.00450435	0.132823	6.12354e-09	0.00131277	9.85499e-51	0.473457	0.426907	0.808882	0.818565	0.22204	0.365236	0.632407	0.250461	0.0335047	0.0308191
117	0.000367246	9.48242e-13	0.0389538	0.640189	0.748628	0.387668	0.723918	0.563393	9.32931e-07	0.437518	0.0535227	1.31227e-05	0.000768929	0.0163375	0.00690679	0.210855	0.739293	0.0168826	0.31815	0.310108	0.00468142	0.0286847	0.111818	0.928743	0.0137977	0.0770561	0.412534	0.000351342	6.06816e-46	1.97754e-08	0.0211652	0.205198	0.126468	0.927769	0.354237	0.41871	0.000126117	0.716775	5.45983e-27	3.9533e-05	0.00384199	0.739586	0.0887427	0.0512024	0.606666	0.790679	0.164152	0.673805	0.266718
118	0.697075	0.000178477	0.975835	0.00741477	0.841964	0.888476	0.316499	0.25993	0.10383	0.017665	0.75659	0.0148055	0.12118	0.0654816	0.0365609	0.384218	0.767566	0.0107723	0.181885	0.609956	0.0369342	0.000256434	0.442295	0.223901	0.000106634	0.0820561	0.223462	0.403759	6.79984e-78	1.48911e-11	0.0135429	0.218573	0.351057	0.390555	0.333987	0.0282292	1.18483e-08	0.0398883	2.09931e-43	0.498522	0.988715	0.864978	0.602802	0.258939	0.448994	0.551243	0.799597	0.00481801	0.000995926
119	0.124683	2.66299e-08	6.96319e-07	3.88168e-06	0.480489	4.71782e-10	0.997814	0.4618	1.70694e-15	2.19592e-08	0.0102837	2.53665e-06	0.17428	0.123435	0.348984	0.308641	0.896706	0.129136	0.105397	0.146108	0.0861682	9.49039e-08	0.293123	0.00552006	5.06916e-08	0.039924	0.139793	3.80113e-07	2.07548e-97	5.71226e-10	1.70361e-05	0.18258	0.386383	0.785375	1.90522e-05	1.67001e-09	4.32361e-06	0.0306086	2.52511e-51	2.20549e-09	0.0129595	4.97696e-05	8.57196e-07	0.63469	0.357146	0.012535	0.406885	0.000104841	0.117323
120	0.599132	0.0683393	0.436498	0.00402362	0.477283	0.0825429	0.47476	0.15986	0.801823	0.0311204	0.102278	0.158143	0.861556	0.0819033	0.0391999	0.437867	0.44989	0.238109	0.110554	0.676467	0.544354	0.000374089	0.414777	0.27977	0.000556832	0.957506	0.542728	0.761539	4.72067e-99	3.32274e-12	0.16249	0.403817	0.0961052	0.102151	0.542783	0.00249098	3.9612e-11	4.71344e-05	3.34974e-59	0.940837	0.689404	0.445104	0.218632	0.387133	0.958352	0.510415	0.917082	0.00662409	0.00322248
121	1.20025e-62	2.48973e-121	9.76503e-28	7.11603e-26	0.00205752	2.12727e-21	6.39018e-14	0.0591038	2.00631e-71	0.00311662	6.03869e-19	5.59322e-23	1.48593e-20	6.95389e-09	3.72118e-09	6.90763e-14	1.88907e-19	6.56243e-13	1.73386e-18	6.84353e-27	2.32023e-27	0.0934304	0.23646	0.767437	1.20751e-07	0.0256252	0.747916	1.29499e-34	5.03821e-18	0.16829	0.478297	0.00663818	0.670143	0.650747	0.0100012	3.08303e-19	5.85492e-10	0.00312846	1.34377e-30	1.01918e-83	1.69161e-34	5.32099e-05	5.26068e-09	0.859864	8.61754e-09	6.60747e-07	0.022492	5.3218e-17	0.00191361
122	8.93206e-05	0.137287	0.252425	0.0444661	0.497845	0.960945	0.255958	0.0200942	0.23451	7.61496e-06	0.672665	0.0598963	0.0774785	0.144688	0.169298	0.0667318	0.308435	0.000627722	0.812001	0.0961563	0.038507	4.66413e-13	0.0146532	1.15669e-06	1.34232e-10	0.266823	0.60032	0.00560075	1.46009e-69	2.99139e-19	0.00107697	0.641466	0.044254	0.298052	0.786947	0.0575839	5.46933e-12	1.245e-14	2.03267e-32	0.0937823	0.199542	0.874051	0.000612262	0.549641	0.028331	0.366747	0.845108	0.000281437	0.0274014
123	7.13841e-06	0.0167948	0.135304	2.74856e-07	1.70594e-36	6.937e-05	0.045156	0.112941	4.86495e-18	2.61592e-21	0.00209437	7.6938e-06	0.00126942	0.0979548	0.00522862	0.183321	0.777772	0.474318	0.64681	0.218082	0.155746	1.78893e-09	0.00613515	5.99438e-05	0.00104231	0.184343	3.36337e-14	0.000318042	1.73807e-07	0.0321122	0.000550255	0.727029	0.640854	1.94679e-32	0.207506	0.330074	8.62283e-09	7.55308e-11	5.2453e-06	9.08327e-05	1.03384e-28	1.65074e-08	4.22202e-26	3.00248e-11	2.3791e-16	2.26909e-09	7.14529e-51	1.84116e-33	5.33335e-37
124	1.4601e-14	0.000260808	0.0160187	1.11407e-25	3.31347e-108	0.00393553	0.367073	0.520747	1.50987e-08	2.03625e-51	3.52561e-05	1.91047e-16	0.000150645	1.63092e-15	4.30277e-17	8.61258e-12	0.000110757	0.000148477	3.06765e-09	0.0017905	5.76356e-05	1.76423e-26	3.73921e-12	1.26456e-12	0.000319067	0.240809	7.46667e-49	2.7186e-10	0.346977	0.611325	0.053663	0.411175	0.000144913	6.76327e-25	2.11839e-05	0.000420198	8.05211e-12	6.23715e-15	1.03711e-11	1.96347e-12	1.85487e-150	5.60723e-65	3.64241e-101	2.3235e-70	9.4189e-122	1.23225e-67	3.12849e-258	6.16437e-140	9.41432e-253
125	9.27581e-15	0.0281728	0.109614	4.27818e-13	1.14981e-35	1.13231e-12	6.60102e-06	0.0041705	0.00804967	0.656674	0.0835574	1.62137e-13	0.000494561	0.350233	0.672112	0.598057	0.0122218	0.14976	0.116128	0.910833	0.0148297	0.0835315	0.509543	0.907772	0.519957	0.011282	2.2193e-20	0.000814794	6.46307e-06	0.000186222	0.000206147	0.00299037	0.000343501	4.16105e-05	3.94843e-14	7.35481e-10	0.15566	0.0488086	0.609913	6.96574e-10	6.43229e-119	4.93374e-51	1.76729e-30	1.09155e-39	1.23039e-64	2.55032e-43	5.8243e-170	1.86083e-66	1.77254e-140
126	1.5559e-05	3.88149e-30	0.000223666	0.101446	2.41784e-37	4.21406e-06	1.06034e-36	0.000447969	6.51923e-19	9.3879e-57	0.616694	7.71581e-05	0.956706	0.000188437	1.72611e-10	0.00654096	2.87398e-06	2.67418e-06	0.069466	0.0519539	1.25273e-12	4.32418e-08	0.00201838	9.05131e-05	0.148175	0.000236318	1.4689e-06	0.398115	0.104949	0.721111	3.60121e-13	0.705422	0.3286	4.74066e-17	0.000795435	0.584821	0.000663909	4.22733e-13	0.137551	0.00112251	0.134441	0.017361	1.11819e-06	0.109182	4.22553e-05	0.000386407	1.16237e-07	9.26643e-05	0.018736
127	2.54778e-05	3.53508e-05	0.613496	4.83569e-08	2.77944e-114	0.217113	0.0244288	0.151085	3.58754e-08	1.19488e-59	0.405986	3.3096e-15	0.00218821	1.12902e-12	1.66035e-17	7.96541e-15	7.78244e-13	2.26973e-13	4.95345e-09	2.86325e-10	2.71711e-22	2.03398e-27	4.02521e-18	1.38695e-18	1.76247e-07	3.43051e-08	2.08735e-64	2.77757e-14	0.738099	0.152422	7.02484e-14	0.938558	8.24286e-07	8.05668e-13	0.0583407	0.483515	0.218725	0.105378	0.283835	5.01708e-12	3.36457e-109	9.02338e-34	1.46524e-86	1.37808e-47	6.69552e-114	6.85942e-43	3.68007e-182	5.30092e-91	6.70671e-137
128	0.00194105	0.00179902	0.926273	0.124319	0.963222	0.000356847	0.276619	0.0819969	0.308972	0.000234541	5.18602e-05	0.474767	0.143181	0.0084356	0.00845811	9.46366e-05	0.000180868	0.0153888	0.0946245	0.0933622	0.0178304	0.0471063	0.239645	0.0188383	0.335323	0.811751	0.372506	0.383666	0.110265	0.429972	0.614384	0.00740955	0.00211267	1.64373e-06	0.000303809	0.162084	0.301726	0.760588	0.896419	0.00393925	0.000726235	0.138096	0.00637087	0.952086	0.836835	0.217011	0.0460051	0.753059	0.0393217
129	0.130446	0.0663449	0.196164	2.46996e-06	4.7365e-44	0.403453	0.289699	0.571032	0.0175716	1.49459e-08	0.0800203	2.46033e-06	0.209558	0.734946	0.956567	0.648245	0.533688	0.896156	0.978611	0.848468	0.105399	0.00242371	0.516292	0.948071	0.115708	0.461646	1.24907e-12	0.221073	0.187035	0.290012	0.891598	0.620914	0.216483	7.42758e-16	0.092647	0.0859318	0.115889	0.040964	0.0151927	0.000648027	5.54194e-43	1.0776e-21	2.22523e-21	7.76369e-21	1.65703e-30	2.54462e-18	3.71517e-68	5.07186e-33	1.7854e-51
130	1.53806e-05	3.78786e-20	0.592736	0.0130515	7.13884e-35	2.1565e-08	1.8188e-05	0.204902	5.1542e-15	0.00577051	0.000304677	9.66294e-08	2.72057e-07	0.595783	0.871064	0.0249359	0.00609859	0.0133783	3.24948e-06	4.30572e-08	3.92874e-12	0.575268	0.0820714	0.0688135	5.5889e-08	0.567258	2.51366e-15	1.78689e-06	2.77978e-20	8.64747e-08	0.00152496	0.742154	0.0833017	7.54133e-07	1.97864e-07	1.61749e-44	0.124098	0.00152184	2.13355e-05	0.00162561	4.81951e-28	1.02507e-31	5.7577e-14	1.36109e-42	2.00918e-57	1.56151e-58	4.05294e-71	1.60606e-17	9.12566e-51
131	1.4182e-27	2.37763e-142	7.56249e-45	2.43005e-23	0.24463	1.95584e-06	0.00640705	0.305811	1.24942e-64	0.121226	7.54688e-13	8.15369e-67	1.39e-10	0.731492	0.617237	0.0829239	0.00724279	0.00470941	0.00778358	1.428e-06	2.68132e-06	7.90626e-06	0.0202619	0.00520491	3.61377e-07	0.521314	0.955988	3.15067e-38	4.21346e-09	0.920923	0.552159	0.176944	0.0483536	0.707699	0.0114673	4.42315e-07	0.0010484	3.62721e-08	1.15538e-09	3.4979e-61	2.45943e-18	0.000820229	3.03399e-24	2.9828e-09	0.00592039	0.0229113	0.595477	3.06544e-11	0.447068
132	4.47888e-29	3.54832e-143	2.68043e-33	2.23767e-20	0.1721	7.1293e-12	0.0751424	0.418589	2.8176e-90	1.03627e-12	8.91726e-11	1.11014e-85	1.65168e-14	0.000356436	1.49035e-06	0.0835458	0.291723	0.390477	0.394294	0.0169931	0.042668	4.40571e-15	2.4773e-10	1.86978e-13	1.46043e-17	0.339955	0.0456434	1.95724e-60	4.74376e-12	0.0463748	0.00239621	0.0703207	0.000369965	0.90346	3.88554e-08	1.56181e-09	0.000499882	1.80477e-09	6.33436e-10	6.19371e-73	1.17011e-21	0.000350272	3.51998e-49	2.18628e-16	0.511722	0.10544	0.230263	1.04074e-16	0.160638
133	0.107434	0.0237858	0.07483	0.011629	1.3131e-09	1.85526e-15	2.75165e-06	0.0704896	5.11676e-28	6.93753e-19	0.00468944	0.547545	0.0443127	0.0407109	0.000157404	0.242687	0.267975	0.492317	0.71531	0.060724	0.285489	4.91605e-08	0.00121158	1.25299e-05	0.000432013	0.0457036	0.00701892	0.000458801	6.63301e-09	0.00362159	2.50893e-06	0.742037	0.309031	3.24056e-21	0.00538684	0.000779969	9.55462e-06	1.52565e-09	0.00109819	0.0228067	0.279117	0.0886536	5.30377e-07	0.831238	0.763696	0.838199	0.00534705	4.16759e-05	0.244768
134	2.23625e-22	7.91023e-298	4.81637e-60	1.63888e-29	0.390547	2.53173e-06	0.000425493	0.937792	2.69499e-61	0.797045	1.12082e-10	6.44908e-199	2.88625e-08	0.364354	0.576892	0.0720417	0.026296	0.00226122	0.00499174	6.67877e-07	9.55908e-06	0.00258952	0.0058542	0.0094317	2.66178e-07	0.610476	0.570732	6.28495e-56	0.00612135	0.51824	0.678253	0.04153	0.0070641	1.98039e-05	9.76403e-09	1.60964e-11	0.297084	0.128002	0.00641714	5.86804e-89	3.65384e-30	0.00019858	1.35102e-52	1.00819e-28	0.0214909	0.000651967	0.410996	4.57215e-10	0.470031
135	0.00785001	2.58194e-10	0.000295915	0.000599635	3.08643e-11	0.00192688	1.24909e-10	0.0220965	4.42943e-10	1.76786e-38	0.0395754	1.14211e-05	0.104233	8.73929e-13	6.79e-17	2.59755e-14	1.32686e-19	3.37005e-21	2.20768e-06	1.04763e-10	4.59707e-21	1.91881e-11	7.49579e-13	1.49493e-17	5.98897e-11	2.6076e-18	1.13017e-13	0.000584409	0.478268	0.000285639	1.03109e-24	0.628067	0.101753	0.293934	1.58876e-20	0.00126603	0.0917941	0.651152	0.00688213	0.282526	0.0159743	0.00632791	0.0019577	0.0444818	8.52403e-05	0.882202	0.230244	0.236771	0.486923
136	0.063494	0.000386043	0.000200727	0.000133213	0.260447	0.204931	0.0294154	0.0617042	0.339443	1.23312e-24	0.887237	0.118562	0.00402622	1.1007e-56	1.00254e-51	7.02056e-63	2.93088e-43	2.41722e-26	4.56204e-32	3.25137e-28	3.6865e-16	1.71325e-23	1.10251e-49	5.34915e-51	3.78029e-20	1.5314e-10	3.8063e-07	2.36887e-12	0.00262189	5.86811e-11	1.05255e-10	0.592738	1.02113e-08	0.400472	3.32403e-15	0.0245553	0.135555	0.00112279	0.0756543	0.761014	0.0476996	0.000995296	5.72017e-08	0.736622	3.75433e-10	0.834716	0.318284	0.419763	0.538963
137	0.000366977	7.10623e-09	2.16492e-06	3.39828e-05	0.326575	0.660224	1.25754e-05	0.536271	0.347749	0.000409926	0.00233688	4.29243e-08	0.34996	0.00557828	0.00305892	0.0158821	0.00049336	0.00309684	0.0123983	0.00538457	0.00408592	0.498967	0.238926	0.385367	0.745681	0.000667474	0.487984	0.0205767	6.62009e-08	0.620323	0.00859047	0.894994	0.926246	0.796202	0.00277629	0.464	0.0113427	0.30843	5.66905e-10	5.70834e-05	7.90814e-08	0.11884	0.00184531	0.0154612	0.587834	0.186054	0.00256829	0.00461843	0.000515895
138	0.0591732	1.83142e-06	0.926835	0.828691	0.000142017	0.0108222	1.37843e-16	0.655055	0.0029222	5.74814e-13	0.465728	0.00287806	0.0348353	0.000673164	2.61703e-08	0.014754	2.95588e-05	0.094674	0.00205854	0.382922	0.000859032	0.0371521	0.000231615	0.0199239	0.538889	0.000101114	0.00684174	0.0701217	0.548285	0.787535	2.7358e-09	0.357239	0.140768	0.0272359	6.69547e-06	0.633434	0.0194801	0.0349967	0.00187684	0.464488	0.0175791	0.161699	0.505215	0.0104798	0.650158	0.545084	0.174043	0.291457	0.00689625
139	4.18583e-08	1.44582e-13	0.000264401	0.000884326	2.60699e-12	2.25013e-15	2.92344e-20	0.0249923	7.50549e-21	8.25219e-23	0.371584	9.75143e-06	0.584355	0.00164901	2.83702e-06	0.0169764	0.000432964	0.0438346	0.220247	0.739286	0.000400166	0.113595	0.00424897	0.0133662	0.856398	0.0056639	0.0762082	0.97546	0.0380379	0.583425	2.86264e-07	0.997294	0.04404	6.97476e-10	8.80721e-14	0.000998958	0.0603871	0.782716	3.62051e-06	0.0117994	0.00040067	0.000709215	0.812316	9.17599e-05	0.378005	0.135809	0.765384	0.330851	0.0309227
140	2.30699e-09	2.3964e-21	0.000345766	0.000172182	4.31679e-25	2.32973e-05	1.79837e-46	9.3931e-05	2.52588e-11	3.02214e-43	0.803708	2.95053e-06	0.05241	7.02682e-14	1.22402e-23	1.4379e-10	1.47554e-15	7.30024e-08	8.21009e-08	0.000566195	3.35143e-12	2.70696e-05	5.22531e-14	6.02578e-09	0.273656	4.7793e-07	1.08724e-05	0.0171827	1.95443e-15	0.0744799	5.13253e-17	0.556082	0.0123951	0.00115455	4.24017e-24	0.062456	8.40331e-07	0.932102	1.63015e-21	0.0638732	0.00891099	0.172764	0.0493195	0.00292437	0.00966027	0.644779	0.177661	0.723541	0.0416566
141	9.49388e-15	1.5377e-27	0.29365	0.0289277	6.6498e-49	5.39845e-14	9.80179e-68	8.51807e-10	1.97183e-22	2.56633e-74	0.0395333	0.0610909	0.393601	5.50793e-12	1.47915e-22	1.89068e-09	3.34214e-16	1.08566e-06	5.17797e-06	0.0485698	2.01504e-14	2.63663e-07	3.83678e-12	5.78374e-08	0.425814	1.02412e-05	1.63002e-06	0.0415217	6.90823e-11	0.000695613	8.54096e-16	0.0601464	0.75039	5.96789e-14	3.42357e-25	0.0172438	0.0298136	0.00183982	2.75754e-13	0.0610534	0.0977483	0.501356	1.18777e-07	0.453931	0.000533352	0.189196	0.00113683	0.184114	0.567831
142	0.000271053	4.26592e-05	0.0154528	0.0417665	1.03196e-59	1.54749e-28	2.69838e-37	7.43756e-09	1.45951e-49	9.57029e-75	1.31847e-05	0.00124206	0.026646	4.21785e-08	7.38314e-17	1.73526e-06	3.02595e-11	0.00013355	0.00216142	0.728152	2.47461e-10	2.49447e-13	9.11708e-15	1.13353e-10	0.262026	3.49332e-06	2.07108e-14	3.65811e-12	4.82587e-07	0.000888202	2.52392e-16	0.0280939	0.143382	1.35659e-12	7.51119e-27	2.48097e-09	0.0468022	0.396523	4.85759e-05	4.07043e-07	2.28453e-07	0.18846	3.02899e-23	0.167285	3.36845e-07	0.289703	2.0123e-15	1.29703e-09	0.000291081
143	0.30117	0.000281138	0.0182814	0.00379907	4.27206e-28	1.50042e-16	3.48326e-21	1.12191e-07	2.22069e-54	5.83517e-87	0.0154403	0.550537	0.000527734	1.09399e-14	9.04837e-27	3.71206e-07	7.62302e-11	1.69539e-10	9.93008e-07	0.0549952	3.34414e-11	7.97141e-27	8.14218e-17	6.64841e-20	5.22671e-11	4.50412e-09	2.54644e-12	3.44029e-13	0.0200373	0.00148254	4.63615e-24	0.629855	0.0219246	6.8655e-06	1.32153e-13	5.25159e-05	1.61452e-07	1.38443e-10	0.0135993	1.5554e-05	0.148886	0.524477	2.0019e-23	0.209849	0.000308049	0.0779862	8.12335e-05	2.17442e-12	0.0262938
144	0.0280657	3.6667e-25	0.105365	0.000525849	1.61181e-64	0.00608831	9.32423e-24	0.00288478	3.87473e-18	1.34953e-72	0.336099	0.963354	0.462856	1.37244e-10	7.9386e-21	1.69347e-05	3.10987e-08	2.28775e-08	1.12341e-07	0.00496312	2.88307e-14	5.27709e-18	1.51484e-08	5.17541e-09	0.0354498	0.000200163	2.14564e-16	0.0249553	0.00920802	0.0113336	1.67282e-11	0.855552	0.0810557	1.19178e-15	0.00879169	0.0299923	0.00492401	4.72705e-09	0.832911	0.321207	3.20622e-08	2.112e-10	1.24296e-25	3.26453e-08	2.43701e-21	1.87434e-16	2.45412e-33	7.56132e-22	1.55561e-19
145	3.91665e-09	1.23224e-12	0.00506611	0.00239858	1.08095e-15	9.9325e-07	1.50752e-25	2.819e-05	5.67899e-07	1.2138e-12	0.378751	0.089593	0.41643	0.380033	0.00305172	0.419357	0.00358451	0.78124	0.629624	0.337822	0.00124545	0.410422	0.427735	0.64333	6.67305e-05	0.113909	0.0285512	0.0657503	1.97877e-14	4.94708e-07	0.00374942	0.00675985	0.0544851	1.23764e-06	1.16038e-05	0.122907	3.01319e-05	0.090997	1.88086e-11	0.00927794	0.21278	0.873623	0.84533	0.0434971	0.550712	0.509853	0.0569549	0.285935	0.147787
146	0.753208	0.0265442	0.253144	0.924081	1.51809e-06	0.000337228	0.000251826	0.420514	1.903e-10	4.00201e-13	0.117267	0.150727	0.00495513	0.000143185	2.30027e-07	0.00367068	0.000555744	0.00113194	0.00365578	0.146369	0.00131525	0.000429753	0.0331719	0.00172364	0.0028687	0.00741748	0.0190161	0.11253	8.60284e-06	0.00545548	1.34326e-06	0.841397	0.501864	0.646982	4.51777e-06	0.794368	0.685138	0.314386	0.245189	0.393229	0.491157	0.0549306	0.00698821	0.946984	0.0740963	0.0937682	0.0158268	0.0259213	0.264413
147	1.12913e-34	1.22991e-37	4.05971e-20	2.52584e-19	6.41153e-11	5.95445e-08	2.84736e-40	0.067858	1.46227e-06	5.13694e-25	0.0351811	1.18809e-17	0.0893494	0.00601657	4.83202e-06	0.0102463	1.61346e-08	9.21683e-06	0.0381503	0.0171994	7.22904e-13	0.368048	0.392894	0.434352	0.03833	2.41198e-05	0.0180118	2.09383e-06	1.55617e-14	0.0127011	1.22817e-08	0.535907	0.00242693	0.268393	1.20356e-21	0.915781	2.27902e-11	0.00960736	3.56034e-22	5.61855e-15	9.66608e-15	0.0026693	8.16825e-05	1.39053e-06	0.963695	0.761398	0.254243	6.65368e-06	2.96146e-05
148	0.00296626	6.25449e-15	0.00841961	0.916226	0.000717829	1.53209e-09	3.06735e-13	0.0536379	2.03922e-22	0.000373737	3.48088e-05	1.35646e-17	0.921668	0.225554	0.559668	0.0190433	0.451305	0.0337967	0.0271898	1.93207e-05	0.198073	0.0676662	0.342564	0.114543	0.0461102	0.604316	0.446719	0.0782476	5.70684e-06	1.26411e-05	0.240994	0.27806	0.0232605	0.186142	2.23234e-08	0.000326575	0.0056428	0.439609	0.00106418	0.00500096	0.584385	0.00086318	0.00278366	0.290465	0.00032438	0.00279724	0.513596	0.545432	0.00991059
149	1.16318e-16	4.15017e-57	0.000198701	0.000967704	5.07629e-21	0.420082	1.8202e-22	3.63967e-07	0.381166	1.96946e-28	0.0162578	3.0132e-08	0.056412	7.23128e-05	2.59604e-08	1.00944e-05	3.26556e-11	1.5646e-08	4.10408e-05	2.4991e-07	5.34311e-18	0.000131328	0.0151467	0.00989855	0.0978077	0.0959832	0.0293648	9.51503e-06	0.112279	0.944898	1.01731e-06	0.315762	0.558234	6.52028e-06	1.43788e-05	0.17014	0.44209	0.51592	0.0102623	2.60026e-13	0.000191216	0.00133525	0.118083	0.740132	1.47934e-06	0.00171812	0.0293937	0.21258	0.260407
Stars for microglia clusters corelations matrix
	1	2	3	4	5	6	7	8	9	10	11	12	13	14	15	16	17	18	19	20	21	22	23	24	25	26	27	28	29	30	31	32	33	34	35	36	37	38	39	40	41	42	43	44	45	46	47	48	49
1	***	***	***	***		***			***	***	***	***	***	***	***	***	***	***	***	***	***	*	*	**		**		***	***	***						***		**		***	***			*	***	***		*
2	***	***			***	***	***	**	***		***	*	***	***	***	***	***	***	***	***	***		*					***		***			**	*	*	***				***	***	***		***	***	***	*	*
3	*	***	**	*	***	***	***	**	***	***	**	***	*		**							***	***	***	*	*	***	***		*	***		*		***	***				***	***		***				*	***
4	***	***	***	***		***			***	***	***	***	***							**		***	***	***	***	**	***	***	***		***		*		*	***	**		***	***	***	*	***			*		***
5	***	***	***	***	***		***	*	***	***	***	***	***	***	***	***	***	***	***	***	***	***	***	***		***	***	***		*	***	*		***	*	***		**		***	***		***	***	***	***	*
6	***	***			***	**	***	***	**	***					***		***	**			***	**					*				***	*		***			*	***		**			**		**	*	**
7	*				***	***	***	*	***	***					*													**	*		**				***	**	*		***
8	***	***	*	***		**			***		*		**	***	***	***	***	***	***	***	***		*												***	***	***		***	***	**			*	***	***		**
9			***	*				*								*	**	**		***	**								***	***								**						*
10	***	***	***	***					*			***									**				**			***	***								**	***	***	***	***		*					**	*
11			**	**	***	***	***		***	***	*	***	***	***	***	***	***	***	***	***	***	***	***	***	***	***	***	***	***	***	***			***	***	***	**	***	***	***	*	***	***	*	***		**	***
12	***	***	***	***	***	***	***	**	***		***	***	***				***	**		***	***	***	***	***	***			***	***	*			***			***	***	***	***	***	***	***	***	***	***	***		***
13	***	***	***	***	***	**	***	**	***	***	***	***	***	*	**	**	***	***	***	***	***				***	*	*	***	***		*	*	*	***		***			***	***	***	***	***	***	***	***		***
14	***	***	***	***	***	**	***		***	**	***	***	***	**	**	***	***	***	***	***	***	*			***	*		***	***			*		*		***	***	**	***	***	***	*	***	***	**	*		***
15						***			***	***		*										***		*	***				***	***	***			***	*	***	***	**	***			**
16	***	***	***	***		***	***	*	***		***	***	***						**	**		***		***	***			***	***	***	*				**	***	***	**	***	***	***	***	***	**		***		***
17	***	***	***	***	***	***	*		***	***	***	***	***							**		***	*	*	**			***						***			*	***	**	***	***		***				**	***
18	***	***	***	***		***			***	***	***	***	***		**					***	*	***	***	***	***			***	***		***		*		***	***	**	***	***	***	***	***	***	***		*		***
19	***	***	***	***		***			***	***	***	***	***	*	***					*		***	***	***	***		*	***	***		***		***		***	***		**	***	***	***	***	***					***
20	***	***	***	***		***			***		*	***	***			**	***	**	***	***	***	*			***			***				*	**				***	***	***	***	***		***		*			***
21	***		*	*					***	***			**		*							***	**	***	***			***	***	***				**			***	***	***	*			*					***
22	***	***	**			***	***		***			***	**					*	*	***	**		*		**			***			**		*		***	***				***				*	***	*			*
23	***	**			*												*	*		**	***				*				***	***				**	*		*	***	*						**
24	***				***	***	***		***	***			***	*	***	*	**	***			**	***	***	***	***	*	***	***	***	***	***			***		***	***	***	***	***			***				*	***
25						***			***	***	*								*			**			**				***	***	***			***		***	***	***	***			**
26	**		**	**	*	***			***	***	**											***	**	***	***			***	***	***	***				*	***	***	**	***	***		**	**					**
27						*	**		**			***						***		**	**	***		***	***	*			***	***	**					***	***	*	***
28		***								*		*										***			***				***	***							***	***	***
29						*																*			**				***	***						*	***	***	***
30	***	***	***	***	***	***	***	***	***	***	***	***	***				***	***		***	***	***	***	***	***			***	***			**	***	***		***			***	***	***	***	***	***	***	***		***
31	***	***	***	***	***		***	*	***	***	***	***	***	***	***	***	***	***	***	***	***				*	**	**	***	**		***			***		***			***	***	***	**	***	***	***	***		**
32	***	***	***	**	*	***	**		***	**	***	***	***						**	***					*			***		*	**				***	***	*			***	***	**	***		*	*		*
33	***	***	***	***	***	***			***	***	***	***	***						*	***		***	***	***	***		**	***	***		***		*		***	***			***	***	***	*	***				**	***	*
34	***	***	***	***	***	***			***	***	**	***	***	***	***			*	*			***	***	***	***	***	***	***	***		***		***		***	**	***	***	***	***	***		***				*	***	*
35	***	***	***	***	***	***	***		***	***	***	***	***	***	***	***	***	***	***	***	***				***			***	***			*	**	***	*	***			***	***	***	***	***	***	***	***		***
36	***	***	***	***	***	***	***	*	***		***	***	***	***	**	*					***	***	***	***	***	*	*	***	***	**	**	*	***	***	***	***			***	***	***	***	***	*		**		***
37	***	***	***	***	***		***	***	***	***	***	***	***	***	***	***	***	***	***	***	***				***	***	***	***	***		***	***	***	***	***	***			***	***	***	**	***	**	***	***		***
38	***	***	***	***	***	***	***	*	***	***	***	***	***	***	***	***	***	***	***	***	***				***	***		***	**		**	*		***		***			***	***	***		***	*	***	***	*	***	*
39	***	***	***	***		***	***	*	***	***	***	***	***			*	**		***	***	***	***		**	***			***	***	**						***	***	***	***	***	***		***	*			*	***	***
40	***	***	***	***	*		***		***		**	***	***				**		*	**	***	*			***			***	***					*		**	***	**	***	***	***		***	***				***
41		***		*	***		***		***	***				***	***	***	**	***			***	***	***	***	*		**				***			***			***	***	**				***		***	**	***	***	**
42		***									*	***																**							***		***	**		***		**
43	***	***	***	***			***		***		***	***	**	*		*	*	**	*	**	**							***						*		*			*	***	***		***	***				**
44	**	***			***	***	***	***	***	***		*		***	***	**	***	***	**		***	***	***	***		***	***				***			**	***			*	*				**		*
45	***		***	***	***		**		**	***		***	**	***	***	***	***	***		**	***	***	***	***	***	***	***	***	***	***	***			***	*		***	***	***	***	*		***	**	***	*		***	*
46			*						*																				***	**			**							*
47	***	***	*	*	***	***		*	***	***	***	**	***						***	***	*	***	***	***	***		*	***	***	***	***			***	***	***	***	***	***	***	***	*	***			***	***	***	***
48	***	***	***	***	*	***	**		***	***	***	***	***	***	***	***	***	***	***	***	***			*		**		***		***				**	***	***		**		***	***	***	***		***	***		**
49	***	***	***	***	***	***	***	*	***	***	***	***	***	***	***	***	***	***	***	***	***				**	**	*	***	**		***	***		***		***			***	***	***	***	***	***	***	***		***
50	***	***	***	***	*	***			***	***	***	***	***							*		***		*	***		**	***	*		**				***	***			***	***	***	*	***	***				***
51	***	***	***	***	***	***	***		***	***		***		***	***	***	***	***	***	***	***	*	*	***		***	***	*			***	*	***	**	***		***	*	***	***	***	***			*			*	*
52	***	***			***	***	***	**	***	***		***		***	***	***	***	***	***	***	***	***	**	**		***	***		**		***			***	***	*				*			***		***		***	*
53			*	*	***	***	***	***	***	***	***	*		*					***	***									***	***			*	*		***				***	***						*
54					**	*			*	**									*			**			**			*	***		**					*	**		***	*	**						*	**	*
55	***	***	***	***	***	**	***		***	***	***	***	***	***	***	***	***	***	***	***	***				***			***	***				*	***		***			***	***	***	**	***	***	***	**		***
56	***	***	**	*	***	***	***	***		***		***	***				*				***				**	**	***	***	***	**	***	**	*	***	***			**		***	*			*
57	***	***	*		***	***	***	***	***	***				*	***	**	***	***			***	***	***	***		***	***		***	**	***	*		***	***	***	***	***	***				***		***		***	*	*
58					***	**	***		***	***				***	***	***	***	***	*	*	***	***	***	***	***	***	***	***	***	***	***		*		***			**		***	*		***		***	*	*	***
59	***	***	***	***	*		**	***	***	**		***	***	*	**							***	***	***	***			***	***	***	**	*	***				***	***	***	***	***		***	*				***
60					***	*			***	***			*	***	***	***	***	***	***	***	***	***	***	***	***	***	***	***	**	**	***		***		***	***			*	***	***		***		***		***	***	***
61	***	***	**	***		***			***	***	***		***	*	*					**	***	***	***	***	***			***	***	***	***		***		***	***	***	***	***	***	***	*	***	*		***		***	**
62										*					*							*	*	**	*			**		*
63		***							***				**															*	**							***				**
64	***	***			***	**	***	**	*	***					*		***	***	*	**	***	***	**	**		***	***				***				***			*							*
65	**	***		**	***				**	***				***	***	***	***	***	***	***	***	***	***	***	***	**	***	**	***	***	***			***			***	***	***		***	***	***	***	***	***	***	***	***
66	***	***	***	***		***			***	***	***	***	***	***	***							***	***	***	***			***	***		*		**	**	*	*	***	***	***	***	***	*	***					***
67		***	***	***	***		**			***		***		***	***	***	***	***	***	***	***	***	***	***	***	***	***	***	***	***	***	*	*		***			***	*	*			***	**	***	**		*
68		***	***	***		**			***	***	***	***		***	***	***	***	***	***	***	***	***	***	***	***	***	***		***	***	***				***		*			***	***	**	*		***		*
69		***	***	***					*	***	*	***		***	***	***	***	***	***	***	***	***	***	***	***	***	***		***	***	***				***			***		***	***		***		***
70		***	*			***	*	**	***	*		***		***	***	***	***	***	***	***	***	***	**	***	***				***	***						*		***	***	***	**				***
71	***	***	***	***	*		***		*	***		*		***	***	***	***	***	***	***	***	*	*	***		***		**		***	***	**	*		***	***		*		***	***	*			***	**		**	*
72	***	*						**		***		***		***	***	***	**	***	**	***		***	***	***	***			*	***	***			*				***	***	***				**
73		***	*							***		***		***	***	***	***	***	***	***	***	***	***	***	**					**	*			**			*	***		*	*		*		*
74		***	*	**	*	*	***		**	***		***		***	***	***	***	***	**	***	***	***	***	***	***	***			***	***	***				***	***		***	**	***	***	***	*				*
75	***	***	***	***	***	***	**	*	***	**	***	***	***			**	***	***		***	***		*		***			***				**	***	***		*			*	***	***	**	***	***	***			***
76	***	***	***	***	***	*	***	***	***	**	***	***	***								***	***	***	***	***			***	***	***		**	***	***		***			***	***	***	***	***			***		***
77	***	***	***	***	***		***	**	***	***	***	***	***		*	**	***	***	**	***	***				***	*	*	***	**		*	*	***	***		***			***	***	***	***	***	***	***	***	**	***
78	***	***	***	***		***			***	***	***	***	***	**	***					***	**	***	***	***	***			***	***		**		***	*	***	***		**	***	***	***	***	***	***				***
79		***			***	***	***		***	***		***	***	***	***	***	***	***	*		***	***	***	***	***	***	***	***		*	***		*		***	**	**			***		***	***
80	***		**	***	***		***		***	***			***	***	***	***	***	***	***	***	***	***	***	***	***		***	***			***		***	***	*		***	***	**	***	***	***	***	***	***	***	***	***	***
81	***	***	***	***	***		*	**	***	***	***	***	***	***	***	***						***	***	***	***		***	***	***				***				***	***	***	***	***	***	***	***	***	***	***	***	***
82		***	*	*	***	***	***	*	***	***		*	***	***	***	***	***	***	***	***	***	***	***	***	***	***	***	***	***	***	***		*		***	***						***	***		***			*
83	***		**	*						***			**	***	***	***	***	***	***	***	***	***	***	***	***	***	***	***	***	***	***		***	***	***	***						***	***		***
84	***		***		*	***				***			*	***	***	***	***	***	***	***	***	***	***	***	***	***	***	***	***	***	***		***		***	**		*			*		***	***	***		***	***	***
85	***	***			***	**			***	***		***	***	***	***	***	***	***	***	***	***	***	***	***	***	***	***	***	***	***	***		***		***	***				***	***	***	***		***			***
86	***	***	***		**		*	*	***			***	***								*		**	**	***			***					*	*	**					***	**	**	***
87	***	***	***	***	**	*			***	***	***	***	*	*	*	***	***	***	***	***	***			*		***	***	*			***				***		**	***	*	***	**				***
88	***	***			***					***						**	***	***	*	***	***	**		*		**	***		***	**	**	*			*								***	***	***		**
89		**		*	***	***	***		***	***	*		***	***	***	***	***	***	***		***	***	***	***	***	***	***	***	**		***		*	***	***	*	***	***	*	***	*		***		***		***	***	*
90		***	***		***		***	*	**	***				***	***	***	***	***	***	***	***	***	***	***	***	***	***	*	**	***	***			***	***			**			***	*	***	***	***	***	***	***	***
91	***	***	***	***			*		***	**	***	***		***	***	***	***	***	***	***	***			*		**		***		*	**		*			***	*	**	***	***	***		*		**		*	***	*
92			***	***	***		*	***		***		***									***	**				*	***		***		***			***			*		***		*		***	***	**	**	***	**	**
93			*	*	***	***			**	***		***						*			***	***				*	***		***		*	*	*	***			***		***		**		***	***	***	**	***	***	***
94					***													***							***	**			***	***	**			**			**	**	***	*	***						**
95		***			***	***	***		***	***	*		**	***	***	***	***	***	***	***	***	***	***	***	***	***	***	***	*	***	***	*	***	***	***	***		**				**	***		***			*
96					***	***	***		***	***	**		***	***	***	***	***	***	***	***	***	***	***	***	***	***	***	***	***	**	***		*	***	***	***	*	***	*	***		***	***		*			**
97		*			***		***		***	***	**		**	***	***	***	***	***	***	***	***	***	***	***	***	***	***	***			***		***		***			***		**			***		***			*
98								*	*	***		*		***	***	**	*		***			***	***	**				**		*			*		***			***
99		**	*		***	***	***	**	***	***	***		*	***	***	***	***	**	***		***	***	***	***	*	**	**	***			***			***	***	*		***		*		*	***					*
100		***			***	***	***		***	***		*	**	***	***	***	***	***	***	***	***	***	***	***	***	***	***	***	**	**	***		**	*	***	*		***		*		*	***		**			*
101		***			***	***	***		***	***	*			***	***	***	***	**	***		**	***	***	***		*	*	***	**		***		**	***	***			***	**				***		*	*
102	***	***	***	***	***		***			***		***		***	***	***	***	***	***	***	***	**	***	***		**	*	*	***		***	*		*	***	***			***	***	***				***	**		*	*
103	***	***		*		**	***	*				**						*				**		*	***			*	***	**							*		***	**	**		**	*	*			**	*
104	***	***	*	*		***			***	*		***		***	***	***	***	***	***	***	***				*			***									*			***	***				***
105	***	***	*	*		*			***	***	*	**	***	**	***	**	**	**				***	***	***	***	**	***	***	***	***	***				*			***		***	*		***					***
106	***	***		*	*	***	***		***	***	***		***		*				***	***	***	***	***	***	***			***	***	***	***		*	*	***	***	***	***	***	***	***	*	***	***	*	***		***
107	***	***		*		**	***		***		***		***	***	***	***	***	***	***	***	***		*	***		***	***	*		***	*					***	**	***	***	***	***			***	***	***		*
108	***	***			**	*			***	***			***	*	***			**				***	***	***	***		**	***	***	***	***		**		***	**		**	*	***	***		***					***
109	***	***			***	***	***		**	***				***	***	***	***	***	***	***	***	***	***	***	***	***			***	***	***	*			***		*	***	***	**	***	**	**
110		***	*		*					***		**		***	***	***	***	***	***	***	***	***	***	***	***	***	***		***	***	***				***		***	***	***		*		***	*	***	**			*
111	***			***	**				***	***			*			*		**			*	***	**	***	***		*	***	***	***	***						***	***	***	**	**		***	*	**	**	***	***	***
112	***	**			***	***	***	***	***	***				***	***	***	***	***	***	*	***	***	***	***		***	***	**	***		***			*	***	**	**		***				***		*		*
113	***	***	***	***		**	***		***		***	***	***	***	***	***	***	***	***	***	***				***			***	***						*		***	***	***	***	***		***					***	**
114	*	**			***	**	***	*	***	***	***		***	**	***					*			***	*				***	***						***	***			***	*				**		***
115				*			***	*														*			***				***	***						***	*		***							***			*
116				*	*		**							**	**	*	*								**				***	***					*		***	*	***
117	**	***							***			***	**		*						*							**	***	***							**		***	***	*
118		**		*																		**			**				***	***							***		***									*	**
119		***	***	***		***			***	***		***										***		*	***			***	***	***	***				***	***	***		***	***		***	***					**
120				*																		**			**				***	***						*	***	***	***									*	*
121	***	***	***	***	*	***	***		***	*	***	***	***	***	***	***	***	***	***	***	***				***			***	***			*				***	***	*	***	***	***	***	***		***	***		***	*
122	***									***								**				***		***	***			*	***	***	*						***	***	***				**					**
123	***			***	***	***			***	***	*	***	*		*							***	*	***	*		***	**	***		**			***			***	***	***	***	***	***	***	***	***	***	***	***	***
124	***	**		***	***	*			***	***	***	***	**	***	***	***	**	**	***	*	***	***	***	***	**		***	***					**	***	***	**	***	***	***	***	***	***	***	***	***	***	***	***	***
125	***			***	***	***	***	*	*			***	**														***	**	***	**	**	*	**	***	***	***				***	***	***	***	***	***	***	***	***	***
126	***	***	**		***	***	***	**	***	***		***		**	***	*	***	***			***	***	*	***		**	***				***			***	**		**	***		*			***		***	**	***	***
127	***	***		***	***				***	***		***	*	***	***	***	***	***	***	***	***	***	***	***	***	***	***	***			***		***	***						***	***	***	***	***	***	***	***	***	***
128	*	*				**				**	***			*	*	***	**															*	*	***	**					*	**		*
129				***	***					***		***										*					***							***						**	***	***	***	***	***	***	***	***	***
130	***	***			***	***	***		***	*	**	***	***				*		***	***	***				***		***	***	***	***	*			***	***	***		*	***	*	***	***	***	***	***	***	***	***	***
131	***	***	***	***		***	*		***		***	***	***				*	*	*	***	***	***		*	***			***	***							***	*	***	***	***	***	**	***	***	*			***
132	***	***	***	***		***			***	***	***	***	***	**	***							***	***	***	***			***	***		*		**		***	***	**	***	***	***	***	**	***	***				***
133					***	***	***		***	***	*				**							***	*	***	**		*	**	***	*	***			***	*	**	***	***	*				***				*	***
134	***	***	***	***		***	**		***		***	***	***					*	*	***	***	*	*	*	***			***	*				*	***	***	***			*	***	***	**	***	***		**		***
135	*	***	**	**	***	*	***		***	***		***		***	***	***	***	***	***	***	***	***	***	***	***	***	***	**		**	***				***	*			*			*	*		***
136		**	**	**						***			*	***	***	***	***	***	***	***	***	***	***	***	***	***	***	***	*	***	***		***		***			*				**	***		***
137	**	***	***	***			***			**	*	***		*	*		**	*		*	*					**			***		*				*				***	***	***		*				*	*	**
138		***			**		***		*	***		*		**	***		***		*		**		**			**	*				***				***				*										*
139	***	***	**	**	***	***	***		***	***		***		*	***		**				**		*			*					***			***	***	**			***		**	**		***
140	***	***	**	**	***	***	***	***	***	***		***		***	***	***	***	***	***	**	***	***	***	***		***	***		***		***			*	***		***		***		*			*	*
141	***	***			***	***	***	***	***	***				***	***	***	***	***	***		***	***	***	***		***	***		***	**	***			***	***			*	***				***		**		*
142	**	***			***	***	***	***	***	***	***	*		***	***	***	***	**	*		***	***	***	***		***	***	***	***	**	***			***	***	***			***	***	***		***		***		***	***	**
143		**		*	***	***	***	***	***	***			**	***	***	***	***	***	***		***	***	***	***	***	***	***	***		*	***			***	***	***	***	***		***			***		**		***	***
144		***		**	***	*	***	*	***	***				***	***	***	***	***	***	*	***	***	***	***		**	***		*		***			***	*		*	***			***	***	***	***	***	***	***	***	***
145	***	***	*	*	***	***	***	***	***	***					*		*				*				***				***	***	*	*		***	***		***		***	*
146					***	**	**		***	***			*	**	***	*	**	*	*		*	**		*	*	*			***	*	***				***								*
147	***	***	***	***	***	***	***		***	***		***		*	***		***	***			***					***		***	***		***		*		***		***	*	***	***	***	*	***	***				***	***
148	*	***	*		**	***	***		***	**	***	***								***									***	***					***	**	*		*	*		**	*		**	*			*
149	***	***	**	**	***		***	***		***		***		***	***	***	***	***	***	***	***	**		*				***			***			***	***					***	**	*			***	*
[truncated: 5 more columns]
