# Supplementary material for: A transcriptomic microglia taxonomy across mouse and human pathologies
Source: Nat Immunol. 2026 Mar 25;27(5):1066–80. doi: 10.1038/s41590-026-02472-z (PMC7618987; doi:10.1038/s41590-026-02472-z)
Supplement: Supplementary file 11 — Raw data and descriptive P values. [file 41590_2026_2472_MOESM11_ESM.xlsx]

## Sheet: Figure 7C
sample	Area um2	Area mm2	Tmem119+ microglia	Iba-1+ cells	Tmem119+ microglia/mm2	Iba-1+ cells/mm2
Vehicle 1	148625	0.148625	11	11	74.0116	74.0116
Vehicle 2	148625	0.148625	17	17	114.382	114.382
Vehicle 3	148625	0.148625	13	13	87.4682	87.4682
Inhibitor 1	148625	0.148625	14	14	94.1965	94.1965
Inhibitor 2	148625	0.148625	16	16	107.653	107.653
Inhibitor 3	148625	0.148625	15	15	100.925	100.925
Inhibitor 4	148625	0.148625	14	14	94.1965	94.1965

## Sheet: Figure 7D
Gene	p_val	avg_log2FC	pct.1	pct.2	p_val_adj
Apoe	6.80526e-141	1.74781	0.329	0.083	2.28038e-136
Mdga2	3.28081e-64	1.31406	0.102	0.003	1.09937e-59
Magi2	1.07316e-50	1.30271	0.107	0.015	3.59606e-46
Actb	5.10642e-106	1.28658	0.623	0.493	1.71111e-101
Nrgn	4.2622e-45	1.15342	0.192	0.081	1.42822e-40
Sparcl1	6.26298e-66	1.15111	0.128	0.014	2.09866e-61
Rora	6.39488e-27	1.11811	0.11	0.042	2.14286e-22
Clu	1.53986e-65	1.10122	0.12	0.01	5.15992e-61
Ptn	2.10877e-68	1.08623	0.103	0	7.06629e-64
Cpe	1.39928e-45	1.07912	0.115	0.024	4.68886e-41
Ptprd	8.65443e-30	1.04435	0.1	0.031	2.90001e-25
Ptgds	2.29817e-31	0.951548	0.118	0.041	7.70093e-27
Cst3	1.11322e-259	0.94302	0.971	0.909	3.7303e-255
Gpm6a	2.31976e-16	0.928721	0.11	0.058	7.77328e-12
Calm1	1.40439e-09	0.825554	0.245	0.211	4.70596e-05
Cox6c	2.66116e-17	0.788474	0.109	0.055	8.91727e-13
Cox4i1	1.72e-17	0.776225	0.117	0.061	5.76356e-13
Atp1b1	3.52107e-08	0.732877	0.107	0.074	0.00117987
Mt1	1.62616e-13	0.703976	0.105	0.059	5.44911e-09
Ctnnd2	2.56872e-07	0.687774	0.155	0.121	0.00860753
Scd2	2.28925e-05	0.672195	0.102	0.079	0.767105
Gapdh	1.40305e-09	0.665485	0.124	0.085	4.70149e-05
Etv5	1.25371e-14	0.659763	0.15	0.093	4.20106e-10
Camk2n1	2.22967e-08	0.653497	0.121	0.085	0.000747141
Cd81	1.01379e-11	0.64251	0.476	0.487	3.39712e-07
Ndufa4	1.61256e-09	0.641984	0.108	0.07	5.40354e-05
Slc1a3	1.49499e-18	0.639715	0.416	0.372	5.00955e-14
Tuba1a	0.0134561	0.631774	0.116	0.105	1
C1qb	2.63801e-40	0.61762	0.749	0.747	8.83971e-36
Rbfox1	0.939264	0.596733	0.166	0.18	1
Cmss1	0.119063	0.596641	0.291	0.314	1
Grn	4.84691e-07	0.583329	0.257	0.227	0.0162415
Ctsd	4.23628e-16	0.575998	0.549	0.538	1.41953e-11
C1qa	2.45209e-27	0.575068	0.735	0.765	8.2167e-23
Slc25a4	0.00330147	0.571332	0.129	0.115	1
Itm2b	1.13987e-25	0.568408	0.69	0.72	3.81958e-21
Zfp691	6.86766e-07	0.558402	0.12	0.088	0.0230129
Prpf38b	3.72721e-05	0.549916	0.243	0.224	1
Ccnd3	1.66303e-51	0.547815	0.751	0.75	5.57263e-47
Aldoa	0.446174	0.529604	0.142	0.147	1
Ppia	0.309398	0.52857	0.236	0.256	1
Maf	4.04226e-14	0.528092	0.51	0.511	1.35452e-09
Serinc1	0.10807	0.52293	0.125	0.121	1
Fau	0.00321139	0.521642	0.205	0.195	1
C1qc	2.14713e-32	0.520244	0.777	0.814	7.19481e-28
Ivns1abp	1.13929e-33	0.519907	0.801	0.861	3.81763e-29
Tspan7	0.00480895	0.503368	0.203	0.193	1
Atp6v0c	0.347899	0.501867	0.227	0.267	1
Ctsz	1.35591e-05	0.495105	0.283	0.264	0.454352
Eif4a1	0.00168982	0.481277	0.138	0.119	1
Fth1	0.503455	0.478814	0.266	0.312	1
Arl6ip1	0.404994	0.473497	0.135	0.138	1
Psap	1.16166e-06	0.469902	0.467	0.491	0.0389261
Cd9	0.0612697	0.46865	0.24	0.245	1
Dusp6	0.00631378	0.458425	0.136	0.121	1
Pts	1.22715e-05	0.443807	0.228	0.198	0.411205
Hspa5	0.10531	0.441428	0.145	0.14	1
B1-Mm	4.51494e-23	0.437037	0.676	0.739	1.51291e-18
Hspa8	0.155292	0.432522	0.167	0.197	1
Itm2c	0.773089	0.421172	0.144	0.152	1
Mpeg1	0.00994876	0.418815	0.154	0.14	1
Fkbp5	2.62419e-14	0.41625	0.583	0.605	8.79341e-10
B2-Mm1a	5.35441e-40	0.412567	0.827	0.878	1.79421e-35
Kmt2d	0.190657	0.407779	0.112	0.108	1
Cyba	0.174739	0.405483	0.193	0.195	1
B1-Mus1	1.12598e-141	0.403106	1	1	3.77304e-137
B1-Mus2	1.5871e-38	0.400896	0.817	0.878	5.31821e-34
Bsg	0.467295	0.400149	0.109	0.122	1
Hnrnpk	0.531435	0.39773	0.211	0.239	1
Sparc	0.00485374	0.397077	0.45	0.497	1
Cox8a	0.807252	0.393059	0.143	0.151	1
Cd33	0.02538	0.388354	0.48	0.542	1
Ogfrl1	0.00710549	0.387702	0.171	0.156	1
Ctsl	0.223607	0.386111	0.206	0.209	1
Lars2	0.357087	0.385141	0.149	0.168	1
2007-09-01	0.741995	0.379112	0.225	0.244	1
Gfm2	0.109344	0.377363	0.288	0.299	1
Ctnnb1	0.580489	0.371517	0.111	0.112	1
Srsf1	0.846158	0.35874	0.125	0.135	1
MTEb	0.0510859	0.356728	0.146	0.135	1
Sfpq	0.160432	0.355797	0.443	0.509	1
Cdc42bpa	0.438013	0.355173	0.113	0.112	1
L1-Mur3	0.0019387	0.354222	0.53	0.627	1
Mdh1	0.306337	0.352894	0.116	0.131	1
Flcn	0.541937	0.3517	0.123	0.125	1
Bcl2l1	0.127983	0.351472	0.169	0.165	1
Nlrp3	0.0109611	0.34897	0.118	0.103	1
Arglu1	1.08677e-05	0.347117	0.599	0.664	0.364167
Ctsb	0.968098	0.345441	0.32	0.362	1
Lamp1	0.216833	0.342732	0.273	0.286	1
Sec62	0.975566	0.340303	0.174	0.188	1
Ifitm10	0.955803	0.338312	0.196	0.21	1
Notch2	0.211967	0.336946	0.271	0.318	1
Cd68	0.156092	0.33467	0.171	0.167	1
Trem2	0.928874	0.332806	0.376	0.429	1
L1-Mur2	0.993277	0.332462	0.234	0.255	1
L1M2	0.973012	0.330103	0.222	0.239	1
B2-Mm1t	5.15072e-19	0.329877	0.775	0.862	1.72596e-14
MTD	0.836896	0.329731	0.394	0.458	1
Ifngr1	0.8883	0.328612	0.335	0.375	1
Leng8	0.791029	0.327979	0.21	0.23	1
Pla2g15	0.848853	0.327134	0.181	0.19	1
Laptm5	0.191766	0.326877	0.371	0.404	1
Snx12	0.0918347	0.326703	0.111	0.102	1
Rin2	0.0744465	0.326701	0.235	0.234	1
Hnrnpa2b1	2.03066e-08	0.324924	0.704	0.797	0.000680456
Actg1	0.306038	0.324186	0.124	0.141	1
Fgd4	0.377334	0.323648	0.238	0.247	1
Ctss	1.05329e-09	0.322428	0.741	0.798	3.52948e-05
Calm2	0.60096	0.318997	0.426	0.492	1
Ppib	0.726761	0.317026	0.1	0.108	1
Olfml3	0.369812	0.313141	0.227	0.257	1
Macroh2a1	0.416828	0.308731	0.124	0.138	1
Laptm4a	0.93179	0.307632	0.182	0.196	1
Nptn	0.379134	0.305591	0.285	0.33	1
Pik3r1	0.0113065	0.304226	0.53	0.605	1
Dusp16	0.0830228	0.303868	0.115	0.106	1
Rsrp1	0.000555144	0.303591	0.618	0.7	1
L1-Rod	0.525402	0.301635	0.281	0.32	1
Irf2bp2	0.794603	0.295369	0.129	0.137	1
Crybb1	0.208274	0.295102	0.173	0.169	1
Cables1	0.802313	0.29509	0.242	0.26	1
Prkg1	0.045784	0.292185	0.148	0.136	1
Fmnl2	0.549471	0.291855	0.275	0.294	1
Tmem119	0.948494	0.289127	0.268	0.293	1
Trf	0.390216	0.288315	0.222	0.251	1
Bhlhe41	0.573568	0.28763	0.161	0.176	1
Gphn	0.850178	0.28749	0.36	0.408	1
Cfl1	0.217972	0.287237	0.103	0.117	1
Eya4	0.395877	0.283523	0.111	0.109	1
Ptprs	0.737615	0.279085	0.106	0.114	1
Rtn1	0.0484633	0.279082	0.35	0.431	1
Znhit1	0.993825	0.278163	0.1	0.104	1
Cd53	0.435384	0.277888	0.205	0.23	1
Igf1r	0.621631	0.277692	0.291	0.314	1
Ncl	0.976287	0.277097	0.109	0.114	1
Tsc22d3	0.215963	0.273628	0.108	0.103	1
Klf7	0.953579	0.273359	0.149	0.156	1
Wtap	0.0543146	0.273218	0.154	0.182	1
Chka	0.753307	0.273128	0.138	0.142	1
Cyfip1	0.332032	0.271443	0.465	0.537	1
Afap1l1	0.646071	0.267711	0.118	0.119	1
Selenop	0.188908	0.266471	0.308	0.359	1
Lifr	0.446711	0.265486	0.226	0.255	1
Slc25a3	0.0120861	0.264918	0.159	0.194	1
Cd47	0.0263295	0.263729	0.157	0.189	1
Rbm26	0.00515933	0.262781	0.575	0.663	1
Cox7b	0.245897	0.258502	0.091	0.103	1
Serinc3	0.000162969	0.258355	0.686	0.773	1
Yme1l1	0.222901	0.257942	0.148	0.167	1
Fnip1	0.3046	0.256722	0.349	0.411	1
Kif1b	0.0482911	0.255764	0.181	0.215	1
Serbp1	0.0542501	0.254773	0.168	0.2	1
Tmem50a	0.0908867	0.254769	0.145	0.17	1
Ptma	0.000762485	0.25244	0.145	0.187	1
Jmjd1c	0.000341105	0.250477	0.613	0.695	1
Pou2f2	2.28984e-29	-0.250861	0.302	0.468	7.67301e-25
Specc1	1.14753e-30	-0.251025	0.447	0.65	3.84525e-26
Pak1	5.17219e-28	-0.251708	0.16	0.278	1.73315e-23
Git2	4.35044e-31	-0.251727	0.332	0.508	1.45779e-26
Rexo1	2.88226e-23	-0.252477	0.064	0.133	9.65818e-19
Pik3ap1	2.62159e-32	-0.252964	0.271	0.435	8.78467e-28
Whrn	2.66483e-34	-0.252971	0.197	0.341	8.92958e-30
Vgll4	4.09616e-31	-0.253407	0.179	0.31	1.37258e-26
Gxylt1	1.48702e-20	-0.253915	0.09	0.164	4.98286e-16
Emg1	6.37473e-24	-0.253982	0.063	0.133	2.13611e-19
Chd9	2.60166e-35	-0.254019	0.722	0.92	8.7179e-31
Slc43a2	1.64655e-25	-0.254075	0.15	0.256	5.51743e-21
Mycbp2	5.06579e-33	-0.254128	0.658	0.879	1.6975e-28
Abcb1b	3.8861e-20	-0.254137	0.095	0.171	1.30219e-15
Phka2	1.51323e-19	-0.254923	0.109	0.186	5.0707e-15
Scaf1	1.50237e-22	-0.255926	0.08	0.154	5.03431e-18
Akt1	1.81387e-20	-0.255998	0.071	0.138	6.07811e-16
Cerk	6.38999e-35	-0.256066	0.335	0.524	2.14122e-30
Psma1	2.6456e-18	-0.256202	0.06	0.119	8.86515e-14
Slc29a3	4.27362e-30	-0.256764	0.136	0.249	1.43205e-25
Tmem87b	1.52442e-26	-0.2568	0.113	0.209	5.10819e-22
Pkn2	1.82089e-27	-0.256991	0.208	0.338	6.1016e-23
Arid1b	9.63057e-32	-0.2571	0.306	0.474	3.22711e-27
Zmiz1	4.70745e-34	-0.257553	0.271	0.44	1.57742e-29
Smap2	4.57372e-33	-0.257554	0.534	0.759	1.53261e-28
Nol4l	2.26792e-19	-0.257651	0.092	0.165	7.59958e-15
Zc3h7a	8.32458e-30	-0.258417	0.223	0.361	2.78948e-25
Gpbp1	5.94847e-26	-0.258612	0.096	0.184	1.99327e-21
Dock10	2.98761e-31	-0.25873	0.671	0.869	1.00112e-26
Acly	1.53263e-24	-0.259949	0.044	0.106	5.13567e-20
Smurf1	2.26133e-27	-0.260912	0.119	0.22	7.57749e-23
Capn15	1.96933e-22	-0.261263	0.063	0.131	6.59902e-18
Mgat4b	6.96992e-22	-0.261288	0.081	0.155	2.33555e-17
Blnk	2.98613e-32	-0.261599	0.396	0.593	1.00062e-27
Phtf2	7.40657e-24	-0.263138	0.078	0.154	2.48187e-19
Fam49b	1.07899e-32	-0.263535	0.636	0.838	3.6156e-28
Sesn1	3.13188e-31	-0.263813	0.241	0.394	1.04946e-26
Sf3b3	1.97544e-24	-0.26392	0.1	0.186	6.6195e-20
Cep68	1.16506e-29	-0.264062	0.223	0.358	3.90402e-25
Lactb	4.49981e-21	-0.264521	0.093	0.17	1.50784e-16
Apobec1	5.72307e-27	-0.264619	0.163	0.277	1.91774e-22
Mical3	4.87442e-24	-0.26502	0.076	0.153	1.63337e-19
Irf3	1.52007e-21	-0.266249	0.068	0.135	5.09361e-17
Cmip	7.28415e-37	-0.266332	0.223	0.384	2.44085e-32
Ypel2	8.1344e-24	-0.266346	0.075	0.151	2.72576e-19
Myo1b	8.3225e-28	-0.266408	0.102	0.198	2.78879e-23
Cmtm7	2.79791e-28	-0.266715	0.213	0.343	9.3755e-24
Zfp397	1.2629e-24	-0.266775	0.113	0.204	4.23184e-20
Setd3	2.76202e-27	-0.267036	0.13	0.233	9.25526e-23
Arid2	1.37692e-34	-0.267045	0.201	0.347	4.61392e-30
Stx5a	4.69519e-26	-0.267124	0.118	0.216	1.57331e-21
Plcg2	1.96009e-38	-0.267998	0.297	0.482	6.56807e-34
Csf3r	4.08475e-35	-0.268086	0.384	0.592	1.36876e-30
Ppil2	1.07101e-29	-0.268562	0.097	0.193	3.58886e-25
Tmem208	1.42216e-25	-0.268972	0.111	0.203	4.76551e-21
Matk	1.30616e-20	-0.269098	0.056	0.117	4.37681e-16
Adora3	3.20757e-24	-0.269286	0.06	0.129	1.07482e-19
Pycard	5.27759e-29	-0.269566	0.182	0.306	1.76847e-24
Hmgcl	3.82322e-24	-0.270545	0.084	0.163	1.28112e-19
Cdc42se2	1.91522e-29	-0.270973	0.127	0.233	6.41771e-25
Syk	1.66815e-29	-0.271212	0.2	0.331	5.58979e-25
Atf7ip	3.39618e-34	-0.271285	0.235	0.395	1.13803e-29
Svil	2.66123e-24	-0.272682	0.119	0.212	8.91751e-20
Basp1	5.30107e-38	-0.272731	0.403	0.616	1.77634e-33
Ttyh3	4.63923e-25	-0.273054	0.075	0.152	1.55456e-20
Lrch1	6.45326e-35	-0.273166	0.529	0.752	2.16242e-30
Pip4k2a	3.13387e-35	-0.273564	0.596	0.832	1.05013e-30
Sirt7	8.00179e-26	-0.274008	0.121	0.217	2.68132e-21
Slc12a9	5.16855e-24	-0.274058	0.094	0.177	1.73193e-19
Tec	4.08574e-29	-0.274462	0.186	0.314	1.36909e-24
Lpcat2	5.86137e-35	-0.274943	0.601	0.824	1.96409e-30
Snx29	2.18557e-34	-0.274944	0.576	0.798	7.32362e-30
Smo	9.13468e-23	-0.275471	0.101	0.184	3.06094e-18
Rsbn1	1.72993e-29	-0.276171	0.155	0.272	5.79682e-25
Stat1	2.73734e-19	-0.276917	0.07	0.134	9.17255e-15
Dctn4	5.55144e-30	-0.276972	0.141	0.255	1.86023e-25
Pdlim4	5.54629e-23	-0.277065	0.045	0.105	1.85851e-18
Fbrsl1	6.8278e-36	-0.277414	0.183	0.327	2.28793e-31
Cyp27a1	3.99062e-25	-0.277901	0.102	0.191	1.33722e-20
Asap3	1.21264e-23	-0.278871	0.07	0.143	4.06345e-19
Comt	2.91896e-41	-0.279046	0.311	0.508	9.78115e-37
Iscu	2.69249e-24	-0.279232	0.092	0.175	9.02227e-20
Ankrd44	2.41295e-39	-0.280163	0.569	0.809	8.08557e-35
Ier5	4.65039e-21	-0.281482	0.067	0.134	1.5583e-16
Trim36	8.18416e-23	-0.281876	0.079	0.154	2.74243e-18
Pacs2	1.87713e-24	-0.281945	0.063	0.134	6.29006e-20
Abr	2.55399e-33	-0.282099	0.158	0.286	8.55818e-29
Hs2st1	1.06157e-25	-0.28251	0.135	0.238	3.55722e-21
MIRb	5.63584e-33	-0.283051	0.328	0.503	1.88851e-28
P4ha1	8.52288e-39	-0.283136	0.262	0.433	2.85593e-34
Maea	9.60453e-22	-0.283274	0.056	0.119	3.21838e-17
Mrtfa	2.15678e-32	-0.283559	0.16	0.286	7.22717e-28
Secisbp2	1.33956e-24	-0.283588	0.109	0.198	4.48873e-20
Tmod3	1.13781e-26	-0.283762	0.111	0.205	3.81268e-22
Gab1	1.05918e-28	-0.28377	0.209	0.343	3.5492e-24
Pkn1	2.06859e-37	-0.285462	0.238	0.402	6.93164e-33
Rhobtb1	1.43064e-33	-0.285803	0.257	0.418	4.79392e-29
Pcsk7	1.06728e-19	-0.286288	0.077	0.144	3.57635e-15
Rsbn1l	3.22579e-34	-0.28803	0.24	0.397	1.08093e-29
Cd37	1.26609e-37	-0.288147	0.324	0.516	4.24254e-33
Tmem273	6.62791e-30	-0.288394	0.189	0.315	2.22095e-25
Mapk14	8.36674e-38	-0.289053	0.266	0.441	2.80361e-33
Twf2	1.87486e-27	-0.289212	0.114	0.212	6.28247e-23
Naxd	2.88646e-24	-0.289248	0.066	0.138	9.67223e-20
Sh3kbp1	2.32145e-33	-0.289704	0.384	0.571	7.77895e-29
Fgf13	1.10188e-09	-0.289747	0.405	0.487	3.69228e-05
Zswim6	7.58108e-34	-0.291168	0.534	0.736	2.54034e-29
Rab24	2.00261e-24	-0.291398	0.084	0.163	6.71056e-20
Ptpa	1.04183e-27	-0.291418	0.087	0.175	3.49108e-23
Wdfy2	2.65392e-37	-0.292862	0.255	0.425	8.89302e-33
Ctsh	2.51849e-35	-0.292948	0.261	0.425	8.43922e-31
Rasa4	1.05291e-28	-0.293599	0.078	0.165	3.52821e-24
Sgms1	1.28667e-29	-0.294565	0.164	0.284	4.31152e-25
Sec14l1	3.51001e-34	-0.294707	0.154	0.28	1.17617e-29
Fgd2	6.60681e-43	-0.295617	0.403	0.627	2.21388e-38
Lman2l	1.38027e-29	-0.29711	0.088	0.181	4.62513e-25
Thap3	1.08017e-30	-0.297704	0.177	0.303	3.61955e-26
Uba5	3.4179e-27	-0.2978	0.083	0.167	1.1453e-22
Slc38a2	5.89807e-37	-0.2984	0.103	0.216	1.97639e-32
St3gal6	1.24614e-32	-0.298563	0.526	0.735	4.1757e-28
Trim26	4.08023e-31	-0.298577	0.1	0.2	1.36724e-26
Arl10	3.99745e-29	-0.29974	0.126	0.231	1.3395e-24
Bmyc	6.83254e-27	-0.300288	0.139	0.244	2.28952e-22
Urgcp	6.10559e-27	-0.300858	0.182	0.302	2.04592e-22
Vps9d1	8.84563e-30	-0.301001	0.11	0.212	2.96408e-25
Stx16	1.42956e-39	-0.301245	0.215	0.372	4.79031e-35
Mgrn1	1.40223e-32	-0.301395	0.131	0.247	4.69872e-28
Irf8	6.4941e-38	-0.301803	0.195	0.344	2.17611e-33
Zfp182	6.67822e-29	-0.302766	0.161	0.278	2.2378e-24
Plxna4	5.08961e-34	-0.303584	0.395	0.594	1.70548e-29
Wdr44	7.68215e-33	-0.303888	0.25	0.407	2.57421e-28
Susd3	1.92531e-28	-0.305005	0.138	0.246	6.45152e-24
Cklf	4.3608e-21	-0.305028	0.077	0.147	1.46126e-16
2001-03-01	4.05988e-33	-0.305645	0.509	0.722	1.36043e-28
Rcsd1	7.79868e-42	-0.305879	0.287	0.473	2.61326e-37
Lpin2	6.10236e-42	-0.307067	0.364	0.579	2.04484e-37
Rabl6	2.54504e-29	-0.307295	0.118	0.221	8.52817e-25
Nos1ap	1.66889e-34	-0.309524	0.188	0.329	5.59227e-30
Mgat5	2.76564e-44	-0.309565	0.322	0.53	9.26738e-40
Ubr2	2.04342e-34	-0.30999	0.16	0.289	6.84731e-30
Rab3ip	1.24239e-31	-0.310308	0.103	0.205	4.16312e-27
Map4k4	3.43696e-46	-0.310723	0.371	0.597	1.15169e-41
Cxxc5	7.46905e-35	-0.310813	0.114	0.227	2.5028e-30
Maml3	2.03655e-34	-0.310998	0.682	0.857	6.82427e-30
Ubtd1	3.36207e-30	-0.311314	0.094	0.189	1.1266e-25
Ccdc93	4.6929e-34	-0.311521	0.156	0.281	1.57255e-29
Kcnrg	3.24508e-23	-0.311673	0.128	0.22	1.08739e-18
Rapgef1	1.16538e-32	-0.312646	0.199	0.335	3.90506e-28
Apba1	4.82955e-33	-0.313366	0.315	0.49	1.61833e-28
Snx20	5.5511e-30	-0.313495	0.086	0.176	1.86012e-25
Cttnbp2nl	6.27674e-38	-0.313808	0.385	0.589	2.10327e-33
Frmd4a	1.34291e-50	-0.313839	0.721	0.916	4.49994e-46
Stk24	7.48546e-29	-0.314219	0.101	0.196	2.5083e-24
Drg1	9.91017e-30	-0.314437	0.119	0.223	3.3208e-25
N4bp2l1	7.80024e-32	-0.316647	0.106	0.21	2.61378e-27
Bicra	1.68871e-34	-0.317142	0.12	0.235	5.65871e-30
Fyb	5.75387e-42	-0.318141	0.663	0.878	1.92807e-37
Abi3	4.33825e-37	-0.31853	0.215	0.369	1.4537e-32
Plgrkt	1.84012e-37	-0.318788	0.245	0.406	6.16605e-33
Slc37a2	1.21533e-29	-0.319947	0.119	0.222	4.07244e-25
Stxbp3	1.97694e-32	-0.320093	0.136	0.252	6.62454e-28
N4bp1	1.87578e-27	-0.321057	0.134	0.236	6.28556e-23
Cul1	2.79069e-43	-0.322758	0.323	0.522	9.35131e-39
Asb2	9.97846e-32	-0.322809	0.138	0.253	3.34368e-27
Plxdc2	4.16965e-70	-0.323053	0.938	0.993	1.39721e-65
Maml2	3.56046e-34	-0.32307	0.478	0.678	1.19307e-29
Tmem131	5.25928e-37	-0.323964	0.168	0.304	1.76233e-32
Rassf1	1.53712e-28	-0.324342	0.077	0.162	5.15075e-24
Lrba	1.21581e-38	-0.32545	0.327	0.514	4.07405e-34
Ccdc12	7.93905e-33	-0.325615	0.123	0.235	2.6603e-28
Pros1	7.5384e-39	-0.326454	0.279	0.457	2.52604e-34
Snx9	1.2195e-35	-0.32685	0.104	0.213	4.08641e-31
Sgk3	1.61436e-39	-0.326911	0.17	0.314	5.40956e-35
Nrros	3.22445e-35	-0.327556	0.27	0.432	1.08048e-30
Rhoq	8.52381e-35	-0.327773	0.187	0.324	2.85624e-30
Tmem126a	1.63418e-27	-0.327953	0.113	0.21	5.47597e-23
Anks1	2.08984e-44	-0.328375	0.164	0.315	7.00284e-40
Tns3	1.90952e-47	-0.328487	0.321	0.535	6.39861e-43
Chst11	2.70963e-35	-0.329042	0.089	0.193	9.07971e-31
Uvrag	2.7251e-43	-0.329289	0.333	0.536	9.13155e-39
Snap23	4.03693e-28	-0.332223	0.093	0.183	1.35274e-23
Sbno2	7.60862e-30	-0.332817	0.075	0.161	2.54957e-25
Rgl2	4.66198e-40	-0.333271	0.125	0.254	1.56218e-35
MMVL30-int	6.08334e-44	-0.333297	0.356	0.569	2.03847e-39
St3gal3	4.19122e-34	-0.333744	0.166	0.297	1.40444e-29
Snta1	6.79594e-39	-0.33402	0.212	0.367	2.27725e-34
Btbd1	5.40166e-39	-0.334353	0.194	0.344	1.81004e-34
Rasal3	1.05643e-36	-0.334683	0.146	0.275	3.54e-32
Trim35	9.00518e-33	-0.336946	0.108	0.214	3.01755e-28
Akr1b10	1.33273e-31	-0.338077	0.104	0.204	4.46584e-27
Itch	6.94464e-46	-0.338109	0.321	0.531	2.32708e-41
Rassf4	1.1783e-29	-0.338498	0.078	0.165	3.94836e-25
Tpcn1	1.40814e-31	-0.338598	0.084	0.176	4.71853e-27
Ssbp4	8.71275e-34	-0.341228	0.081	0.177	2.91955e-29
Tfeb	1.81799e-28	-0.341665	0.067	0.146	6.09192e-24
Otulinl	1.33754e-48	-0.343923	0.57	0.81	4.48196e-44
Tmem243	2.62747e-37	-0.344777	0.189	0.334	8.8044e-33
Hpgd	2.91096e-30	-0.345811	0.324	0.49	9.75435e-26
Bin2	9.1492e-49	-0.348462	0.202	0.376	3.0658e-44
Dnmt3a	2.67988e-49	-0.348843	0.257	0.451	8.98001e-45
Slc40a1	4.20616e-34	-0.34968	0.177	0.307	1.40944e-29
Elk3	1.69401e-42	-0.351288	0.199	0.359	5.67645e-38
Itgb5	2.70164e-45	-0.354301	0.592	0.812	9.05293e-41
Entr1	2.34776e-35	-0.358646	0.076	0.171	7.8671e-31
Arap3	1.58578e-42	-0.359142	0.157	0.303	5.31378e-38
Fam53b	1.03987e-31	-0.359537	0.065	0.149	3.48452e-27
Tbc1d16	1.34418e-41	-0.361377	0.25	0.421	4.50422e-37
Uso1	3.95124e-36	-0.362028	0.108	0.22	1.32402e-31
Rin3	1.34337e-38	-0.362092	0.131	0.256	4.5015e-34
Pag1	6.93106e-57	-0.363688	0.727	0.912	2.32253e-52
Klf3	7.74123e-49	-0.365826	0.217	0.394	2.59401e-44
Nfkb1	2.80784e-49	-0.367284	0.303	0.509	9.4088e-45
Eng	8.26507e-36	-0.367611	0.061	0.15	2.76954e-31
Soga1	8.55672e-49	-0.36775	0.304	0.511	2.86727e-44
Adamts16	5.23397e-27	-0.367807	0.047	0.115	1.75385e-22
Spi1	3.06873e-45	-0.369053	0.253	0.438	1.0283e-40
Il15	2.07193e-37	-0.369493	0.107	0.222	6.94283e-33
Camk1	4.60318e-45	-0.37192	0.231	0.404	1.54248e-40
Rapgef5	1.00104e-52	-0.374826	0.624	0.838	3.3544e-48
Dynlt1c	5.8874e-32	-0.376012	0.042	0.114	1.97281e-27
Madd	6.0688e-36	-0.376503	0.109	0.221	2.0336e-31
Parp8	1.33157e-46	-0.378173	0.345	0.553	4.46196e-42
Larp1	3.66958e-46	-0.378673	0.185	0.343	1.22964e-41
Fchsd2	4.63378e-48	-0.379486	0.649	0.853	1.55273e-43
Zeb2	5.0078e-49	-0.37985	0.744	0.905	1.67807e-44
Fam91a1	2.03561e-47	-0.380998	0.21	0.383	6.82114e-43
Nek7	3.13375e-51	-0.38276	0.357	0.583	1.05009e-46
Tbxas1	7.29868e-48	-0.383203	0.334	0.542	2.44571e-43
Prcp	9.50496e-44	-0.3838	0.149	0.293	3.18502e-39
Map11	4.87382e-43	-0.38384	0.146	0.286	1.63317e-38
Mknk1	6.70296e-48	-0.384225	0.245	0.429	2.2461e-43
Washc4	1.56698e-47	-0.384941	0.215	0.389	5.25079e-43
Ldlrad4	4.79449e-62	-0.385633	0.76	0.934	1.60659e-57
Dock8	5.57559e-60	-0.38618	0.651	0.876	1.86832e-55
Sipa1	2.31712e-58	-0.389741	0.301	0.522	7.76445e-54
Ranbp10	4.54695e-42	-0.390597	0.147	0.286	1.52364e-37
Tbc1d9	5.54979e-44	-0.390954	0.279	0.464	1.85968e-39
IAPLTR3-int	2.27278e-19	-0.39375	0.22	0.321	7.61585e-15
Piezo1	3.58425e-40	-0.395051	0.07	0.17	1.20105e-35
Arhgap4	6.6371e-46	-0.395815	0.138	0.28	2.22403e-41
Arhgap17	6.66402e-51	-0.396064	0.318	0.532	2.23305e-46
Rbm4b	1.36053e-34	-0.397246	0.086	0.184	4.55901e-30
Disc1	4.08951e-43	-0.397503	0.159	0.302	1.37036e-38
Man2b1	4.88569e-51	-0.398707	0.28	0.478	1.63714e-46
Pik3r5	5.04626e-44	-0.39947	0.141	0.28	1.69095e-39
Lrmda	1.42344e-41	-0.399884	0.702	0.852	4.76981e-37
Gtpbp2	6.88846e-48	-0.401582	0.146	0.295	2.30826e-43
Clint1	5.23436e-50	-0.407762	0.221	0.403	1.75398e-45
Dapp1	8.79868e-51	-0.408439	0.318	0.528	2.94835e-46
Arhgef40	1.09719e-48	-0.409529	0.126	0.268	3.67658e-44
Fmnl3	2.51939e-56	-0.410785	0.288	0.504	8.44221e-52
Nrip1	1.95194e-55	-0.411531	0.515	0.755	6.54077e-51
Mat2a	1.01368e-46	-0.414289	0.086	0.207	3.39672e-42
Baz1a	3.42737e-46	-0.414295	0.121	0.258	1.14848e-41
Dip2b	1.69195e-64	-0.415489	0.634	0.883	5.66956e-60
Tmcc3	1.78135e-60	-0.41622	0.7	0.89	5.96912e-56
Rbpms	8.01475e-32	-0.417598	0.07	0.156	2.68566e-27
Tcirg1	1.30001e-53	-0.418621	0.165	0.33	4.3562e-49
Fermt3	2.70455e-55	-0.419475	0.289	0.5	9.06268e-51
Iffo1	7.07782e-52	-0.419722	0.193	0.366	2.37171e-47
MTE2b	4.5951e-50	-0.424525	0.215	0.39	1.53977e-45
Myo1f	6.532e-57	-0.428488	0.39	0.622	2.18881e-52
Smad7	9.94078e-49	-0.430486	0.187	0.353	3.33106e-44
Arhgef6	4.12054e-49	-0.43091	0.181	0.346	1.38075e-44
MMERVK10D3-I-int	1.46473e-40	-0.432863	0.102	0.217	4.90817e-36
MuRRS4-int	2.0504e-50	-0.44103	0.134	0.281	6.87069e-46
RLTR31B2	7.59701e-46	-0.444048	0.058	0.159	2.54568e-41
Rhoh	1.08955e-53	-0.453819	0.219	0.4	3.65097e-49
Prex1	3.13574e-65	-0.454246	0.257	0.473	1.05076e-60
Ube2j1	1.53767e-47	-0.454962	0.165	0.317	5.15257e-43
Junb	8.56021e-38	-0.460683	0.097	0.205	2.86844e-33
Pkig	4.72194e-64	-0.465298	0.229	0.439	1.58227e-59
Nav2	1.67206e-90	-0.47393	0.818	0.956	5.60291e-86
P2ry6	1.1304e-66	-0.475851	0.303	0.536	3.78784e-62
Sh3gl1	4.66606e-52	-0.477766	0.12	0.263	1.56355e-47
Gna12	1.45128e-64	-0.477983	0.254	0.468	4.8631e-60
Map3k14	2.12181e-54	-0.479712	0.148	0.308	7.10998e-50
Atp2c1	1.69325e-59	-0.479978	0.334	0.558	5.67392e-55
FordPrefect	4.08548e-42	-0.485775	0.052	0.142	1.36901e-37
Plekho1	8.78254e-73	-0.488817	0.34	0.597	2.94294e-68
Srsf7	3.05337e-82	-0.497276	0.363	0.645	1.02315e-77
Nav3	3.59826e-78	-0.499023	0.808	0.934	1.20574e-73
Sncaip	3.34223e-48	-0.502786	0.118	0.255	1.11995e-43
Cyth4	6.84873e-82	-0.503439	0.403	0.682	2.29494e-77
Pip4p1	9.5293e-74	-0.507929	0.286	0.53	3.19317e-69
Ptpn1	1.31362e-70	-0.527214	0.268	0.494	4.40182e-66
Ptprm	6.51548e-65	-0.528534	0.316	0.548	2.18327e-60
Lhfpl2	1.67404e-60	-0.531668	0.282	0.495	5.60954e-56
Arsb	8.8352e-57	-0.538641	0.212	0.397	2.96059e-52
Ttc7	6.98764e-64	-0.560791	0.118	0.275	2.34149e-59
Asap1	1.81646e-93	-0.605633	0.441	0.733	6.08678e-89
Il10ra	1.48484e-108	-0.656144	0.313	0.61	4.97554e-104
Arhgap45	2.06677e-171	-0.787988	0.544	0.882	6.92553e-167

## Sheet: Figure7F
Hypergeometic test for microglia clusters in EAE with microglia pathway targeting
Cluster	Pathway	P_Value	Adjusted_P_Value	Stars
1	EAE	9.73185e-14	1.27904e-12	***
1	EAE CSF1R inhibition	1	1
1	EAE Cx3CR1CreERT2Ifnarfl/fl	1	1
1	EAE Cx3CR1CreERT2Ifngr1fl/fl	1	1
2	EAE Cx3CR1CreERT2Ifnarfl/fl	1.30607e-28	4.00527e-27	***
2	EAE CSF1R inhibition	1.10849e-07	9.71251e-07	***
2	EAE	1	1
2	EAE Cx3CR1CreERT2Ifngr1fl/fl	0.897906	1
5	EAE	0.11363	0.437451
5	EAE CSF1R inhibition	1	1
5	EAE Cx3CR1CreERT2Ifnarfl/fl	1	1
5	EAE Cx3CR1CreERT2Ifngr1fl/fl	1	1
6	EAE	9.16618e-214	5.62193e-212	***
6	EAE CSF1R inhibition	1	1
6	EAE Cx3CR1CreERT2Ifnarfl/fl	1	1
6	EAE Cx3CR1CreERT2Ifngr1fl/fl	1	1
7	EAE Cx3CR1CreERT2Ifngr1fl/fl	3.55932e-34	1.63729e-32	***
7	EAE	0.000152529	0.000935509	***
7	EAE CSF1R inhibition	1	1
7	EAE Cx3CR1CreERT2Ifnarfl/fl	0.806676	1
8	EAE	0.000783992	0.00424278	**
8	EAE CSF1R inhibition	1	1
8	EAE Cx3CR1CreERT2Ifnarfl/fl	0.738295	1
8	EAE Cx3CR1CreERT2Ifngr1fl/fl	1	1
9	EAE	9.86627e-227	9.07697e-225	***
9	EAE CSF1R inhibition	1	1
9	EAE Cx3CR1CreERT2Ifnarfl/fl	1	1
9	EAE Cx3CR1CreERT2Ifngr1fl/fl	1	1
10	EAE Cx3CR1CreERT2Ifngr1fl/fl	1.14447e-18	1.61986e-17	***
10	EAE	1.07105e-13	1.31382e-12	***
10	EAE Cx3CR1CreERT2Ifnarfl/fl	0.288907	0.842604
10	EAE CSF1R inhibition	1	1
12	EAE	0.580631	1
12	EAE CSF1R inhibition	1	1
12	EAE Cx3CR1CreERT2Ifnarfl/fl	1	1
12	EAE Cx3CR1CreERT2Ifngr1fl/fl	1	1
14	EAE Cx3CR1CreERT2Ifngr1fl/fl	1.01879e-21	1.56215e-20	***
14	EAE Cx3CR1CreERT2Ifnarfl/fl	0.117914	0.442779
14	EAE	0.999246	1
14	EAE CSF1R inhibition	1	1
15	EAE Cx3CR1CreERT2Ifngr1fl/fl	1.02504e-22	1.88607e-21	***
15	EAE Cx3CR1CreERT2Ifnarfl/fl	6.8509e-06	4.84833e-05	***
15	EAE	0.957947	1
15	EAE CSF1R inhibition	1	1
16	EAE Cx3CR1CreERT2Ifngr1fl/fl	0.14919	0.50835
16	EAE Cx3CR1CreERT2Ifnarfl/fl	0.257532	0.789763
16	EAE	0.797798	1
16	EAE CSF1R inhibition	1	1
17	EAE	0.337118	0.939845
17	EAE CSF1R inhibition	1	1
17	EAE Cx3CR1CreERT2Ifnarfl/fl	1	1
17	EAE Cx3CR1CreERT2Ifngr1fl/fl	1	1
18	EAE Cx3CR1CreERT2Ifngr1fl/fl	0.00297878	0.0152249	*
18	EAE Cx3CR1CreERT2Ifnarfl/fl	0.107858	0.437451
18	EAE	0.93714	1
18	EAE CSF1R inhibition	1	1
19	EAE Cx3CR1CreERT2Ifngr1fl/fl	4.72745e-22	7.90773e-21	***
19	EAE Cx3CR1CreERT2Ifnarfl/fl	0.000512413	0.00285709	**
19	EAE	0.999975	1
19	EAE CSF1R inhibition	1	1
20	EAE Cx3CR1CreERT2Ifngr1fl/fl	0.00586688	0.0291758	*
20	EAE	0.124309	0.457456
20	EAE CSF1R inhibition	1	1
20	EAE Cx3CR1CreERT2Ifnarfl/fl	0.757087	1
22	EAE Cx3CR1CreERT2Ifngr1fl/fl	0.00172181	0.00905182	**
22	EAE Cx3CR1CreERT2Ifnarfl/fl	0.0194135	0.089302
22	EAE	0.0407678	0.182958
22	EAE CSF1R inhibition	1	1
23	EAE Cx3CR1CreERT2Ifngr1fl/fl	0.114118	0.437451
23	EAE	0.619904	1
23	EAE CSF1R inhibition	1	1
23	EAE Cx3CR1CreERT2Ifnarfl/fl	1	1
24	EAE	5.59106e-05	0.000367413	***
24	EAE CSF1R inhibition	1	1
24	EAE Cx3CR1CreERT2Ifnarfl/fl	1	1
24	EAE Cx3CR1CreERT2Ifngr1fl/fl	1	1
25	EAE	0.175072	0.575237
25	EAE Cx3CR1CreERT2Ifnarfl/fl	0.29308	0.842604
25	EAE CSF1R inhibition	0.996019	1
25	EAE Cx3CR1CreERT2Ifngr1fl/fl	0.454507	1
26	EAE	0.580631	1
26	EAE CSF1R inhibition	1	1
26	EAE Cx3CR1CreERT2Ifnarfl/fl	1	1
26	EAE Cx3CR1CreERT2Ifngr1fl/fl	1	1
28	EAE	0.130295	0.461568
28	EAE Cx3CR1CreERT2Ifnarfl/fl	0.320316	0.906741
28	EAE CSF1R inhibition	0.997247	1
28	EAE Cx3CR1CreERT2Ifngr1fl/fl	0.476117	1
29	EAE	4.15997e-07	3.18931e-06	***
29	EAE CSF1R inhibition	1	1
29	EAE Cx3CR1CreERT2Ifnarfl/fl	1	1
29	EAE Cx3CR1CreERT2Ifngr1fl/fl	1	1
30	EAE Cx3CR1CreERT2Ifnarfl/fl	0.257532	0.789763
30	EAE	0.44201	1
30	EAE CSF1R inhibition	1	1
30	EAE Cx3CR1CreERT2Ifngr1fl/fl	1	1
31	EAE Cx3CR1CreERT2Ifngr1fl/fl	3.52908e-08	3.41763e-07	***
31	EAE	2.4239e-07	2.02726e-06	***
31	EAE CSF1R inhibition	1	1
31	EAE Cx3CR1CreERT2Ifnarfl/fl	0.523588	1
32	EAE	0.580631	1
32	EAE CSF1R inhibition	1	1
32	EAE Cx3CR1CreERT2Ifnarfl/fl	1	1
32	EAE Cx3CR1CreERT2Ifngr1fl/fl	1	1
33	EAE Cx3CR1CreERT2Ifngr1fl/fl	1.25265e-27	2.88109e-26	***
33	EAE Cx3CR1CreERT2Ifnarfl/fl	1.41855e-27	2.90015e-26	***
33	EAE	1	1
33	EAE CSF1R inhibition	1	1
34	EAE	0.580631	1
34	EAE CSF1R inhibition	1	1
34	EAE Cx3CR1CreERT2Ifnarfl/fl	1	1
34	EAE Cx3CR1CreERT2Ifngr1fl/fl	1	1
35	EAE	0.000436121	0.00258859	**
35	EAE Cx3CR1CreERT2Ifnarfl/fl	0.2405	0.762967
35	EAE CSF1R inhibition	1	1
35	EAE Cx3CR1CreERT2Ifngr1fl/fl	0.757066	1
36	EAE Cx3CR1CreERT2Ifngr1fl/fl	0.0158778	0.0749106
36	EAE	0.111685	0.437451
36	EAE Cx3CR1CreERT2Ifnarfl/fl	0.265311	0.800281
36	EAE CSF1R inhibition	1	1
38	EAE Cx3CR1CreERT2Ifngr1fl/fl	8.52282e-11	9.80124e-10	***
38	EAE Cx3CR1CreERT2Ifnarfl/fl	4.06108e-07	3.18931e-06	***
38	EAE	0.900915	1
38	EAE CSF1R inhibition	1	1
39	EAE	0.0693256	0.296649
39	EAE Cx3CR1CreERT2Ifngr1fl/fl	0.157986	0.528536
39	EAE CSF1R inhibition	0.998683	1
39	EAE Cx3CR1CreERT2Ifnarfl/fl	0.738295	1
40	EAE CSF1R inhibition	0	0	***
40	EAE	1	1
40	EAE Cx3CR1CreERT2Ifnarfl/fl	0.461718	1
40	EAE Cx3CR1CreERT2Ifngr1fl/fl	1	1
41	EAE CSF1R inhibition	0.0802193	0.335463
41	EAE	0.701546	1
41	EAE Cx3CR1CreERT2Ifnarfl/fl	0.986077	1
41	EAE Cx3CR1CreERT2Ifngr1fl/fl	0.55448	1
42	EAE	4.77934e-06	3.51759e-05	***
42	EAE CSF1R inhibition	1	1
42	EAE Cx3CR1CreERT2Ifnarfl/fl	0.695882	1
42	EAE Cx3CR1CreERT2Ifngr1fl/fl	1	1
43	EAE	0.0141693	0.0686093
43	EAE CSF1R inhibition	1	1
43	EAE Cx3CR1CreERT2Ifnarfl/fl	0.590793	1
43	EAE Cx3CR1CreERT2Ifngr1fl/fl	1	1
44	EAE	1.22069e-08	1.24782e-07	***
44	EAE Cx3CR1CreERT2Ifngr1fl/fl	0.130443	0.461568
44	EAE CSF1R inhibition	1	1
44	EAE Cx3CR1CreERT2Ifnarfl/fl	0.599785	1
45	EAE Cx3CR1CreERT2Ifngr1fl/fl	6.0168e-05	0.000381756	***
45	EAE	0.805476	1
45	EAE CSF1R inhibition	1	1
45	EAE Cx3CR1CreERT2Ifnarfl/fl	0.590793	1
47	EAE	0.0434896	0.190526
47	EAE CSF1R inhibition	0.99168	1
47	EAE Cx3CR1CreERT2Ifnarfl/fl	0.620167	1
47	EAE Cx3CR1CreERT2Ifngr1fl/fl	1	1
48	EAE	3.54929e-28	9.32957e-27	***
48	EAE CSF1R inhibition	1	1
48	EAE Cx3CR1CreERT2Ifnarfl/fl	1	1
48	EAE Cx3CR1CreERT2Ifngr1fl/fl	0.993434	1
49	EAE	9.7597e-06	6.65106e-05	***
49	EAE CSF1R inhibition	0.999995	1
49	EAE Cx3CR1CreERT2Ifnarfl/fl	0.412331	1
49	EAE Cx3CR1CreERT2Ifngr1fl/fl	0.989305	1
50	EAE	0.000478388	0.00275073	**
50	EAE CSF1R inhibition	1	1
50	EAE Cx3CR1CreERT2Ifnarfl/fl	0.757087	1
50	EAE Cx3CR1CreERT2Ifngr1fl/fl	1	1
51	EAE Cx3CR1CreERT2Ifngr1fl/fl	0.14919	0.50835
51	EAE	0.44201	1
51	EAE CSF1R inhibition	1	1
51	EAE Cx3CR1CreERT2Ifnarfl/fl	1	1
52	EAE	2.74915e-10	2.97555e-09	***
52	EAE CSF1R inhibition	1	1
52	EAE Cx3CR1CreERT2Ifnarfl/fl	0.643965	1
52	EAE Cx3CR1CreERT2Ifngr1fl/fl	0.808706	1
53	EAE	2.34822e-32	8.64144e-31	***
53	EAE CSF1R inhibition	1	1
53	EAE Cx3CR1CreERT2Ifnarfl/fl	0.98319	1
53	EAE Cx3CR1CreERT2Ifngr1fl/fl	0.965206	1
54	EAE	6.6482e-08	6.11635e-07	***
54	EAE Cx3CR1CreERT2Ifnarfl/fl	0.195832	0.632159
54	EAE Cx3CR1CreERT2Ifngr1fl/fl	0.284443	0.842604
54	EAE CSF1R inhibition	1	1

## Sheet: Sheet3
Days post injection	Cx3CR1WT/WTIfngr1flox/flox										Cx3CR1CreERT2/WTIfngr1flox/flox																	Cx3CR1WT/WTIfnarflox/flox											Cx3cr1creERT2/WTIfnarflox/flox
9	0	0	0	0	0	0	0	0	0		0	0	0	0	0	0	0	0	0	0	0	0	0	0	0	0	0	0	0	0	0	0	0	0	0	0	0	0	0	0	0	0	0	0	0	0	0	0	0
10	0	1	0	1	1	1	0	0	0		0	0	0	0	0	0	2	0	0	0	0	0	0	0	0	0	1	0	0	0	0	0	0	0	0	0	0	0	0	0	0	0	0	0	0	0	0	0	0
11	1	2	1	2	2	2.5	0	0	0		1	1	0	0	0	0	3	0	0	1	0	0	0	0	0	0.5	2	0	0	0	0	0	0	0	0	0	0	0	0	0	0	0	0	0	0	0	0	0	0
12	2	2.5	2	3.5	3	2.5	0.5	0	0.5		2.5	2	0	0	0	0	4	0	0	2	0	0	0	0	0	1	2	0	0	0	1	0	0	0	0	0	0	0	0	0	0	0	0	0	0	0	0	0	0
13	3	3.5	3.5	3.5	3	2.5	2	0	2		3.5	3.5	0	0	0	0	4	0	0.5	1	0	2.5	2.5	0	0	2	2.5	0	0	1	1.5	1.5	0	0	0	0	0	0	0	0	0	1	0	1	0	0	0	0	0
14	3.5	3.5	3.5	3.5	3	2.5	3	0.5	2.5		3.5	4	2.5	2	0	0	4	0	0	2.5	0	3.5	2.5	0	0	2	2.5	0	0	1	2	2	0	0	0	0	0	0	0	0.5	0	2	0	1.5	1	1	0	0	0
15	3.5	3.5	3	4	3	2	3.5	1	2		3.5	4	3.5	3	0	0	4	0	0	2	0	3.5	3	1	1	2	2.5	0	0.5	2	3	2.5	0	0	0	0	0	0	0	1	0	3	0	2	1	1.5	0	0	1
16	3	3.5	3.5	4	3	2	3.5	2	2		3	4	3.5	3.5	0	0	4	0	0	2	1	4	4	2	1.5	2	2.5	0	1	3	3	2.5	0	0	0	0	1	1.5	0	2	0	3	0.5	3	2	2	0	0	1.5
Area under the curve				Area under the curve
Cx3CR1WT/WTIfngr1flox/flox	Cx3CR1CreERT2/WTIfngr1flox/flox			Cx3CR1WT/WTIfnarflox/flox	Cx3cr1creERT2/WTIfnarflox/flox
14.5	15.5			0	0
17.75	16.5			1	2.5
14.75	7.75			5.5	0
19.5	6.75			9	7.5
16.5	0			7.25	0.25
14	0			0	6
10.75	23			0	3
2.5	0			0	3.5
8	0.5			0	0
	9.5			0.5	0
	0.5			0.75	1.75
	11.5
	10.3
	2
	1.75
	8.5
	13.75
Cx3CR1CreERT2/WTIfngr1flox/flox				Cx3cr1creERT2/WTIfnarflox/flox
vs				vs,
Cx3CR1WT/WTIfngr1flox/flox				Cx3CR1WT/WTIfnarflox/flox
Mann Whitney test				Mann Whitney test
P value	0.0259			P value	0.7382
Exact or approximate P value?	Exact			Exact or approximate P value?	Exact
P value summary	*			P value summary	ns
Significantly different (P < 0.05)?	Yes			Significantly different (P < 0.05)?	No
One- or two-tailed P value?	Two-tailed			One- or two-tailed P value?	Two-tailed
Sum of ranks in column A,B	162,5 , 188,5			Sum of ranks in column A,B	121 , 132
Mann-Whitney U	35.5			Mann-Whitney U	55
Difference between medians				Difference between medians
Median of column A	14,50, n=9			Median of column A	0,5000, n=11
Median of column B	7,750, n=17			Median of column B	1,750, n=11
Difference: Actual	-6.75			Difference: Actual	1.25
Difference: Hodges-Lehmann	-6.25			Difference: Hodges-Lehmann	0
