# Supplementary material for: A transcriptomic microglia taxonomy across mouse and human pathologies
Source: Nat Immunol. 2026 Mar 25;27(5):1066–80. doi: 10.1038/s41590-026-02472-z (PMC7618987; doi:10.1038/s41590-026-02472-z)
Supplement: Supplementary file 12 — Raw data and descriptive P values. [file 41590_2026_2472_MOESM12_ESM.xlsx]

## Sheet: Ext Data Figure 1C
Immune cell numbers in each context
Context	Microglia	CAM	MDM	cDC1	cDC2	pDC	Plasmablast	NK	CD8 TRM	CD8 Naive	CD4 TRM	Treg	MAIT	dnT
Controls	37136	878	1005	0	86	46	279	121	631	28	515	20	23	165
AD early	12144	211	416	0	2	4	0	42	110	10	127	2	15	14
AD late	6912	167	1026	0	13	1	1	30	70	2	28	0	7	8
PD	3732	36	62	1	0	2	0	6	78	2	93	3	6	18
HD	1125	31	93	0	1	2	0	5	11	5	19	0	1	4
ALS	5420	58	97	0	11	9	0	13	46	14	56	2	4	18
AGS	249	8	587	2	2	12	2	14	22	14	19	3	0	26
MS NAWM	3724	14	3	0	1	1	1	3	7	1	0	0	0	1
MS	2568	134	229	0	5	29	248	14	254	25	237	26	4	193
Hippocampal sclerosis	23982	530	30	0	15	14	0	12	93	9	78	4	4	14
FCD	16045	250	22	0	16	9	3	12	59	15	55	1	1	3
Oligodendroglioma 3	2543	199	400	0	60	18	37	42	155	21	339	29	22	42
Astrocytoma 4	2052	103	381	4	21	2	1	6	31	3	108	4	3	5
GBM	892	68	1215	468	24	45	9	11	52	8	78	15	0	34
GBM recurrence	83	58	1454	2	9	3	2	14	37	3	66	10	0	10
BMET (NSCLC)	103	51	7	1	4	5	10	2	8	0	22	2	1	6
Fetal brain	52	2	145	0	1	2	0	4	0	0	1	0	0	0
Total	118762	2798	7172	478	271	204	593	351	1664	160	1841	121	91	561
Descriptive statistics
Immune cell types	Context	k	n	K	N	pval	enrichment	perc in cluster	perc in context	p adj	stars
Microglia	AD early	12144	118762	13097	135067	2.53144e-79	1.05454	10.2255	92.7235	3.25922e-78	***
MDM	AD late	1026	7172	8265	135067	1.1058e-147	2.33783	14.3056	12.4138	2.27795e-146	***
MDM	AGS	587	7172	960	135067	0	11.5153	8.18461	61.1458	0	***
dnT	AGS	26	561	960	135067	1.1427e-13	6.52061	4.63458	2.70833	7.35615e-13	***
CD8 Naive	AGS	14	160	960	135067	1.35166e-11	12.3108	8.75	1.45833	7.52543e-11	***
pDC	AGS	12	204	960	135067	3.48842e-08	8.27616	5.88235	1.25	1.63322e-07	***
NK	AGS	14	351	960	135067	3.21329e-07	5.61176	3.9886	1.45833	1.32388e-06	***
Microglia	ALS	5420	118762	5748	135067	5.19414e-62	1.07239	4.56375	94.2937	5.9444e-61	***
MDM	Astrocytoma 4	381	7172	2724	135067	1.66927e-66	2.63407	5.31233	13.9868	2.02276e-65	***
CD4 TRM	Astrocytoma 4	108	1841	2724	135067	2.74572e-22	2.90879	5.86638	3.96476	2.26247e-21	***
CAM	Astrocytoma 4	103	2798	2724	135067	7.62091e-09	1.82529	3.6812	3.7812	4.02541e-08	***
cDC2	Astrocytoma 4	21	271	2724	135067	2.08684e-07	3.84231	7.74908	0.770925	8.77325e-07	***
Microglia	Controls	37136	118762	40933	135067	1.94219e-100	1.03179	31.2693	90.7239	2.85779e-99	***
Plasmablast	Controls	279	593	40933	135067	7.93332e-18	1.55248	47.0489	0.681602	5.83665e-17	***
CD8 TRM	Controls	631	1664	40933	135067	1.55209e-11	1.25127	37.9207	1.54154	8.41396e-11	***
Microglia	FCD	16045	118762	16491	135067	0	1.10653	13.5102	97.2955	0	***
MDM	Fetal brain	145	7172	207	135067	5.82889e-134	13.1919	2.02175	70.0483	1.00063e-132	***
MDM	GBM	1215	7172	2919	135067	0	7.83883	16.9409	41.6238	0	***
cDC1	GBM	468	478	2919	135067	0	45.3036	97.9079	16.0329	0	***
pDC	GBM	45	204	2919	135067	1.09321e-31	10.207	22.0588	1.54162	9.79137e-31	***
cDC2	GBM	24	271	2919	135067	8.18558e-09	4.09786	8.85609	0.822199	4.21557e-08	***
CD4 TRM	GBM	78	1841	2919	135067	2.85554e-08	1.96045	4.23683	2.67215	1.40057e-07	***
Treg	GBM	15	121	2919	135067	6.36561e-08	5.73616	12.3967	0.513875	2.85069e-07	***
dnT	GBM	34	561	2919	135067	1.16682e-07	2.80434	6.06061	1.16478	5.00758e-07	***
MDM	GBM recurrence	1454	7172	1751	135067	0	15.6382	20.2733	83.0383	0	***
CD4 TRM	GBM recurrence	66	1841	1751	135067	3.85392e-13	2.76537	3.58501	3.76927	2.40578e-12	***
Treg	GBM recurrence	10	121	1751	135067	4.50125e-06	6.37496	8.26446	0.571102	1.78319e-05	***
NK	GBM recurrence	14	351	1751	135067	0.000242819	3.07669	3.9886	0.799543	0.000877557	***
Microglia	Hippocampal Sclerosis	23982	118762	24785	135067	0	1.10044	20.1933	96.7601	0	***
CAM	Metastasis (lung)	51	2798	222	135067	1.60103e-37	11.0897	1.82273	22.973	1.73585e-36	***
CD4 TRM	Metastasis (lung)	22	1841	222	135067	7.63362e-13	7.27051	1.195	9.90991	4.62508e-12	***
Plasmablast	Metastasis (lung)	10	593	222	135067	7.00722e-08	10.2599	1.68634	4.5045	3.07125e-07	***
pDC	Metastasis (lung)	5	204	222	135067	2.46298e-05	14.912	2.45098	2.25225	9.39583e-05	***
Plasmablast	MS lesion	248	593	3966	135067	1.2044e-214	14.2427	41.8212	6.25315	3.54438e-213	***
dnT	MS lesion	193	561	3966	135067	1.37971e-147	11.7163	34.4029	4.86636	2.58383e-146	***
CD8 TRM	MS lesion	254	1664	3966	135067	2.64487e-103	5.19849	15.2644	6.40444	4.19111e-102	***
CD4 TRM	MS lesion	237	1841	3966	135067	5.19605e-81	4.38421	12.8734	5.97579	7.13591e-80	***
Treg	MS lesion	26	121	3966	135067	1.74957e-15	7.31787	21.4876	0.655572	1.2428e-14	***
pDC	MS lesion	29	204	3966	135067	3.0265e-12	4.84133	14.2157	0.731215	1.78131e-11	***
CD8 Naive	MS lesion	25	160	3966	135067	1.12693e-11	5.32129	15.625	0.630358	6.44852e-11	***
CAM	MS lesion	134	2798	3966	135067	4.05955e-08	1.631	4.78914	3.37872	1.85837e-07	***
Microglia	MS NAWM	3724	118762	3756	135067	5.57538e-162	1.1276	3.13568	99.148	1.27614e-160	***
CD4 TRM	Oligodendroglioma 3	339	1841	3907	135067	5.00093e-166	6.36578	18.4139	8.67673	1.28774e-164	***
CD8 TRM	Oligodendroglioma 3	155	1664	3907	135067	1.34723e-36	3.22021	9.3149	3.96724	1.38765e-35	***
MDM	Oligodendroglioma 3	400	7172	3907	135067	5.46745e-36	1.92808	5.57724	10.238	5.36331e-35	***
cDC2	Oligodendroglioma 3	60	271	3907	135067	7.38546e-35	7.65399	22.1402	1.53571	6.91548e-34	***
CAM	Oligodendroglioma 3	199	2798	3907	135067	1.78302e-30	2.45873	7.11222	5.09342	1.53042e-29	***
Treg	Oligodendroglioma 3	29	121	3907	135067	1.19392e-18	8.2855	23.9669	0.742257	9.1092e-18	***
NK	Oligodendroglioma 3	42	351	3907	135067	1.3405e-14	4.13664	11.9658	1.07499	9.08168e-14	***
MAIT	Oligodendroglioma 3	22	91	3907	135067	1.36666e-14	8.35771	24.1758	0.563092	9.08168e-14	***
CD8 Naive	Oligodendroglioma 3	21	160	3907	135067	9.37826e-09	4.53738	13.125	0.537497	4.712e-08	***
dnT	Oligodendroglioma 3	42	561	3907	135067	3.43672e-08	2.58817	7.48663	1.07499	1.63322e-07	***
Plasmablast	Oligodendroglioma 3	37	593	3907	135067	1.46603e-05	2.15701	6.23946	0.947018	5.69815e-05	***
pDC	Oligodendroglioma 3	18	204	3907	135067	3.17544e-05	3.05034	8.82353	0.460712	0.000118935	***
Microglia	PD	3732	118762	4039	135067	3.54583e-21	1.05085	3.14242	92.3991	2.80939e-20	***
CD4 TRM	PD	93	1841	4039	135067	1.08442e-06	1.68929	5.0516	2.30255	4.3802e-06	***
CD8 TRM	PD	78	1664	4039	135067	9.0136e-05	1.56753	4.6875	1.93117	0.000331572	***
NK	Fetal brain	4	351	207	135067	0.00220158	7.43587	1.1396	1.93237	0.00731494	**
CAM	GBM recurrence	58	2798	1751	135067	0.000427286	1.59898	2.07291	3.31239	0.00149188	**
CD8 TRM	GBM recurrence	37	1664	1751	135067	0.00135738	1.71519	2.22356	2.11308	0.00458392	**
MDM	HD	93	7172	1297	135067	0.00240456	1.35037	1.29671	7.17039	0.00786251	**
dnT	Metastasis (lung)	6	561	222	135067	0.000364425	6.50706	1.06952	2.7027	0.00129434	**
cDC2	Metastasis (lung)	4	271	222	135067	0.00110815	8.98022	1.47601	1.8018	0.00380465	**
CD8 TRM	AGS	22	1664	960	135067	0.00474688	1.86015	1.32212	2.29167	0.015279	*
CD8 Naive	ALS	14	160	5748	135067	0.00873591	2.05608	8.75	0.243563	0.0268596	*
CD8 TRM	GBM	52	1664	2919	135067	0.00613528	1.44599	3.125	1.78143	0.0194441	*
cDC2	GBM recurrence	9	271	1751	135067	0.00952867	2.56175	3.32103	0.513992	0.0288663	*
CD8 TRM	Metastasis (lung)	8	1664	222	135067	0.00668973	2.92505	0.480769	3.6036	0.0208801	*
MAIT	AD early	15	91	13097	135067	0.028605	1.69992	16.4835	0.11453	0.081842
NK	AD early	42	351	13097	135067	0.091554	1.23401	11.9658	0.320684	0.238736
CD8 Naive	AD early	10	160	13097	135067	0.953576	0.644551	6.25	0.0763534	1
Treg	AD early	2	121	13097	135067	0.999939	0.17046	1.65289	0.0152707	1
CAM	AD early	211	2798	13097	135067	0.999975	0.7777	7.5411	1.61106	1
CD4 TRM	AD early	127	1841	13097	135067	0.999992	0.711422	6.89842	0.969688	1
CD8 TRM	AD early	110	1664	13097	135067	0.999997	0.681737	6.61058	0.839887	1
pDC	AD early	4	204	13097	135067	0.999998	0.202212	1.96078	0.0305413	1
cDC2	AD early	2	271	13097	135067	1	0.0761094	0.738007	0.0152707	1
dnT	AD early	14	561	13097	135067	1	0.257361	2.49554	0.106895	1
MDM	AD early	416	7172	13097	135067	1	0.598178	5.80033	3.1763	1
NK	AD late	30	351	8265	135067	0.0418906	1.39676	8.54701	0.362976	0.116614
MAIT	AD late	7	91	8265	135067	0.322481	1.25708	7.69231	0.0846945	0.705404
CAM	AD late	167	2798	8265	135067	0.642872	0.975383	5.96855	2.02057	1
cDC2	AD late	13	271	8265	135067	0.851065	0.783936	4.79705	0.15729	1
CD8 Naive	AD late	2	160	8265	135067	0.999534	0.204276	1.25	0.0241984	1
CD8 TRM	AD late	70	1664	8265	135067	0.999767	0.687466	4.20673	0.846945	1
pDC	AD late	1	204	8265	135067	0.999997	0.0801081	0.490196	0.0120992	1
dnT	AD late	8	561	8265	135067	1	0.233042	1.42602	0.0967937	1
Microglia	AD late	6912	118762	8265	135067	1	0.951114	5.82004	83.6298	1
Plasmablast	AD late	1	593	8265	135067	1	0.0275583	0.168634	0.0120992	1
CD4 TRM	AD late	28	1841	8265	135067	1	0.248548	1.52091	0.338778	1
Treg	AGS	3	121	960	135067	0.0557183	3.4883	2.47934	0.3125	0.149065
CD4 TRM	AGS	19	1841	960	135067	0.0711713	1.45204	1.03205	1.97917	0.187965
cDC2	AGS	2	271	960	135067	0.574825	1.03834	0.738007	0.208333	1
cDC1	AGS	2	478	960	135067	0.854317	0.588681	0.41841	0.208333	1
Plasmablast	AGS	2	593	960	135067	0.924099	0.474519	0.337268	0.208333	1
CAM	AGS	8	2798	960	135067	0.999257	0.402272	0.285919	0.833333	1
Microglia	AGS	249	118762	960	135067	1	0.294985	0.209663	25.9375	1
pDC	ALS	9	204	5748	135067	0.503793	1.03668	4.41176	0.156576	1
MAIT	ALS	4	91	5748	135067	0.545149	1.03288	4.3956	0.0695894	1
cDC2	ALS	11	271	5748	135067	0.605908	0.953797	4.05904	0.191371	1
NK	ALS	13	351	5748	135067	0.732857	0.870299	3.7037	0.226166	1
dnT	ALS	18	561	5748	135067	0.914094	0.753949	3.20856	0.313152	1
Treg	ALS	2	121	5748	135067	0.966987	0.388398	1.65289	0.0347947	1
CD4 TRM	ALS	56	1841	5748	135067	0.99726	0.714771	3.04183	0.974252	1
CD8 TRM	ALS	46	1664	5748	135067	0.999482	0.649587	2.76442	0.800278	1
CAM	ALS	58	2798	5748	135067	1	0.487094	2.07291	1.00905	1
MDM	ALS	97	7172	5748	135067	1	0.317807	1.35248	1.68754	1
Treg	Astrocytoma 4	4	121	2724	135067	0.228468	1.63914	3.30579	0.146843	0.528815
MAIT	Astrocytoma 4	3	91	2724	135067	0.27836	1.63464	3.2967	0.110132	0.617178
CD8 Naive	Astrocytoma 4	3	160	2724	135067	0.628402	0.929701	1.875	0.110132	1
CD8 TRM	Astrocytoma 4	31	1664	2724	135067	0.697443	0.923742	1.86298	1.13803	1
NK	Astrocytoma 4	6	351	2724	135067	0.712234	0.847591	1.7094	0.220264	1
pDC	Astrocytoma 4	2	204	2724	135067	0.918711	0.486118	0.980392	0.0734214	1
cDC1	Astrocytoma 4	4	478	2724	135067	0.987325	0.414929	0.83682	0.146843	1
dnT	Astrocytoma 4	5	561	2724	135067	0.988525	0.441926	0.891266	0.183554	1
Plasmablast	Astrocytoma 4	1	593	2724	135067	0.999994	0.0836156	0.168634	0.0367107	1
Microglia	Astrocytoma 4	2052	118762	2724	135067	1	0.856726	1.72783	75.3304	1
NK	Controls	121	351	40933	135067	0.0514358	1.13751	34.4729	0.295605	0.141277
CAM	Controls	878	2798	40933	135067	0.109929	1.03543	31.3796	2.14497	0.279573
cDC2	Controls	86	271	40933	135067	0.325307	1.04714	31.7343	0.210099	0.705404
dnT	Controls	165	561	40933	135067	0.692581	0.970503	29.4118	0.403098	1
MAIT	Controls	23	91	40933	135067	0.877956	0.833992	25.2747	0.0561894	1
CD4 TRM	Controls	515	1841	40933	135067	0.987158	0.923058	27.9739	1.25815	1
pDC	Controls	46	204	40933	135067	0.994626	0.744052	22.549	0.112379	1
Treg	Controls	20	121	40933	135067	0.999834	0.545406	16.5289	0.0488603	1
CD8 Naive	Controls	28	160	40933	135067	0.999927	0.577449	17.5	0.0684045	1
MDM	Controls	1005	7172	40933	135067	1	0.462383	14.0128	2.45523	1
CD8 Naive	FCD	15	160	16491	135067	0.891556	0.767845	9.375	0.0909587	1
cDC2	FCD	16	271	16491	135067	0.999823	0.483563	5.90406	0.0970226	1
pDC	FCD	9	204	16491	135067	0.999964	0.361339	4.41176	0.0545752	1
MAIT	FCD	1	91	16491	135067	0.999993	0.0900038	1.0989	0.00606391	1
Treg	FCD	1	121	16491	135067	1	0.0676888	0.826446	0.00606391	1
CAM	FCD	250	2798	16491	135067	1	0.731804	8.93495	1.51598	1
NK	FCD	12	351	16491	135067	1	0.280012	3.4188	0.072767	1
MDM	FCD	22	7172	16491	135067	1	0.0251238	0.306748	0.133406	1
Plasmablast	FCD	3	593	16491	135067	1	0.0414351	0.505902	0.0181917	1
CD8 TRM	FCD	59	1664	16491	135067	1	0.290403	3.54567	0.357771	1
CD4 TRM	FCD	55	1841	16491	135067	1	0.244687	2.98751	0.333515	1
dnT	FCD	3	561	16491	135067	1	0.0437986	0.534759	0.0181917	1
pDC	Fetal brain	2	204	207	135067	0.0395479	6.39704	0.980392	0.966184	0.111601
cDC2	Fetal brain	1	271	207	135067	0.340361	2.40774	0.369004	0.483092	0.729588
CAM	Fetal brain	2	2798	207	135067	0.929545	0.466403	0.0714796	0.966184	1
CD4 TRM	Fetal brain	1	1841	207	135067	0.941753	0.354426	0.0543183	0.483092	1
Microglia	Fetal brain	52	118762	207	135067	1	0.285696	0.043785	25.1208	1
CD8 Naive	GBM	8	160	2919	135067	0.0236586	2.31358	5	0.274066	0.0686433
NK	GBM	11	351	2919	135067	0.1426	1.45011	3.1339	0.376841	0.34971
CAM	GBM	68	2798	2919	135067	0.17694	1.12454	2.43031	2.32956	0.423832
Plasmablast	GBM	9	593	2919	135067	0.894587	0.702268	1.51771	0.308325	1
Microglia	GBM	892	118762	2919	135067	1	0.347538	0.751082	30.5584	1
dnT	GBM recurrence	10	561	1751	135067	0.196578	1.37499	1.78253	0.571102	0.46546
CD8 Naive	GBM recurrence	3	160	1751	135067	0.343544	1.44632	1.875	0.171331	0.729588
pDC	GBM recurrence	3	204	1751	135067	0.493883	1.13437	1.47059	0.171331	1
cDC1	GBM recurrence	2	478	1751	135067	0.985884	0.322749	0.41841	0.11422	1
Plasmablast	GBM recurrence	2	593	1751	135067	0.996218	0.260159	0.337268	0.11422	1
Microglia	GBM recurrence	83	118762	1751	135067	1	0.0539093	0.0698877	4.74015	1
CD8 Naive	HD	5	160	1297	135067	0.0196798	3.25431	3.125	0.385505	0.0579148
CAM	HD	31	2798	1297	135067	0.233659	1.15378	1.10793	2.39013	0.534818
NK	HD	5	351	1297	135067	0.249637	1.48345	1.4245	0.385505	0.565113
CD4 TRM	HD	19	1841	1297	135067	0.407328	1.07475	1.03205	1.46492	0.85622
pDC	HD	2	204	1297	135067	0.584243	1.02096	0.980392	0.154202	1
MAIT	HD	1	91	1297	135067	0.584535	1.14437	1.0989	0.077101	1
dnT	HD	4	561	1297	135067	0.787136	0.742517	0.713012	0.308404	1
Microglia	HD	1125	118762	1297	135067	0.91239	0.986471	0.947273	86.7386	1
CD8 TRM	HD	11	1664	1297	135067	0.924127	0.688412	0.661058	0.848111	1
cDC2	HD	1	271	1297	135067	0.927016	0.384273	0.369004	0.077101	1
CAM	Hippocampal Sclerosis	530	2798	24785	135067	0.213417	1.03226	18.9421	2.13839	0.499589
MAIT	Hippocampal Sclerosis	4	91	24785	135067	0.999984	0.23954	4.3956	0.0161388	1
pDC	Hippocampal Sclerosis	14	204	24785	135067	0.999999	0.373988	6.86275	0.0564858	1
CD8 Naive	Hippocampal Sclerosis	9	160	24785	135067	0.999999	0.306537	5.625	0.0363123	1
Treg	Hippocampal Sclerosis	4	121	24785	135067	1	0.18015	3.30579	0.0161388	1
cDC2	Hippocampal Sclerosis	15	271	24785	135067	1	0.301635	5.53506	0.0605205	1
MDM	Hippocampal Sclerosis	30	7172	24785	135067	1	0.0227951	0.418293	0.121041	1
NK	Hippocampal Sclerosis	12	351	24785	135067	1	0.186309	3.4188	0.0484164	1
CD8 TRM	Hippocampal Sclerosis	93	1664	24785	135067	1	0.304572	5.58894	0.375227	1
CD4 TRM	Hippocampal Sclerosis	78	1841	24785	135067	1	0.230888	4.23683	0.314706	1
dnT	Hippocampal Sclerosis	14	561	24785	135067	1	0.135996	2.49554	0.0564858	1
Treg	Metastasis (lung)	2	121	222	135067	0.017174	10.0564	1.65289	0.900901	0.0512732
NK	Metastasis (lung)	2	351	222	135067	0.114067	3.46672	0.569801	0.900901	0.286559
MAIT	Metastasis (lung)	1	91	222	135067	0.139071	6.68582	1.0989	0.45045	0.345164
cDC1	Metastasis (lung)	1	478	222	135067	0.545107	1.27282	0.209205	0.45045	1
MDM	Metastasis (lung)	7	7172	222	135067	0.952956	0.593819	0.0976018	3.15315	1
Microglia	Metastasis (lung)	103	118762	222	135067	1	0.527662	0.0867281	46.3964	1
MDM	MS lesion	229	7172	3966	135067	0.100109	1.08741	3.19297	5.77408	0.25778
NK	MS lesion	14	351	3966	135067	0.155405	1.35837	3.9886	0.353001	0.376629
MAIT	MS lesion	4	91	3966	135067	0.278629	1.49698	4.3956	0.100857	0.617178
cDC2	MS lesion	5	271	3966	135067	0.90155	0.628344	1.84502	0.126072	1
Microglia	MS lesion	2568	118762	3966	135067	1	0.7364	2.16231	64.7504	1
CD8 Naive	MS NAWM	1	160	3756	135067	0.989057	0.224752	0.625	0.0266241	1
pDC	MS NAWM	1	204	3756	135067	0.996842	0.176276	0.490196	0.0266241	1
NK	MS NAWM	3	351	3756	135067	0.996947	0.307353	0.854701	0.0798722	1
cDC2	MS NAWM	1	271	3756	135067	0.999524	0.132695	0.369004	0.0266241	1
dnT	MS NAWM	1	561	3756	135067	1	0.0641004	0.178253	0.0266241	1
Plasmablast	MS NAWM	1	593	3756	135067	1	0.0606414	0.168634	0.0266241	1
CD8 TRM	MS NAWM	7	1664	3756	135067	1	0.151275	0.420673	0.186368	1
CAM	MS NAWM	14	2798	3756	135067	1	0.17993	0.500357	0.372737	1
MDM	MS NAWM	3	7172	3756	135067	1	0.015042	0.0418293	0.0798722	1
Microglia	Oligodendroglioma 3	2543	118762	3907	135067	1	0.740244	2.14126	65.0883	1
MAIT	PD	6	91	4039	135067	0.0555641	2.20488	6.59341	0.148552	0.149065
dnT	PD	18	561	4039	135067	0.414028	1.07296	3.20856	0.445655	0.861512
Treg	PD	3	121	4039	135067	0.704925	0.829108	2.47934	0.0742758	1
NK	PD	6	351	4039	135067	0.952121	0.571636	1.7094	0.148552	1
CD8 Naive	PD	2	160	4039	135067	0.954	0.418009	1.25	0.0495172	1
pDC	PD	2	204	4039	135067	0.985162	0.32785	0.980392	0.0495172	1
cDC1	PD	1	478	4039	135067	1	0.0699596	0.209205	0.0247586	1
CAM	PD	36	2798	4039	135067	1	0.430259	1.28663	0.89131	1
MDM	PD	62	7172	4039	135067	1	0.289086	0.864473	1.53503	1

## Sheet: Ext Data Figure 1D
Immune cell type	gene	p_val	avg_log2FC	pct.1	pct.2	p_val_adj
Microglia	SYNDIG1	0	2.46728	0.839	0.259	0
Microglia	P2RY12	0	3.59519	0.691	0.115	0
Microglia	NAV3	0	2.54088	0.839	0.269	0
Microglia	FRMD4A	1.82133e-306	1.53073	0.982	0.62	1.083e-301
Microglia	ST6GALNAC3	1.86091e-274	2.07396	0.834	0.316	1.10653e-269
Microglia	SRGAP2	4.17098e-258	1.41404	0.943	0.562	2.48015e-253
Microglia	RASGEF1C	1.67935e-247	2.90841	0.654	0.143	9.98574e-243
Microglia	MEF2C	3.46583e-240	1.47794	0.936	0.567	2.06085e-235
Microglia	PLXDC2	1.42549e-230	1.14626	0.995	0.687	8.47624e-226
Microglia	HS3ST4	5.70284e-223	2.19126	0.676	0.196	3.39102e-218
Microglia	AC008691.1	5.27338e-220	3.41534	0.552	0.09	3.13566e-215
Microglia	SORL1	2.06483e-216	1.48673	0.88	0.482	1.22779e-211
Microglia	APBB1IP	3.943e-212	1.47492	0.889	0.574	2.34458e-207
Microglia	DLEU1	6.35828e-212	1.56106	0.877	0.498	3.78076e-207
Microglia	FOXP2	2.88223e-208	2.33389	0.623	0.156	1.71383e-203
Microglia	MEF2A	2.06803e-204	1.18184	0.952	0.668	1.22969e-199
Microglia	EPB41L2	1.96062e-200	1.34662	0.902	0.498	1.16582e-195
Microglia	ST6GAL1	2.01646e-197	1.29524	0.9	0.599	1.19903e-192
Microglia	ITPR2	1.73619e-195	1.25422	0.925	0.662	1.03237e-190
Microglia	KCNQ3	3.93252e-181	1.2796	0.859	0.425	2.33835e-176
Microglia	ADAM28	1.03555e-173	1.32892	0.821	0.408	6.15761e-169
Microglia	LINC02712	2.32782e-172	3.65555	0.432	0.054	1.38417e-167
Microglia	CX3CR1	4.16854e-172	3.42918	0.455	0.066	2.4787e-167
Microglia	CYFIP1	6.77423e-172	1.52811	0.772	0.381	4.02809e-167
Microglia	CPED1	3.42283e-160	1.95782	0.598	0.209	2.03528e-155
Microglia	DOCK8	8.38846e-160	1.0841	0.918	0.696	4.98794e-155
Microglia	ARHGAP24	1.42304e-159	1.09404	0.93	0.578	8.46169e-155
Microglia	LINC02232	1.26106e-158	2.66906	0.465	0.101	7.49852e-154
Microglia	LNCAROD	5.2677e-153	1.49442	0.747	0.342	3.13228e-148
Microglia	KBTBD12	1.07478e-152	3.30325	0.371	0.053	6.39087e-148
Microglia	KHDRBS3	2.77395e-152	2.5002	0.506	0.123	1.64945e-147
Microglia	LINC01374	5.75793e-151	1.65587	0.673	0.293	3.42378e-146
Microglia	A2M	1.28213e-149	2.03742	0.581	0.203	7.62381e-145
Microglia	ARHGAP22	4.31139e-142	1.39501	0.755	0.362	2.56364e-137
Microglia	DSCAM	2.85271e-139	1.79659	0.644	0.237	1.69628e-134
Microglia	DPYD	4.60346e-136	-1.62798	0.27	0.643	2.73731e-131
Microglia	ABCC4	9.43657e-135	1.37035	0.723	0.334	5.61117e-130
Microglia	LINC01141	4.21774e-134	2.7654	0.4	0.075	2.50795e-129
Microglia	IQGAP2	4.6642e-134	-3.22833	0.079	0.406	2.77342e-129
Microglia	LPCAT2	6.40009e-132	1.51376	0.65	0.284	3.80562e-127
Microglia	LRRK1	9.5576e-132	1.73269	0.639	0.281	5.68314e-127
Microglia	CSF1R	3.85011e-129	1.53457	0.621	0.27	2.28935e-124
Microglia	LINC02798	8.60693e-129	1.70762	0.606	0.239	5.11785e-124
Microglia	BHLHE41	1.13027e-125	1.7823	0.536	0.188	6.72082e-121
Microglia	TLN2	2.03265e-125	1.67385	0.598	0.22	1.20865e-120
Microglia	SHTN1	2.9471e-125	1.50412	0.661	0.304	1.7524e-120
Microglia	IL6ST	9.04059e-124	1.69957	0.63	0.28	5.37572e-119
Microglia	C3	1.64415e-121	1.24254	0.663	0.269	9.77646e-117
Microglia	SFMBT2	1.27689e-118	0.958411	0.924	0.726	7.59265e-114
Microglia	LRMDA	1.96459e-118	0.773601	0.98	0.666	1.16818e-113
Microglia	ATP8B4	1.83788e-113	1.10163	0.762	0.42	1.09284e-108
Microglia	LHFPL2	2.3006e-113	1.20624	0.699	0.345	1.36799e-108
Microglia	PALD1	6.56347e-112	1.02652	0.702	0.347	3.90277e-107
Microglia	DOCK4	1.49249e-108	0.685444	0.985	0.689	8.87466e-104
Microglia	MCF2L	5.46118e-107	1.48329	0.485	0.181	3.24733e-102
Microglia	BLNK	1.11919e-106	1.85239	0.544	0.202	6.65491e-102
Microglia	MAP4K4	1.79364e-103	1.12665	0.73	0.453	1.06654e-98
Microglia	IFNGR1	2.3166e-103	1.67815	0.581	0.258	1.3775e-98
Microglia	HDAC9	3.52014e-103	1.15145	0.71	0.39	2.09315e-98
Microglia	OXR1	2.17232e-102	1.31891	0.656	0.349	1.29171e-97
Microglia	LINC02642	5.75644e-102	2.8516	0.304	0.058	3.42289e-97
Microglia	LY86	1.06673e-101	1.82814	0.508	0.182	6.34297e-97
Microglia	AC087564.1	3.15588e-101	2.44847	0.365	0.081	1.87655e-96
Microglia	RASSF8	7.23835e-101	1.91669	0.459	0.153	4.30407e-96
Microglia	SOCS6	1.14775e-100	1.89843	0.533	0.193	6.82476e-96
Microglia	MAML3	2.1337e-100	0.905731	0.798	0.487	1.26874e-95
Microglia	SDK1	3.22487e-93	1.21583	0.6	0.272	1.91757e-88
Microglia	IQGAP1	5.73051e-93	-2.625	0.074	0.319	3.40747e-88
Microglia	DLEU7	6.4831e-93	2.13634	0.364	0.11	3.85498e-88
Microglia	NAMPT	9.43162e-92	-3.06171	0.107	0.378	5.60823e-87
Microglia	LPAR6	2.91142e-91	1.16146	0.633	0.32	1.73119e-86
Microglia	UBE2E2	7.94789e-91	0.884568	0.804	0.52	4.72597e-86
Microglia	TMEM156	1.04629e-90	1.61866	0.466	0.185	6.22143e-86
Microglia	TBXAS1	4.95693e-90	0.909799	0.792	0.482	2.94749e-85
Microglia	CYTH1	1.72739e-88	-1.68491	0.27	0.526	1.02714e-83
Microglia	AL357522.1	2.13797e-88	2.20912	0.35	0.093	1.27128e-83
Microglia	GRID2	2.39444e-88	2.1009	0.487	0.215	1.42378e-83
Microglia	NUDT3	1.83987e-87	1.27857	0.7	0.396	1.09402e-82
Microglia	APPL2	2.9587e-86	1.45407	0.554	0.266	1.7593e-81
Microglia	AC025569.1	1.71349e-84	2.23068	0.312	0.08	1.01888e-79
Microglia	AC120193.1	3.35968e-84	1.56183	0.428	0.167	1.99773e-79
Microglia	SIPA1L2	1.93565e-82	1.03755	0.652	0.345	1.15097e-77
Microglia	RTTN	2.51023e-82	1.92753	0.476	0.199	1.49263e-77
Microglia	TANC1	4.40679e-82	2.06767	0.353	0.102	2.62036e-77
Microglia	SYK	5.6949e-82	1.16603	0.641	0.344	3.3863e-77
Microglia	NRIP1	6.24678e-82	1.17222	0.572	0.305	3.71446e-77
Microglia	SLC8A1	5.17269e-80	0.675992	0.861	0.552	3.07579e-75
Microglia	UTRN	6.20425e-80	-1.4072	0.372	0.605	3.68917e-75
Microglia	AC079015.1	8.63981e-78	2.18884	0.341	0.093	5.13741e-73
Microglia	RASAL2	7.33067e-75	1.16692	0.587	0.295	4.35897e-70
Microglia	DIP2B	1.21993e-74	0.887052	0.684	0.441	7.25394e-70
Microglia	MICOS10	3.61416e-74	2.17508	0.353	0.114	2.14905e-69
Microglia	AL163541.1	4.10466e-74	1.23632	0.564	0.269	2.44071e-69
Microglia	FAM149A	1.43494e-73	1.20291	0.491	0.21	8.53244e-69
Microglia	TIAM1	1.71587e-73	1.39928	0.463	0.194	1.02029e-68
Microglia	FNBP1	1.95272e-73	-1.63691	0.26	0.483	1.16113e-68
Microglia	XACT	2.68428e-73	1.76501	0.333	0.108	1.59612e-68
Microglia	BMP2K	1.62071e-72	0.836988	0.764	0.486	9.63707e-68
Microglia	ANKRD44	1.94422e-71	0.665913	0.834	0.657	1.15607e-66
Microglia	DIAPH2	1.91114e-70	0.952576	0.761	0.509	1.1364e-65
Microglia	TBC1D4	2.16807e-70	1.28858	0.487	0.225	1.28918e-65
Microglia	GAREM1	5.19391e-70	1.65816	0.376	0.142	3.08841e-65
Microglia	ACSL1	1.47692e-69	-2.00425	0.25	0.461	8.78206e-65
Microglia	NAV2	9.21226e-69	1.54943	0.453	0.195	5.47779e-64
Microglia	RYR1	3.18392e-68	1.06115	0.493	0.248	1.89322e-63
Microglia	ENTPD1	8.64219e-68	1.11488	0.592	0.309	5.13882e-63
Microglia	CBLB	6.10779e-67	-2.67586	0.145	0.356	3.63181e-62
Microglia	LPAR1	1.51095e-66	1.85329	0.364	0.116	8.98442e-62
Microglia	SLC1A3	5.31276e-66	0.764668	0.847	0.558	3.15907e-61
Microglia	MTHFD1L	1.74873e-64	0.986836	0.613	0.337	1.03983e-59
Microglia	FOXP1	2.34286e-64	-1.28938	0.279	0.498	1.39311e-59
Microglia	AL392172.1	5.88024e-63	1.46571	0.392	0.148	3.49651e-58
Microglia	MRC2	6.338e-63	1.34729	0.318	0.118	3.7687e-58
Microglia	CHD9	1.13192e-62	0.829332	0.711	0.482	6.73065e-58
Microglia	CACNA1A	1.41135e-62	1.47392	0.338	0.139	8.39218e-58
Microglia	SH3RF3	1.90224e-62	0.548314	0.68	0.411	1.13111e-57
Microglia	MEF2C-AS1	2.4751e-62	1.43347	0.373	0.159	1.47174e-57
Microglia	CTTNBP2	1.28026e-61	1.22799	0.469	0.215	7.61266e-57
Microglia	USP53	1.62843e-61	1.12053	0.519	0.281	9.683e-57
Microglia	ITM2B	1.80502e-61	1.04676	0.562	0.333	1.0733e-56
Microglia	HTRA1	1.84945e-61	1.43907	0.361	0.135	1.09972e-56
Microglia	NEAT1	2.88274e-61	-1.01251	0.891	0.91	1.71414e-56
Microglia	TENM4	5.6866e-61	1.35523	0.397	0.163	3.38136e-56
Microglia	SPECC1	5.91861e-60	1.20345	0.487	0.236	3.51932e-55
Microglia	KLHL5	7.7419e-60	1.09279	0.484	0.266	4.60349e-55
Microglia	PICALM	4.6666e-59	0.741875	0.819	0.642	2.77485e-54
Microglia	SIPA1L1	6.01134e-59	-1.73883	0.314	0.538	3.57446e-54
Microglia	MAP3K5	9.67103e-59	0.988907	0.626	0.385	5.75059e-54
Microglia	HIVEP2	4.00832e-58	-2.26462	0.099	0.304	2.38343e-53
Microglia	RIN2	4.41529e-58	0.979613	0.514	0.276	2.62542e-53
Microglia	ARHGAP12	3.70697e-57	1.17369	0.562	0.306	2.20424e-52
Microglia	SLC9A9	9.97975e-57	0.557218	0.803	0.544	5.93416e-52
Microglia	HSP90AA1	2.00983e-56	-1.94921	0.312	0.509	1.19508e-51
Microglia	SLCO2B1	3.13844e-56	0.776291	0.678	0.386	1.86618e-51
Microglia	ZFHX3	3.22499e-56	0.631818	0.747	0.479	1.91764e-51
Microglia	B3GNT5	9.63167e-56	1.20656	0.391	0.184	5.72719e-51
Microglia	CTTNBP2NL	4.78507e-55	1.20892	0.432	0.212	2.8453e-50
Microglia	ELMO1	8.84215e-54	0.521006	0.919	0.774	5.25772e-49
Microglia	MIS18BP1	1.63632e-53	1.24911	0.472	0.236	9.7299e-49
Microglia	B2M	2.29787e-53	-1.59311	0.312	0.502	1.36636e-48
Microglia	USP6NL	3.89942e-53	1.19522	0.492	0.241	2.31867e-48
Microglia	MAML2	4.44274e-53	0.573008	0.845	0.658	2.64174e-48
Microglia	MARCHF3	5.1093e-53	1.08008	0.418	0.197	3.03809e-48
Microglia	ARHGAP18	1.0092e-52	-1.66559	0.18	0.364	6.00089e-48
Microglia	CSGALNACT1	2.07392e-52	0.808092	0.681	0.415	1.2332e-47
Microglia	SRGAP2B	2.57309e-52	1.46422	0.36	0.152	1.53001e-47
Microglia	SPRED1	3.84653e-52	0.643209	0.573	0.308	2.28722e-47
Microglia	TNFAIP8	1.23904e-51	-2.1084	0.124	0.322	7.36761e-47
Microglia	FMNL3	3.78964e-51	0.743371	0.593	0.344	2.25339e-46
Microglia	ATXN1	8.77883e-50	-0.972633	0.491	0.646	5.22007e-45
Microglia	CACNA1D	1.5624e-49	1.34429	0.349	0.143	9.29032e-45
Microglia	MARCHF1	3.76428e-49	0.742303	0.526	0.307	2.23832e-44
Microglia	ALOX5	4.37639e-49	0.959733	0.453	0.245	2.60229e-44
Microglia	LITAF	5.21463e-49	-1.96002	0.127	0.304	3.10072e-44
Microglia	IRAG2	5.21474e-49	1.30464	0.37	0.167	3.10079e-44
Microglia	MAF	1.16044e-48	1.22849	0.41	0.191	6.90021e-44
Microglia	ARID5B	2.15711e-48	-1.72702	0.16	0.339	1.28266e-43
Microglia	ABR	3.25062e-48	0.407909	0.766	0.555	1.93288e-43
Microglia	RAPGEF6	9.37573e-48	0.754247	0.548	0.373	5.575e-43
Microglia	MIR99AHG	3.58781e-47	0.861733	0.525	0.3	2.13338e-42
Microglia	WDFY4	7.47953e-46	1.01709	0.524	0.282	4.44748e-41
Microglia	PLD1	9.06489e-46	1.30597	0.317	0.14	5.39016e-41
Microglia	FGD2	9.12564e-46	1.13296	0.393	0.202	5.42629e-41
Microglia	PCNX2	1.05943e-45	0.851015	0.604	0.368	6.29957e-41
Microglia	TTC28	1.37091e-45	0.973188	0.461	0.258	8.15169e-41
Microglia	ENTPD1-AS1	4.54773e-45	1.1462	0.384	0.198	2.70417e-40
Microglia	RGS10	4.77816e-45	1.17718	0.419	0.201	2.84119e-40
Microglia	PSMA1	9.72231e-45	0.908016	0.469	0.263	5.78108e-40
Microglia	NCKAP5	9.7362e-45	0.583505	0.483	0.26	5.78934e-40
Microglia	PITPNC1	9.80752e-45	-2.06751	0.179	0.359	5.83175e-40
Microglia	HIF1A	9.96182e-45	-1.52957	0.35	0.527	5.9235e-40
Microglia	DISC1	8.74165e-44	0.605816	0.791	0.57	5.19796e-39
Microglia	INPP5D	1.09617e-43	0.579195	0.76	0.566	6.51804e-39
Microglia	SYTL3	3.30265e-43	-1.94135	0.191	0.372	1.96382e-38
Microglia	JARID2	3.96231e-43	-1.26801	0.31	0.479	2.35607e-38
Microglia	AIG1	1.18653e-42	1.26251	0.321	0.152	7.05534e-38
Microglia	SUZ12P1	2.49856e-42	0.95312	0.455	0.257	1.48569e-37
Microglia	RNASET2	7.04368e-42	0.766774	0.53	0.318	4.18831e-37
Microglia	GNB4	1.34043e-41	0.974658	0.456	0.243	7.97044e-37
Microglia	SPTLC2	1.54346e-41	0.767638	0.492	0.319	9.1777e-37
Microglia	BIN1	2.02782e-41	1.01358	0.348	0.169	1.20578e-36
Microglia	SMCHD1	3.61219e-41	-1.36797	0.321	0.486	2.14788e-36
Microglia	KCNIP1	1.37273e-40	1.10687	0.364	0.163	8.16251e-36
Microglia	UVRAG	1.61273e-40	0.688849	0.594	0.406	9.5896e-36
Microglia	IL13RA1	1.9082e-40	1.13898	0.427	0.212	1.13465e-35
Microglia	LYST	3.05863e-40	0.67675	0.503	0.315	1.81872e-35
Microglia	DPYSL2	4.93012e-40	0.95092	0.349	0.183	2.93155e-35
Microglia	SDCCAG8	4.94953e-40	0.652765	0.647	0.447	2.94309e-35
Microglia	OTULINL	8.83678e-40	1.15327	0.34	0.162	5.25452e-35
Microglia	MKNK1	1.03674e-39	0.902036	0.469	0.277	6.16466e-35
Microglia	TAB2	1.85688e-39	0.775028	0.561	0.374	1.10414e-34
Microglia	QKI	2.32701e-39	0.360707	0.89	0.702	1.38369e-34
Microglia	TBC1D12	1.40741e-38	0.941947	0.418	0.236	8.36875e-34
Microglia	CHSY3	1.76375e-38	1.24684	0.321	0.146	1.04876e-33
Microglia	FER	2.5244e-38	0.806465	0.548	0.35	1.50106e-33
Microglia	ARAP2	3.04808e-38	-1.56103	0.198	0.354	1.81245e-33
Microglia	MGAT4A	3.71418e-38	0.618319	0.663	0.47	2.20853e-33
Microglia	IL18	1.55607e-37	0.841828	0.373	0.209	9.25269e-33
Microglia	BCL2	1.79764e-37	-1.3082	0.382	0.514	1.06891e-32
Microglia	RASA2	1.9132e-37	-1.42094	0.22	0.386	1.13763e-32
Microglia	ATP2C1	2.21202e-37	0.871639	0.541	0.319	1.31531e-32
Microglia	MT-RNR2	3.51917e-37	-0.963435	0.638	0.732	2.09257e-32
Microglia	PARP8	3.72038e-37	-1.80004	0.343	0.479	2.21221e-32
Microglia	ZNF710	3.85765e-37	0.72384	0.526	0.33	2.29384e-32
Microglia	PCNX1	5.2025e-37	-1.1636	0.297	0.427	3.09351e-32
Microglia	KCNK13	2.42775e-36	0.959147	0.328	0.163	1.44359e-31
Microglia	HLA-B	4.66164e-36	-1.61394	0.163	0.315	2.77191e-31
Microglia	OLR1	6.47187e-36	0.881445	0.423	0.228	3.8483e-31
Microglia	SLC2A3	7.03357e-36	-2.15597	0.119	0.308	4.1823e-31
Microglia	ARHGAP32	9.38492e-36	1.2906	0.312	0.137	5.58046e-31
Microglia	MERTK	1.06087e-35	0.529408	0.556	0.353	6.30813e-31
Microglia	GNG7	2.00716e-35	0.584151	0.487	0.295	1.1935e-30
Microglia	NBEA	2.17787e-35	1.06488	0.337	0.174	1.295e-30
Microglia	HSPH1	2.62489e-35	-1.92941	0.166	0.316	1.56081e-30
Microglia	SIK3	3.38618e-35	-1.01043	0.374	0.524	2.01349e-30
Microglia	PKN2	4.24356e-35	0.717135	0.607	0.418	2.52331e-30
Microglia	CSF3R	5.45228e-35	0.978089	0.431	0.234	3.24204e-30
Microglia	IGSF21	5.53658e-35	0.755879	0.413	0.209	3.29216e-30
Microglia	FYB1	1.21522e-34	0.597337	0.728	0.531	7.22594e-30
Microglia	ARHGAP25	1.65776e-34	0.722414	0.503	0.338	9.85737e-30
Microglia	RUBCNL	2.14314e-34	0.995517	0.314	0.157	1.27436e-29
Microglia	GAB2	4.09322e-34	0.492786	0.666	0.455	2.43391e-29
Microglia	WASF2	4.12824e-34	0.791754	0.525	0.339	2.45474e-29
Microglia	BNC2	6.90053e-34	0.59496	0.582	0.37	4.1032e-29
Microglia	AOAH	1.36061e-33	0.198517	0.722	0.531	8.09046e-29
Microglia	RUNX2	1.78414e-33	0.606569	0.495	0.322	1.06089e-28
Microglia	MTUS1	2.28606e-33	1.02564	0.306	0.156	1.35934e-28
Microglia	SSBP2	2.40418e-33	0.796214	0.55	0.343	1.42957e-28
Microglia	GALNT2	2.74616e-33	0.525565	0.553	0.379	1.63292e-28
Microglia	GLDN	2.74736e-33	1.17635	0.346	0.165	1.63363e-28
Microglia	CCDC18-AS1	4.41231e-33	0.875565	0.447	0.267	2.62365e-28
Microglia	WDFY3	6.00095e-33	0.530372	0.558	0.36	3.56829e-28
Microglia	ITGAX	6.22552e-33	0.614728	0.412	0.231	3.70182e-28
Microglia	BCAR3	9.58704e-33	1.11266	0.319	0.151	5.70065e-28
Microglia	NAALADL2	1.02727e-32	1.08394	0.33	0.174	6.10837e-28
Microglia	HIVEP3	1.18386e-32	0.648969	0.533	0.331	7.03946e-28
Microglia	MED13L	1.21703e-32	0.45757	0.805	0.657	7.23668e-28
Microglia	PTPRE	1.57879e-32	0.494032	0.628	0.43	9.3878e-28
Microglia	LRCH1	2.49642e-32	0.755001	0.566	0.37	1.48442e-27
Microglia	FP236383.4	3.79893e-32	-0.7567	0.638	0.747	2.25892e-27
Microglia	ARHGAP6	7.04242e-32	0.61228	0.434	0.264	4.18756e-27
Microglia	ZNF846	1.1235e-31	1.1221	0.302	0.15	6.68057e-27
Microglia	JAK2	1.64225e-31	0.692323	0.476	0.31	9.76515e-27
Microglia	ZC3HAV1	2.04958e-31	-1.20395	0.219	0.34	1.21872e-26
Microglia	ZFP36L1	2.54508e-31	0.7461	0.503	0.336	1.51336e-26
Microglia	SETBP1	2.69383e-31	0.883029	0.308	0.165	1.6018e-26
Microglia	TGFBR1	2.84147e-31	0.615479	0.466	0.33	1.6896e-26
Microglia	CHD7	7.43405e-31	0.802582	0.506	0.312	4.42043e-26
Microglia	ABCA1	7.62069e-31	-1.67209	0.197	0.324	4.53142e-26
Microglia	PLA2G4A	8.89911e-31	0.897307	0.376	0.209	5.29159e-26
Microglia	SERPINB9	9.81377e-31	0.843327	0.378	0.225	5.83546e-26
Microglia	FGD4	2.1662e-30	0.228505	0.718	0.494	1.28806e-25
Microglia	AP1B1	2.61098e-30	0.766953	0.416	0.254	1.55254e-25
Microglia	ASAP1	3.55183e-30	-1.01956	0.279	0.43	2.11199e-25
Microglia	TBC1D9	3.96089e-30	0.909558	0.329	0.183	2.35522e-25
Microglia	PRKN	2.538e-29	0.665919	0.511	0.336	1.50915e-24
Microglia	STX7	2.57609e-29	0.73049	0.508	0.321	1.53179e-24
Microglia	TRPS1	1.04433e-28	-1.01924	0.281	0.406	6.20982e-24
Microglia	FAM135A	1.09472e-28	0.739426	0.417	0.264	6.50943e-24
Microglia	SNCA	1.36419e-28	0.932476	0.305	0.166	8.11173e-24
Microglia	GNAQ	2.33184e-28	0.476425	0.777	0.575	1.38656e-23
Microglia	CYBB	3.76869e-28	0.917043	0.382	0.203	2.24094e-23
Microglia	ZNRF2	5.9313e-28	0.965431	0.398	0.221	3.52687e-23
Microglia	SLC4A7	1.32498e-27	0.621449	0.641	0.443	7.8786e-23
Microglia	PTK2B	1.32576e-27	-1.216	0.172	0.301	7.88325e-23
Microglia	RNF144B	1.41956e-27	-1.61633	0.18	0.305	8.44096e-23
Microglia	FNDC3B	1.63548e-27	-1.1318	0.343	0.473	9.72487e-23
Microglia	TXNIP	1.84443e-27	-1.59992	0.166	0.302	1.09674e-22
Microglia	SCIN	2.40242e-27	1.0368	0.326	0.164	1.42853e-22
Microglia	ARHGAP17	3.61009e-27	0.750982	0.307	0.183	2.14663e-22
Microglia	CEP170	3.6985e-27	0.540124	0.536	0.372	2.1992e-22
Microglia	GSN	4.25418e-27	0.607882	0.401	0.241	2.52962e-22
Microglia	PKD2	1.52489e-26	0.938019	0.318	0.177	9.06729e-22
Microglia	MYOF	2.33377e-26	0.830337	0.334	0.175	1.38771e-21
Microglia	SLC2A5	2.37624e-26	0.739382	0.339	0.183	1.41296e-21
Microglia	ATM	2.69381e-26	0.555046	0.672	0.51	1.60179e-21
Microglia	DOCK10	3.47499e-26	0.479387	0.744	0.574	2.0663e-21
Microglia	DISP1	3.66518e-26	0.601186	0.508	0.335	2.17939e-21
Microglia	IRAK3	3.88022e-26	0.519362	0.437	0.284	2.30725e-21
Microglia	CD74	5.08323e-26	0.543824	0.598	0.43	3.02259e-21
Microglia	SKAP2	8.86005e-26	0.654722	0.559	0.389	5.26836e-21
Microglia	RBPJ	1.2472e-25	-1.46045	0.264	0.405	7.41611e-21
Microglia	SORT1	1.4567e-25	0.547574	0.345	0.203	8.66181e-21
Microglia	VSIR	2.08264e-25	0.906236	0.314	0.174	1.23838e-20
Microglia	ZEB2	2.76269e-25	0.274334	0.73	0.519	1.64275e-20
Microglia	PLCG2	7.61902e-25	0.475372	0.468	0.322	4.53042e-20
Microglia	ARHGAP21	1.34759e-24	0.497587	0.522	0.355	8.01307e-20
Microglia	CTBP2	2.556e-24	0.491933	0.474	0.308	1.51985e-19
Microglia	FEZ2	3.06112e-24	0.819898	0.341	0.208	1.8202e-19
Microglia	OSBPL1A	3.60025e-24	0.882013	0.342	0.201	2.14078e-19
Microglia	SKIL	7.86564e-24	0.780644	0.39	0.261	4.67707e-19
Microglia	FTH1	2.33043e-23	-0.73833	0.342	0.46	1.38572e-18
Microglia	AUTS2	3.93499e-23	0.395294	0.652	0.466	2.33983e-18
Microglia	STRBP	4.78011e-23	0.594761	0.322	0.197	2.84235e-18
Microglia	LRRFIP1	5.23002e-23	-0.804629	0.322	0.429	3.10987e-18
Microglia	RNF130	1.40481e-22	0.468713	0.583	0.42	8.35326e-18
Microglia	MALAT1	2.91096e-22	-0.443189	1	1	1.73091e-17
Microglia	SNX29	3.15683e-22	0.393071	0.667	0.503	1.87712e-17
Microglia	RHBDF2	3.72163e-22	0.483197	0.545	0.379	2.21296e-17
Microglia	WDFY2	6.42537e-22	0.742265	0.443	0.284	3.82065e-17
Microglia	SH3KBP1	9.50662e-22	0.346829	0.623	0.499	5.65283e-17
Microglia	VASH1	1.2991e-21	0.755608	0.34	0.181	7.72473e-17
Microglia	GMDS-DT	1.30248e-21	0.519578	0.436	0.314	7.74479e-17
Microglia	MIR646HG	1.45719e-21	0.539679	0.405	0.269	8.66473e-17
Microglia	EVI5	2.51447e-21	0.598607	0.418	0.285	1.49515e-16
Microglia	ADAM10	4.22115e-21	0.618006	0.493	0.341	2.50998e-16
Microglia	WASHC4	6.18827e-21	0.67091	0.394	0.264	3.67967e-16
Microglia	DLEU2	6.7269e-21	0.474732	0.64	0.49	3.99995e-16
Microglia	TGFBR2	8.35666e-21	0.686123	0.54	0.364	4.96904e-16
Microglia	ALPK1	8.50775e-21	0.725101	0.35	0.221	5.05888e-16
Microglia	DIP2A	8.79793e-21	0.558027	0.457	0.315	5.23142e-16
Microglia	GNA13	5.26208e-20	-1.11926	0.312	0.439	3.12894e-15
Microglia	JAZF1	6.20575e-20	0.366366	0.654	0.492	3.69006e-15
Microglia	SLC25A37	6.66984e-20	0.371505	0.413	0.263	3.96602e-15
Microglia	AP003086.1	7.60589e-20	0.902771	0.303	0.177	4.52262e-15
Microglia	LPIN2	9.08071e-20	0.604649	0.46	0.312	5.39957e-15
Microglia	CTNND1	1.13335e-19	0.888652	0.328	0.19	6.73914e-15
Microglia	PRKCA	1.48639e-19	0.374627	0.605	0.437	8.83835e-15
Microglia	INPP4A	2.14431e-19	-0.871907	0.317	0.432	1.27505e-14
Microglia	PDE7A	2.56655e-19	-1.46368	0.207	0.321	1.52612e-14
Microglia	MOB1B	3.12431e-19	0.797998	0.325	0.194	1.85778e-14
Microglia	RAC1	3.95665e-19	0.784812	0.346	0.214	2.3527e-14
Microglia	DLG2	6.24422e-19	0.813193	0.306	0.191	3.71294e-14
Microglia	HSP90AB1	7.49017e-19	-1.54594	0.188	0.325	4.45381e-14
Microglia	ST3GAL6	8.11063e-19	0.919893	0.304	0.16	4.82274e-14
Microglia	FHIT	8.24424e-19	0.384281	0.672	0.512	4.90219e-14
Microglia	CD53	1.05626e-18	0.532434	0.448	0.316	6.28076e-14
Microglia	L3MBTL4	1.20727e-18	0.60484	0.436	0.291	7.17869e-14
Microglia	CDC42SE2	1.26704e-18	-1.06447	0.365	0.489	7.53406e-14
Microglia	ZSWIM6	3.98419e-18	0.319465	0.764	0.598	2.36908e-13
Microglia	PRKCH	5.45589e-18	-1.32478	0.32	0.44	3.24418e-13
Microglia	ZNF652	5.94831e-18	0.720151	0.334	0.201	3.53699e-13
Microglia	SMAP2	7.90631e-18	0.424333	0.707	0.557	4.70125e-13
Microglia	CHKA	1.32195e-17	0.439684	0.328	0.233	7.86056e-13
Microglia	OGFRL1	1.42783e-17	0.610703	0.354	0.234	8.49018e-13
Microglia	CDYL	1.4654e-17	0.463709	0.372	0.267	8.71354e-13
Microglia	PTPRJ	1.55219e-17	0.16157	0.763	0.612	9.22965e-13
Microglia	RAP1B	1.81571e-17	-0.60223	0.315	0.383	1.07965e-12
Microglia	ARHGEF6	2.15609e-17	0.722491	0.331	0.204	1.28206e-12
Microglia	MT-RNR1	4.34179e-17	-0.771473	0.323	0.412	2.58172e-12
Microglia	TNFRSF1B	5.35472e-17	-1.09066	0.279	0.393	3.18402e-12
Microglia	PIP4K2A	1.25513e-16	-0.985437	0.452	0.541	7.46326e-12
Microglia	RTN4	1.30865e-16	0.553094	0.518	0.366	7.7815e-12
Microglia	BAZ2B	1.60973e-16	0.506918	0.605	0.445	9.57176e-12
Microglia	ZFP36L2	1.62233e-16	0.539021	0.449	0.31	9.64672e-12
Microglia	TNRC18	2.02101e-16	0.50275	0.467	0.317	1.20173e-11
Microglia	MYO5A	2.06947e-16	-0.907645	0.275	0.375	1.23055e-11
Microglia	DNAJB6	2.2417e-16	-0.97483	0.271	0.366	1.33296e-11
Microglia	CCDC88A	2.56215e-16	0.491271	0.464	0.331	1.52351e-11
Microglia	PPP2R5C	2.66275e-16	-0.892156	0.357	0.451	1.58333e-11
Microglia	BACH1	3.41784e-16	0.415936	0.512	0.386	2.03231e-11
Microglia	CD86	5.09669e-16	0.333412	0.411	0.269	3.03059e-11
Microglia	HEATR5B	6.99661e-16	0.515918	0.319	0.218	4.16033e-11
Microglia	HDAC8	7.53417e-16	0.545638	0.36	0.258	4.47997e-11
Microglia	NCKAP1L	9.14639e-16	0.537382	0.411	0.293	5.43863e-11
Microglia	SRGN	9.24453e-16	-0.881787	0.374	0.497	5.49698e-11
Microglia	EML4	1.00604e-15	0.199455	0.559	0.45	5.9821e-11
Microglia	AKT3	1.04791e-15	0.308407	0.601	0.438	6.23107e-11
Microglia	RBMS1	1.50474e-15	-1.14952	0.252	0.35	8.9475e-11
Microglia	FAR2	1.61887e-15	0.856199	0.304	0.18	9.62612e-11
Microglia	SPIN1	1.80473e-15	0.645835	0.309	0.206	1.07313e-10
Microglia	SND1	2.16403e-15	-0.759619	0.34	0.441	1.28677e-10
Microglia	EIF4G3	2.50958e-15	0.358741	0.664	0.527	1.49225e-10
Microglia	SMURF1	2.8454e-15	0.609702	0.357	0.238	1.69193e-10
Microglia	FCHSD2	3.33075e-15	0.178387	0.783	0.622	1.98053e-10
Microglia	MYCBP2	3.902e-15	0.265831	0.689	0.597	2.32021e-10
Microglia	MAN1A1	4.04438e-15	-1.12416	0.261	0.354	2.40487e-10
Microglia	MBNL1	4.19189e-15	-0.514681	0.757	0.761	2.49258e-10
Microglia	MEMO1	5.08251e-15	0.382061	0.462	0.356	3.02216e-10
Microglia	PPP6R2	5.31551e-15	0.532843	0.476	0.348	3.16071e-10
Microglia	ADK	7.23985e-15	0.55726	0.495	0.351	4.30496e-10
Microglia	PREX1	8.57958e-15	0.186275	0.673	0.566	5.10159e-10
Microglia	KCNQ1	9.43609e-15	0.648273	0.344	0.218	5.61089e-10
Microglia	PFKFB3	1.15257e-14	-1.12979	0.348	0.437	6.85338e-10
Microglia	EEF1A1	1.23007e-14	-0.78398	0.283	0.365	7.31424e-10
Microglia	DST	1.74161e-14	0.376522	0.52	0.378	1.0356e-09
Microglia	NF1	1.84542e-14	0.41125	0.522	0.4	1.09732e-09
Microglia	PHC2	3.87211e-14	0.492284	0.351	0.242	2.30243e-09
Microglia	NCK2	4.41878e-14	0.41674	0.526	0.395	2.6275e-09
Microglia	PAG1	5.68281e-14	0.210777	0.588	0.441	3.37911e-09
Microglia	HAVCR2	6.62476e-14	0.379596	0.329	0.226	3.93922e-09
Microglia	IL17RA	8.66707e-14	0.572299	0.357	0.233	5.15361e-09
Microglia	HCK	1.18679e-13	0.511119	0.352	0.222	7.05692e-09
Microglia	TSC22D2	1.24715e-13	0.71962	0.338	0.246	7.41579e-09
Microglia	TTC17	1.294e-13	0.408311	0.49	0.38	7.6944e-09
Microglia	CNOT6L	2.49881e-13	-1.48561	0.209	0.302	1.48584e-08
Microglia	PRKCE	2.86283e-13	-0.799409	0.23	0.315	1.70229e-08
Microglia	PTK2	2.86839e-13	0.44173	0.357	0.246	1.7056e-08
Microglia	C6orf62	2.93465e-13	0.614651	0.302	0.2	1.745e-08
Microglia	TPK1	3.12145e-13	0.444827	0.337	0.247	1.85608e-08
Microglia	DENND3	3.5631e-13	0.138818	0.515	0.393	2.11869e-08
Microglia	RNF149	5.19941e-13	-0.9111	0.341	0.449	3.09168e-08
Microglia	PELI1	5.8565e-13	0.313357	0.456	0.333	3.48239e-08
Microglia	MSI2	7.05597e-13	-0.744266	0.358	0.43	4.19562e-08
Microglia	SSH1	9.58706e-13	0.372666	0.384	0.265	5.70065e-08
Microglia	LCP2	1.40963e-12	-0.908305	0.275	0.37	8.38192e-08
Microglia	MSR1	1.84494e-12	-0.82529	0.313	0.373	1.09704e-07
Microglia	ANKS1A	2.09745e-12	0.324556	0.529	0.413	1.24719e-07
Microglia	PIK3AP1	2.13619e-12	0.33505	0.415	0.3	1.27022e-07
Microglia	UBL3	2.15527e-12	0.449008	0.32	0.227	1.28157e-07
Microglia	EPS8	2.17956e-12	0.33951	0.391	0.273	1.29601e-07
Microglia	SPATA13	2.24886e-12	0.331788	0.372	0.277	1.33722e-07
Microglia	YTHDC2	2.61501e-12	0.504528	0.316	0.221	1.55494e-07
Microglia	CYRIB	3.61731e-12	0.280373	0.779	0.65	2.15093e-07
Microglia	FOXN3	3.64653e-12	0.294787	0.731	0.611	2.1683e-07
Microglia	TBC1D1	4.27313e-12	0.432347	0.482	0.369	2.54089e-07
Microglia	CAPZB	5.20946e-12	0.219018	0.618	0.516	3.09765e-07
Microglia	ACTR2	5.61876e-12	0.444024	0.364	0.271	3.34103e-07
Microglia	TBC1D22A	6.48876e-12	0.105916	0.774	0.675	3.85835e-07
Microglia	ARHGAP31	6.58795e-12	0.676698	0.33	0.206	3.91733e-07
Microglia	STK3	6.85336e-12	0.397249	0.404	0.303	4.07515e-07
Microglia	CTNNB1	7.48036e-12	-0.683515	0.262	0.329	4.44797e-07
Microglia	SENP6	8.09824e-12	0.339293	0.473	0.37	4.81537e-07
Microglia	EPS15	1.18033e-11	-0.600068	0.336	0.404	7.01845e-07
Microglia	PDE8A	1.37339e-11	-0.937985	0.275	0.348	8.16647e-07
Microglia	MYO9B	1.38646e-11	-0.640655	0.445	0.49	8.2442e-07
Microglia	RAP1A	1.75227e-11	0.32327	0.579	0.478	1.04194e-06
Microglia	ANKRD11	1.83847e-11	-0.568281	0.624	0.684	1.09319e-06
Microglia	RNF213	2.0608e-11	-0.633154	0.48	0.538	1.22539e-06
Microglia	TRIO	2.08982e-11	0.207649	0.61	0.476	1.24265e-06
Microglia	VMP1	2.41608e-11	-0.622649	0.326	0.394	1.43665e-06
Microglia	COMMD10	2.63978e-11	0.321629	0.471	0.368	1.56966e-06
Microglia	PDE3B	3.9692e-11	0.105075	0.605	0.474	2.36017e-06
Microglia	RAPGEF1	5.27584e-11	-0.747283	0.599	0.623	3.13712e-06
Microglia	ADAP2	5.56441e-11	0.372272	0.32	0.221	3.30871e-06
Microglia	TRAK1	6.0442e-11	0.345075	0.397	0.299	3.594e-06
Microglia	GPCPD1	6.08395e-11	0.367625	0.409	0.311	3.61764e-06
Microglia	GAB3	6.45714e-11	0.467472	0.308	0.223	3.83955e-06
Microglia	CBL	6.82357e-11	0.383033	0.359	0.269	4.05743e-06
Microglia	PLCL2	1.20035e-10	0.30706	0.509	0.403	7.13753e-06
Microglia	RAPH1	1.3049e-10	0.364917	0.323	0.224	7.75921e-06
Microglia	IFI16	1.6188e-10	0.376427	0.472	0.361	9.62569e-06
Microglia	UBE2D3	1.70902e-10	-0.489747	0.345	0.405	1.01621e-05
Microglia	ZMYND11	2.04231e-10	0.547002	0.302	0.198	1.2144e-05
Microglia	NFKB1	2.0787e-10	-1.1415	0.235	0.31	1.23603e-05
Microglia	SLC11A1	2.09912e-10	-1.11121	0.261	0.346	1.24818e-05
Microglia	MYO1F	2.16011e-10	0.226609	0.485	0.379	1.28444e-05
Microglia	CCSER2	2.20661e-10	-0.761213	0.244	0.308	1.31209e-05
Microglia	MANBA	2.43257e-10	0.275689	0.474	0.362	1.44645e-05
Microglia	BOD1L1	3.05323e-10	0.40143	0.338	0.25	1.81551e-05
Microglia	CPEB3	3.20628e-10	0.38402	0.387	0.289	1.90652e-05
Microglia	RESF1	3.27158e-10	-1.00958	0.233	0.304	1.94535e-05
Microglia	PTPRC	4.80516e-10	-0.592517	0.683	0.687	2.85724e-05
Microglia	PPP6R3	5.20218e-10	-0.295191	0.451	0.477	3.09332e-05
Microglia	DENND1A	6.16183e-10	-0.52687	0.452	0.511	3.66394e-05
Microglia	P4HA1	6.8094e-10	-0.609557	0.267	0.346	4.049e-05
Microglia	ALG13	7.35704e-10	0.253493	0.309	0.247	4.37464e-05
Microglia	ATG7	7.79433e-10	-0.413731	0.48	0.511	4.63467e-05
Microglia	SGK3	8.4783e-10	0.43319	0.312	0.227	5.04137e-05
Microglia	STK10	9.73648e-10	-0.889338	0.265	0.356	5.7895e-05
Microglia	FNDC3A	1.12427e-09	-0.683869	0.384	0.437	6.68515e-05
Microglia	NPL	1.58899e-09	0.282036	0.406	0.306	9.44848e-05
Microglia	SMAD2	2.09169e-09	0.406987	0.315	0.238	0.000124376
Microglia	HNRNPU	2.29711e-09	-0.525182	0.36	0.42	0.000136591
Microglia	MBP	2.34814e-09	-0.671056	0.384	0.477	0.000139625
Microglia	GLUL	2.50263e-09	-1.15488	0.227	0.309	0.000148811
Microglia	CD83	2.72234e-09	-0.748331	0.251	0.323	0.000161876
Microglia	SH3BGRL	2.91933e-09	0.361996	0.449	0.355	0.000173589
Microglia	RSRP1	2.92596e-09	0.378808	0.383	0.292	0.000173983
Microglia	WSB1	3.40012e-09	0.222999	0.521	0.417	0.000202178
Microglia	GOLGA4	3.72374e-09	-0.489425	0.414	0.459	0.000221421
Microglia	SAMSN1	4.48499e-09	0.134034	0.521	0.415	0.000266686
Microglia	GNAS	4.51451e-09	0.367471	0.463	0.372	0.000268442
Microglia	CMAHP	5.15143e-09	-0.773497	0.283	0.356	0.000306314
Microglia	ZMYM4	6.02989e-09	0.41385	0.338	0.254	0.00035855
Microglia	CCND3	7.93352e-09	-0.8044	0.364	0.438	0.000471743
Microglia	MACROH2A1	8.65827e-09	0.308918	0.374	0.281	0.000514838
Microglia	NEDD4L	8.67195e-09	0.283381	0.319	0.241	0.000515652
Microglia	ARID4B	9.15721e-09	-0.484426	0.392	0.451	0.000544506
Microglia	GMDS	1.1887e-08	-0.54945	0.251	0.303	0.000706823
Microglia	SF3B1	1.43841e-08	0.179438	0.323	0.269	0.000855306
Microglia	EVL	1.88531e-08	0.167365	0.453	0.361	0.00112104
Microglia	GPBP1	1.91818e-08	-0.53929	0.349	0.405	0.00114059
Microglia	OSBPL8	2.14615e-08	-0.670663	0.268	0.335	0.00127615
Microglia	FBXO11	2.23941e-08	0.287594	0.532	0.435	0.0013316
Microglia	SMURF2	2.32112e-08	0.189993	0.4	0.317	0.00138018
Microglia	ZNF148	2.84786e-08	0.262122	0.444	0.362	0.00169339
Microglia	ST3GAL1	3.52958e-08	-0.690943	0.253	0.322	0.00209876
Microglia	SPAG9	3.72829e-08	-0.649594	0.326	0.398	0.00221692
Microglia	SSH2	3.99369e-08	0.118823	0.775	0.671	0.00237473
Microglia	RGS12	4.01865e-08	0.396069	0.316	0.214	0.00238957
Microglia	HNRNPDL	4.52369e-08	0.248429	0.427	0.355	0.00268987
Microglia	GTF2I	4.66537e-08	0.333182	0.341	0.264	0.00277412
Microglia	ST8SIA4	4.8556e-08	0.325151	0.36	0.287	0.00288723
Microglia	TRPM2	4.99129e-08	0.285293	0.387	0.288	0.00296792
Microglia	RB1	5.73711e-08	0.26335	0.535	0.436	0.0034114
Microglia	UBE2W	6.64556e-08	0.37236	0.396	0.296	0.00395159
Microglia	RABGAP1L	7.02076e-08	-0.583323	0.578	0.611	0.00417468
Microglia	CDK6	7.90947e-08	0.162254	0.366	0.299	0.00470313
Microglia	ARHGAP35	8.05574e-08	0.27323	0.349	0.267	0.0047901
Microglia	STAT3	8.54893e-08	-0.51132	0.32	0.374	0.00508337
Microglia	DDX5	8.65728e-08	0.266723	0.646	0.547	0.00514779
Microglia	LONP2	8.69319e-08	0.406007	0.332	0.251	0.00516914
Microglia	DTNB	8.73833e-08	0.32435	0.39	0.301	0.00519599
Microglia	RIN3	9.42608e-08	0.179481	0.522	0.428	0.00560494
Microglia	SNX9	1.1244e-07	-1.05772	0.289	0.352	0.00668593
Microglia	MVB12B	1.1963e-07	0.222384	0.365	0.282	0.00711346
Microglia	TFEC	1.22208e-07	0.402964	0.3	0.207	0.00726671
Microglia	NUMB	1.40156e-07	0.242291	0.369	0.299	0.00833398
Microglia	MACF1	1.40351e-07	-0.370598	0.584	0.609	0.00834556
Microglia	SRPK2	1.43709e-07	-0.671129	0.295	0.364	0.00854522
Microglia	DTNA	1.95877e-07	0.37398	0.402	0.31	0.0116473
Microglia	ZCCHC7	2.13178e-07	-0.536016	0.32	0.372	0.012676
Microglia	PDS5A	2.75085e-07	0.16363	0.392	0.337	0.0163571
Microglia	TRAPPC9	3.17227e-07	-0.390264	0.448	0.491	0.018863
Microglia	CUX1	3.32647e-07	-0.405873	0.498	0.512	0.0197798
Microglia	KMT2E	3.76195e-07	-0.380272	0.479	0.513	0.0223693
Microglia	UBE2E1	4.20422e-07	0.164339	0.397	0.326	0.0249992
Microglia	USP24	4.29785e-07	0.345076	0.393	0.304	0.0255559
Microglia	POGZ	4.31874e-07	0.272836	0.318	0.259	0.0256801
Microglia	SPECC1L	4.40193e-07	0.381788	0.342	0.259	0.0261747
Microglia	TCF25	4.93138e-07	-0.527735	0.344	0.401	0.029323
Microglia	WDR70	5.46428e-07	0.261123	0.496	0.411	0.0324917
Microglia	LYN	5.90926e-07	-0.109811	0.609	0.475	0.0351376
Microglia	ITFG1	6.05585e-07	0.170638	0.422	0.365	0.0360093
Microglia	CIITA	6.33942e-07	0.136187	0.311	0.239	0.0376955
Microglia	UBR5	6.52814e-07	-0.433615	0.363	0.414	0.0388176
Microglia	ANKRD12	7.26515e-07	-0.627062	0.242	0.304	0.0432
CAM	SYNDIG1	0	-3.59719	0.142	0.782	0
CAM	F13A1	0	5.75976	0.66	0.028	0
CAM	CD163	5.96846e-304	3.92425	0.648	0.083	3.54897e-299
CAM	NAV3	2.58526e-301	-2.6445	0.23	0.782	1.53725e-296
CAM	FRMD4A	4.07001e-291	-1.62183	0.809	0.941	2.42011e-286
CAM	ST6GALNAC3	3.70589e-278	-2.54684	0.294	0.782	2.20359e-273
CAM	SORL1	5.79366e-272	-2.12241	0.38	0.842	3.44503e-267
CAM	RASGEF1C	2.38239e-259	-3.35873	0.096	0.603	1.41661e-254
CAM	DPYD	7.61967e-218	1.95101	0.784	0.305	4.53081e-213
CAM	MCTP1	4.45955e-212	3.79951	0.468	0.046	2.65174e-207
CAM	ITSN1	3.63301e-211	2.99728	0.622	0.162	2.16026e-206
CAM	AC008691.1	5.13311e-203	-3.85177	0.074	0.505	3.05225e-198
CAM	RGL1	6.09654e-203	2.75747	0.635	0.205	3.62513e-198
CAM	STARD13	2.27735e-199	2.6225	0.672	0.209	1.35416e-194
CAM	FOXP2	1.55523e-197	-2.6727	0.134	0.576	9.24771e-193
CAM	IQGAP2	2.26254e-192	2.74649	0.543	0.11	1.34535e-187
CAM	DSCAM	5.29284e-189	-2.43101	0.176	0.603	3.14723e-184
CAM	APBB1IP	1.45169e-188	-1.60246	0.553	0.858	8.63201e-184
CAM	C3	3.24294e-187	-2.35172	0.195	0.624	1.92832e-182
CAM	MRC1	1.36358e-185	2.78802	0.635	0.208	8.10814e-181
CAM	TLN2	9.88733e-185	-2.59119	0.147	0.561	5.8792e-180
CAM	P2RY12	1.37494e-183	-2.49448	0.218	0.63	8.17568e-179
CAM	LINC02232	2.93376e-183	-3.3217	0.062	0.428	1.74447e-178
CAM	ABCC4	1.08297e-174	-2.17409	0.267	0.685	6.43955e-170
CAM	DLEU1	1.83458e-173	-1.48684	0.55	0.837	1.09088e-168
CAM	ST6GAL1	1.6679e-170	-1.39245	0.59	0.869	9.91769e-166
CAM	CMAHP	6.01971e-166	2.08772	0.675	0.283	3.57944e-161
CAM	ARHGAP18	1.40297e-164	2.45501	0.595	0.194	8.34234e-160
CAM	RBM47	3.41438e-164	1.53341	0.816	0.528	2.03026e-159
CAM	MCF2L	3.67461e-164	-2.95228	0.09	0.456	2.185e-159
CAM	COLEC12	1.85838e-162	5.03033	0.363	0.015	1.10503e-157
CAM	KCNQ3	4.3639e-161	-1.44644	0.441	0.814	2.59486e-156
CAM	AC100849.1	5.15554e-161	5.40477	0.34	0.014	3.06559e-156
CAM	DOCK4	1.0232e-158	-0.931211	0.902	0.95	6.08412e-154
CAM	HS3ST4	1.73069e-157	-1.87658	0.215	0.627	1.0291e-152
CAM	SELENOP	4.66936e-157	4.71613	0.368	0.028	2.77649e-152
CAM	PLXDC2	4.9016e-155	-0.827099	0.927	0.958	2.91459e-150
CAM	DOCK8	1.04551e-151	-1.18738	0.698	0.896	6.21682e-147
CAM	LINC02712	2.93943e-150	-3.52752	0.056	0.393	1.74785e-145
CAM	VAV3	3.99887e-148	3.82429	0.347	0.026	2.37781e-143
CAM	THRB	8.63825e-144	3.27368	0.377	0.055	5.13647e-139
CAM	OXR1	4.52048e-139	-2.1757	0.288	0.626	2.68797e-134
CAM	FAM149A	7.64175e-139	-2.67662	0.109	0.465	4.54394e-134
CAM	FRMD4B	1.06927e-138	1.55486	0.738	0.406	6.3581e-134
CAM	FMN1	2.75303e-138	1.67731	0.757	0.471	1.63701e-133
CAM	MAN1A1	1.81072e-137	2.17393	0.594	0.266	1.07669e-132
CAM	PEAK1	5.3639e-137	1.81821	0.741	0.428	3.18948e-132
CAM	DAPK1	2.4101e-134	3.57497	0.358	0.035	1.43309e-129
CAM	PID1	3.41514e-132	2.61159	0.421	0.113	2.03071e-127
CAM	RBPJ	6.30016e-132	2.32631	0.607	0.274	3.7462e-127
CAM	NRP1	5.75768e-130	2.49669	0.464	0.14	3.42363e-125
CAM	IQGAP1	5.33726e-129	2.41276	0.436	0.096	3.17364e-124
CAM	MS4A4E	2.78607e-124	3.95843	0.314	0.028	1.65665e-119
CAM	ANKRD44	3.46105e-123	-1.14045	0.585	0.818	2.05801e-118
CAM	SRGAP2	1.20666e-120	-0.975765	0.755	0.9	7.17506e-116
CAM	CX3CR1	1.85231e-120	-2.89975	0.095	0.415	1.10142e-115
CAM	ADAM28	2.38474e-118	-1.25341	0.497	0.777	1.41801e-113
CAM	TRPS1	4.14317e-118	1.81865	0.62	0.289	2.46361e-113
CAM	TENM4	1.25337e-113	-2.45791	0.092	0.374	7.45276e-109
CAM	SDK1	2.33236e-112	-1.82108	0.232	0.567	1.38687e-107
CAM	KCNIP1	6.12778e-112	-3.1702	0.06	0.346	3.6437e-107
CAM	TANC1	1.30254e-111	-3.01559	0.06	0.329	7.74517e-107
CAM	TMEM156	2.30261e-111	-2.12171	0.132	0.438	1.36918e-106
CAM	AC087564.1	4.33669e-109	-3.06575	0.058	0.336	2.57868e-104
CAM	GRID2	6.68177e-109	-2.76307	0.175	0.46	3.97311e-104
CAM	LYVE1	3.92201e-108	3.06508	0.347	0.066	2.3321e-103
CAM	LINC01141	5.28361e-107	-2.44208	0.082	0.367	3.14174e-102
CAM	XACT	9.86576e-107	-3.4985	0.06	0.311	5.86638e-102
CAM	ABCA1	1.36926e-106	2.07955	0.513	0.206	8.14191e-102
CAM	PALD1	3.44824e-106	-1.35833	0.374	0.665	2.05039e-101
CAM	MTSS1	1.08887e-105	1.51259	0.663	0.383	6.47462e-101
CAM	CYFIP1	2.19478e-103	-1.33634	0.477	0.73	1.30506e-98
CAM	KHDRBS3	3.64272e-103	-2.06194	0.163	0.466	2.16603e-98
CAM	RASSF8	8.68692e-102	-2.28998	0.145	0.428	5.16541e-97
CAM	BHLHE41	2.43821e-101	-1.84623	0.193	0.5	1.44981e-96
CAM	EDA	5.56102e-101	1.88519	0.519	0.224	3.3067e-96
CAM	PCNX2	3.43875e-99	-1.52324	0.276	0.582	2.04475e-94
CAM	NAMPT	1.39424e-98	2.24805	0.42	0.134	8.29041e-94
CAM	EPB41L2	1.81299e-96	-0.930028	0.657	0.858	1.07804e-91
CAM	STAB1	3.21992e-95	2.21903	0.375	0.112	1.91463e-90
CAM	FCHO2	4.6081e-95	2.0174	0.506	0.215	2.74007e-90
CAM	ATG7	1.71029e-94	1.14978	0.733	0.478	1.01697e-89
CAM	INPP5D	4.78778e-94	-1.04148	0.512	0.742	2.84691e-89
CAM	ANKH	1.34446e-93	2.94729	0.481	0.224	7.99444e-89
CAM	DENND1A	6.24462e-93	1.12219	0.705	0.454	3.71317e-88
CAM	C20orf194	7.02159e-92	1.3172	0.625	0.365	4.17518e-87
CAM	MS4A4A	1.07035e-91	2.82412	0.335	0.07	6.36449e-87
CAM	GAS7	9.89183e-91	1.76655	0.463	0.172	5.88188e-86
CAM	CEMIP2	1.22606e-90	2.65601	0.342	0.087	7.29038e-86
CAM	MYO5A	2.499e-89	1.58471	0.574	0.281	1.48596e-84
CAM	SNX9	1.97734e-88	1.69851	0.549	0.292	1.17576e-83
CAM	CACNA1D	9.84283e-86	-2.49079	0.08	0.329	5.85274e-81
CAM	MAP4K4	1.85659e-85	-1.09497	0.473	0.701	1.10396e-80
CAM	MITF	1.77415e-84	1.94592	0.472	0.219	1.05494e-79
CAM	RASGEF1B	1.9817e-83	2.16522	0.375	0.124	1.17836e-78
CAM	MARCHF3	1.1458e-82	-1.81366	0.146	0.396	6.81317e-78
CAM	KBTBD12	1.23264e-81	-2.21248	0.096	0.337	7.32954e-77
CAM	OLR1	1.09034e-79	-1.79854	0.152	0.405	6.48339e-75
CAM	MTHFD1L	1.23733e-79	-1.25374	0.324	0.585	7.35742e-75
CAM	SNX6	5.09378e-79	1.66788	0.457	0.198	3.02886e-74
CAM	FCHSD2	3.43511e-78	0.990064	0.86	0.762	2.04258e-73
CAM	RNASET2	9.30571e-78	-1.42506	0.256	0.51	5.53336e-73
CAM	HTRA1	1.81742e-76	-2.21299	0.099	0.339	1.08067e-71
CAM	RTTN	3.55681e-75	-2.11459	0.197	0.448	2.11495e-70
CAM	CACNA1A	2.35079e-74	-2.2932	0.091	0.318	1.39783e-69
CAM	AGFG1	3.67522e-73	2.16299	0.472	0.211	2.18536e-68
CAM	SFMBT2	2.4238e-71	-0.742005	0.76	0.903	1.44124e-66
CAM	MSR1	2.77809e-71	1.47373	0.562	0.315	1.65191e-66
CAM	LHFPL2	3.46634e-70	-1.13716	0.433	0.661	2.06115e-65
CAM	AC120193.1	6.79542e-70	-1.87211	0.163	0.401	4.0407e-65
CAM	FNBP1	7.35993e-70	1.34665	0.546	0.281	4.37636e-65
CAM	RUNX2	1.07327e-69	-1.39329	0.242	0.479	6.38187e-65
CAM	RASAL2	2.55278e-69	-1.28218	0.308	0.557	1.51793e-64
CAM	MEF2A	1.18947e-67	-0.594812	0.856	0.919	7.07281e-63
CAM	DLEU7	2.3895e-67	-1.89348	0.127	0.337	1.42085e-62
CAM	MS4A6A	4.28957e-67	1.60128	0.455	0.207	2.55066e-62
CAM	SPATA13	4.87996e-67	-1.75425	0.128	0.365	2.90172e-62
CAM	AFF3	8.86826e-67	2.24981	0.309	0.089	5.27324e-62
CAM	SIPA1L2	1.91854e-66	-1.13054	0.388	0.62	1.1408e-61
CAM	LNCAROD	2.77493e-66	-0.937421	0.444	0.703	1.65003e-61
CAM	ASAP1	6.20719e-66	1.27618	0.542	0.292	3.69092e-61
CAM	SPP1	1.2342e-64	-1.0546	0.265	0.509	7.33881e-60
CAM	ZEB2	1.34015e-64	0.864945	0.824	0.702	7.96882e-60
CAM	CPM	1.68384e-63	1.7831	0.394	0.171	1.00125e-58
CAM	JAZF1	6.59841e-63	-0.978526	0.427	0.638	3.92355e-58
CAM	AP2A2	2.5842e-62	1.56647	0.432	0.197	1.53662e-57
CAM	STRBP	1.5867e-61	-1.91501	0.101	0.311	9.43483e-57
CAM	DOCK5	2.2906e-61	1.5021	0.405	0.171	1.36204e-56
CAM	ATP1B3	2.80147e-61	1.8504	0.351	0.134	1.66581e-56
CAM	A2M	4.21842e-60	-1.22891	0.301	0.54	2.50836e-55
CAM	FYB1	4.71414e-60	-0.808205	0.509	0.708	2.80312e-55
CAM	VASH1	6.07731e-60	-1.64302	0.135	0.325	3.61369e-55
CAM	BLNK	7.7337e-60	-1.2693	0.275	0.507	4.59861e-55
CAM	LINC02798	8.95132e-60	-1.19125	0.335	0.567	5.32263e-55
CAM	VMP1	4.7639e-58	1.18478	0.555	0.33	2.83271e-53
CAM	WWP1	3.6022e-57	1.7355	0.377	0.166	2.14194e-52
CAM	FOXP1	5.59421e-57	0.976479	0.531	0.3	3.32643e-52
CAM	IFNGR1	9.23895e-57	-1.28472	0.327	0.546	5.49367e-52
CAM	ACSL1	1.92566e-55	1.41486	0.508	0.271	1.14503e-50
CAM	DOCK10	4.47957e-55	-0.813592	0.527	0.728	2.66364e-50
CAM	FNDC3B	7.94898e-55	1.13371	0.565	0.354	4.72662e-50
CAM	GNG7	8.80364e-55	-1.11966	0.275	0.467	5.23482e-50
CAM	NEAT1	1.11381e-54	0.566373	0.968	0.891	6.62296e-50
CAM	NFKBID	5.61688e-54	1.662	0.337	0.155	3.33991e-49
CAM	IL6ST	7.05418e-54	-1.01661	0.396	0.592	4.19455e-49
CAM	DMXL2	1.05009e-53	1.40405	0.374	0.19	6.24402e-49
CAM	HIVEP3	2.83301e-52	-1.13013	0.29	0.513	1.68457e-47
CAM	ITPR2	3.31566e-52	-0.629087	0.82	0.894	1.97156e-47
CAM	EPB41L3	4.19483e-52	1.25278	0.57	0.385	2.49433e-47
CAM	LY86	4.36191e-52	-1.18914	0.263	0.473	2.59368e-47
CAM	SLC9A9	2.40215e-51	0.673703	0.862	0.77	1.42836e-46
CAM	EPS15	2.9114e-51	1.16781	0.562	0.34	1.73118e-46
CAM	USP6NL	4.94726e-51	-1.32218	0.247	0.466	2.94174e-46
CAM	ARHGAP22	7.75664e-51	-0.896328	0.515	0.712	4.61225e-46
CAM	RNF144B	3.02241e-50	1.39371	0.362	0.192	1.79718e-45
CAM	SOCS6	5.32483e-50	-1.26172	0.288	0.497	3.16625e-45
CAM	RAB20	1.12234e-49	1.63681	0.327	0.136	6.67368e-45
CAM	SIPA1L1	1.56977e-49	1.53151	0.554	0.336	9.33418e-45
CAM	SERINC5	1.12556e-48	1.975	0.338	0.122	6.69282e-44
CAM	LPAR1	7.5454e-47	-1.32114	0.152	0.338	4.48664e-42
CAM	RBMS1	8.90891e-47	1.3658	0.43	0.26	5.29741e-42
CAM	UTRN	2.6368e-46	0.940744	0.598	0.396	1.56789e-41
CAM	NCK2	3.99013e-46	-1.03574	0.327	0.514	2.37261e-41
CAM	BIN1	5.18989e-46	-1.48134	0.151	0.33	3.08601e-41
CAM	RASA2	1.31296e-45	1.17321	0.436	0.236	7.80713e-41
CAM	MICOS10	6.61847e-45	-1.67039	0.147	0.328	3.93547e-40
CAM	AKT3	6.69553e-45	-1.00465	0.383	0.586	3.98129e-40
CAM	ATP2C1	1.16997e-44	-1.0406	0.317	0.518	6.95687e-40
CAM	GLDN	2.54324e-44	-1.36511	0.141	0.328	1.51226e-39
CAM	JARID2	2.48815e-43	1.1271	0.529	0.326	1.4795e-38
CAM	EPS8	2.30728e-42	1.00185	0.531	0.374	1.37196e-37
CAM	LRRK1	2.31541e-42	-0.942545	0.425	0.6	1.37679e-37
CAM	IGSF21	2.32972e-41	-1.12998	0.189	0.393	1.3853e-36
CAM	SLC2A5	2.43213e-41	-1.20209	0.153	0.324	1.4462e-36
CAM	SLC2A9	3.51777e-41	1.41777	0.33	0.151	2.09174e-36
CAM	ARHGAP5	4.50509e-41	1.28746	0.35	0.181	2.67882e-36
CAM	ARID5B	7.12501e-41	1.4223	0.34	0.178	4.23667e-36
CAM	EFR3A	5.16392e-40	1.24234	0.345	0.168	3.07057e-35
CAM	SAT1	7.54682e-40	0.85722	0.737	0.618	4.48749e-35
CAM	GALNT2	7.89631e-40	-0.869342	0.365	0.535	4.6953e-35
CAM	CHST11	1.51754e-39	-0.539192	0.72	0.849	9.02358e-35
CAM	MIS18BP1	1.77431e-39	-1.0921	0.262	0.448	1.05504e-34
CAM	ZFP36L2	2.8661e-39	-1.04868	0.263	0.436	1.70424e-34
CAM	CSF1R	2.87652e-39	-0.878917	0.404	0.583	1.71043e-34
CAM	SERPINB9	9.89414e-39	-1.41029	0.184	0.363	5.88325e-34
CAM	SRGN	3.35236e-38	0.798239	0.578	0.384	1.99338e-33
CAM	KLF7	3.40053e-38	1.13489	0.377	0.199	2.02202e-33
CAM	LITAF	4.22829e-38	1.42056	0.312	0.145	2.51423e-33
CAM	PRKCA	6.66728e-38	-0.837646	0.406	0.588	3.9645e-33
CAM	CYRIB	6.99232e-38	-0.546453	0.638	0.766	4.15777e-33
CAM	PAG1	1.06136e-37	-0.785253	0.406	0.574	6.31108e-33
CAM	SUZ12P1	6.61787e-37	-0.932587	0.282	0.435	3.93512e-32
CAM	TIAM1	8.03727e-37	-1.16933	0.229	0.435	4.77912e-32
CAM	AC079015.1	8.17564e-37	-1.32011	0.152	0.314	4.8614e-32
CAM	APPL2	2.39712e-36	-0.995101	0.34	0.523	1.42538e-31
CAM	SLC25A37	5.67601e-36	-1.1032	0.228	0.398	3.37507e-31
CAM	MEF2C	5.73179e-36	-0.48871	0.84	0.893	3.40824e-31
CAM	ARHGAP24	6.07708e-36	-0.501672	0.829	0.889	3.61355e-31
CAM	HIF1A	7.46794e-36	0.841917	0.553	0.367	4.44058e-31
CAM	FMNL3	2.29094e-35	-0.777023	0.388	0.567	1.36224e-30
CAM	ITGAX	6.69844e-35	-0.946962	0.207	0.394	3.98303e-30
CAM	SHTN1	1.04582e-34	-0.765229	0.47	0.621	6.21863e-30
CAM	SPIDR	3.88668e-34	0.773891	0.688	0.53	2.3111e-29
CAM	CTTNBP2	4.85423e-34	-0.994701	0.282	0.442	2.88642e-29
CAM	NOTCH2	9.19383e-34	1.04601	0.357	0.207	5.46684e-29
CAM	PDGFC	1.74387e-33	1.30788	0.38	0.216	1.03694e-28
CAM	TBC1D14	2.19186e-33	1.03236	0.457	0.307	1.30332e-28
CAM	SPECC1	3.05023e-33	-0.886006	0.284	0.46	1.81373e-28
CAM	IRAG2	8.42433e-33	-1.14978	0.187	0.348	5.00927e-28
CAM	CPED1	1.42442e-32	-0.733414	0.39	0.555	8.46989e-28
CAM	TGFBR2	2.07241e-32	-0.767922	0.367	0.522	1.2323e-27
CAM	LPCAT2	7.31031e-32	-0.682246	0.433	0.61	4.34686e-27
CAM	CLEC7A	9.23733e-32	0.943638	0.413	0.268	5.4927e-27
CAM	SRGAP2B	1.02356e-31	-1.03043	0.186	0.338	6.08627e-27
CAM	PSD3	3.99437e-31	1.16418	0.38	0.244	2.37513e-26
CAM	GTDC1	6.10995e-31	1.00597	0.433	0.269	3.6331e-26
CAM	DSE	9.46048e-31	1.08759	0.341	0.18	5.62539e-26
CAM	TTC7A	2.38111e-30	-1.00777	0.232	0.379	1.41585e-25
CAM	DENND3	5.63622e-30	-0.810081	0.356	0.503	3.35141e-25
CAM	TCF12	1.08971e-29	0.493172	0.834	0.77	6.47964e-25
CAM	SDCBP	6.22036e-29	1.09857	0.314	0.17	3.69875e-24
CAM	TLR2	9.50937e-29	0.720361	0.528	0.382	5.65446e-24
CAM	MAML3	1.2304e-28	-0.509334	0.643	0.763	7.31622e-24
CAM	SPRED1	2.04233e-28	0.844845	0.648	0.538	1.21441e-23
CAM	CPEB4	3.04542e-28	0.997128	0.424	0.251	1.81087e-23
CAM	ZBTB16	7.15755e-28	1.13107	0.36	0.218	4.25602e-23
CAM	GNB4	9.16462e-28	-0.913564	0.281	0.433	5.44947e-23
CAM	SND1	1.57606e-27	0.875487	0.511	0.349	9.37156e-23
CAM	ITM2B	5.07379e-27	-0.854082	0.375	0.538	3.01698e-22
CAM	SPAG9	6.45267e-27	0.868487	0.461	0.332	3.83689e-22
CAM	CD83	7.86461e-27	0.916996	0.403	0.257	4.67645e-22
CAM	CSF3R	1.516e-26	-0.9792	0.251	0.411	9.01441e-22
CAM	EML4	1.66171e-26	-0.792273	0.397	0.549	9.88085e-22
CAM	SH3KBP1	1.94688e-26	-0.729658	0.444	0.612	1.15766e-21
CAM	SAMHD1	3.1295e-26	1.03636	0.457	0.306	1.86086e-21
CAM	ATP2B1	4.59905e-26	0.936162	0.43	0.286	2.73469e-21
CAM	WDFY4	4.78493e-26	-0.701926	0.351	0.498	2.84522e-21
CAM	RAB8B	5.25582e-26	0.980359	0.323	0.192	3.12521e-21
CAM	CERS6	1.13422e-25	1.02492	0.337	0.193	6.74428e-21
CAM	FNDC3A	1.43823e-25	0.896416	0.541	0.387	8.55199e-21
CAM	ATP6V0A1	2.18983e-25	0.914407	0.443	0.286	1.30212e-20
CAM	CYTH1	2.64025e-25	0.863455	0.46	0.297	1.56995e-20
CAM	ARAP2	2.88706e-25	0.988451	0.371	0.213	1.7167e-20
CAM	SAMD4A	2.91303e-25	1.05714	0.385	0.238	1.73215e-20
CAM	KYNU	5.06999e-25	1.0953	0.333	0.193	3.01471e-20
CAM	NUDT3	6.49571e-25	-0.673093	0.544	0.666	3.86248e-20
CAM	EVL	7.55095e-25	-0.837411	0.294	0.445	4.48995e-20
CAM	FKBP5	1.17109e-24	0.710527	0.682	0.548	6.96353e-20
CAM	AL392172.1	1.55735e-24	-1.01943	0.203	0.365	9.26034e-20
CAM	MAP3K5	1.61823e-24	-0.618635	0.463	0.6	9.62231e-20
CAM	MSI2	2.21169e-24	-0.738442	0.243	0.37	1.31512e-19
CAM	EPB41	2.84601e-24	-1.08532	0.209	0.357	1.69229e-19
CAM	LCP2	9.56462e-24	0.901915	0.435	0.284	5.68732e-19
CAM	RAPH1	1.86947e-23	0.863112	0.441	0.309	1.11163e-18
CAM	LPP	2.72824e-23	0.442147	0.769	0.668	1.62226e-18
CAM	ABR	4.05921e-23	-0.522787	0.64	0.743	2.41369e-18
CAM	AL163541.1	4.28765e-23	-0.670949	0.391	0.531	2.54952e-18
CAM	GNA13	6.635e-23	0.759362	0.47	0.325	3.9453e-18
CAM	PICALM	7.43116e-23	-0.41125	0.732	0.799	4.41872e-18
CAM	CBLB	1.01185e-22	0.930317	0.305	0.167	6.01669e-18
CAM	ENTPD1-AS1	1.05883e-22	-0.898492	0.234	0.365	6.29601e-18
CAM	SRGAP1	1.10441e-22	0.60885	0.606	0.474	6.56707e-18
CAM	RAB31	2.95211e-22	0.783089	0.637	0.534	1.75538e-17
CAM	SSH1	5.99722e-22	-0.903711	0.233	0.372	3.56607e-17
CAM	DIAPH2	6.99635e-22	-0.514166	0.628	0.732	4.16017e-17
CAM	PTPN12	1.10872e-21	0.953866	0.392	0.248	6.59265e-17
CAM	ZNF652	1.12542e-21	-0.909045	0.196	0.32	6.69195e-17
CAM	PKD2	2.5795e-21	-0.962777	0.183	0.303	1.53382e-16
CAM	MYO1F	3.40094e-21	-0.648419	0.353	0.474	2.02227e-16
CAM	TMCC1	3.92401e-21	0.695477	0.487	0.348	2.33329e-16
CAM	KLF6	6.50064e-21	0.97078	0.323	0.203	3.86541e-16
CAM	ENTPD1	7.16125e-21	-0.539403	0.421	0.561	4.25822e-16
CAM	SH2B3	7.8167e-21	0.816499	0.415	0.295	4.64797e-16
CAM	ZEB1	8.62194e-21	-0.767885	0.18	0.304	5.12678e-16
CAM	MS4A7	1.15051e-20	0.99288	0.36	0.222	6.84118e-16
CAM	LYST	1.32406e-20	-0.705296	0.355	0.483	7.87314e-16
CAM	ACER3	1.3512e-20	0.807463	0.401	0.255	8.03448e-16
CAM	B3GNT5	2.48943e-20	-0.797622	0.221	0.369	1.48027e-15
CAM	VSIR	2.5957e-20	-0.937812	0.173	0.3	1.54346e-15
CAM	IRAK2	2.84574e-20	0.895901	0.3	0.195	1.69213e-15
CAM	CHSY3	3.56258e-20	-0.700912	0.193	0.302	2.11838e-15
CAM	ZNRF2	3.62078e-20	-0.74329	0.258	0.379	2.15299e-15
CAM	PBX3	4.46545e-20	0.798657	0.32	0.207	2.65525e-15
CAM	PTPRC	4.48802e-20	-0.5495	0.565	0.686	2.66866e-15
CAM	FOS	5.6057e-20	0.698251	0.378	0.238	3.33326e-15
CAM	PREX1	5.67138e-20	-0.529783	0.538	0.663	3.37232e-15
CAM	ADK	9.26298e-20	-0.665706	0.353	0.48	5.50796e-15
CAM	MFSD1	1.25388e-19	0.77716	0.317	0.202	7.4558e-15
CAM	ABL2	1.60445e-19	0.93579	0.33	0.217	9.54039e-15
CAM	ATRN	1.99051e-19	0.649144	0.419	0.306	1.1836e-14
CAM	RUFY3	2.37099e-19	0.830714	0.386	0.247	1.40984e-14
CAM	PLCG2	5.04356e-19	-0.738925	0.326	0.453	2.999e-14
CAM	ZNF438	6.78144e-19	0.907254	0.307	0.193	4.03238e-14
CAM	ROCK1	8.46893e-19	0.581127	0.535	0.431	5.03579e-14
CAM	PTPRM	1.01335e-18	0.638195	0.345	0.22	6.02558e-14
CAM	PSAP	1.20374e-18	0.894021	0.482	0.355	7.15769e-14
CAM	DIP2A	1.35469e-18	-0.802765	0.313	0.442	8.05526e-14
CAM	RYR1	1.66586e-18	-0.642448	0.349	0.466	9.90557e-14
CAM	RNF149	2.08962e-18	0.923921	0.474	0.351	1.24253e-13
CAM	CTSB	2.60999e-18	0.617599	0.576	0.473	1.55195e-13
CAM	SORT1	2.7176e-18	-0.778136	0.212	0.33	1.61594e-13
CAM	RAPGEF6	3.61728e-18	-0.600798	0.408	0.529	2.1509e-13
CAM	MIR646HG	3.83728e-18	-0.73122	0.266	0.392	2.28172e-13
CAM	TCF4	4.71091e-18	0.770461	0.571	0.449	2.8012e-13
CAM	CHD9	5.53706e-18	-0.411678	0.593	0.685	3.29245e-13
CAM	GAREM1	6.90766e-18	-0.877303	0.221	0.351	4.10743e-13
CAM	CLTC	1.168e-17	0.757605	0.418	0.282	6.94516e-13
CAM	MEF2C-AS1	1.32839e-17	-0.776562	0.232	0.35	7.89886e-13
CAM	RAC1	1.61565e-17	-0.746111	0.229	0.333	9.60696e-13
CAM	DIP2B	1.76125e-17	-0.471683	0.552	0.657	1.04728e-12
CAM	TAOK3	2.17307e-17	0.554963	0.632	0.519	1.29215e-12
CAM	ARHGAP12	2.40767e-17	-0.571746	0.413	0.533	1.43165e-12
CAM	ALOX5	3.19477e-17	-0.65122	0.302	0.43	1.89967e-12
CAM	MGAT5	4.32274e-17	0.547939	0.619	0.515	2.57039e-12
CAM	KLHL5	4.9154e-17	-0.644304	0.335	0.46	2.9228e-12
CAM	CTTNBP2NL	5.19259e-17	-0.699224	0.291	0.408	3.08762e-12
CAM	GSAP	5.85769e-17	0.666135	0.401	0.282	3.4831e-12
CAM	CD53	6.11966e-17	-0.655945	0.324	0.434	3.63887e-12
CAM	ATP8B4	8.01736e-17	-0.418638	0.622	0.723	4.76728e-12
CAM	ATXN1	1.01913e-16	0.403669	0.612	0.507	6.05995e-12
CAM	AUTS2	1.29671e-16	-0.434856	0.508	0.633	7.71052e-12
CAM	SAMSN1	1.46815e-16	-0.52099	0.39	0.511	8.72989e-12
CAM	ATM	3.83612e-16	-0.47461	0.539	0.654	2.28103e-11
CAM	LPIN2	4.19683e-16	-0.590415	0.325	0.444	2.49552e-11
CAM	KCNK13	5.59352e-16	-0.847745	0.192	0.31	3.32602e-11
CAM	MIR29B2CHG	6.57529e-16	-0.693848	0.241	0.346	3.9098e-11
CAM	RGS12	8.05074e-16	-0.845369	0.19	0.306	4.78713e-11
CAM	ARHGEF6	9.54292e-16	-0.7332	0.214	0.318	5.67441e-11
CAM	FTH1	1.2175e-15	0.433002	0.472	0.354	7.23951e-11
CAM	DDX5	1.31666e-15	-0.420826	0.551	0.635	7.82913e-11
CAM	ANKRD12	1.8267e-15	0.572967	0.34	0.247	1.08619e-10
CAM	WDFY3	4.36013e-15	0.601894	0.613	0.532	2.59262e-10
CAM	NAV2	4.60091e-15	-0.631392	0.306	0.425	2.73579e-10
CAM	LRRFIP1	4.94389e-15	0.632065	0.446	0.333	2.93974e-10
CAM	PSMA1	9.36123e-15	-0.544562	0.313	0.447	5.56637e-10
CAM	CHD7	1.08735e-14	-0.490206	0.376	0.485	6.46561e-10
CAM	PDE3B	1.81583e-14	-0.427228	0.472	0.592	1.07973e-09
CAM	DNAJC5	2.0529e-14	0.669566	0.39	0.273	1.22069e-09
CAM	GNB1	2.46816e-14	0.468205	0.546	0.459	1.46762e-09
CAM	BAZ1A	2.71847e-14	0.682059	0.31	0.214	1.61645e-09
CAM	CHST15	3.27169e-14	0.921851	0.337	0.23	1.94541e-09
CAM	MERTK	5.73029e-14	0.48179	0.587	0.53	3.40734e-09
CAM	USP53	6.29456e-14	-0.481432	0.38	0.493	3.74287e-09
CAM	TPM3	7.11452e-14	0.675967	0.312	0.224	4.23044e-09
CAM	NCOA7	7.35445e-14	0.59329	0.335	0.237	4.3731e-09
CAM	CDYL	9.62669e-14	-0.618936	0.262	0.362	5.72422e-09
CAM	PRKCE	1.00319e-13	0.577008	0.311	0.238	5.96516e-09
CAM	TNFRSF1B	1.10968e-13	0.573308	0.404	0.291	6.59836e-09
CAM	CAMK2D	1.95375e-13	-0.538734	0.335	0.438	1.16174e-08
CAM	RHBDF2	2.16248e-13	-0.434685	0.426	0.527	1.28585e-08
CAM	EEA1	2.49585e-13	0.585937	0.301	0.217	1.48408e-08
CAM	LINC01374	3.05271e-13	-0.410316	0.517	0.629	1.8152e-08
CAM	MYOF	4.16273e-13	-0.587906	0.206	0.317	2.47524e-08
CAM	FNIP1	5.03308e-13	0.564952	0.446	0.343	2.99277e-08
CAM	ZFYVE16	5.99497e-13	0.690544	0.357	0.247	3.56473e-08
CAM	ADAM10	6.12456e-13	-0.492731	0.378	0.477	3.64179e-08
CAM	ADAM17	7.31001e-13	0.908804	0.354	0.268	4.34668e-08
CAM	PKN2	7.74101e-13	-0.414739	0.496	0.586	4.60296e-08
CAM	KIF16B	8.81e-13	0.682264	0.421	0.297	5.2386e-08
CAM	NFIA	9.32263e-13	0.438024	0.478	0.4	5.54342e-08
CAM	ATP2A2	1.10642e-12	0.678376	0.306	0.21	6.57899e-08
CAM	SLC25A13	1.33091e-12	0.359471	0.377	0.303	7.91388e-08
CAM	TBC1D22A	1.44648e-12	-0.313035	0.702	0.763	8.60103e-08
CAM	AAK1	1.51927e-12	0.455432	0.554	0.47	9.03389e-08
CAM	SUMF1	1.92887e-12	0.513379	0.509	0.404	1.14695e-07
CAM	LRCH1	1.96937e-12	-0.399142	0.453	0.544	1.17103e-07
CAM	HSP90AA1	2.19213e-12	0.52216	0.444	0.334	1.30348e-07
CAM	DENND4C	2.25665e-12	0.792269	0.382	0.281	1.34185e-07
CAM	TFEC	2.30162e-12	0.697228	0.373	0.287	1.36859e-07
CAM	RPS6KA2	2.56182e-12	-0.657571	0.285	0.395	1.52331e-07
CAM	ELF1	2.82175e-12	0.395308	0.561	0.467	1.67787e-07
CAM	TSPAN14	3.05885e-12	-0.62056	0.225	0.306	1.81886e-07
CAM	CCDC18-AS1	3.78886e-12	-0.512864	0.342	0.427	2.25293e-07
CAM	AFF4	4.06453e-12	0.684108	0.401	0.306	2.41685e-07
CAM	SBF2	4.69163e-12	0.365359	0.648	0.572	2.78974e-07
CAM	ADAP2	4.87728e-12	0.558125	0.398	0.306	2.90013e-07
CAM	CPQ	5.1727e-12	0.452161	0.473	0.371	3.07579e-07
CAM	RGS10	5.89254e-12	-0.484466	0.304	0.394	3.50382e-07
CAM	ZBTB20	7.71142e-12	-0.285515	0.651	0.716	4.58537e-07
CAM	HOOK3	1.22861e-11	0.50936	0.346	0.261	7.30554e-07
CAM	IL17RA	1.57948e-11	-0.584575	0.253	0.344	9.39193e-07
CAM	HNRNPA2B1	1.61103e-11	0.471117	0.618	0.546	9.57949e-07
CAM	LIMS1	1.67604e-11	-0.371668	0.43	0.522	9.96604e-07
CAM	DMXL1	1.75111e-11	0.593428	0.357	0.258	1.04125e-06
CAM	ZSWIM6	2.16225e-11	0.277793	0.797	0.743	1.28572e-06
CAM	HNRNPU	2.30854e-11	0.460421	0.441	0.366	1.3727e-06
CAM	ZFAND3	2.50895e-11	0.354823	0.752	0.698	1.49187e-06
CAM	ARHGAP35	2.52886e-11	-0.68359	0.247	0.341	1.50371e-06
CAM	LYN	2.69362e-11	0.325507	0.636	0.592	1.60168e-06
CAM	HAVCR2	2.85861e-11	-0.62185	0.229	0.318	1.69979e-06
CAM	PRKCH	2.9165e-11	-0.550294	0.237	0.337	1.73421e-06
CAM	RAPGEF1	3.30353e-11	-0.29995	0.525	0.603	1.96435e-06
CAM	ITGAV	3.33079e-11	-0.696357	0.22	0.301	1.98056e-06
CAM	TBXAS1	4.78745e-11	-0.371783	0.668	0.757	2.84671e-06
CAM	MGAT4A	4.86568e-11	-0.366697	0.538	0.642	2.89323e-06
CAM	RCOR1	5.99079e-11	0.515538	0.334	0.251	3.56224e-06
CAM	PARP14	6.25043e-11	0.451015	0.452	0.369	3.71663e-06
CAM	FMNL2	7.41764e-11	0.357891	0.712	0.642	4.41068e-06
CAM	PLA2G4A	9.72573e-11	-0.656228	0.261	0.358	5.78311e-06
CAM	ANKS1A	1.0025e-10	0.37952	0.601	0.513	5.96107e-06
CAM	GOLGA4	1.0936e-10	0.53901	0.521	0.417	6.50276e-06
CAM	MAML2	1.26983e-10	-0.229436	0.778	0.824	7.55064e-06
CAM	UVRAG	1.33601e-10	-0.396705	0.491	0.573	7.94419e-06
CAM	NFKB1	1.45236e-10	0.692346	0.312	0.243	8.636e-06
CAM	SSH2	1.58108e-10	-0.236212	0.675	0.764	9.4014e-06
CAM	PLSCR1	1.59668e-10	0.500312	0.338	0.257	9.4942e-06
CAM	NFE2L2	1.68486e-10	0.561815	0.407	0.311	1.00185e-05
CAM	RAB7A	1.68486e-10	0.489906	0.438	0.348	1.00185e-05
CAM	CCNL1	1.80321e-10	0.692281	0.349	0.256	1.07223e-05
CAM	VPS8	2.15953e-10	0.485269	0.395	0.306	1.2841e-05
CAM	VPS53	2.24021e-10	0.603468	0.338	0.243	1.33208e-05
CAM	PHACTR1	2.74598e-10	0.416308	0.318	0.247	1.63282e-05
CAM	HEATR5B	2.74944e-10	-0.407921	0.239	0.308	1.63487e-05
CAM	CERT1	2.83412e-10	0.570617	0.355	0.269	1.68523e-05
CAM	TAB2	2.90124e-10	-0.398011	0.453	0.54	1.72513e-05
CAM	RASA3	2.98215e-10	-0.496329	0.244	0.335	1.77325e-05
CAM	REL	3.36156e-10	0.515162	0.468	0.385	1.99885e-05
CAM	AIG1	3.38166e-10	-0.696818	0.217	0.303	2.0108e-05
CAM	ANKHD1	4.0049e-10	0.422865	0.447	0.361	2.38139e-05
CAM	NT5C2	4.08847e-10	0.429551	0.393	0.307	2.43108e-05
CAM	HELZ	4.74094e-10	0.466056	0.469	0.384	2.81906e-05
CAM	ABI1	6.35492e-10	-0.437971	0.336	0.412	3.77876e-05
CAM	DPYSL2	6.75866e-10	-0.495078	0.251	0.331	4.01883e-05
CAM	BOD1L1	7.48306e-10	-0.478726	0.254	0.329	4.44958e-05
CAM	MBD5	7.55587e-10	-0.289552	0.398	0.468	4.49287e-05
CAM	LDLRAD4	7.78238e-10	-0.193411	0.832	0.876	4.62756e-05
CAM	SDCCAG8	8.01122e-10	-0.304951	0.559	0.625	4.76363e-05
CAM	RPS6KC1	1.00816e-09	0.440134	0.335	0.253	5.99472e-05
CAM	ERBIN	1.13499e-09	0.405328	0.498	0.41	6.74889e-05
CAM	ITGB5	1.57696e-09	0.6575	0.326	0.241	9.3769e-05
CAM	AL357522.1	1.60066e-09	-0.560399	0.227	0.321	9.51782e-05
CAM	CAMK1D	1.7261e-09	-0.260898	0.5	0.584	0.000102637
CAM	DNAJC13	1.81477e-09	0.575301	0.356	0.273	0.00010791
CAM	RNF150	1.97432e-09	0.474747	0.316	0.248	0.000117397
CAM	ADAM9	2.07563e-09	0.675559	0.323	0.244	0.000123421
CAM	LRMDA	2.08034e-09	-0.195742	0.96	0.942	0.000123701
CAM	STK3	2.0873e-09	0.446504	0.48	0.39	0.000124115
CAM	HLA-DRB1	2.24402e-09	0.785861	0.379	0.283	0.000133434
CAM	SESN1	2.36975e-09	0.758805	0.323	0.231	0.00014091
CAM	TCF7L2	2.62521e-09	0.578229	0.326	0.26	0.0001561
CAM	RPS6KA3	2.79748e-09	-0.418541	0.344	0.414	0.000166344
CAM	UBL3	3.73619e-09	-0.55737	0.231	0.311	0.000222161
CAM	FOXN3	4.8137e-09	-0.218139	0.656	0.718	0.000286232
CAM	GMDS-DT	5.61619e-09	-0.490687	0.338	0.423	0.00033395
CAM	UBE2E2	6.1342e-09	-0.316245	0.703	0.771	0.000364752
CAM	ARHGAP25	7.31462e-09	-0.552424	0.371	0.486	0.000434942
CAM	PHC2	7.50816e-09	-0.444719	0.261	0.34	0.00044645
CAM	MYCBP2	7.76374e-09	-0.276404	0.618	0.679	0.000461647
CAM	CHSY1	7.99036e-09	0.577198	0.38	0.309	0.000475123
CAM	ABL1	8.41901e-09	0.492691	0.346	0.264	0.000500611
CAM	MED13L	9.60211e-09	-0.18374	0.747	0.788	0.000570961
CAM	AOAH	1.0161e-08	-0.246747	0.6	0.701	0.000604193
CAM	VAPA	1.09131e-08	0.651285	0.325	0.233	0.000648914
CAM	NFAT5	1.32164e-08	0.633525	0.453	0.376	0.000785874
CAM	QKI	1.56618e-08	-0.139692	0.846	0.868	0.000931283
CAM	HLA-DRA	1.89627e-08	0.703873	0.346	0.272	0.00112756
CAM	NUFIP2	2.9328e-08	0.389582	0.328	0.274	0.0017439
CAM	SKIL	3.85592e-08	-0.71486	0.276	0.377	0.00229281
CAM	TLE4	3.92568e-08	0.458409	0.345	0.269	0.00233428
CAM	SLC8A1	4.01598e-08	-0.172209	0.751	0.826	0.00238798
CAM	SPPL3	4.0275e-08	0.301394	0.406	0.36	0.00239483
CAM	SMAP2	5.02946e-08	-0.313685	0.612	0.691	0.00299062
CAM	NF1	5.35525e-08	-0.195511	0.468	0.508	0.00318434
CAM	CTNNB1	5.53311e-08	0.501628	0.35	0.268	0.0032901
CAM	JMJD1C	6.15033e-08	0.197746	0.711	0.671	0.00365711
CAM	PPP6R2	6.26604e-08	-0.426195	0.396	0.462	0.00372591
CAM	B4GALT1	6.5917e-08	0.612327	0.373	0.303	0.00391956
CAM	CNTLN	6.71609e-08	0.429898	0.306	0.237	0.00399352
CAM	P4HA1	6.73537e-08	0.103	0.353	0.275	0.00400498
CAM	CEBPD	7.60287e-08	0.3188	0.337	0.254	0.00452082
CAM	PHKB	7.97519e-08	0.45318	0.379	0.296	0.00474221
CAM	AGTPBP1	1.05366e-07	0.427034	0.301	0.222	0.00626526
CAM	ZNF710	1.06943e-07	-0.314532	0.447	0.503	0.00635902
CAM	DCAF6	1.1471e-07	-0.549369	0.228	0.302	0.00682091
CAM	ZFC3H1	1.26265e-07	0.328081	0.358	0.309	0.00750798
CAM	IFI16	1.31765e-07	-0.312471	0.388	0.46	0.00783498
CAM	PI4KA	1.3684e-07	0.338855	0.31	0.249	0.00813681
CAM	NBEA	1.40382e-07	-0.436332	0.252	0.319	0.00834738
CAM	HIPK3	1.51287e-07	0.500465	0.336	0.261	0.00899581
CAM	GPCPD1	1.59963e-07	-0.345687	0.336	0.399	0.00951175
CAM	FBXW11	1.72671e-07	0.582998	0.4	0.304	0.0102674
CAM	IKZF1	1.91206e-07	-0.202176	0.476	0.561	0.0113695
CAM	THADA	2.47424e-07	0.340172	0.377	0.31	0.0147123
CAM	NCKAP1L	2.49638e-07	-0.423334	0.323	0.399	0.014844
CAM	GTF2I	2.7836e-07	-0.510966	0.257	0.333	0.0165518
CAM	AP1B1	4.38749e-07	-0.428304	0.328	0.398	0.0260889
CAM	RICTOR	4.47501e-07	-0.363887	0.304	0.368	0.0266093
CAM	ERICH1	4.61092e-07	0.329318	0.321	0.263	0.0274175
CAM	ZNF148	4.61205e-07	-0.344118	0.37	0.435	0.0274242
CAM	CELF2	5.19986e-07	-0.142731	0.801	0.849	0.0309194
CAM	SGMS1	6.25112e-07	0.464425	0.487	0.417	0.0371704
CAM	PSME4	6.37705e-07	0.401272	0.369	0.296	0.0379192
CAM	PLCL2	6.42528e-07	-0.396729	0.435	0.497	0.038206
CAM	DDX17	6.60497e-07	-0.262395	0.56	0.606	0.0392745
CAM	EXOC6B	6.75929e-07	0.361852	0.434	0.368	0.0401921
CAM	RAB10	7.07754e-07	0.225423	0.472	0.415	0.0420845
MDM	NEAT1	9.46095e-285	1.65009	0.992	0.887	5.62567e-280
MDM	P2RY12	9.95961e-276	-3.4945	0.131	0.649	5.92218e-271
MDM	ACSL1	2.25031e-253	2.61453	0.726	0.25	1.33808e-248
MDM	NAMPT	1.64083e-217	3.42325	0.555	0.117	9.75669e-213
MDM	HIF1A	9.04056e-217	2.27563	0.746	0.35	5.3757e-212
MDM	NAV3	1.01562e-209	-1.92486	0.389	0.792	6.0391e-205
MDM	AC008691.1	3.10521e-180	-2.69243	0.132	0.516	1.84642e-175
MDM	SYNDIG1	4.28155e-177	-1.58107	0.436	0.788	2.5459e-172
MDM	RASGEF1C	4.89533e-170	-2.0874	0.231	0.613	2.91086e-165
MDM	APBB1IP	5.52657e-160	-1.13861	0.637	0.863	3.28621e-155
MDM	DPYD	2.60089e-157	1.47841	0.683	0.295	1.54654e-152
MDM	CX3CR1	1.93351e-149	-3.2664	0.073	0.427	1.1497e-144
MDM	ST6GALNAC3	3.5786e-146	-1.32243	0.458	0.789	2.12791e-141
MDM	LINC02712	1.0878e-141	-3.14434	0.073	0.404	6.46825e-137
MDM	ST6GAL1	2.59032e-141	-1.11475	0.644	0.876	1.54025e-136
MDM	MEF2C	1.14909e-139	-1.141	0.725	0.901	6.83271e-135
MDM	ANKRD44	3.3785e-138	-1.14102	0.598	0.825	2.00892e-133
MDM	PFKFB3	7.42628e-137	1.98617	0.677	0.341	4.41582e-132
MDM	SIPA1L1	5.56058e-133	2.03204	0.65	0.323	3.30643e-128
MDM	SLC11A1	2.86523e-127	1.9419	0.59	0.253	1.70372e-122
MDM	KBTBD12	9.77893e-120	-3.23228	0.057	0.348	5.81474e-115
MDM	IL6ST	4.74162e-119	-1.73113	0.292	0.604	2.81946e-114
MDM	FOXP2	8.37638e-118	-1.55653	0.237	0.585	4.98076e-113
MDM	SLC2A3	1.09042e-116	2.74299	0.429	0.126	6.48384e-112
MDM	RAPGEF1	1.60287e-116	1.3721	0.803	0.59	9.53099e-112
MDM	RNF144B	2.47206e-115	2.16765	0.47	0.18	1.46993e-110
MDM	A2M	5.26721e-110	-1.75564	0.247	0.551	3.13199e-105
MDM	HS3ST4	1.80833e-108	-1.43394	0.306	0.636	1.07527e-103
MDM	CPED1	1.36359e-104	-1.56044	0.279	0.566	8.10818e-100
MDM	GNA13	1.4313e-104	1.70475	0.596	0.312	8.51079e-100
MDM	SLC7A5	2.52153e-104	2.95531	0.36	0.079	1.49935e-99
MDM	SRGAP2	5.67278e-104	-0.765321	0.769	0.904	3.37315e-99
MDM	DOCK8	2.60936e-103	-0.801425	0.739	0.9	1.55158e-98
MDM	KHDRBS3	1.57272e-102	-1.78978	0.183	0.475	9.35174e-98
MDM	ZNF331	6.17537e-98	2.76052	0.386	0.14	3.672e-93
MDM	FRMD4A	1.39454e-97	-0.749778	0.898	0.941	8.29222e-93
MDM	PPARD	1.61126e-94	1.47323	0.599	0.319	9.58089e-90
MDM	CYTH1	5.14093e-94	1.59169	0.567	0.286	3.0569e-89
MDM	ITPR2	9.85184e-94	-0.856175	0.774	0.9	5.8581e-89
MDM	CD163	1.30879e-90	2.161	0.342	0.08	7.78232e-86
MDM	SRGN	2.54728e-90	1.41445	0.643	0.374	1.51467e-85
MDM	RAB20	4.34564e-90	2.1903	0.41	0.125	2.58401e-85
MDM	TNFRSF1B	1.50942e-89	1.71078	0.555	0.278	8.97534e-85
MDM	PADI2	3.58098e-88	2.01784	0.563	0.276	2.12932e-83
MDM	CTSB	9.96563e-88	1.27744	0.696	0.463	5.92576e-83
MDM	ABCA1	6.07905e-87	2.11851	0.446	0.199	3.61473e-82
MDM	DLEU1	6.69476e-86	-0.973233	0.691	0.839	3.98084e-81
MDM	LINC02232	4.2761e-85	-1.81196	0.167	0.435	2.54265e-80
MDM	SAT1	9.41943e-85	1.27817	0.796	0.611	5.60098e-80
MDM	LINC01141	1.06266e-83	-2.08661	0.113	0.375	6.31879e-79
MDM	FAM110B	1.43387e-80	2.37786	0.346	0.114	8.52607e-76
MDM	GLUL	3.91138e-80	1.95603	0.482	0.223	2.32579e-75
MDM	FMNL2	4.52555e-80	1.28368	0.803	0.634	2.69098e-75
MDM	TFRC	5.01958e-80	3.24951	0.304	0.079	2.98474e-75
MDM	HIF1A-AS3	2.8388e-79	2.39209	0.339	0.11	1.68801e-74
MDM	PLAUR	3.44206e-79	2.70817	0.323	0.085	2.04672e-74
MDM	LITAF	9.82373e-79	2.12157	0.372	0.136	5.84139e-74
MDM	LRRK1	1.12909e-78	-1.38377	0.354	0.61	6.71378e-74
MDM	EPB41L3	2.91354e-78	1.59357	0.586	0.377	1.73245e-73
MDM	LINC01374	6.23078e-78	-1.34135	0.386	0.64	3.70495e-73
MDM	FTH1	2.25057e-76	1.41231	0.617	0.341	1.33823e-71
MDM	MSR1	3.49259e-75	1.29364	0.552	0.307	2.07676e-70
MDM	ARHGAP18	4.81958e-75	1.69992	0.44	0.189	2.86582e-70
MDM	TMEM156	1.86928e-74	-1.58184	0.203	0.445	1.11151e-69
MDM	SORL1	7.66246e-74	-0.804388	0.644	0.843	4.55625e-69
MDM	BLNK	8.12239e-74	-1.3312	0.271	0.516	4.82974e-69
MDM	MAP3K5	1.38439e-70	-1.27022	0.364	0.61	8.23186e-66
MDM	MEF2A	2.78057e-70	-0.636686	0.838	0.922	1.65338e-65
MDM	SOCS6	1.23443e-68	-1.36806	0.259	0.505	7.34015e-64
MDM	MB21D2	2.55378e-68	1.92386	0.359	0.128	1.51853e-63
MDM	MYO9B	2.75092e-68	1.2138	0.647	0.44	1.63575e-63
MDM	ETV6	3.76058e-68	0.886223	0.814	0.683	2.23612e-63
MDM	DSCAM	6.16578e-65	-1.18641	0.356	0.608	3.6663e-60
MDM	EPB41L2	7.88092e-65	-0.675547	0.72	0.861	4.68615e-60
MDM	ELL2	2.12744e-64	1.52761	0.631	0.454	1.26502e-59
MDM	PLXDC2	2.97103e-64	-0.470689	0.953	0.958	1.76663e-59
MDM	TBC1D8	3.10785e-64	1.9486	0.329	0.112	1.84799e-59
MDM	P4HA1	1.03939e-63	1.38955	0.5	0.264	6.18042e-59
MDM	ITSN1	4.02802e-63	1.78891	0.36	0.161	2.39514e-58
MDM	LINC02798	8.18568e-63	-1.01592	0.352	0.574	4.86737e-58
MDM	HDAC9	2.83624e-62	-1.04464	0.448	0.684	1.68649e-57
MDM	IFNGR1	3.00062e-62	-1.30753	0.33	0.554	1.78423e-57
MDM	USP36	4.39633e-62	2.11003	0.325	0.116	2.61415e-57
MDM	PDE8A	7.04871e-62	1.54584	0.49	0.272	4.1913e-57
MDM	MGAT1	9.57694e-62	1.83696	0.343	0.133	5.69464e-57
MDM	NAV2	2.95303e-60	-1.38785	0.21	0.434	1.75593e-55
MDM	KCNMA1	4.72755e-60	1.11662	0.712	0.547	2.81109e-55
MDM	AC087564.1	9.05971e-60	-1.65775	0.127	0.342	5.38709e-55
MDM	MAP4K4	9.10666e-60	-0.960785	0.505	0.707	5.415e-55
MDM	SHTN1	1.06296e-59	-0.932509	0.423	0.629	6.32055e-55
MDM	SYTL3	2.14041e-59	1.71373	0.414	0.202	1.27273e-54
MDM	SDCBP	2.61366e-58	1.5844	0.364	0.162	1.55413e-53
MDM	REL	4.93852e-58	1.1365	0.573	0.376	2.93655e-53
MDM	LPCAT2	8.94826e-58	-1.05996	0.399	0.617	5.32082e-53
MDM	HSP90AA1	1.98786e-57	1.73231	0.537	0.325	1.18202e-52
MDM	AL357522.1	2.94578e-57	-2.06452	0.11	0.33	1.75162e-52
MDM	CYRIA	1.18143e-56	1.42401	0.459	0.248	7.025e-52
MDM	GRB2	1.59532e-56	1.16958	0.65	0.47	9.48609e-52
MDM	BHLHE41	1.99313e-56	-1.0329	0.28	0.506	1.18515e-51
MDM	MAF	1.53712e-55	-1.53094	0.186	0.395	9.14002e-51
MDM	UBC	1.83368e-55	1.5749	0.374	0.176	1.09035e-50
MDM	MICOS10	3.26218e-55	-1.97131	0.13	0.335	1.93976e-50
MDM	ARHGAP22	1.03379e-53	-0.689192	0.538	0.717	6.14711e-49
MDM	AC079015.1	6.47466e-53	-1.6469	0.129	0.321	3.84996e-48
MDM	SPP1	4.55869e-52	0.984023	0.666	0.494	2.71069e-47
MDM	RTTN	5.93798e-52	-1.4594	0.247	0.454	3.53084e-47
MDM	BASP1	9.68652e-52	1.66436	0.355	0.177	5.7598e-47
MDM	CREM	1.40088e-51	1.44366	0.34	0.159	8.32992e-47
MDM	RGS1	5.97841e-51	1.1984	0.476	0.25	3.55488e-46
MDM	CYFIP1	7.37908e-51	-0.754593	0.58	0.733	4.38775e-46
MDM	LNCAROD	7.99438e-51	-0.870929	0.508	0.709	4.75362e-46
MDM	CMIP	1.38017e-50	0.82377	0.723	0.573	8.20678e-46
MDM	ATP1B3	1.39275e-50	2.59476	0.312	0.128	8.2816e-46
MDM	PRKAG2	1.63552e-50	1.17918	0.618	0.421	9.72515e-46
MDM	ASAP1	2.00742e-50	1.04217	0.478	0.287	1.19365e-45
MDM	DUSP1	2.12013e-50	1.50093	0.355	0.148	1.26067e-45
MDM	MITF	3.35335e-50	1.35817	0.412	0.214	1.99397e-45
MDM	CD83	1.04099e-49	1.12805	0.463	0.249	6.18996e-45
MDM	RBPJ	5.2782e-49	1.39738	0.465	0.271	3.13852e-44
MDM	MALT1	1.06165e-48	1.49691	0.337	0.175	6.31277e-44
MDM	AOAH	1.98809e-48	-0.839429	0.502	0.71	1.18216e-43
MDM	JARID2	3.81445e-48	1.25835	0.52	0.319	2.26815e-43
MDM	CSF1R	7.44676e-48	-0.841355	0.405	0.589	4.42799e-43
MDM	LY86	2.7997e-47	-1.15619	0.275	0.48	1.66476e-42
MDM	APPL2	8.30627e-47	-1.04771	0.346	0.529	4.93907e-42
MDM	RNF149	8.67028e-47	1.143	0.525	0.344	5.15552e-42
MDM	ADAM28	1.69664e-46	-0.52283	0.594	0.781	1.00886e-41
MDM	HSPH1	2.53334e-46	1.45986	0.36	0.174	1.50638e-41
MDM	NUDT3	2.63258e-46	-0.859285	0.509	0.672	1.56539e-41
MDM	DLEU7	3.84509e-46	-1.50712	0.161	0.343	2.28637e-41
MDM	ARHGAP12	7.4958e-46	-0.905131	0.363	0.54	4.45715e-41
MDM	TBC1D4	1.03437e-45	-1.2377	0.253	0.467	6.15055e-41
MDM	DMXL2	2.08462e-45	1.44825	0.35	0.185	1.23956e-40
MDM	TGFBR2	2.89346e-44	-0.967598	0.337	0.529	1.72051e-39
MDM	PGK1	8.41424e-44	1.58843	0.324	0.157	5.00328e-39
MDM	ITM2B	2.2831e-43	-0.922818	0.369	0.544	1.35758e-38
MDM	ZFP36	2.50325e-43	1.35281	0.371	0.173	1.48848e-38
MDM	RBM47	2.57221e-43	0.928405	0.677	0.526	1.52949e-38
MDM	DOCK10	6.64243e-43	-0.673387	0.557	0.733	3.94972e-38
MDM	RAPGEF6	4.63595e-42	-0.952102	0.363	0.536	2.75663e-37
MDM	TANC1	5.90106e-42	-1.29685	0.161	0.332	3.50889e-37
MDM	GNA12	9.24417e-42	1.72723	0.325	0.148	5.49677e-37
MDM	MAP3K8	2.47583e-41	1.47629	0.325	0.162	1.47218e-36
MDM	GRID2	3.50439e-41	-1.71187	0.275	0.464	2.08378e-36
MDM	FOXP1	4.3419e-41	0.798639	0.481	0.295	2.58178e-36
MDM	DSE	5.5764e-41	1.21862	0.332	0.175	3.31584e-36
MDM	TLN2	1.56723e-40	-0.8042	0.363	0.563	9.31908e-36
MDM	CCDC18-AS1	4.20479e-40	-1.17337	0.246	0.435	2.50025e-35
MDM	GAREM1	1.07206e-39	-1.21719	0.185	0.357	6.3747e-35
MDM	FNDC3B	1.29413e-39	0.971852	0.511	0.35	7.69514e-35
MDM	ARHGAP24	1.4755e-39	-0.464159	0.809	0.892	8.77364e-35
MDM	ATM	4.03821e-39	-0.732881	0.501	0.661	2.4012e-34
MDM	KCNQ3	4.83821e-39	-0.48371	0.666	0.814	2.8769e-34
MDM	SFMBT2	6.42227e-39	-0.549947	0.827	0.904	3.81881e-34
MDM	GAS7	8.29872e-39	1.46853	0.329	0.169	4.93458e-34
MDM	PLSCR1	1.17064e-38	1.09192	0.415	0.25	6.96085e-34
MDM	ZMIZ1	1.32323e-38	1.3996	0.352	0.176	7.86818e-34
MDM	LPAR6	3.99393e-38	-0.796206	0.413	0.606	2.37487e-33
MDM	NRIP1	4.75362e-38	-0.945095	0.367	0.55	2.82659e-33
MDM	UGCG	6.04613e-38	1.57603	0.351	0.194	3.59515e-33
MDM	CUX1	1.28995e-37	0.885493	0.651	0.491	7.67032e-33
MDM	ANKRD11	1.38831e-37	0.776383	0.753	0.624	8.25515e-33
MDM	LPAR1	2.39589e-37	-1.25377	0.169	0.343	1.42464e-32
MDM	PSAP	4.48926e-37	1.0279	0.501	0.35	2.6694e-32
MDM	PCNX2	4.73429e-37	-0.655184	0.423	0.584	2.8151e-32
MDM	XACT	1.94265e-36	-1.25861	0.154	0.314	1.15514e-31
MDM	ARHGAP25	1.96118e-36	-1.02571	0.311	0.493	1.16616e-31
MDM	IRAG2	2.50878e-36	-1.17552	0.192	0.354	1.49177e-31
MDM	RAB31	5.86713e-36	0.907836	0.666	0.529	3.48871e-31
MDM	AL163541.1	7.95628e-36	-0.598715	0.377	0.537	4.73096e-31
MDM	BNIP3L	8.92674e-36	1.4523	0.326	0.176	5.30802e-31
MDM	SQSTM1	8.95063e-36	1.84016	0.313	0.162	5.32222e-31
MDM	RPS6KA2	9.88463e-36	1.00224	0.541	0.384	5.8776e-31
MDM	UBXN2B	2.00433e-35	1.51188	0.311	0.151	1.19181e-30
MDM	DIAPH2	2.11967e-35	-0.679055	0.589	0.738	1.2604e-30
MDM	KDM4B	5.54079e-35	1.2471	0.405	0.22	3.29467e-30
MDM	SLC4A7	6.92261e-35	-0.593842	0.477	0.625	4.11632e-30
MDM	DENND5A	2.33061e-34	0.995035	0.46	0.301	1.38583e-29
MDM	TRPS1	3.0639e-34	0.888712	0.445	0.288	1.82186e-29
MDM	LRRFIP1	4.53024e-34	0.931009	0.492	0.326	2.69377e-29
MDM	LDLRAD4	6.01063e-34	0.560709	0.908	0.873	3.57404e-29
MDM	SEC14L1	7.97974e-34	0.997182	0.436	0.288	4.74492e-29
MDM	CHSY1	9.29025e-34	0.89656	0.422	0.304	5.52417e-29
MDM	TIAM1	1.30787e-33	-0.960607	0.25	0.44	7.77687e-29
MDM	FYB1	1.402e-33	-0.590221	0.539	0.714	8.33658e-29
MDM	DENND1A	1.65585e-33	0.659454	0.586	0.452	9.84602e-29
MDM	ABCC4	3.59878e-33	-0.515729	0.512	0.686	2.13991e-28
MDM	TMEM51	7.35175e-33	1.45205	0.3	0.145	4.3715e-28
MDM	AP2A2	8.7781e-33	1.26037	0.341	0.194	5.21963e-28
MDM	LYST	7.83345e-32	-0.914339	0.323	0.489	4.65793e-27
MDM	PPP1CB	1.12273e-31	1.1944	0.323	0.18	6.67595e-27
MDM	MEF2C-AS1	1.43487e-31	-1.11463	0.193	0.356	8.53201e-27
MDM	NFKB1	2.15744e-31	1.43728	0.364	0.237	1.28286e-26
MDM	SLC9A9	2.55098e-31	-0.436578	0.619	0.78	1.51686e-26
MDM	B4GALT1	5.37117e-31	1.13427	0.446	0.297	3.19381e-26
MDM	ZBTB20	6.24646e-31	-0.549176	0.604	0.72	3.71427e-26
MDM	DNAJC5	7.31138e-31	1.06967	0.433	0.266	4.34749e-26
MDM	OXR1	9.13814e-31	-0.537641	0.477	0.627	5.43372e-26
MDM	PTPN1	9.86765e-31	1.36633	0.31	0.165	5.8675e-26
MDM	IKZF1	1.27062e-30	-0.489273	0.404	0.568	7.55535e-26
MDM	CSGALNACT1	1.92841e-30	-0.534248	0.499	0.657	1.14667e-25
MDM	TTC7A	3.85716e-30	1.14755	0.519	0.367	2.29354e-25
MDM	SGK1	4.69042e-30	0.998775	0.459	0.32	2.78902e-25
MDM	KLHL6	5.24915e-30	1.01516	0.354	0.198	3.12125e-25
MDM	C3	5.57948e-30	-0.233952	0.455	0.624	3.31767e-25
MDM	DENND3	1.03267e-29	0.763034	0.623	0.493	6.14046e-25
MDM	MAD1L1	1.80796e-29	1.09336	0.332	0.195	1.07505e-24
MDM	RANBP2	1.91193e-29	1.53835	0.38	0.233	1.13687e-24
MDM	SNX9	2.09829e-29	1.23071	0.416	0.29	1.24768e-24
MDM	RASSF8	2.86692e-29	-1.05543	0.241	0.432	1.70473e-24
MDM	SPRED1	3.30274e-29	-0.484175	0.373	0.55	1.96387e-24
MDM	EML4	8.04954e-29	-0.818432	0.387	0.554	4.78642e-24
MDM	CTNNB1	9.46835e-29	1.02209	0.407	0.262	5.63007e-24
MDM	SPECC1	1.09198e-28	-0.685953	0.322	0.464	6.49313e-24
MDM	USP53	4.15261e-28	-0.743556	0.355	0.498	2.46923e-23
MDM	CHD9	4.28727e-28	-0.553675	0.558	0.69	2.54929e-23
MDM	CHN2	4.54689e-28	0.834936	0.565	0.419	2.70367e-23
MDM	PSMA1	6.45153e-28	-0.792579	0.301	0.452	3.83621e-23
MDM	ZFP36L2	1.08161e-27	-0.791997	0.284	0.441	6.43149e-23
MDM	DOCK5	1.60656e-27	1.04638	0.322	0.167	9.5529e-23
MDM	AL392172.1	3.28591e-27	-0.676706	0.229	0.37	1.95387e-22
MDM	ENTPD1	3.40288e-27	-0.66579	0.415	0.566	2.02342e-22
MDM	VMP1	3.5347e-27	0.796387	0.467	0.327	2.1018e-22
MDM	NFE2L2	4.73114e-27	0.934399	0.445	0.305	2.81323e-22
MDM	HSP90AB1	8.74079e-27	1.29447	0.343	0.197	5.19745e-22
MDM	PDE4B	1.16943e-26	0.781784	0.57	0.435	6.95369e-22
MDM	ATP8B4	1.98941e-26	-0.517782	0.585	0.728	1.18295e-21
MDM	DNAJB6	2.68189e-26	1.06171	0.422	0.274	1.5947e-21
MDM	ERGIC1	3.91621e-26	1.25109	0.32	0.166	2.32866e-21
MDM	LHFPL2	3.94744e-26	-0.441189	0.521	0.664	2.34723e-21
MDM	MAML2	4.21763e-26	-0.442805	0.729	0.828	2.50789e-21
MDM	RAB1A	5.17354e-26	0.730246	0.535	0.418	3.07629e-21
MDM	RNMT	9.47921e-26	1.01977	0.351	0.22	5.63653e-21
MDM	STAT3	1.38522e-25	0.80986	0.456	0.319	8.23682e-21
MDM	PICALM	1.41024e-25	-0.532632	0.699	0.803	8.38557e-21
MDM	AKT3	4.89211e-25	-0.607533	0.419	0.591	2.90895e-20
MDM	PDXK	8.42959e-25	1.13836	0.3	0.17	5.01241e-20
MDM	NCOR2	1.07455e-24	0.961669	0.505	0.36	6.38948e-20
MDM	CD53	1.26572e-24	-0.954317	0.286	0.44	7.52622e-20
MDM	FAM13A	1.70684e-24	1.1935	0.456	0.346	1.01492e-19
MDM	TLR2	1.77224e-24	0.671625	0.519	0.378	1.05381e-19
MDM	MIS18BP1	1.87533e-24	-0.823395	0.302	0.452	1.11511e-19
MDM	FOS	2.02932e-24	0.791876	0.396	0.232	1.20667e-19
MDM	ZNF652	3.41648e-24	-0.986127	0.19	0.325	2.03151e-19
MDM	DIP2B	3.53938e-24	-0.558779	0.54	0.661	2.10458e-19
MDM	FRMD4B	3.71635e-24	0.702713	0.52	0.407	2.20982e-19
MDM	ARAP1	5.45686e-24	0.97522	0.3	0.181	3.24476e-19
MDM	RSRP1	7.86625e-24	-0.689074	0.267	0.378	4.67743e-19
MDM	CHST15	1.05225e-23	1.11935	0.363	0.225	6.25692e-19
MDM	ZNRF2	1.23598e-23	-1.11555	0.225	0.386	7.3494e-19
MDM	SYK	2.57942e-23	-0.692956	0.463	0.613	1.53378e-18
MDM	RGS10	5.29628e-23	-0.780014	0.258	0.4	3.14927e-18
MDM	AC120193.1	6.08436e-23	-0.757858	0.253	0.404	3.61788e-18
MDM	ADAM10	9.74525e-23	-0.678164	0.352	0.481	5.79472e-18
MDM	DNM2	1.80258e-22	0.926832	0.471	0.322	1.07185e-17
MDM	TRAF3	2.44516e-22	1.12974	0.323	0.216	1.45394e-17
MDM	TBXAS1	2.6787e-22	-0.37992	0.668	0.76	1.59281e-17
MDM	ATG7	2.9274e-22	0.594437	0.596	0.477	1.74069e-17
MDM	OTULINL	4.28733e-22	-0.837729	0.199	0.325	2.54933e-17
MDM	BCAR3	5.53646e-22	-0.916345	0.176	0.306	3.29209e-17
MDM	TBC1D14	6.33589e-22	0.723316	0.424	0.303	3.76745e-17
MDM	MBP	6.61743e-22	0.657821	0.521	0.388	3.93486e-17
MDM	PTK2B	7.22801e-22	1.01019	0.301	0.181	4.29792e-17
MDM	PLD1	1.1384e-21	-0.970061	0.182	0.302	6.76914e-17
MDM	KYNU	1.41031e-21	1.2052	0.306	0.19	8.386e-17
MDM	MFSD1	1.97254e-21	0.894372	0.319	0.197	1.17291e-16
MDM	GBE1	2.65654e-21	1.42092	0.307	0.207	1.57963e-16
MDM	RASSF2	4.98178e-21	1.10617	0.309	0.18	2.96227e-16
MDM	PLCL2	5.37853e-21	-0.697241	0.364	0.503	3.19818e-16
MDM	NCK2	5.9496e-21	-0.380149	0.391	0.517	3.53775e-16
MDM	MCF2L	6.20633e-21	-0.454722	0.325	0.455	3.69041e-16
MDM	TNS3	9.49381e-21	0.784161	0.613	0.501	5.64521e-16
MDM	PDGFB	1.416e-20	1.22824	0.358	0.236	8.41984e-16
MDM	CCNL1	1.89308e-20	0.784531	0.368	0.252	1.12566e-15
MDM	ENTPD1-AS1	2.46293e-20	-0.920733	0.234	0.369	1.46451e-15
MDM	ATP2C1	4.15863e-20	-0.563826	0.391	0.521	2.47281e-15
MDM	HLA-DPB1	5.6983e-20	1.06643	0.302	0.199	3.38832e-15
MDM	SRGAP2B	6.47118e-20	-0.793356	0.229	0.341	3.84789e-15
MDM	MS4A6A	6.76609e-20	0.710481	0.316	0.206	4.02325e-15
MDM	AIG1	8.21921e-20	-0.971372	0.188	0.307	4.88731e-15
MDM	CACNA1A	8.27283e-20	-0.833995	0.21	0.319	4.91919e-15
MDM	SUZ12P1	9.58051e-20	-0.551397	0.32	0.438	5.69676e-15
MDM	IFNGR2	2.06129e-19	0.804284	0.424	0.32	1.22568e-14
MDM	EPSTI1	2.12528e-19	0.759261	0.321	0.24	1.26373e-14
MDM	ARHGEF7	2.19779e-19	0.890846	0.436	0.304	1.30685e-14
MDM	PRKCE	2.90166e-19	0.844411	0.366	0.233	1.72538e-14
MDM	DIP2A	3.06133e-19	-0.662688	0.328	0.446	1.82033e-14
MDM	LRCH1	4.17851e-19	-0.530245	0.429	0.548	2.48462e-14
MDM	ZFAND3	7.05823e-19	0.343708	0.759	0.695	4.19696e-14
MDM	MED13L	8.64084e-19	-0.356864	0.712	0.791	5.13802e-14
MDM	AGFG1	9.24709e-19	0.867918	0.32	0.211	5.4985e-14
MDM	FGD2	1.19924e-18	-0.679564	0.27	0.376	7.13094e-14
MDM	INPP4A	1.55459e-18	0.802134	0.447	0.325	9.24391e-14
MDM	TTC28	1.80292e-18	-0.624371	0.323	0.443	1.07205e-13
MDM	ADK	1.81972e-18	-0.764355	0.349	0.485	1.08204e-13
MDM	UTRN	2.18632e-18	0.618876	0.528	0.393	1.30003e-13
MDM	FCHSD2	2.33872e-18	-0.293785	0.669	0.769	1.39065e-13
MDM	DDX5	3.0451e-18	-0.321451	0.546	0.639	1.81068e-13
MDM	SPAG9	3.23906e-18	0.806684	0.467	0.327	1.92601e-13
MDM	SPTLC2	3.79763e-18	-0.62609	0.364	0.477	2.25815e-13
MDM	CTTNBP2	4.38648e-18	-0.440505	0.332	0.444	2.60829e-13
MDM	SON	5.20715e-18	-0.489995	0.469	0.578	3.09628e-13
MDM	TANC2	5.33672e-18	0.716787	0.514	0.387	3.17332e-13
MDM	RIN2	5.38202e-18	-0.701422	0.356	0.493	3.20026e-13
MDM	NBEA	5.55607e-18	-0.786964	0.214	0.323	3.30375e-13
MDM	CDK6	5.9268e-18	-0.771223	0.243	0.364	3.52419e-13
MDM	TTC17	6.52198e-18	-0.679113	0.367	0.483	3.8781e-13
MDM	ADAM9	6.81007e-18	0.779872	0.357	0.24	4.0494e-13
MDM	JDP2	7.02165e-18	1.025	0.335	0.212	4.17521e-13
MDM	SH3TC1	9.78037e-18	0.728114	0.35	0.234	5.8156e-13
MDM	WASF2	1.11666e-17	-0.564879	0.394	0.509	6.6399e-13
MDM	SMAP2	1.23849e-17	-0.270627	0.599	0.694	7.36433e-13
MDM	PKN2	1.39193e-17	-0.554335	0.473	0.59	8.27667e-13
MDM	SH3KBP1	1.46641e-17	-0.358213	0.518	0.613	8.71959e-13
MDM	PALD1	1.83311e-17	-0.134901	0.557	0.664	1.09e-12
MDM	CPVL	2.10693e-17	0.770649	0.385	0.278	1.25282e-12
MDM	B3GNT5	2.53886e-17	-0.608545	0.276	0.371	1.50966e-12
MDM	ALCAM	3.16518e-17	0.640409	0.387	0.289	1.88208e-12
MDM	FNBP1	4.45056e-17	0.716264	0.379	0.281	2.64639e-12
MDM	FNIP2	6.83647e-17	0.859361	0.374	0.302	4.0651e-12
MDM	ATP11A	8.82125e-17	0.738038	0.423	0.3	5.24529e-12
MDM	UBE2E2	1.00789e-16	-0.358998	0.704	0.773	5.99314e-12
MDM	TCF4	1.44158e-16	0.687309	0.546	0.447	8.57195e-12
MDM	IFI16	3.62629e-16	-0.553179	0.354	0.465	2.15627e-11
MDM	RASSF4	4.57879e-16	0.751125	0.369	0.272	2.72264e-11
MDM	LCP2	5.26567e-16	0.868772	0.362	0.283	3.13108e-11
MDM	ASAH1	7.11868e-16	0.68914	0.34	0.239	4.23291e-11
MDM	SENP6	7.90342e-16	-0.593604	0.361	0.466	4.69953e-11
MDM	TCF25	8.74947e-16	0.703702	0.455	0.345	5.20261e-11
MDM	GPD2	1.14761e-15	0.697272	0.325	0.226	6.82394e-11
MDM	WDFY2	1.19379e-15	-0.674751	0.321	0.43	7.09849e-11
MDM	SAMD4A	1.28767e-15	0.654575	0.327	0.236	7.65671e-11
MDM	TIMP2	1.9872e-15	0.710664	0.324	0.225	1.18163e-10
MDM	LYN	2.19109e-15	0.610893	0.654	0.59	1.30287e-10
MDM	PHF20	2.40516e-15	0.67397	0.443	0.336	1.43016e-10
MDM	ST3GAL1	2.62654e-15	0.747458	0.359	0.256	1.56179e-10
MDM	UVRAG	2.74573e-15	-0.59106	0.448	0.578	1.63267e-10
MDM	SIK3	2.84778e-15	0.57335	0.492	0.387	1.69335e-10
MDM	CEBPD	2.91459e-15	0.637466	0.383	0.249	1.73307e-10
MDM	HSPA1A	4.48582e-15	0.726234	0.317	0.207	2.66736e-10
MDM	ACER3	5.66019e-15	0.473434	0.337	0.253	3.36566e-10
MDM	UBASH3B	9.64528e-15	0.838741	0.304	0.208	5.73528e-10
MDM	RLF	9.74081e-15	0.5742	0.35	0.266	5.79208e-10
MDM	ATXN1	1.32388e-14	0.387498	0.608	0.504	7.87204e-10
MDM	SWAP70	1.59389e-14	0.552516	0.393	0.32	9.47761e-10
MDM	SRRM2	1.70456e-14	0.632579	0.655	0.558	1.01356e-09
MDM	PTGES3	2.5185e-14	0.631827	0.303	0.225	1.49755e-09
MDM	B2M	2.65808e-14	0.339274	0.431	0.329	1.58055e-09
MDM	LIMS1	2.81872e-14	0.486627	0.572	0.517	1.67606e-09
MDM	ZEB2	3.64072e-14	-0.262297	0.602	0.71	2.16484e-09
MDM	TAB2	3.69638e-14	-0.560852	0.433	0.544	2.19794e-09
MDM	SLA	3.98433e-14	0.574459	0.331	0.246	2.36916e-09
MDM	MAN2A1	4.49236e-14	1.06907	0.455	0.366	2.67125e-09
MDM	COPA	5.4623e-14	0.613318	0.324	0.234	3.24799e-09
MDM	QKI	6.42028e-14	0.264736	0.899	0.866	3.81763e-09
MDM	CTTNBP2NL	7.19376e-14	-0.477126	0.326	0.41	4.27755e-09
MDM	SSBP2	7.38152e-14	-0.536264	0.409	0.531	4.3892e-09
MDM	HDAC4	7.7428e-14	0.657052	0.386	0.281	4.60402e-09
MDM	MARCHF3	7.84671e-14	-0.523909	0.288	0.397	4.66581e-09
MDM	SDK1	7.93313e-14	-0.403344	0.432	0.568	4.7172e-09
MDM	PARP14	8.11138e-14	0.653061	0.435	0.367	4.82319e-09
MDM	ELMO1	8.60341e-14	-0.220625	0.85	0.904	5.11576e-09
MDM	FLI1	1.65418e-13	-0.384289	0.446	0.544	9.83607e-09
MDM	HTRA1	1.77076e-13	-0.578931	0.221	0.34	1.05293e-08
MDM	DPYSL2	2.0548e-13	-0.480475	0.242	0.334	1.22182e-08
MDM	BMP2K	2.19768e-13	-0.348206	0.647	0.735	1.30679e-08
MDM	PARVG	2.24539e-13	0.729492	0.331	0.239	1.33515e-08
MDM	GOLGA4	2.51021e-13	0.747811	0.52	0.414	1.49262e-08
MDM	SH2B3	2.56949e-13	0.865606	0.385	0.293	1.52787e-08
MDM	RYR1	2.98161e-13	-0.350455	0.37	0.469	1.77293e-08
MDM	FER	5.01871e-13	-0.585465	0.416	0.53	2.98422e-08
MDM	IL10RA	5.16484e-13	0.550296	0.31	0.227	3.07112e-08
MDM	FAM149A	5.19191e-13	-0.256326	0.364	0.463	3.08721e-08
MDM	ARHGEF6	5.21196e-13	-0.821924	0.215	0.321	3.09913e-08
MDM	FP236383.4	6.89867e-13	0.259544	0.74	0.646	4.10209e-08
MDM	TRIO	7.02765e-13	0.346687	0.654	0.59	4.17878e-08
MDM	RASAL2	7.12004e-13	-0.379007	0.462	0.557	4.23372e-08
MDM	KLHL5	7.1605e-13	-0.672006	0.346	0.464	4.25778e-08
MDM	STARD13	7.48301e-13	0.806292	0.306	0.213	4.44955e-08
MDM	JAK2	8.21224e-13	-0.5252	0.361	0.461	4.88316e-08
MDM	MGAT4A	9.674e-13	-0.395305	0.531	0.646	5.75235e-08
MDM	PTPN2	1.06258e-12	0.552482	0.363	0.278	6.31831e-08
MDM	ERICH1	1.12835e-12	0.610428	0.355	0.26	6.70938e-08
MDM	USP6NL	1.14499e-12	-0.453915	0.362	0.467	6.80832e-08
MDM	HERPUD1	1.27029e-12	1.06433	0.317	0.197	7.55343e-08
MDM	MBD5	1.32381e-12	-0.407865	0.392	0.471	7.87165e-08
MDM	ARHGAP26	1.74306e-12	0.397787	0.832	0.794	1.03646e-07
MDM	CCNY	1.90005e-12	0.467435	0.557	0.475	1.12981e-07
MDM	MIR99AHG	2.17478e-12	-0.42382	0.398	0.504	1.29317e-07
MDM	ACTR2	2.6243e-12	-0.662816	0.264	0.357	1.56046e-07
MDM	ATP13A3	3.81288e-12	0.838146	0.352	0.257	2.26721e-07
MDM	COMMD10	4.79325e-12	-0.459564	0.375	0.463	2.85016e-07
MDM	CHSY3	5.80922e-12	-0.560308	0.223	0.304	3.45428e-07
MDM	IL13RA1	9.64163e-12	-0.619065	0.297	0.407	5.73311e-07
MDM	GNAS	1.07145e-11	-0.569595	0.362	0.457	6.37104e-07
MDM	MYCBP2	1.56399e-11	-0.384704	0.592	0.683	9.29977e-07
MDM	SRGAP1	1.6495e-11	0.511941	0.546	0.473	9.80827e-07
MDM	SKAP2	1.84295e-11	-0.405434	0.47	0.543	1.09586e-06
MDM	CMAHP	1.85064e-11	0.679274	0.39	0.286	1.10043e-06
MDM	MYO1E	1.87554e-11	0.542563	0.319	0.237	1.11524e-06
MDM	PLEKHA2	1.94344e-11	0.595274	0.386	0.288	1.15561e-06
MDM	BRD4	2.12064e-11	0.50857	0.362	0.296	1.26098e-06
MDM	RCSD1	2.12288e-11	-0.493825	0.301	0.401	1.26231e-06
MDM	GNB1	2.23091e-11	0.54799	0.541	0.456	1.32654e-06
MDM	MYO5A	2.62447e-11	0.608343	0.36	0.283	1.56056e-06
MDM	SIPA1L2	2.94186e-11	-0.331645	0.522	0.62	1.74929e-06
MDM	FEZ2	2.98363e-11	-0.570675	0.252	0.329	1.77413e-06
MDM	MAN1A1	3.56469e-11	0.887568	0.353	0.268	2.11964e-06
MDM	USP24	3.77436e-11	-0.511028	0.308	0.387	2.24431e-06
MDM	RREB1	4.31276e-11	0.469013	0.473	0.389	2.56445e-06
MDM	PRKCB	5.12428e-11	-0.65545	0.293	0.41	3.047e-06
MDM	LAPTM5	5.45832e-11	0.69704	0.365	0.259	3.24563e-06
MDM	PTPN12	1.0227e-10	0.560666	0.314	0.247	6.08116e-06
MDM	TBCK	1.27941e-10	-0.560016	0.24	0.31	7.60761e-06
MDM	RAP1A	1.42336e-10	-0.326849	0.503	0.571	8.46361e-06
MDM	ITGAV	1.63781e-10	0.463491	0.385	0.295	9.73874e-06
MDM	GMDS-DT	2.08234e-10	-0.483251	0.34	0.425	1.2382e-05
MDM	CHD1	2.2245e-10	0.663841	0.429	0.347	1.32273e-05
MDM	ATP6V0A1	2.72073e-10	0.624947	0.372	0.285	1.6178e-05
MDM	TENM4	2.85283e-10	-0.557464	0.268	0.374	1.69635e-05
MDM	RUNX2	2.91763e-10	-0.403593	0.382	0.48	1.73488e-05
MDM	PAN3	2.93479e-10	-0.285163	0.474	0.534	1.74508e-05
MDM	AFF4	3.1705e-10	0.627989	0.396	0.303	1.88524e-05
MDM	EVL	3.55919e-10	-0.436368	0.349	0.447	2.11636e-05
MDM	ACTB	4.12009e-10	-0.397435	0.297	0.361	2.44989e-05
MDM	TBC1D22A	4.83028e-10	0.386485	0.809	0.76	2.87218e-05
MDM	UBE2D3	6.99243e-10	0.461594	0.426	0.348	4.15784e-05
MDM	LRRK2	7.03297e-10	0.577598	0.315	0.236	4.18195e-05
MDM	RCOR1	7.65576e-10	0.58408	0.337	0.248	4.55227e-05
MDM	NEDD4L	7.94726e-10	0.505879	0.375	0.306	4.7256e-05
MDM	KANSL1	8.12087e-10	-0.326399	0.561	0.643	4.82883e-05
MDM	DLEU2	9.97169e-10	-0.348237	0.541	0.627	5.92937e-05
MDM	UBR5	1.02933e-09	0.444088	0.447	0.364	6.12059e-05
MDM	VSIR	1.08675e-09	-0.496052	0.231	0.301	6.462e-05
MDM	TBC1D12	1.12498e-09	-0.340686	0.336	0.399	6.68935e-05
MDM	STK10	1.29657e-09	0.536296	0.336	0.273	7.70965e-05
MDM	CDYL	1.34343e-09	-0.47621	0.286	0.364	7.98831e-05
MDM	MKNK1	1.41739e-09	-0.440289	0.37	0.45	8.4281e-05
MDM	ELF2	1.4737e-09	0.565948	0.426	0.352	8.76292e-05
MDM	WDFY4	1.71412e-09	-0.419953	0.409	0.5	0.000101925
MDM	UPF2	1.97681e-09	-0.402368	0.25	0.307	0.000117545
MDM	HEATR5B	2.3573e-09	-0.494585	0.238	0.311	0.00014017
MDM	R3HDM2	2.44484e-09	-0.360491	0.357	0.433	0.000145375
MDM	UBL3	2.49011e-09	-0.615794	0.232	0.313	0.000148067
MDM	NAALADL2	2.54114e-09	-0.749522	0.222	0.316	0.000151102
MDM	MAML3	2.92929e-09	-0.30434	0.696	0.764	0.000174182
MDM	BCAS3	3.35019e-09	-0.450518	0.355	0.44	0.000199209
MDM	GPBP1	3.77125e-09	0.417954	0.423	0.352	0.000224246
MDM	SMCHD1	4.06543e-09	0.262957	0.4	0.337	0.000241739
MDM	ARL15	4.90769e-09	-0.254604	0.481	0.534	0.000291821
MDM	SUSD6	5.75411e-09	0.43111	0.571	0.515	0.000342151
MDM	GRK3	5.80616e-09	0.393286	0.465	0.392	0.000345246
MDM	SPIDR	7.15374e-09	0.344277	0.598	0.53	0.000425376
MDM	NR3C1	7.22992e-09	-0.483381	0.302	0.396	0.000429905
MDM	BIN1	8.64376e-09	-0.205335	0.256	0.33	0.000513975
MDM	GPRIN3	9.49618e-09	0.410515	0.372	0.298	0.000564662
MDM	SCAF11	1.08876e-08	-0.31817	0.403	0.462	0.000647398
MDM	MARCHF1	1.18341e-08	-0.387333	0.4	0.505	0.000703678
MDM	ARHGAP35	1.18432e-08	-0.411399	0.263	0.343	0.000704223
MDM	SMAD2	1.32459e-08	-0.621201	0.235	0.31	0.000787628
MDM	INPP5D	1.48443e-08	-0.129075	0.677	0.74	0.00088267
MDM	RABGAP1L	1.53393e-08	-0.353251	0.506	0.587	0.000912107
MDM	MRTFA	1.66746e-08	0.412249	0.409	0.337	0.000991504
MDM	DISC1	2.15963e-08	-0.200854	0.705	0.767	0.00128416
MDM	TBC1D2B	2.28679e-08	0.494632	0.353	0.283	0.00135977
MDM	GPCPD1	3.50385e-08	-0.34001	0.331	0.401	0.00208346
MDM	NPL	3.79384e-08	0.324816	0.446	0.391	0.00225589
MDM	HDAC8	4.25964e-08	-0.423677	0.294	0.351	0.00253287
MDM	CIITA	4.32501e-08	0.580388	0.364	0.299	0.00257173
MDM	CACNA1D	4.68005e-08	-0.414807	0.242	0.328	0.00278285
MDM	PPP3CA	5.9235e-08	-0.394203	0.398	0.464	0.00352223
MDM	AXL	5.9497e-08	0.655076	0.308	0.236	0.00353781
MDM	HIVEP3	6.45156e-08	-0.197703	0.423	0.513	0.00383622
MDM	CYBB	8.59686e-08	-0.547779	0.267	0.366	0.00511186
MDM	BCL2	9.28688e-08	0.487264	0.46	0.394	0.00552216
MDM	ETS2	9.43988e-08	0.56361	0.307	0.235	0.00561314
MDM	KIAA2026	9.49694e-08	-0.435634	0.278	0.34	0.00564707
MDM	PRMT2	9.62593e-08	-0.397616	0.34	0.409	0.00572377
MDM	CHD2	1.01909e-07	0.41886	0.55	0.477	0.00605973
MDM	RNF213	1.11427e-07	0.496642	0.546	0.484	0.00662565
MDM	DOCK4	1.19982e-07	0.201922	0.978	0.947	0.00713436
MDM	LPIN2	1.23138e-07	-0.456991	0.361	0.446	0.00732204
MDM	NFIC	1.24807e-07	0.71141	0.388	0.302	0.00742129
MDM	HP1BP3	1.28907e-07	-0.324543	0.335	0.389	0.00766506
MDM	AKAP13	1.43544e-07	0.33882	0.751	0.746	0.00853541
MDM	MBNL1	1.66948e-07	-0.401371	0.677	0.762	0.00992708
MDM	ATF7IP	1.77839e-07	-0.4921	0.31	0.39	0.0105747
MDM	CHD7	1.81089e-07	-0.325872	0.419	0.486	0.0107679
MDM	KCNQ1	1.99292e-07	-0.277006	0.281	0.331	0.0118503
MDM	PRRC2C	2.06549e-07	0.369834	0.49	0.419	0.0122818
MDM	FAM168A	2.10846e-07	0.301827	0.396	0.349	0.0125373
MDM	FNDC3A	2.29483e-07	0.639683	0.463	0.386	0.0136455
MDM	ARHGAP15	2.36578e-07	-0.341412	0.639	0.706	0.0140674
MDM	TRAPPC9	2.58119e-07	0.340407	0.52	0.449	0.0153483
MDM	MACF1	2.64099e-07	0.342518	0.636	0.585	0.0157039
MDM	FMN1	2.6565e-07	0.439402	0.527	0.474	0.0157961
MDM	VAPA	2.76239e-07	0.530214	0.305	0.231	0.0164257
MDM	ZFP36L1	3.04977e-07	-0.38378	0.415	0.487	0.0181345
MDM	ST8SIA4	3.43479e-07	-0.470138	0.285	0.354	0.020424
MDM	TBC1D5	3.96677e-07	-0.261974	0.61	0.683	0.0235872
MDM	HLA-DRB1	3.99691e-07	0.427814	0.341	0.282	0.0237664
MDM	PIK3R1	4.84209e-07	0.316746	0.486	0.445	0.0287921
MDM	TAOK3	4.89588e-07	0.375536	0.572	0.518	0.0291119
MDM	SOAT1	5.2552e-07	0.513906	0.309	0.243	0.0312485
MDM	ZBTB16	5.28345e-07	0.636964	0.304	0.216	0.0314164
MDM	GLDN	6.04504e-07	-0.428192	0.258	0.328	0.035945
MDM	HNRNPU	6.08271e-07	0.406162	0.434	0.364	0.036169
MDM	ZRANB2	6.10959e-07	-0.580303	0.302	0.391	0.0363289
MDM	STX7	6.70581e-07	-0.376257	0.412	0.49	0.0398741
MDM	FOXO3	7.06374e-07	0.390985	0.447	0.401	0.0420024
MDM	UBE2H	7.33936e-07	0.40675	0.343	0.279	0.0436413
MDM	CAST	7.9542e-07	0.294094	0.332	0.283	0.0472973
cDC1	NR4A3	0	4.95187	0.935	0.076	0
cDC1	BAG3	1.98329e-300	5.18623	0.764	0.052	1.1793e-295
cDC1	NR4A1	2.38695e-295	3.67305	0.856	0.085	1.41933e-290
cDC1	HSPH1	5.62515e-276	3.49338	0.952	0.181	3.34483e-271
cDC1	GBP2	4.19106e-273	4.84532	0.791	0.075	2.49209e-268
cDC1	CD83	1.83214e-265	3.23148	0.985	0.258	1.08943e-260
cDC1	KLHL6	4.08125e-262	4.11493	0.929	0.203	2.42679e-257
cDC1	NAMPT	2.88009e-258	3.28834	0.872	0.138	1.71256e-253
cDC1	ACSL1	1.12969e-256	3.36866	0.967	0.273	6.71736e-252
cDC1	RILPL2	1.87025e-247	4.05212	0.799	0.115	1.11209e-242
cDC1	JUN	1.22674e-246	3.57848	0.826	0.128	7.29446e-242
cDC1	ATF3	2.51198e-244	4.6011	0.659	0.035	1.49367e-239
cDC1	HSP90AA1	1.63768e-241	3.12533	0.979	0.334	9.73798e-237
cDC1	DNAJB1	8.58394e-219	2.89559	0.743	0.09	5.10418e-214
cDC1	ZNF331	4.21579e-215	3.6809	0.791	0.151	2.50679e-210
cDC1	ELL2	9.41999e-214	2.87769	0.975	0.462	5.60132e-209
cDC1	FMNL2	3.87506e-210	2.74052	0.998	0.642	2.30419e-205
cDC1	KLF6	8.25807e-209	2.79658	0.868	0.203	4.91041e-204
cDC1	HSPA1B	3.75957e-208	2.94124	0.793	0.141	2.23552e-203
cDC1	ARID5B	5.48286e-206	3.13467	0.845	0.179	3.26022e-201
cDC1	HSPD1	1.98633e-204	3.51333	0.766	0.131	1.18111e-199
cDC1	RAB20	4.03987e-204	3.13268	0.78	0.137	2.40219e-199
cDC1	RIPK2	1.59868e-203	3.7577	0.705	0.09	9.50605e-199
cDC1	SLC11A1	3.00445e-198	2.72755	0.918	0.269	1.78651e-193
cDC1	CCL3L3	8.07612e-189	2.92516	0.653	0.073	4.80222e-184
cDC1	UBC	3.81129e-186	2.76332	0.82	0.184	2.26627e-181
cDC1	CCL4	2.20261e-185	2.1567	0.745	0.113	1.30972e-180
cDC1	FGD4	2.23475e-184	2.27016	0.99	0.69	1.32883e-179
cDC1	SRGN	2.06945e-183	2.32887	0.952	0.386	1.23054e-178
cDC1	PLEK	5.92105e-178	3.74804	0.762	0.193	3.52077e-173
cDC1	IER5	6.09171e-178	4.09431	0.504	0.037	3.62225e-173
cDC1	RASGEF1B	1.7966e-176	3.17355	0.715	0.127	1.0683e-171
cDC1	HSPA1A	4.04985e-176	2.41312	0.851	0.211	2.40812e-171
cDC1	BCL6	2.64909e-173	3.14236	0.734	0.141	1.5752e-168
cDC1	NR4A2	4.79508e-171	3.13675	0.665	0.098	2.85125e-166
cDC1	STX17-AS1	9.57198e-170	4.2706	0.498	0.03	5.69169e-165
cDC1	CCL4L2	6.19912e-169	2.70603	0.642	0.078	3.68612e-164
cDC1	CCDC26	2.52214e-168	2.48001	0.828	0.191	1.49972e-163
cDC1	PADI2	2.68104e-167	3.16232	0.858	0.289	1.5942e-162
cDC1	CYRIA	1.11981e-166	2.8009	0.831	0.257	6.65863e-162
cDC1	DNAJA4	7.78506e-161	3.79058	0.513	0.047	4.62915e-156
cDC1	MT2A	3.75797e-160	3.60689	0.544	0.068	2.23456e-155
cDC1	NFKB1	2.93901e-158	3.09617	0.797	0.242	1.74759e-153
cDC1	BASP1	5.24299e-156	3.24901	0.72	0.185	3.11758e-151
cDC1	RNF144B	3.0214e-153	3.05709	0.753	0.193	1.79659e-148
cDC1	LDLRAD4	3.14651e-150	1.48981	0.992	0.874	1.87098e-145
cDC1	TAMALIN	5.05233e-148	3.73409	0.431	0.034	3.00422e-143
cDC1	HSP90AB1	1.07464e-145	2.49593	0.772	0.202	6.39005e-141
cDC1	NHSL1	2.67645e-145	2.35002	0.87	0.349	1.59147e-140
cDC1	GNA13	3.49811e-145	2.05656	0.883	0.326	2.08004e-140
cDC1	JDP2	3.08898e-140	2.81264	0.749	0.217	1.83677e-135
cDC1	LIMK2	4.13065e-140	2.94342	0.592	0.107	2.45616e-135
cDC1	RAB31	2.72347e-138	2.14301	0.933	0.535	1.61943e-133
cDC1	TBC1D8	1.86084e-137	2.92344	0.628	0.121	1.10649e-132
cDC1	ETV6	4.88904e-136	1.7811	0.983	0.689	2.90712e-131
cDC1	CD80	5.76579e-136	5.16954	0.345	0.012	3.42845e-131
cDC1	IRAK2	1.09823e-134	2.05572	0.762	0.195	6.53031e-130
cDC1	CCL3	1.20811e-133	2.01521	0.649	0.117	7.18365e-129
cDC1	HSPB1	4.42223e-130	2.91633	0.533	0.088	2.62955e-125
cDC1	PPP1R15A	2.38482e-128	3.3724	0.477	0.055	1.41806e-123
cDC1	RTN1	5.54748e-128	2.94566	0.556	0.087	3.29864e-123
cDC1	ALPK3	7.77497e-128	4.05092	0.473	0.062	4.62315e-123
cDC1	TNFAIP3	2.59368e-124	3.41197	0.485	0.067	1.54225e-119
cDC1	ABCA1	2.81024e-124	2.12094	0.734	0.21	1.67103e-119
cDC1	SLC7A5	3.42061e-123	2.89252	0.548	0.093	2.03396e-118
cDC1	CHST11	3.79311e-122	1.35957	0.992	0.845	2.25546e-117
cDC1	LITAF	2.28258e-120	2.50887	0.651	0.147	1.35727e-115
cDC1	PAG1	8.9565e-119	1.97037	0.931	0.569	5.32572e-114
cDC1	SYAP1	1.09521e-118	3.4268	0.569	0.115	6.51234e-114
cDC1	PAPOLG	1.6558e-118	2.98912	0.575	0.136	9.84571e-114
cDC1	HSPE1	1.07619e-117	2.77094	0.473	0.069	6.39924e-113
cDC1	GADD45B	2.59724e-117	3.15053	0.437	0.048	1.54437e-112
cDC1	B4GALT1	1.27874e-114	2.08793	0.789	0.303	7.60366e-110
cDC1	HIF1A	7.53693e-114	1.84744	0.847	0.369	4.48161e-109
cDC1	HIVEP2	3.72627e-113	2.75221	0.584	0.122	2.21572e-108
cDC1	RAPGEF1	8.34506e-113	1.67964	0.939	0.601	4.96214e-108
cDC1	MYO1E	1.04015e-112	2.97287	0.72	0.239	6.18491e-108
cDC1	RHOB	1.19612e-112	2.95653	0.479	0.072	7.1124e-108
cDC1	UBE2F	1.06003e-111	2.38997	0.655	0.198	6.30314e-107
cDC1	ZDHHC14	3.66036e-111	1.91802	0.843	0.365	2.17652e-106
cDC1	BCAS2	4.29176e-110	3.89494	0.429	0.05	2.55197e-105
cDC1	FOSL2	6.26945e-110	3.60372	0.379	0.035	3.72794e-105
cDC1	NFIL3	7.57191e-110	3.51681	0.377	0.038	4.50241e-105
cDC1	BCL2A1	1.23253e-109	3.42251	0.333	0.027	7.32885e-105
cDC1	PRKCE	5.26805e-108	2.1913	0.72	0.238	3.13249e-103
cDC1	REL	7.17498e-106	1.89652	0.847	0.385	4.26638e-101
cDC1	NEDD9	6.65626e-105	2.23295	0.619	0.157	3.95795e-100
cDC1	NEAT1	2.29196e-103	1.10815	1	0.892	1.36284e-98
cDC1	IFNLR1	6.70313e-103	3.30382	0.4	0.051	3.98581e-98
cDC1	ZC3HAV1	1.9821e-100	2.93582	0.697	0.232	1.17859e-95
cDC1	RAMP1	4.2104e-100	3.23043	0.391	0.045	2.50359e-95
cDC1	SOD2	6.73941e-100	2.63875	0.575	0.14	4.00739e-95
cDC1	STX11	3.4648e-99	3.21224	0.402	0.05	2.06024e-94
cDC1	RNF122	1.58919e-98	3.0594	0.395	0.05	9.44962e-94
cDC1	PRDM1	5.91067e-97	2.60965	0.519	0.13	3.5146e-92
cDC1	PRKAG2	2.80263e-96	1.69814	0.86	0.43	1.6665e-91
cDC1	SPP1	1.77258e-95	1.36939	0.931	0.502	1.05401e-90
cDC1	EEPD1	4.68227e-95	2.1921	0.579	0.159	2.78417e-90
cDC1	LYN	6.17978e-95	1.67198	0.927	0.592	3.67462e-90
cDC1	OTUD1	5.50696e-94	2.67494	0.444	0.076	3.27455e-89
cDC1	MSR1	1.37025e-93	2.1088	0.751	0.319	8.14779e-89
cDC1	HSPA6	1.74231e-92	3.33094	0.354	0.04	1.03601e-87
cDC1	GLUL	1.78063e-92	1.90278	0.692	0.235	1.0588e-87
cDC1	KDM6B	1.8698e-92	2.7215	0.406	0.06	1.11182e-87
cDC1	ZBTB16	6.25107e-91	1.99119	0.667	0.219	3.71701e-86
cDC1	FCGR2A	1.71048e-90	2.42422	0.573	0.161	1.01708e-85
cDC1	RUNX1	1.52038e-87	1.51767	0.962	0.708	9.0405e-83
cDC1	SPTLC2	2.39881e-87	1.56536	0.883	0.47	1.42638e-82
cDC1	MITF	6.90916e-87	1.89667	0.669	0.223	4.10833e-82
cDC1	GK	2.05054e-86	2.53423	0.5	0.116	1.21929e-81
cDC1	LGMN	2.7143e-86	2.24739	0.552	0.151	1.61398e-81
cDC1	RBMS3	3.2842e-86	2.81817	0.433	0.088	1.95285e-81
cDC1	PTPN1	4.52427e-86	2.44112	0.571	0.171	2.69022e-81
cDC1	LIMS1	4.64964e-86	1.65138	0.885	0.519	2.76477e-81
cDC1	DNAJB6	5.36491e-86	2.13438	0.718	0.281	3.19008e-81
cDC1	PDE8A	8.50823e-85	2.09375	0.72	0.282	5.05916e-80
cDC1	TLR2	1.35252e-84	1.57423	0.818	0.384	8.04237e-80
cDC1	GNA12	6.23336e-84	2.33528	0.54	0.156	3.70648e-79
cDC1	SAMSN1	1.29987e-83	1.60229	0.862	0.507	7.72932e-79
cDC1	DNAJA1	1.06671e-82	2.24978	0.521	0.126	6.34286e-78
cDC1	TTYH3	2.25668e-82	2.22971	0.464	0.103	1.34187e-77
cDC1	MB21D2	5.13212e-80	2.18085	0.536	0.139	3.05166e-75
cDC1	MCL1	7.38947e-80	1.91609	0.544	0.141	4.39392e-75
cDC1	DUSP1	3.61125e-79	1.91024	0.588	0.157	2.14732e-74
cDC1	SPATS2L	6.3004e-79	2.32057	0.519	0.145	3.74635e-74
cDC1	P2RY12	2.88617e-77	-3.27229	0.18	0.623	1.71618e-72
cDC1	LINC01146	4.0242e-77	3.20016	0.303	0.031	2.39287e-72
cDC1	CELF2	2.05357e-76	1.04978	0.979	0.848	1.22109e-71
cDC1	RNF213	8.64235e-76	1.40434	0.877	0.486	5.13892e-71
cDC1	PLXNC1	1.23816e-75	2.78377	0.362	0.06	7.36233e-71
cDC1	AC106865.1	7.13459e-75	1.95129	0.569	0.178	4.24237e-70
cDC1	CTSB	2.08804e-74	1.37	0.845	0.474	1.24159e-69
cDC1	MALAT1	2.61965e-74	-0.811811	1	1	1.55769e-69
cDC1	AL162414.1	3.18031e-74	1.92873	0.452	0.112	1.89107e-69
cDC1	MYO9B	1.4796e-72	1.36577	0.849	0.449	8.798e-68
cDC1	ATP6V0A1	1.14728e-71	1.65104	0.695	0.288	6.82198e-67
cDC1	CD86	9.50946e-71	1.94447	0.768	0.393	5.65451e-66
cDC1	HLA-DQA1	4.18432e-70	2.42146	0.423	0.083	2.48808e-65
cDC1	PLA2G4A	1.06527e-69	1.65359	0.741	0.354	6.33428e-65
cDC1	RBM47	1.7339e-69	1.35458	0.895	0.533	1.03101e-64
cDC1	WIPF3	7.05041e-69	2.04486	0.435	0.093	4.19232e-64
cDC1	NFKBID	3.30625e-68	1.41833	0.556	0.157	1.96596e-63
cDC1	FAM107B	4.2251e-68	2.55718	0.416	0.091	2.51233e-63
cDC1	OLR1	7.26119e-68	1.18692	0.845	0.398	4.31765e-63
cDC1	ITSN1	8.20652e-68	1.86048	0.525	0.17	4.87976e-63
cDC1	RASSF5	8.20286e-67	2.18091	0.412	0.097	4.87759e-62
cDC1	FNIP2	3.35769e-66	1.90429	0.692	0.304	1.99655e-61
cDC1	TPRG1	6.77694e-66	2.17626	0.395	0.086	4.0297e-61
cDC1	PRKCH	8.72729e-65	1.50691	0.726	0.333	5.18942e-60
cDC1	ERC2	1.26458e-64	1.93434	0.421	0.101	7.51944e-60
cDC1	AC069368.1	1.4204e-64	2.32179	0.339	0.069	8.446e-60
cDC1	SYTL3	1.94014e-64	1.74254	0.592	0.212	1.15365e-59
cDC1	PDGFB	5.29996e-64	1.55204	0.63	0.241	3.15146e-59
cDC1	IQSEC1	6.99938e-64	2.42798	0.314	0.055	4.16197e-59
cDC1	TNFRSF1B	9.89489e-64	1.49084	0.703	0.292	5.8837e-59
cDC1	SNX9	1.12992e-63	1.75108	0.657	0.296	6.71872e-59
cDC1	TNFRSF10B	4.86751e-63	2.16225	0.481	0.139	2.89432e-58
cDC1	SLC1A3	5.30575e-63	0.788625	0.987	0.811	3.1549e-58
cDC1	SAMD4A	4.03443e-62	1.67631	0.605	0.24	2.39895e-57
cDC1	NFAM1	1.7156e-61	2.51364	0.324	0.063	1.02013e-56
cDC1	SAT1	8.7943e-61	1.01177	0.908	0.62	5.22927e-56
cDC1	AKAP13	3.04778e-60	0.969367	0.946	0.746	1.81227e-55
cDC1	USP36	1.59975e-59	2.10913	0.444	0.126	9.51244e-55
cDC1	FOS	2.3176e-59	1.2552	0.64	0.24	1.37809e-54
cDC1	FAM110B	2.66184e-59	1.87626	0.46	0.125	1.58278e-54
cDC1	PER1	8.54096e-59	1.90502	0.406	0.112	5.07863e-54
cDC1	SLC2A3	1.49764e-58	1.49875	0.475	0.141	8.90524e-54
cDC1	CEBPD	2.46596e-58	1.17486	0.674	0.255	1.46631e-53
cDC1	SDCBP	3.6507e-58	1.71284	0.498	0.172	2.17078e-53
cDC1	CD58	6.55991e-58	1.82255	0.533	0.199	3.90065e-53
cDC1	ITGA9	1.2539e-56	1.39533	0.609	0.247	7.45596e-52
cDC1	PTK2B	4.91087e-56	1.9361	0.529	0.187	2.9201e-51
cDC1	TBC1D16	1.19676e-55	1.38209	0.565	0.226	7.11618e-51
cDC1	JARID2	5.52594e-55	1.61454	0.697	0.329	3.28584e-50
cDC1	PTGES3	6.73573e-55	1.63768	0.569	0.228	4.0052e-50
cDC1	GPBP1	1.9863e-54	1.25844	0.69	0.355	1.18109e-49
cDC1	SIPA1L1	3.52095e-54	1.30545	0.73	0.339	2.09363e-49
cDC1	TSC22D2	3.65115e-54	1.3177	0.701	0.326	2.17105e-49
cDC1	TFRC	8.13693e-54	2.17109	0.354	0.09	4.83838e-49
cDC1	SLC22A23	1.24705e-53	1.84486	0.504	0.177	7.41518e-49
cDC1	SUSD6	1.39822e-53	1.23187	0.81	0.517	8.31411e-49
cDC1	MIR99AHG	1.63852e-53	-3.03539	0.128	0.5	9.74297e-49
cDC1	RASGRP3	1.70695e-53	2.6961	0.372	0.1	1.01499e-48
cDC1	PDE3B	7.06693e-53	1.14309	0.879	0.588	4.20214e-48
cDC1	UBAC2	8.0097e-53	1.58667	0.762	0.436	4.76273e-48
cDC1	RGS1	9.55903e-53	1.02573	0.651	0.26	5.68399e-48
cDC1	CPEB4	1.2157e-52	1.4668	0.584	0.253	7.2288e-48
cDC1	CREM	1.62519e-52	1.58968	0.494	0.168	9.66371e-48
cDC1	LPCAT1	1.63343e-52	2.08433	0.337	0.083	9.71269e-48
cDC1	SLC8A1	3.85588e-52	0.795599	0.983	0.823	2.29279e-47
cDC1	XACT	4.67987e-52	1.73123	0.657	0.305	2.78274e-47
cDC1	ANKRD11	9.63507e-52	1.02152	0.916	0.63	5.72921e-47
cDC1	AZIN1	1.43342e-51	1.7892	0.387	0.115	8.52343e-47
cDC1	ALCAM	1.47395e-51	1.42209	0.628	0.293	8.76438e-47
cDC1	CACNA1A	2.35543e-51	1.18374	0.68	0.312	1.40059e-46
cDC1	GRID2	2.7269e-51	1.09947	0.837	0.453	1.62147e-46
cDC1	LCP2	3.5875e-51	1.7683	0.598	0.286	2.1332e-46
cDC1	ARHGAP26	4.36028e-51	0.807545	0.977	0.795	2.59271e-46
cDC1	EZR	5.61562e-51	2.18447	0.364	0.101	3.33916e-46
cDC1	PFKFB3	1.52683e-50	1.2131	0.697	0.357	9.07882e-46
cDC1	TYMP	2.63719e-50	1.71508	0.366	0.106	1.56812e-45
cDC1	EPSTI1	9.78182e-50	1.23098	0.588	0.243	5.81647e-45
cDC1	FMN1	3.42593e-49	1.40316	0.77	0.476	2.03713e-44
cDC1	ITPR2	3.52643e-49	-0.978762	0.868	0.893	2.09689e-44
cDC1	LPAR6	3.83033e-49	-2.33424	0.268	0.597	2.27759e-44
cDC1	CPED1	1.03766e-48	-2.30191	0.209	0.552	6.17015e-44
cDC1	C5AR1	5.4517e-48	2.05799	0.326	0.074	3.24169e-43
cDC1	PLCL1	6.55504e-48	1.52445	0.521	0.201	3.89776e-43
cDC1	UGCG	6.75074e-48	1.54964	0.525	0.201	4.01413e-43
cDC1	ZFP36	6.75825e-48	1.3556	0.504	0.183	4.01859e-43
cDC1	NLRP3	1.05396e-47	2.17327	0.412	0.144	6.26708e-43
cDC1	CX3CR1	1.41006e-47	-4.12132	0.067	0.409	8.38453e-43
cDC1	ADGRE2	2.45929e-47	1.98645	0.347	0.085	1.46235e-42
cDC1	DSE	2.5993e-47	1.49008	0.483	0.182	1.5456e-42
cDC1	STIP1	3.40921e-47	1.82196	0.351	0.089	2.02718e-42
cDC1	ATP1B3	4.32221e-47	2.26255	0.395	0.137	2.57007e-42
cDC1	CUX1	5.99509e-47	0.985854	0.82	0.498	3.5648e-42
cDC1	NFKBIA	6.35231e-47	1.82758	0.395	0.124	3.77721e-42
cDC1	AC027290.2	3.7556e-46	2.15927	0.322	0.086	2.23316e-41
cDC1	MARCHF3	3.82501e-46	1.39089	0.701	0.39	2.27443e-41
cDC1	ADAM28	1.43923e-45	-1.29611	0.626	0.771	8.55793e-41
cDC1	MEF2A	3.62048e-45	-0.830499	0.904	0.918	2.15281e-40
cDC1	CHSY1	5.85606e-45	1.46408	0.636	0.309	3.48213e-40
cDC1	SQSTM1	6.52088e-45	1.89517	0.475	0.169	3.87745e-40
cDC1	PLXDC2	8.37031e-45	0.478417	1	0.957	4.97715e-40
cDC1	PNRC1	1.98132e-44	1.48206	0.477	0.178	1.17813e-39
cDC1	ATP2A2	2.80731e-44	2.01545	0.494	0.211	1.66928e-39
cDC1	CAMK2D	3.06118e-44	1.48495	0.747	0.435	1.82024e-39
cDC1	RASSF3	5.27808e-44	2.11804	0.504	0.206	3.13845e-39
cDC1	RHEB	1.0838e-43	1.48764	0.471	0.175	6.44452e-39
cDC1	HSPA9	1.14702e-43	1.77724	0.4	0.123	6.82043e-39
cDC1	DNM2	1.34079e-43	1.31204	0.659	0.329	7.97263e-39
cDC1	KCNIP1	3.0365e-43	1.00574	0.695	0.339	1.80556e-38
cDC1	PDE4B	4.62569e-43	1.11087	0.759	0.441	2.75053e-38
cDC1	NAV2	6.15837e-43	-3.25218	0.096	0.423	3.66189e-38
cDC1	PLAUR	8.17347e-43	1.97078	0.335	0.096	4.86011e-38
cDC1	AF117829.1	1.1022e-42	1.59253	0.437	0.158	6.55393e-38
cDC1	MAEA	1.14948e-42	2.02778	0.333	0.088	6.83506e-38
cDC1	MX2	1.54195e-42	1.8059	0.349	0.102	9.16875e-38
cDC1	ZFPM2-AS1	3.51789e-42	1.16573	0.603	0.265	2.09181e-37
cDC1	ABCG1	3.82591e-42	1.65946	0.381	0.113	2.27496e-37
cDC1	DDX5	9.67167e-42	-1.86	0.356	0.635	5.75097e-37
cDC1	ATG7	1.48145e-41	0.903471	0.803	0.483	8.80897e-37
cDC1	KLF7	1.71311e-41	1.38951	0.506	0.202	1.01865e-36
cDC1	ARHGEF7	5.28539e-41	1.43751	0.615	0.31	3.1428e-36
cDC1	DSCAM	6.18306e-41	0.885599	0.891	0.594	3.67657e-36
cDC1	LINC00486	2.19845e-40	1.22744	0.481	0.182	1.30724e-35
cDC1	DHX34	9.06129e-40	1.68027	0.339	0.103	5.38803e-35
cDC1	MAP4K3	1.43432e-39	1.35289	0.64	0.325	8.52875e-35
cDC1	GNS	3.35204e-39	2.42082	0.301	0.083	1.99319e-34
cDC1	MAN1A1	3.81464e-39	1.30925	0.573	0.271	2.26826e-34
cDC1	TAOK3	5.43454e-39	0.987407	0.801	0.52	3.23148e-34
cDC1	C9orf72	5.75362e-39	1.41221	0.469	0.187	3.42122e-34
cDC1	IFI44L	8.24628e-39	0.956088	0.469	0.169	4.90341e-34
cDC1	SAMD9L	1.13435e-38	1.4352	0.387	0.141	6.7451e-34
cDC1	VMP1	1.16009e-38	1.07136	0.667	0.333	6.89815e-34
cDC1	HIVEP1	2.2263e-38	2.0569	0.305	0.078	1.3238e-33
cDC1	RANBP2	2.87554e-38	1.71259	0.51	0.24	1.70985e-33
cDC1	TANK	3.61288e-38	1.81124	0.579	0.296	2.14829e-33
cDC1	LINC02649	4.12795e-38	1.31224	0.5	0.218	2.45456e-33
cDC1	AL008633.1	4.16799e-38	1.01133	0.598	0.277	2.47837e-33
cDC1	ITPR1	4.64608e-38	1.1703	0.626	0.29	2.76265e-33
cDC1	SGK1	3.71188e-37	0.988673	0.636	0.327	2.20716e-32
cDC1	NPL	7.34751e-37	1.10272	0.711	0.393	4.36898e-32
cDC1	SIPA1L2	9.13237e-37	0.956511	0.877	0.614	5.43029e-32
cDC1	ELOVL5	2.60507e-36	1.71771	0.448	0.168	1.54903e-31
cDC1	HNRNPDL	3.52423e-36	-2.55322	0.121	0.419	2.09558e-31
cDC1	FAM168A	4.55635e-36	1.08856	0.636	0.35	2.7093e-31
cDC1	SSBP2	6.7999e-36	-2.02405	0.251	0.526	4.04336e-31
cDC1	RHOH	7.77231e-36	1.73054	0.349	0.118	4.62157e-31
cDC1	PPARG	8.98831e-36	1.58658	0.414	0.147	5.34463e-31
cDC1	ZFAND3	9.19128e-35	0.687901	0.904	0.698	5.46532e-30
cDC1	SYK	1.33542e-34	-1.57003	0.383	0.606	7.94069e-30
cDC1	HDAC9	1.49673e-34	-1.34381	0.452	0.672	8.89987e-30
cDC1	GAB2	1.84342e-34	0.760364	0.885	0.64	1.09613e-29
cDC1	DUSP16	2.46653e-34	1.41606	0.418	0.167	1.46665e-29
cDC1	RPS6KA2	3.8473e-34	0.910048	0.707	0.392	2.28768e-29
cDC1	UBASH3B	6.01543e-34	1.53126	0.479	0.212	3.57689e-29
cDC1	KHDRBS3	8.22225e-34	-2.19114	0.172	0.461	4.88912e-29
cDC1	DOCK4	8.90061e-34	0.425033	1	0.949	5.29248e-29
cDC1	SIK3	9.05316e-34	1.06148	0.692	0.391	5.38319e-29
cDC1	XIST	9.66197e-34	0.686474	0.854	0.456	5.7452e-29
cDC1	CYTH1	3.37802e-33	1.03173	0.603	0.3	2.00864e-28
cDC1	SMAP2	5.12675e-33	0.642455	0.935	0.688	3.04847e-28
cDC1	MAGT1	5.74076e-33	1.62932	0.308	0.103	3.41357e-28
cDC1	ERGIC1	5.91712e-33	1.40705	0.444	0.173	3.51844e-28
cDC1	KCNMA1	6.09191e-33	0.725093	0.845	0.555	3.62237e-28
cDC1	CSF1R	6.94939e-33	-1.663	0.343	0.58	4.13225e-28
cDC1	AL357522.1	9.8423e-33	-3.50128	0.063	0.32	5.85243e-28
cDC1	CTSZ	1.43565e-32	1.67326	0.377	0.15	8.53667e-28
cDC1	ETF1	1.77493e-32	1.34851	0.328	0.12	1.05541e-27
cDC1	MAF	1.79212e-32	-2.70216	0.107	0.385	1.06563e-27
cDC1	TMOD1	2.10055e-32	1.67864	0.32	0.105	1.24903e-27
cDC1	BTBD9	2.44009e-32	0.960707	0.649	0.354	1.45093e-27
cDC1	MIR29B2CHG	2.56111e-32	0.967798	0.613	0.343	1.52288e-27
cDC1	ATP6V1C1	4.12777e-32	1.60043	0.37	0.157	2.45445e-27
cDC1	GALNT2	5.03242e-32	0.817366	0.816	0.531	2.99238e-27
cDC1	CAPZB	8.67964e-32	0.761576	0.858	0.605	5.16109e-27
cDC1	APBB1IP	9.41644e-32	-0.851897	0.762	0.852	5.59921e-27
cDC1	PICALM	1.21937e-31	-0.979783	0.69	0.798	7.25062e-27
cDC1	XYLT1	2.35812e-31	1.19521	0.435	0.182	1.40218e-26
cDC1	TTC7A	4.92262e-31	1.09779	0.646	0.375	2.92709e-26
cDC1	MX1	5.33844e-31	1.18267	0.337	0.12	3.17434e-26
cDC1	B3GNT5	5.7721e-31	0.911635	0.626	0.365	3.43221e-26
cDC1	MED13L	7.72655e-31	0.629474	0.944	0.786	4.59436e-26
cDC1	JAZF1	7.88369e-31	0.741688	0.906	0.633	4.6878e-26
cDC1	ETS2	2.2581e-30	1.09333	0.496	0.238	1.34271e-25
cDC1	TRAF3	3.03913e-30	1.33115	0.481	0.221	1.80713e-25
cDC1	SDK1	3.17564e-30	0.875144	0.833	0.56	1.8883e-25
cDC1	CCDC18-AS1	8.49202e-30	-1.89927	0.188	0.426	5.04952e-25
cDC1	SNAP23	9.19578e-30	1.11961	0.416	0.188	5.468e-25
cDC1	ITM2B	1.24781e-29	-1.76232	0.31	0.535	7.41971e-25
cDC1	MAPKAPK2	3.35128e-29	1.40027	0.326	0.12	1.99274e-24
cDC1	HAVCR2	3.51116e-29	1.64024	0.565	0.316	2.08781e-24
cDC1	LY86	3.76803e-29	-1.76979	0.224	0.47	2.24055e-24
cDC1	APPL2	5.77228e-29	-1.65058	0.272	0.52	3.43231e-24
cDC1	SPRED1	8.67766e-29	-1.64481	0.303	0.542	5.15991e-24
cDC1	ARHGAP18	1.02502e-28	1.14782	0.469	0.201	6.09498e-24
cDC1	SH3RF3	1.06168e-28	0.696403	0.893	0.647	6.31295e-24
cDC1	WDR91	1.1257e-28	1.36302	0.354	0.137	6.69362e-24
cDC1	MAP3K5	1.99454e-28	-1.25652	0.429	0.597	1.18599e-23
cDC1	DAGLB	2.0903e-28	1.02364	0.517	0.267	1.24294e-23
cDC1	ST3GAL1	2.26819e-28	1.15438	0.508	0.26	1.34871e-23
cDC1	SSH2	2.4465e-28	0.685897	0.921	0.762	1.45474e-23
cDC1	DDX17	3.64878e-28	-1.31348	0.427	0.606	2.16964e-23
cDC1	TP53BP2	3.69285e-28	2.01173	0.305	0.098	2.19584e-23
cDC1	HLA-DRA	5.29172e-28	0.711385	0.552	0.273	3.14656e-23
cDC1	DENND1A	5.36735e-28	0.789241	0.73	0.458	3.19153e-23
cDC1	RIN3	5.46781e-28	0.792033	0.762	0.51	3.25127e-23
cDC1	IGF2R	1.28241e-27	1.092	0.36	0.15	7.62547e-23
cDC1	RRBP1	1.49284e-27	1.26457	0.381	0.161	8.8767e-23
cDC1	BLNK	1.53971e-27	-1.71265	0.289	0.503	9.1554e-23
cDC1	SLA	1.85437e-27	1.09821	0.496	0.249	1.10264e-22
cDC1	IFI16	2.48079e-27	-1.73134	0.238	0.459	1.47513e-22
cDC1	SEC14L1	4.00276e-27	1.22062	0.556	0.295	2.38012e-22
cDC1	IL6ST	4.15986e-27	-1.42682	0.408	0.588	2.47354e-22
cDC1	A2M	6.50691e-27	-1.66422	0.314	0.536	3.86914e-22
cDC1	BCL2	8.09859e-27	0.711137	0.661	0.397	4.81558e-22
cDC1	AFF4	1.00773e-26	0.942481	0.565	0.307	5.99214e-22
cDC1	CASS4	1.46358e-26	1.52514	0.341	0.144	8.70276e-22
cDC1	RAB1A	2.06642e-26	0.734352	0.692	0.424	1.22874e-21
cDC1	MALT1	2.46257e-26	1.10802	0.397	0.182	1.46429e-21
cDC1	NCK2	3.45695e-26	0.77765	0.759	0.509	2.05557e-21
cDC1	SPAG9	3.83746e-26	0.952389	0.573	0.334	2.28183e-21
cDC1	RAPGEF6	4.82501e-26	-1.64819	0.305	0.528	2.86905e-21
cDC1	HLA-A	4.86348e-26	1.22558	0.324	0.112	2.89192e-21
cDC1	ENOX2	5.76286e-26	1.07416	0.36	0.153	3.42671e-21
cDC1	FKBP5	8.65153e-26	0.510176	0.868	0.55	5.14437e-21
cDC1	RSRP1	9.30346e-26	-2.18664	0.159	0.373	5.53203e-21
cDC1	PRPF4B	1.40203e-25	-2.29538	0.134	0.364	8.33674e-21
cDC1	TTC7B	2.07097e-25	1.22328	0.431	0.185	1.23144e-20
cDC1	MACF1	2.96803e-25	0.535777	0.831	0.586	1.76485e-20
cDC1	ASAP1	3.25596e-25	0.926175	0.552	0.296	1.93606e-20
cDC1	KCNQ3	3.53491e-25	0.604491	0.971	0.806	2.10193e-20
cDC1	PARP14	5.94698e-25	0.871198	0.626	0.37	3.53619e-20
cDC1	ZNF292	6.54242e-25	-1.85154	0.192	0.401	3.89025e-20
cDC1	SOAT1	6.73792e-25	1.31635	0.49	0.246	4.0065e-20
cDC1	TENM4	7.2211e-25	0.771331	0.607	0.367	4.29381e-20
cDC1	P4HA1	7.22867e-25	0.663169	0.523	0.276	4.29831e-20
cDC1	SLC4A7	8.74923e-25	-1.24999	0.458	0.618	5.20246e-20
cDC1	UBE2D3	1.5085e-24	0.953528	0.617	0.351	8.96982e-20
cDC1	NFE2L2	1.82533e-24	0.915152	0.552	0.312	1.08538e-19
cDC1	ABL2	2.14146e-24	1.06092	0.456	0.219	1.27336e-19
cDC1	MINK1	2.40676e-24	1.20389	0.343	0.147	1.4311e-19
cDC1	SRGAP1	3.85683e-24	0.853371	0.707	0.476	2.29335e-19
cDC1	STK38L	3.88991e-24	1.4211	0.441	0.218	2.31302e-19
cDC1	AL078590.2	4.63269e-24	0.937344	0.335	0.145	2.75469e-19
cDC1	PSMA1	7.51897e-24	0.772391	0.669	0.444	4.47093e-19
cDC1	PTPRJ	9.94347e-24	0.590766	0.914	0.744	5.91259e-19
cDC1	FOXP2	1.18873e-23	-1.3929	0.358	0.568	7.06846e-19
cDC1	SORL1	1.26356e-23	-0.769944	0.808	0.833	7.5134e-19
cDC1	IFNGR1	1.44506e-23	-1.3695	0.372	0.542	8.59264e-19
cDC1	AC008691.1	1.93679e-23	-1.83138	0.31	0.497	1.15165e-18
cDC1	BID	2.1159e-23	1.33408	0.303	0.123	1.25816e-18
cDC1	ITGAV	2.69253e-23	0.860702	0.559	0.298	1.60103e-18
cDC1	MAN1C1	3.78634e-23	1.11514	0.351	0.171	2.25143e-18
cDC1	CMIP	3.82813e-23	0.568691	0.822	0.58	2.27628e-18
cDC1	EPHB2	4.06488e-23	1.24616	0.32	0.128	2.41706e-18
cDC1	RHOQ	5.58358e-23	1.04789	0.529	0.3	3.32011e-18
cDC1	GNG7	5.64029e-23	0.886783	0.713	0.462	3.35383e-18
cDC1	MERTK	6.08104e-23	0.735768	0.751	0.531	3.61591e-18
cDC1	AKT3	6.60624e-23	-1.34402	0.395	0.582	3.9282e-18
cDC1	MAP3K8	7.28656e-23	1.2224	0.354	0.17	4.33274e-18
cDC1	BMP2K	8.11662e-23	-0.889229	0.64	0.731	4.82631e-18
cDC1	AC131944.1	1.28538e-22	0.471613	0.368	0.156	7.64314e-18
cDC1	TNS3	1.5251e-22	0.602403	0.772	0.506	9.06855e-18
cDC1	ATP2C1	1.62852e-22	0.856896	0.724	0.513	9.68352e-18
cDC1	TANC2	1.8563e-22	0.694168	0.653	0.393	1.10379e-17
cDC1	TMEM51	2.08033e-22	1.08651	0.343	0.153	1.23701e-17
cDC1	SON	2.25114e-22	-1.08827	0.423	0.572	1.33858e-17
cDC1	SPATA6	2.50468e-22	0.809802	0.483	0.25	1.48933e-17
cDC1	EGR3	2.60964e-22	0.719686	0.303	0.119	1.55175e-17
cDC1	NRP2	5.52656e-22	1.99809	0.356	0.164	3.2862e-17
cDC1	ENSA	5.53544e-22	1.07968	0.351	0.155	3.29148e-17
cDC1	SENP6	5.89575e-22	-1.49894	0.264	0.461	3.50573e-17
cDC1	SPIDR	8.51658e-22	0.631762	0.766	0.533	5.06413e-17
cDC1	XAF1	8.93688e-22	0.797995	0.456	0.229	5.31405e-17
cDC1	GSN	1.37824e-21	0.95903	0.632	0.381	8.19527e-17
cDC1	ZCCHC2	1.77675e-21	1.33071	0.354	0.154	1.05649e-16
cDC1	CHORDC1	2.21816e-21	0.92842	0.312	0.137	1.31896e-16
cDC1	NCKAP5	2.38907e-21	-1.62521	0.245	0.457	1.42059e-16
cDC1	FTL	2.5453e-21	0.518014	0.607	0.349	1.51349e-16
cDC1	TIAM1	2.79965e-21	-1.73545	0.218	0.431	1.66473e-16
cDC1	ZBTB46	2.94406e-21	0.963279	0.335	0.148	1.75059e-16
cDC1	KCNK13	4.34032e-21	0.852397	0.51	0.307	2.58084e-16
cDC1	MBNL2	5.33036e-21	0.89149	0.546	0.317	3.16954e-16
cDC1	VPS53	7.67203e-21	0.846531	0.464	0.245	4.56194e-16
cDC1	RASA3	7.70379e-21	0.785195	0.567	0.333	4.58083e-16
cDC1	UBE2H	1.32333e-20	0.80808	0.506	0.281	7.86878e-16
cDC1	JUND	1.36634e-20	1.00982	0.305	0.135	8.12451e-16
cDC1	HIPK2	1.39041e-20	1.01478	0.439	0.23	8.26764e-16
cDC1	IRAG2	1.5093e-20	-1.96906	0.149	0.346	8.97459e-16
cDC1	RGS10	1.52767e-20	-1.66418	0.195	0.393	9.08381e-16
cDC1	ADAM17	1.68503e-20	1.00293	0.504	0.269	1.00195e-15
cDC1	SRGAP3	1.76081e-20	0.866796	0.502	0.276	1.04702e-15
cDC1	MIR646HG	1.88966e-20	0.627284	0.626	0.388	1.12363e-15
cDC1	MAP4K4	2.31038e-20	-0.950083	0.611	0.697	1.3738e-15
cDC1	COTL1	4.12603e-20	1.15274	0.456	0.259	2.45342e-15
cDC1	SNX3	4.15171e-20	1.19845	0.316	0.13	2.46869e-15
cDC1	CYRIB	5.02277e-20	0.511286	0.921	0.762	2.98664e-15
cDC1	ATM	6.39138e-20	-0.950139	0.565	0.652	3.80044e-15
cDC1	MEF2C	6.62363e-20	-0.602527	0.897	0.892	3.93854e-15
cDC1	ANKS1A	6.86367e-20	0.663222	0.755	0.514	4.08128e-15
cDC1	GPR183	7.29211e-20	1.24506	0.32	0.134	4.33603e-15
cDC1	ELF1	7.37208e-20	0.708028	0.699	0.468	4.38358e-15
cDC1	QKI	7.6538e-20	0.464482	0.96	0.867	4.55111e-15
cDC1	SLC39A11	9.23482e-20	0.71336	0.603	0.354	5.49121e-15
cDC1	AC120193.1	9.38488e-20	-1.89117	0.213	0.397	5.58044e-15
cDC1	UST	1.10104e-19	1.4509	0.448	0.256	6.54701e-15
cDC1	FAM149A	1.21527e-19	0.74451	0.697	0.457	7.22624e-15
cDC1	PACSIN2	1.30062e-19	0.672293	0.598	0.366	7.73375e-15
cDC1	PRMT2	1.77518e-19	-1.63019	0.213	0.406	1.05556e-14
cDC1	SUZ12P1	2.07115e-19	-1.46232	0.253	0.432	1.23155e-14
cDC1	SPATA13	2.20494e-19	0.815924	0.619	0.359	1.3111e-14
cDC1	DDX3X	3.02409e-19	0.741789	0.425	0.229	1.79819e-14
cDC1	IRS2	3.05054e-19	1.01342	0.416	0.231	1.81391e-14
cDC1	TCF25	4.70003e-19	0.760662	0.575	0.35	2.79473e-14
cDC1	ARHGAP21	6.16896e-19	0.788283	0.722	0.501	3.66819e-14
cDC1	DENND3	8.8705e-19	0.59599	0.751	0.499	5.27457e-14
cDC1	SH3TC1	1.14704e-18	0.893157	0.454	0.239	6.82052e-14
cDC1	PARVG	1.38453e-18	0.771933	0.439	0.243	8.23268e-14
cDC1	INPP4A	2.58692e-18	0.913025	0.546	0.33	1.53824e-13
cDC1	SMAD3	2.88196e-18	1.20405	0.462	0.268	1.71367e-13
cDC1	TCF7L2	2.95277e-18	0.853847	0.458	0.261	1.75578e-13
cDC1	ZHX2	3.93433e-18	1.15396	0.341	0.159	2.33943e-13
cDC1	ARGLU1	5.25842e-18	-1.17816	0.36	0.498	3.12676e-13
cDC1	CPEB3	7.87279e-18	0.606165	0.594	0.374	4.68132e-13
cDC1	CCNH	9.29107e-18	0.573729	0.646	0.432	5.52465e-13
cDC1	CH25H	9.37114e-18	0.679708	0.305	0.133	5.57227e-13
cDC1	WASHC4	9.45425e-18	-1.69765	0.195	0.379	5.62169e-13
cDC1	LRMDA	1.08602e-17	0.299681	0.998	0.942	6.45769e-13
cDC1	MAML3	1.27336e-17	0.416106	0.933	0.759	7.57165e-13
cDC1	SHTN1	1.93758e-17	-0.992261	0.508	0.618	1.15212e-12
cDC1	RIN2	1.96722e-17	0.886415	0.672	0.485	1.16975e-12
cDC1	PPARD	2.64841e-17	0.686692	0.546	0.333	1.5748e-12
cDC1	ELMO1	2.80382e-17	0.376827	0.983	0.901	1.66721e-12
cDC1	ABR	3.26261e-17	0.362326	0.921	0.74	1.94002e-12
cDC1	MAML2	4.64979e-17	0.535274	0.944	0.822	2.76486e-12
cDC1	KIF16B	4.81796e-17	0.856925	0.521	0.299	2.86486e-12
cDC1	WBP1L	5.27076e-17	0.991756	0.368	0.179	3.1341e-12
cDC1	HLA-DPB1	5.78175e-17	0.911355	0.427	0.204	3.43794e-12
cDC1	ATF7IP2	6.88374e-17	0.854347	0.479	0.277	4.09321e-12
cDC1	CAMK1D	9.91816e-17	0.501295	0.797	0.581	5.89754e-12
cDC1	SF3B1	1.04302e-16	-1.68777	0.142	0.317	6.20202e-12
cDC1	IL4R	1.09114e-16	0.78869	0.372	0.193	6.48812e-12
cDC1	TBC1D14	1.1223e-16	0.701447	0.515	0.309	6.67341e-12
cDC1	ARHGAP12	1.20024e-16	-1.19961	0.41	0.531	7.13684e-12
cDC1	NAALADL2	1.3079e-16	-1.81405	0.132	0.312	7.77706e-12
cDC1	DLEU2	1.72444e-16	0.559802	0.808	0.622	1.02539e-11
cDC1	LYST	1.73252e-16	-1.28772	0.324	0.481	1.03019e-11
cDC1	TCF12	1.74841e-16	0.491604	0.929	0.771	1.03964e-11
cDC1	CHD2	2.33693e-16	0.649519	0.724	0.48	1.38958e-11
cDC1	ATP8B4	3.06397e-16	-0.741544	0.684	0.721	1.8219e-11
[truncated: 6,860 more rows]

## Sheet: Ext Data Figure 1E
Number of microglia in each super cluster across human contexts Ext Data Fig 1E
Context	Proliferation	Phagocytosis	Interferon signature	Surveillance	Inflammation	Antigen presentation	Cytokine production	Neuroprotection
Controls	2880	8572	1778	17331	540	2151	3884	0
AD early	3527	7133	1149	185	108	37	5	0
AD late	3189	2545	329	730	67	44	8	0
PD	744	2367	87	335	69	122	8	0
HD	327	329	161	40	260	7	1	0
ALS	1701	759	366	2288	85	208	13	0
AGS	10	61	152	22	1	3	0	0
Hippocampal Sclerosis	447	763	169	13775	3964	31	4807	26
FCD	47	2609	21	8050	2566	49	2703	0
MS NAWM	293	103	373	2932	7	8	8	0
MS lesion	432	368	66	1392	31	269	10	0
Oligodendroglioma 3	52	1424	2	151	475	4	435	0
Astrocytoma 4	131	1047	3	118	627	7	119	0
GBM	25	816	3	17	14	1	16	0
GBM recurrence	3	42	0	11	15	0	12	0
Metastasis (lung)	10	70	1	4	18	0	0	0
Fetal brain	0	15	30	1	2	1	3	0
Hypergeometric test results descriptive statistics
Supercluster	Context	k	n	K	N	pval	enrichment	perc in cluster	perc in context	p adj	stars
Proliferation	AD early	3527	13818	12144	118762	0	2.49618	25.5247	29.0431	0	***
Phagocytosis	AD early	7133	29023	12144	118762	0	2.40351	24.5771	58.7368	0	***
Interferon signature	AD early	1149	4690	12144	118762	1.41201e-181	2.39587	24.4989	9.46146	1.00606e-180	***
Surveillance	AD early	185	47382	12144	118762	1	0.0381834	0.390444	1.52339	1
Inflammation	AD early	108	8849	12144	118762	1	0.119356	1.22048	0.889328	1
Cytokine production	AD early	5	12032	12144	118762	1	0.00406395	0.0415559	0.0411726	1
Antigen presentation	AD early	37	2942	12144	118762	1	0.122991	1.25765	0.304677	1
Proliferation	AD late	3189	13818	6912	118762	0	3.96536	23.0786	46.1372	0	***
Phagocytosis	AD late	2545	29023	6912	118762	8.94055e-124	1.50667	8.76891	36.82	4.85344e-123	***
Interferon signature	AD late	329	4690	6912	118762	0.000287215	1.2053	7.01493	4.75984	0.000798598	***
Surveillance	AD late	730	47382	6912	118762	1	0.264718	1.54067	10.5613	1
Inflammation	AD late	67	8849	6912	118762	1	0.130093	0.757148	0.969329	1
Cytokine production	AD late	8	12032	6912	118762	1	0.0114242	0.0664894	0.115741	1
Antigen presentation	AD late	44	2942	6912	118762	1	0.256971	1.49558	0.636574	1
Interferon signature	AGS	152	4690	249	118762	1.02986e-145	15.4578	3.24094	61.0442	5.87019e-145	***
Surveillance	AGS	22	47382	249	118762	1	0.221456	0.0464311	8.83534	1
Proliferation	AGS	10	13818	249	118762	0.999994	0.34517	0.0723694	4.01606	1
Phagocytosis	AGS	61	29023	249	118762	0.515632	1.00246	0.210178	24.498	1
Inflammation	AGS	1	8849	249	118762	1	0.0538994	0.0113007	0.401606	1
Antigen presentation	AGS	3	2942	249	118762	0.947359	0.486359	0.101971	1.20482	1
Proliferation	ALS	1701	13818	5420	118762	0	2.69735	12.31	31.3838	0	***
Interferon signature	ALS	366	4690	5420	118762	1.83351e-23	1.70996	7.80384	6.75277	6.53189e-23	***
Antigen presentation	ALS	208	2942	5420	118762	5.00178e-10	1.54917	7.07002	3.83764	1.54109e-09	***
Surveillance	ALS	2288	47382	5420	118762	0.000197978	1.05809	4.82884	42.214	0.000564237	***
Phagocytosis	ALS	759	29023	5420	118762	1	0.57303	2.61517	14.0037	1
Inflammation	ALS	85	8849	5420	118762	1	0.210476	0.960561	1.56827	1
Cytokine production	ALS	13	12032	5420	118762	1	0.0236747	0.108045	0.239852	1
Inflammation	Astrocytoma 4	627	8849	2052	118762	4.82805e-215	4.10085	7.08555	30.5556	3.66932e-214	***
Phagocytosis	Astrocytoma 4	1047	29023	2052	118762	8.37502e-151	2.08788	3.60748	51.0234	5.02501e-150	***
Surveillance	Astrocytoma 4	118	47382	2052	118762	1	0.144135	0.24904	5.75049	1
Proliferation	Astrocytoma 4	131	13818	2052	118762	1	0.548689	0.948039	6.38402	1
Interferon signature	Astrocytoma 4	3	4690	2052	118762	1	0.037021	0.0639659	0.146199	1
Cytokine production	Astrocytoma 4	119	12032	2052	118762	1	0.572413	0.989029	5.79922	1
Antigen presentation	Astrocytoma 4	7	2942	2052	118762	1	0.137707	0.237933	0.341131	1
Antigen presentation	Controls	2151	2942	37136	118762	0	2.33819	73.1135	5.79222	0	***
Surveillance	Controls	17331	47382	37136	118762	3.127e-225	1.16975	36.5772	46.669	2.54627e-224	***
Interferon signature	Controls	1778	4690	37136	118762	4.00141e-23	1.21239	37.9104	4.78781	1.3823e-22	***
Cytokine production	Controls	3884	12032	37136	118762	0.00606339	1.03234	32.2806	10.4589	0.0153606	*
Proliferation	Controls	2880	13818	37136	118762	1	0.666545	20.8424	7.75528	1
Phagocytosis	Controls	8572	29023	37136	118762	1	0.944544	29.5352	23.0827	1
Inflammation	Controls	540	8849	37136	118762	1	0.195156	6.10238	1.45411	1
Inflammation	FCD	2566	8849	16045	118762	0	2.14635	28.9976	15.9925	0	***
Cytokine production	FCD	2703	12032	16045	118762	3.12859e-177	1.66282	22.4651	16.8464	2.098e-176	***
Surveillance	FCD	8050	47382	16045	118762	9.83115e-177	1.25754	16.9896	50.1714	6.2264e-176	***
Proliferation	FCD	47	13818	16045	118762	1	0.0251762	0.340136	0.292926	1
Phagocytosis	FCD	2609	29023	16045	118762	1	0.66538	8.98942	16.2605	1
Interferon signature	FCD	21	4690	16045	118762	1	0.0331424	0.447761	0.130882	1
Antigen presentation	FCD	49	2942	16045	118762	1	0.12328	1.66553	0.305391	1
Interferon signature	Fetal brain	30	4690	52	118762	8.2884e-29	14.6091	0.639659	57.6923	3.14959e-28	***
Phagocytosis	Fetal brain	15	29023	52	118762	0.275462	1.18038	0.0516831	28.8462	0.668142
Surveillance	Fetal brain	1	47382	52	118762	1	0.0482015	0.00211051	1.92308	1
Inflammation	Fetal brain	2	8849	52	118762	0.907538	0.51619	0.0226014	3.84615	1
Cytokine production	Fetal brain	3	12032	52	118762	0.908285	0.569453	0.0249335	5.76923	1
Antigen presentation	Fetal brain	1	2942	52	118762	0.728736	0.776303	0.0339905	1.92308	1
Phagocytosis	GBM	816	29023	892	118762	0	3.74335	2.81156	91.4798	0	***
Surveillance	GBM	17	47382	892	118762	1	0.0477692	0.0358786	1.90583	1
Proliferation	GBM	25	13818	892	118762	1	0.240884	0.180923	2.80269	1
Interferon signature	GBM	3	4690	892	118762	1	0.085165	0.0639659	0.336323	1
Inflammation	GBM	14	8849	892	118762	1	0.210643	0.15821	1.56951	1
Cytokine production	GBM	16	12032	892	118762	1	0.17705	0.132979	1.79372	1
Antigen presentation	GBM	1	2942	892	118762	1	0.0452554	0.0339905	0.112108	1
Phagocytosis	GBM recurrence	42	29023	83	118762	2.42647e-07	2.07065	0.144713	50.6024	7.27941e-07	***
Inflammation	GBM recurrence	15	8849	83	118762	0.00113303	2.42547	0.169511	18.0723	0.00300384	**
Cytokine production	GBM recurrence	12	12032	83	118762	0.131922	1.42706	0.099734	14.4578	0.326937
Surveillance	GBM recurrence	11	47382	83	118762	1	0.332184	0.0232156	13.253	1
Proliferation	GBM recurrence	3	13818	83	118762	0.99754	0.310653	0.0217108	3.61446	1
Inflammation	HD	260	8849	1125	118762	3.74875e-61	3.10173	2.93819	23.1111	1.78065e-60	***
Proliferation	HD	327	13818	1125	118762	1.0526e-56	2.4982	2.36648	29.0667	4.61524e-56	***
Interferon signature	HD	161	4690	1125	118762	5.6751e-45	3.62392	3.43284	14.3111	2.2309e-44	***
Phagocytosis	HD	329	29023	1125	118762	0.000123015	1.19668	1.13358	29.2444	0.000359583	***
Surveillance	HD	40	47382	1125	118762	1	0.0891193	0.0844202	3.55556	1
Cytokine production	HD	1	12032	1125	118762	1	0.00877379	0.00831117	0.0888889	1
Antigen presentation	HD	7	2942	1125	118762	1	0.251177	0.237933	0.622222	1
Surveillance	Hippocampal Sclerosis	13775	47382	23982	118762	0	1.43969	29.0722	57.4389	0	***
Inflammation	Hippocampal Sclerosis	3964	8849	23982	118762	0	2.21836	44.796	16.5291	0	***
Cytokine production	Hippocampal Sclerosis	4807	12032	23982	118762	0	1.97847	39.9518	20.0442	0	***
Neuroprotection	Hippocampal Sclerosis	26	26	23982	118762	8.52523e-19	4.95213	100	0.108415	2.77679e-18	***
Proliferation	Hippocampal Sclerosis	447	13818	23982	118762	1	0.160197	3.23491	1.8639	1
Phagocytosis	Hippocampal Sclerosis	763	29023	23982	118762	1	0.130189	2.62895	3.18155	1
Interferon signature	Hippocampal Sclerosis	169	4690	23982	118762	1	0.178446	3.60341	0.704695	1
Antigen presentation	Hippocampal Sclerosis	31	2942	23982	118762	1	0.0521808	1.0537	0.129264	1
Phagocytosis	Metastasis (lung)	70	29023	103	118762	1.50567e-20	2.78097	0.241188	67.9612	5.04843e-20	***
Inflammation	Metastasis (lung)	18	8849	103	118762	0.00058213	2.34541	0.203413	17.4757	0.00158007	**
Surveillance	Metastasis (lung)	4	47382	103	118762	1	0.097339	0.00844202	3.8835	1
Proliferation	Metastasis (lung)	10	13818	103	118762	0.772508	0.83444	0.0723694	9.70874	1
Interferon signature	Metastasis (lung)	1	4690	103	118762	0.984265	0.245848	0.021322	0.970874	1
Antigen presentation	MS lesion	269	2942	2568	118762	1.49902e-88	4.22856	9.14344	10.4751	7.76763e-88	***
Surveillance	MS lesion	1392	47382	2568	118762	1.20949e-49	1.35865	2.93782	54.2056	4.92435e-49	***
Proliferation	MS lesion	432	13818	2568	118762	2.49781e-15	1.44584	3.12636	16.8224	7.90972e-15	***
Phagocytosis	MS lesion	368	29023	2568	118762	1	0.586392	1.26796	14.3302	1
Interferon signature	MS lesion	66	4690	2568	118762	0.999953	0.650809	1.40725	2.57009	1
Inflammation	MS lesion	31	8849	2568	118762	1	0.162013	0.350322	1.20717	1
Cytokine production	MS lesion	10	12032	2568	118762	1	0.0384366	0.0831117	0.389408	1
Surveillance	MS NAWM	2932	47382	3724	118762	0	1.97341	6.188	78.7325	0	***
Interferon signature	MS NAWM	373	4690	3724	118762	1.40773e-60	2.53632	7.95309	10.0161	6.41926e-60	***
Proliferation	MS NAWM	293	13818	3724	118762	1	0.676224	2.12042	7.86788	1
Phagocytosis	MS NAWM	103	29023	3724	118762	1	0.113178	0.354891	2.76584	1
Inflammation	MS NAWM	7	8849	3724	118762	1	0.0252274	0.079105	0.18797	1
Cytokine production	MS NAWM	8	12032	3724	118762	1	0.0212041	0.0664894	0.214823	1
Antigen presentation	MS NAWM	8	2942	3724	118762	1	0.0867192	0.271924	0.214823	1
Phagocytosis	Oligodendroglioma 3	1424	29023	2543	118762	5.71085e-259	2.29139	4.90645	55.9969	5.00798e-258	***
Inflammation	Oligodendroglioma 3	475	8849	2543	118762	6.80459e-78	2.50686	5.36784	18.6787	3.37271e-77	***
Cytokine production	Oligodendroglioma 3	435	12032	2543	118762	1.03999e-27	1.68843	3.61536	17.1058	3.82447e-27	***
Surveillance	Oligodendroglioma 3	151	47382	2543	118762	1	0.148831	0.318686	5.93787	1
Proliferation	Oligodendroglioma 3	52	13818	2543	118762	1	0.175748	0.376321	2.04483	1
Interferon signature	Oligodendroglioma 3	2	4690	2543	118762	1	0.0199154	0.0426439	0.0786473	1
Antigen presentation	Oligodendroglioma 3	4	2942	2543	118762	1	0.0634963	0.135962	0.157295	1
Phagocytosis	PD	2367	29023	3732	118762	0	2.59533	8.1556	63.4244	0	***
Proliferation	PD	744	13818	3732	118762	6.00334e-50	1.71342	5.38428	19.9357	2.53474e-49	***
Antigen presentation	PD	122	2942	3732	118762	0.00140577	1.31963	4.14684	3.26902	0.00364222	**
Surveillance	PD	335	47382	3732	118762	1	0.224992	0.70702	8.97642	1
Interferon signature	PD	87	4690	3732	118762	1	0.590313	1.85501	2.33119	1
Inflammation	PD	69	8849	3732	118762	1	0.248137	0.779749	1.84887	1
Cytokine production	PD	8	12032	3732	118762	1	0.0211587	0.0664894	0.214362	1

## Sheet: Ext Data Figure 1F
Number of microglia in each cluster in AD across distinct stages and regions Ext Data Fig 1F													Number of microglia in each cluster in MS across distinct stages Ext Data Fig 1F
Cluster	Homeostasis_Occipital_cortex	AD_early_Occipital_cortex	AD_late_Occipital_cortex	Homeostasis_Hippocampus	AD_early_Hippocampus	AD_late_Hippocampus							Cluster	Control cerebral cortex	MS NAWM	MS lesion rim	MS active lesion	MS inactive core
1	3	0	0	132	3	0							1	0	0	0	2	0
2	2	0	0	25	0	0							2	0	2	0	1	1
3	5	0	2	18	0	0							3	0	2	4	21	0
4	14	0	0	11	0	0							4	0	2	0	16	0
5	6	0	13	99	1	6							5	0	4	2	5	3
6	0	0	0	1	0	0							6	0	1	0	0	0
7	3	1	4	15	0	1							8	0	2	0	0	1
8	15	3	1	264	18	15							9	0	0	0	1	5
9	2	0	1	64	0	3							10	8	1	1	0	0
10	0	0	0	3	0	0							11	1496	247	66	61	75
11	203	20	196	2258	73	92							13	3	0	0	3	0
12	4	0	0	4	0	7							14	0	0	1	0	0
13	6	3	1	4	3	3							15	2	1	0	1	0
14	127	4	2	53	0	2							17	0	0	1	1	0
15	1096	1	0	687	0	0							18	0	1	0	8	0
16	85	0	0	71	0	0							19	0	0	0	19	0
17	129	2	4	35	0	0							20	0	3	1	2	0
18	10	2	14	6	4	0							21	0	0	0	2	0
19	15	0	0	14	0	0							22	1	3	0	6	0
20	327	6	5	483	6	42							23	0	1	0	4	0
21	22	0	6	15	0	4							24	0	1	0	0	0
22	10	10	37	75	14	6							26	4	0	0	0	0
23	0	0	1	16	26	4							27	5	0	0	0	0
24	2	21	12	362	2	1							28	104	0	0	0	0
25	312	0	0	48	0	0							29	63	0	0	0	0
26	0	0	1	147	0	0							30	0	0	0	1	0
27	0	0	0	150	0	0							31	0	1	5	11	0
28	0	0	0	6	0	0							32	0	0	1	4	0
30	0	0	0	13	0	0							33	0	5	0	19	0
31	11	0	3	80	2	7							34	0	0	0	3	0
32	1	1	1	1	1	0							35	0	0	0	4	0
33	2	0	0	27	0	0							36	0	1	5	31	0
34	2	0	5	3	0	0							37	0	1	0	3	0
35	2	4	0	59	0	2							39	0	6	0	7	0
36	4	0	3	101	21	11							40	0	3	0	0	0
37	8	1	0	143	7	4							41	0	2	0	1	0
38	0	0	0	49	0	0							42	0	68	0	24	0
39	317	0	1	41	0	0							43	0	27	0	1	0
40	18	1	0	36	1	10							44	26	0	0	0	0
41	1	14	7	14	0	1							45	7	20	2	0	0
42	42	313	21	387	30	11							46	0	2	0	0	0
43	4	0	1	4	0	0							47	211	0	0	0	0
44	0	2	0	0	0	0							48	3	70	7	15	6
45	321	9	12	75	17	2							50	0	88	0	4	0
46	2	0	0	8	0	2							52	0	373	0	16	0
47	0	17	0	0	4	0							53	0	3	0	4	1
48	81	1	30	262	6	8							54	80	0	0	0	0
49	0	0	0	11	0	0							55	4	0	1	0	0
50	18	0	0	9	0	0							56	479	3	2	3	15
51	0	1	0	1	0	0							57	33	1855	156	131	1
52	19	0	0	3	0	0							58	9	0	0	0	0
53	0	0	0	7	0	0							59	2992	276	48	31	553
54	1	0	0	58	0	1							60	42	3	1	1	22
55	0	0	0	3	0	0							61	4	0	0	0	0
56	3	0	3	204	0	0							62	3	0	0	0	0
57	555	20	173	325	6	20							63	10	0	0	0	0
59	345	15	28	1161	11	17							65	1	3	0	2	0
60	4	0	0	56	6	2							66	0	0	3	2	0
61	1	0	0	1	0	0							75	0	0	0	1	0
65	1	1	0	3	0	0							76	3	1	0	3	0
66	23	59	107	45	1	8							77	1	1	1	1	0
73	0	0	4	1	0	1							79	0	0	0	2	0
75	1	1	2	16	42	24							80	0	0	0	1	0
76	5	7	1	37	93	95							81	0	0	3	0	0
77	8	0	8	21	65	68							82	1	15	0	3	0
78	0	0	0	1	1	0							83	1	6	0	2	0
79	0	0	0	2	0	1							84	0	2	1	0	0
80	23	10	27	6	2	9							85	0	2	3	20	0
81	14	1	6	8	0	2							86	0	0	1	0	0
82	5	16	1	4	3	0							90	0	2	0	0	0
83	1	29	3	8	36	1							91	2	0	0	0	0
84	1	2	2	3	2	1							92	0	39	0	9	0
85	1	0	9	3	0	1							93	1	22	13	36	3
86	0	0	1	0	2	1							94	13	0	0	0	0
87	0	2	4	3	0	0							95	0	0	0	1	0
88	0	0	0	1	0	2							96	0	0	0	2	0
89	2	2	138	5	0	1							97	0	0	1	4	0
90	2	4	1	1	0	0							99	0	1	1	3	0
91	1	0	0	1	0	0							100	0	0	0	1	0
92	48	191	68	152	822	87							104	2	1	0	1	0
93	120	384	230	1045	5250	1363							105	7	0	0	0	0
94	1	0	0	10	1	1							106	350	4	0	0	2
95	2	1	2	0	0	0							107	5	1	0	0	0
96	0	0	2	0	0	0							108	15	0	0	0	0
97	0	13	2	1	4	2							111	13	3	0	0	0
98	0	1	8	6	12	1							112	679	4	1	1	1
99	0	11	7	0	15	0							113	2	0	0	1	0
100	0	4	16	0	0	1							114	70	0	0	0	0
101	1	8	1	1	9	11							116	163	0	0	0	0
102	0	0	0	1	2	1							117	1289	1	0	0	0
103	1	0	0	12	8	0							118	95	0	0	0	0
104	0	0	1	1	0	1							119	110	0	0	0	0
106	11	17	6	5	3	0							120	67	0	0	0	0
109	0	0	1	0	0	0							121	0	0	0	1	0
110	0	0	0	2	1	2							124	1	2	1	2	0
111	6	0	0	10	0	1							125	0	1	0	0	0
112	2	0	1	139	3	0							126	0	6	0	6	0
113	0	0	0	9	0	0							127	1	281	3	11	0
114	0	1	0	1	0	0							129	1	4	1	2	0
115	0	0	0	1	0	0							130	2	0	0	0	0
116	0	0	0	34	0	0							133	0	0	0	7	0
117	0	0	0	263	0	0							134	0	10	3	5	0
118	0	0	0	6	0	0							135	0	2	0	1	0
119	1	0	0	1	0	0							136	1	0	41	19	0
120	0	0	0	2	0	0							137	0	3	0	0	0
121	5	0	0	13	0	0							139	0	5	1	9	0
122	0	0	0	40	0	0							140	9	50	28	41	5
123	0	0	109	0	0	1							141	3	1	1	3	0
124	2	2	1	2	0	2							142	0	10	8	7	0
125	0	0	0	17	3	64							143	0	161	0	4	0
126	3	764	51	27	15	7							147	0	1	0	0	0
127	5	0	17	5	0	3							148	0	1	0	3	0
129	6	2	6	4	4	2							149	5	0	0	0	0
131	0	240	0	2	0	0
132	1	2	46	0	0	0
133	3	29	1390	1	9	17
134	11	2	52	19	3	5
135	1	21	0	0	4	0
136	0	6	14	7	34	29
137	0	4	1	1	13	0
138	2	3	0	5	12	0
139	2	566	568	15	120	1
140	113	580	224	394	1106	348
141	38	19	22	24	41	7
142	35	1	74	33	2	7
143	13	60	72	11	25	3
144	1	3	3	7	0	1
145	4	1	0	3	0	0
146	0	0	0	2	0	0
147	2	412	7	12	157	6
148	4	1	0	6	1	0
149	0	0	2	2	1	0
Hypergeometric test results for AD descriptive statistics													Hypergeometric test results for MS descriptive statistics
Cluster	Context	k	n	K	N	pval	enrichment	perc_in_cluster	perc_in_context	p_adj	stars		Cluster	Context	k	n	K	N	pval	enrichment	perc_in_cluster	perc_in_context	p_adj	stars
1	Homeostasis_Hippocampus	132	138	10731	33946	5.04504e-58	3.02582	95.6522	1.23008	7.79541e-57	***		57	MS NAWM	1855	2176	3724	14023	0	3.21008	85.2482	49.812	0	***
2	Homeostasis_Hippocampus	25	27	10731	33946	5.2393e-11	2.92904	92.5926	0.23297	3.86096e-10	***		117	Control cerebral cortex	1289	1290	8502	14023	2.70988e-296	1.6481	99.9225	15.1611	3.25185e-294	***
3	Homeostasis_Hippocampus	18	25	10731	33946	3.97373e-05	2.27762	72	0.167738	0.00020036	***		52	MS NAWM	373	389	3724	14023	1.09164e-195	3.61069	95.8869	10.0161	8.73312e-194	***
4	Homeostasis_Occipital_cortex	14	25	4692	33946	8.99755e-07	4.05153	56	0.29838	5.45548e-06	***		59	MS inactive core	553	3900	694	14023	5.4599e-188	2.86511	14.1795	79.683	3.27594e-186	***
5	Homeostasis_Hippocampus	99	125	10731	33946	6.99766e-28	2.50538	79.2	0.922561	7.79506e-27	***		127	MS NAWM	281	296	3724	14023	4.31028e-143	3.57475	94.9324	7.54565	2.06893e-141	***
8	Homeostasis_Hippocampus	264	316	10731	33946	5.80785e-82	2.64281	83.5443	2.46016	1.15915e-80	***		112	Control cerebral cortex	679	686	8502	14023	1.15763e-139	1.63255	98.9796	7.98636	4.63053e-138	***
9	Homeostasis_Hippocampus	64	70	10731	33946	1.21787e-25	2.89221	91.4286	0.596403	1.29635e-24	***		59	Control cerebral cortex	2992	3900	8502	14023	8.55561e-136	1.26537	76.7179	35.1917	2.93335e-134	***
11	Homeostasis_Hippocampus	2258	2842	10731	33946	0	2.51332	79.4511	21.0418	0	***		143	MS NAWM	161	165	3724	14023	1.34529e-87	3.67429	97.5758	4.32331	4.03586e-86	***
12	AD_late_Hippocampus	7	15	2473	33946	4.11945e-05	6.40577	46.6667	0.283057	0.000205543	***		56	Control cerebral cortex	479	502	8502	14023	1.16631e-76	1.57381	95.4183	5.63397	3.11016e-75	***
14	Homeostasis_Occipital_cortex	127	188	4692	33946	4.38617e-64	4.88738	67.5532	2.70673	7.24474e-63	***		106	Control cerebral cortex	350	356	8502	14023	5.78469e-68	1.62158	98.3146	4.11668	1.38833e-66	***
15	Homeostasis_Occipital_cortex	1096	1784	4692	33946	0	4.44474	61.435	23.3589	0	***		11	Control cerebral cortex	1496	1945	8502	14023	4.02385e-60	1.26862	76.9152	17.5959	8.77931e-59	***
15	Homeostasis_Hippocampus	687	1784	10731	33946	1.38997e-10	1.21818	38.509	6.40201	1.00878e-09	***		136	MS lesion rim	41	61	419	14023	1.58313e-48	22.4947	67.2131	9.7852	3.16625e-47	***
16	Homeostasis_Occipital_cortex	85	156	4692	33946	5.02831e-33	3.94208	54.4872	1.81159	5.87453e-32	***		47	Control cerebral cortex	211	211	8502	14023	4.94255e-47	1.64938	100	2.48177	9.12471e-46	***
16	Homeostasis_Hippocampus	71	156	10731	33946	0.000186857	1.43973	45.5128	0.661635	0.000886182	***		50	MS NAWM	88	92	3724	14023	8.38581e-46	3.60185	95.6522	2.36305	1.43757e-44	***
17	Homeostasis_Occipital_cortex	129	170	4692	33946	3.52269e-75	5.48999	75.8824	2.74936	6.48988e-74	***		116	Control cerebral cortex	163	163	8502	14023	2.03511e-36	1.64938	100	1.9172	3.25618e-35	***
18	AD_late_Occipital_cortex	14	36	3906	33946	2.23091e-05	3.37973	38.8889	0.358423	0.000118734	***		36	MS active lesion	31	37	684	14023	1.97319e-35	17.1769	83.7838	4.53216	2.95978e-34	***
19	Homeostasis_Occipital_cortex	15	29	4692	33946	1.4189e-06	3.74217	51.7241	0.319693	8.49566e-06	***		57	MS lesion rim	156	2176	419	14023	2.4446e-28	2.39934	7.16912	37.2315	3.4512e-27	***
20	Homeostasis_Occipital_cortex	327	869	4692	33946	1.17638e-70	2.72244	37.6295	6.96931	2.01245e-69	***		93	MS active lesion	36	75	684	14023	1.32102e-27	9.8407	48	5.26316	1.76136e-26	***
20	Homeostasis_Hippocampus	483	869	10731	33946	1.91542e-49	1.75823	55.5811	4.50098	2.69849e-48	***		19	MS active lesion	19	19	684	14023	9.37175e-26	20.5015	100	2.77778	1.1838e-24	***
21	Homeostasis_Occipital_cortex	22	47	4692	33946	5.22455e-08	3.38653	46.8085	0.468883	3.42817e-07	***		119	Control cerebral cortex	110	110	8502	14023	9.40617e-25	1.64938	100	1.29381	1.12874e-23	***
22	Homeostasis_Hippocampus	75	152	10731	33946	3.87567e-06	1.56087	49.3421	0.69891	2.23668e-05	***		28	Control cerebral cortex	104	104	8502	14023	1.95125e-23	1.64938	100	1.22324	2.23e-22	***
22	AD_late_Occipital_cortex	37	152	3906	33946	7.0859e-06	2.11551	24.3421	0.947261	3.90132e-05	***		3	MS active lesion	21	27	684	14023	4.73296e-23	15.9456	77.7778	3.07018	5.16322e-22	***
23	AD_early_Hippocampus	26	47	8189	33946	4.33527e-06	2.29315	55.3191	0.317499	2.44305e-05	***		85	MS active lesion	20	25	684	14023	1.87668e-22	16.4012	80	2.92398	1.95827e-21	***
24	Homeostasis_Hippocampus	362	400	10731	33946	2.54069e-136	2.86284	90.5	3.3734	7.15877e-135	***		140	MS active lesion	41	133	684	14023	2.66362e-22	6.32	30.8271	5.99415	2.66362e-21	***
25	Homeostasis_Occipital_cortex	312	360	4692	33946	1.47874e-215	6.27022	86.6667	6.64962	6.43925e-214	***		118	Control cerebral cortex	95	95	8502	14023	1.83773e-21	1.64938	100	1.11738	1.76422e-20	***
26	Homeostasis_Hippocampus	147	148	10731	33946	1.54116e-72	3.14198	99.3243	1.36986	2.73414e-71	***		42	MS NAWM	68	92	3724	14023	2.76611e-21	2.78325	73.913	1.82599	2.55333e-20	***
27	Homeostasis_Hippocampus	150	150	10731	33946	4.64023e-76	3.16336	100	1.39782	8.89068e-75	***		33	MS active lesion	19	24	684	14023	3.16244e-21	16.2303	79.1667	2.77778	2.81106e-20	***
30	Homeostasis_Hippocampus	13	13	10731	33946	3.13264e-07	3.16336	100	0.121144	1.94875e-06	***		4	MS active lesion	16	18	684	14023	1.21113e-19	18.2235	88.8889	2.33918	1.03811e-18	***
31	Homeostasis_Hippocampus	80	103	10731	33946	8.23559e-22	2.45698	77.6699	0.745504	7.58625e-21	***		48	MS NAWM	70	101	3724	14023	2.77777e-19	2.6098	69.3069	1.8797	2.29885e-18	***
33	Homeostasis_Hippocampus	27	29	10731	33946	6.02188e-12	2.9452	93.1034	0.251607	4.57854e-11	***		54	Control cerebral cortex	80	80	8502	14023	3.55256e-18	1.64938	100	0.940955	2.84205e-17	***
35	Homeostasis_Hippocampus	59	67	10731	33946	9.35674e-22	2.78564	88.0597	0.549809	8.45637e-21	***		140	MS lesion rim	28	133	419	14023	2.12108e-16	7.04585	21.0526	6.68258	1.64213e-15	***
36	Homeostasis_Hippocampus	101	140	10731	33946	7.6429e-23	2.28214	72.1429	0.941198	7.3219e-22	***		114	Control cerebral cortex	70	70	8502	14023	5.48061e-16	1.64938	100	0.823336	4.11046e-15	***
37	Homeostasis_Hippocampus	143	163	10731	33946	1.94767e-50	2.77522	87.7301	1.33259	2.82707e-49	***		120	Control cerebral cortex	67	67	8502	14023	2.48266e-15	1.64938	100	0.78805	1.80557e-14	***
38	Homeostasis_Hippocampus	49	49	10731	33946	2.88479e-25	3.16336	100	0.456621	2.94003e-24	***		92	MS NAWM	39	48	3724	14023	3.49557e-15	3.05953	81.25	1.04726	2.46746e-14	***
39	Homeostasis_Occipital_cortex	317	359	4692	33946	1.01454e-224	6.38845	88.3008	6.75618	5.39959e-223	***		43	MS NAWM	27	28	3724	14023	5.5193e-15	3.63109	96.4286	0.725027	3.78466e-14	***
40	Homeostasis_Hippocampus	36	66	10731	33946	9.43923e-05	1.72547	54.5455	0.335477	0.000456706	***		29	Control cerebral cortex	63	63	8502	14023	1.85959e-14	1.64938	100	0.741002	1.23973e-13	***
41	AD_early_Occipital_cortex	14	37	3955	33946	3.69421e-05	3.24764	37.8378	0.353982	0.000188247	***		60	MS inactive core	22	69	694	14023	8.9478e-13	6.44251	31.8841	3.17003	5.80398e-12	***
42	AD_early_Occipital_cortex	313	804	3955	33946	1.62335e-90	3.34141	38.9303	7.91403	3.53448e-89	***		42	MS active lesion	24	92	684	14023	7.74229e-12	5.34821	26.087	3.50877	4.88987e-11	***
42	Homeostasis_Hippocampus	387	804	10731	33946	4.19604e-23	1.52266	48.1343	3.60637	4.10184e-22	***		31	MS active lesion	11	17	684	14023	3.25311e-11	13.2657	64.7059	1.60819	2.00192e-10	***
45	Homeostasis_Occipital_cortex	321	436	4692	33946	7.19002e-180	5.32659	73.6239	6.84143	2.15251e-178	***		136	MS active lesion	19	61	684	14023	4.01398e-11	6.3857	31.1475	2.77778	2.40839e-10	***
47	AD_early_Occipital_cortex	17	21	3955	33946	4.90178e-13	6.94819	80.9524	0.429836	3.8491e-12	***		18	MS active lesion	8	9	684	14023	2.65434e-10	18.2235	88.8889	1.16959	1.55376e-09	***
48	Homeostasis_Hippocampus	262	388	10731	33946	3.60416e-48	2.13608	67.5258	2.44152	4.79553e-47	***		133	MS active lesion	7	7	684	14023	6.37941e-10	20.5015	100	1.02339	3.64538e-09	***
48	Homeostasis_Occipital_cortex	81	388	4692	33946	8.35367e-05	1.51037	20.8763	1.72634	0.000408307	***		139	MS active lesion	9	15	684	14023	5.70348e-09	12.3009	60	1.31579	3.18334e-08	***
49	Homeostasis_Hippocampus	11	11	10731	33946	3.13938e-06	3.16336	100	0.102507	1.83386e-05	***		93	MS lesion rim	13	75	419	14023	2.95457e-07	5.80108	17.3333	3.10263	1.61158e-06	***
50	Homeostasis_Occipital_cortex	18	27	4692	33946	4.39769e-10	4.82325	66.6667	0.383632	3.14402e-09	***		142	MS lesion rim	8	25	419	14023	4.11286e-07	10.7097	32	1.90931	2.19353e-06	***
52	Homeostasis_Occipital_cortex	19	22	4692	33946	4.59231e-14	6.24829	86.3636	0.404945	3.6662e-13	***		39	MS active lesion	7	13	684	14023	8.45196e-07	11.0392	53.8462	1.02339	4.40972e-06	***
54	Homeostasis_Hippocampus	58	60	10731	33946	7.44242e-27	3.05791	96.6667	0.54049	8.10208e-26	***		9	MS inactive core	5	6	694	14023	1.68508e-06	16.8384	83.3333	0.720461	8.60464e-06	***
56	Homeostasis_Hippocampus	204	210	10731	33946	2.93628e-93	3.07298	97.1429	1.90103	6.69752e-92	***		45	MS NAWM	20	29	3724	14023	2.17372e-06	2.59695	68.9655	0.537057	1.07933e-05	***
57	Homeostasis_Occipital_cortex	555	1099	4692	33946	7.91583e-193	3.65364	50.5005	11.8286	2.70834e-191	***		44	Control cerebral cortex	26	26	8502	14023	2.20362e-06	1.64938	100	0.30581	1.07933e-05	***
57	AD_late_Occipital_cortex	173	1099	3906	33946	1.11805e-05	1.36806	15.7416	4.42908	6.08574e-05	***		22	MS active lesion	6	10	684	14023	2.33863e-06	12.3009	60	0.877193	1.12254e-05	***
59	Homeostasis_Hippocampus	1161	1577	10731	33946	3.23321e-270	2.32889	73.6208	10.8191	2.58118e-268	***		82	MS NAWM	15	19	3724	14023	2.80112e-06	2.97282	78.9474	0.402793	1.31818e-05	***
59	Homeostasis_Occipital_cortex	345	1577	4692	33946	3.4453e-19	1.58277	21.877	7.35294	3.00054e-18	***		35	MS active lesion	4	4	684	14023	5.61346e-06	20.5015	100	0.584795	2.59083e-05	***
60	Homeostasis_Hippocampus	56	68	10731	33946	7.63759e-18	2.60512	82.3529	0.521853	6.53286e-17	***		126	MS active lesion	6	12	684	14023	9.45756e-06	10.2507	50	0.877193	4.28267e-05	***
66	AD_late_Occipital_cortex	107	243	3906	33946	1.23858e-37	3.82678	44.0329	2.73938	1.52123e-36	***		81	MS lesion rim	3	3	419	14023	2.64909e-05	33.4678	100	0.71599	0.000113592	***
66	AD_early_Occipital_cortex	59	243	3955	33946	2.81544e-08	2.08395	24.2798	1.49178	1.87305e-07	***		23	MS active lesion	4	5	684	14023	2.69781e-05	16.4012	80	0.584795	0.000113592	***
75	AD_late_Hippocampus	24	86	2473	33946	6.59948e-09	3.83069	27.907	0.970481	4.51593e-08	***		32	MS active lesion	4	5	684	14023	2.69781e-05	16.4012	80	0.584795	0.000113592	***
75	AD_early_Hippocampus	42	86	8189	33946	5.62883e-07	2.02446	48.8372	0.512883	3.45668e-06	***		97	MS active lesion	4	5	684	14023	2.69781e-05	16.4012	80	0.584795	0.000113592	***
76	AD_late_Hippocampus	95	238	2473	33946	9.1938e-46	5.47912	39.916	3.84149	1.19023e-44	***		31	MS lesion rim	5	17	419	14023	0.000106891	9.84346	29.4118	1.19332	0.000438884	***
76	AD_early_Hippocampus	93	238	8189	33946	2.02317e-07	1.61981	39.0756	1.13567	1.27513e-06	***		48	MS active lesion	15	101	684	14023	0.000107892	3.04477	14.8515	2.19298	0.000438884	***
77	AD_late_Hippocampus	68	170	2473	33946	3.46356e-33	5.49066	40	2.7497	4.14762e-32	***		34	MS active lesion	3	3	684	14023	0.000115566	20.5015	100	0.438596	0.000462265	***
77	AD_early_Hippocampus	65	170	8189	33946	2.86006e-05	1.58497	38.2353	0.793748	0.00014891	***		142	MS active lesion	7	25	684	14023	0.000141591	5.74041	28	1.02339	0.000557079	***
80	AD_late_Occipital_cortex	27	77	3906	33946	5.31601e-08	3.0474	35.0649	0.691244	3.44104e-07	***		66	MS lesion rim	3	5	419	14023	0.000253258	20.0807	60	0.71599	0.000980353	***
80	Homeostasis_Occipital_cortex	23	77	4692	33946	0.000204189	2.16106	29.8701	0.490196	0.000958888	***		53	MS active lesion	4	8	684	14023	0.000335542	10.2507	50	0.584795	0.00127826	**
81	Homeostasis_Occipital_cortex	14	31	4692	33946	2.3623e-05	3.26736	45.1613	0.29838	0.000124345	***		5	MS active lesion	5	14	684	14023	0.000376885	7.32195	35.7143	0.730994	0.00141332	**
82	AD_early_Occipital_cortex	16	29	3955	33946	1.69897e-08	4.73548	55.1724	0.404551	1.14621e-07	***		37	MS active lesion	3	4	684	14023	0.000445425	15.3761	75	0.438596	0.0016089	**
83	AD_early_Occipital_cortex	29	78	3955	33946	4.91407e-09	3.19114	37.1795	0.733249	3.41136e-08	***		148	MS active lesion	3	4	684	14023	0.000445425	15.3761	75	0.438596	0.0016089	**
83	AD_early_Hippocampus	36	78	8189	33946	1.76311e-05	1.91322	46.1538	0.439614	9.4891e-05	***		92	MS active lesion	9	48	684	14023	0.00044915	3.84402	18.75	1.31579	0.0016089	**
85	AD_late_Occipital_cortex	9	14	3906	33946	4.07486e-06	5.5869	64.2857	0.230415	2.32364e-05	***		108	Control cerebral cortex	15	15	8502	14023	0.000547128	1.64938	100	0.176429	0.00193104	**
89	AD_late_Occipital_cortex	138	148	3906	33946	9.25283e-117	8.10352	93.2432	3.53303	2.33269e-115	***		99	MS active lesion	3	5	684	14023	0.0010731	12.3009	60	0.438596	0.0037325	**
92	AD_early_Hippocampus	822	1368	8189	33946	1.12271e-184	2.49083	60.0877	10.0379	3.58518e-183	***		134	MS active lesion	5	18	684	14023	0.00137076	5.69485	27.7778	0.730994	0.00469976	**
93	AD_early_Hippocampus	5250	8392	8189	33946	0	2.59329	62.5596	64.1104	0	***		94	Control cerebral cortex	13	13	8502	14023	0.0014903	1.64938	100	0.152905	0.00503762	**
93	AD_late_Hippocampus	1363	8392	2473	33946	4.11797e-249	2.22944	16.2417	55.1152	2.81787e-247	***		13	MS active lesion	3	6	684	14023	0.00206839	10.2507	50	0.438596	0.00689464	**
97	AD_early_Occipital_cortex	13	22	3955	33946	1.2788e-07	5.07181	59.0909	0.328698	8.16727e-07	***		1	MS active lesion	2	2	684	14023	0.00237589	20.5015	100	0.292398	0.0075028	**
100	AD_late_Occipital_cortex	16	21	3906	33946	1.05702e-11	6.62151	76.1905	0.409626	7.91114e-11	***		21	MS active lesion	2	2	684	14023	0.00237589	20.5015	100	0.292398	0.0075028	**
101	AD_late_Hippocampus	11	31	2473	33946	6.46768e-06	4.87075	35.4839	0.444804	3.60235e-05	***		79	MS active lesion	2	2	684	14023	0.00237589	20.5015	100	0.292398	0.0075028	**
106	AD_early_Occipital_cortex	17	42	3955	33946	1.84717e-06	3.4741	40.4762	0.429836	1.09234e-05	***		96	MS active lesion	2	2	684	14023	0.00237589	20.5015	100	0.292398	0.0075028	**
112	Homeostasis_Hippocampus	139	145	10731	33946	2.02678e-61	3.03246	95.8621	1.29531	3.23609e-60	***		140	MS NAWM	50	133	3724	14023	0.00332403	1.41563	37.594	1.34264	0.0103606	*
113	Homeostasis_Hippocampus	9	9	10731	33946	3.14534e-05	3.16336	100	0.0838692	0.000162002	***		76	MS active lesion	3	7	684	14023	0.0034888	8.78634	42.8571	0.438596	0.0107348	*
116	Homeostasis_Hippocampus	34	34	10731	33946	9.53687e-18	3.16336	100	0.316839	8.01431e-17	***		36	MS lesion rim	5	37	419	14023	0.00460943	4.52267	13.5135	1.19332	0.0140033	*
117	Homeostasis_Hippocampus	263	263	10731	33946	3.14073e-133	3.16336	100	2.45084	8.35783e-132	***		57	MS active lesion	131	2176	684	14023	0.00497526	1.23423	6.02022	19.152	0.0149258	*
122	Homeostasis_Hippocampus	40	40	10731	33946	9.38513e-21	3.16336	100	0.372752	8.32496e-20	***		141	MS active lesion	3	8	684	14023	0.00538076	7.68805	37.5	0.438596	0.015943	*
123	AD_late_Occipital_cortex	109	110	3906	33946	1.11648e-101	8.61173	99.0909	2.79058	2.67397e-100	***		63	Control cerebral cortex	10	10	8502	14023	0.00669724	1.64938	100	0.117619	0.0196017	*
125	AD_late_Hippocampus	64	84	2473	33946	1.84056e-55	10.4584	76.1905	2.58795	2.75509e-54	***		3	MS lesion rim	4	27	419	14023	0.00799756	4.95819	14.8148	0.954654	0.0231255	*
126	AD_early_Occipital_cortex	764	867	3955	33946	0	7.56339	88.12	19.3173	0	***		134	MS NAWM	10	18	3724	14023	0.00854944	2.09199	55.5556	0.268528	0.024427	*
127	AD_late_Occipital_cortex	17	30	3906	33946	2.85487e-09	4.92475	56.6667	0.435228	2.011e-08	***		58	Control cerebral cortex	9	9	8502	14023	0.0110509	1.64938	100	0.105857	0.0312025	*
131	AD_early_Occipital_cortex	240	242	3955	33946	2.7708e-223	8.51213	99.1736	6.06827	1.32721e-221	***		83	MS NAWM	6	9	3724	14023	0.0136241	2.51038	66.6667	0.161117	0.0380207	*
132	AD_late_Occipital_cortex	46	49	3906	33946	6.49491e-40	8.15865	93.8776	1.17768	8.18701e-39	***		134	MS lesion rim	3	18	419	14023	0.0154785	5.57796	16.6667	0.71599	0.0426994	*
133	AD_late_Occipital_cortex	1390	1449	3906	33946	0	8.33687	95.9282	35.5863	0	***		40	MS NAWM	3	3	3724	14023	0.0187176	3.76557	100	0.0805585	0.0504743
134	AD_late_Occipital_cortex	52	92	3906	33946	1.82098e-25	4.91215	56.5217	1.33129	1.89619e-24	***		137	MS NAWM	3	3	3724	14023	0.0187176	3.76557	100	0.0805585	0.0504743
135	AD_early_Occipital_cortex	21	26	3955	33946	8.64145e-16	6.93247	80.7692	0.530973	7.13664e-15	***		66	MS active lesion	2	5	684	14023	0.0215307	8.20058	40	0.292398	0.0574151
136	AD_late_Hippocampus	29	90	2473	33946	3.59049e-12	4.42303	32.2222	1.17266	2.77394e-11	***		5	MS inactive core	3	14	694	14023	0.0291936	4.32987	21.4286	0.432277	0.0768108
137	AD_early_Hippocampus	13	19	8189	33946	5.559e-05	2.83627	68.4211	0.15875	0.000274512	***		14	MS lesion rim	1	1	419	14023	0.0298795	33.4678	100	0.238663	0.0768108
139	AD_late_Occipital_cortex	568	1272	3906	33946	2.71315e-205	3.88077	44.6541	14.5417	1.083e-203	***		86	MS lesion rim	1	1	419	14023	0.0298795	33.4678	100	0.238663	0.0768108
139	AD_early_Occipital_cortex	566	1272	3955	33946	8.61843e-201	3.81919	44.4969	14.311	3.17556e-199	***		105	Control cerebral cortex	7	7	8502	14023	0.0300842	1.64938	100	0.0823336	0.0768108
140	AD_early_Hippocampus	1106	2765	8189	33946	1.92115e-83	1.65813	40	13.5059	4.001e-82	***		20	MS active lesion	2	6	684	14023	0.0312618	6.83382	33.3333	0.292398	0.0773477
140	AD_early_Occipital_cortex	580	2765	3955	33946	5.12331e-49	1.80042	20.9765	14.665	7.01161e-48	***		65	MS active lesion	2	6	684	14023	0.0312618	6.83382	33.3333	0.292398	0.0773477
140	AD_late_Hippocampus	348	2765	2473	33946	3.99567e-25	1.72762	12.5859	14.072	3.98735e-24	***		124	MS active lesion	2	6	684	14023	0.0312618	6.83382	33.3333	0.292398	0.0773477
141	Homeostasis_Occipital_cortex	38	151	4692	33946	0.000143333	1.8207	25.1656	0.809889	0.000686566	***		48	MS lesion rim	7	101	419	14023	0.0315837	2.31955	6.93069	1.67064	0.0773477
142	AD_late_Occipital_cortex	74	152	3906	33946	5.9725e-30	4.23101	48.6842	1.89452	6.8115e-29	***		85	MS lesion rim	3	25	419	14023	0.037433	4.01613	12	0.71599	0.0907467
143	AD_late_Occipital_cortex	72	184	3906	33946	4.38399e-22	3.40072	39.1304	1.84332	4.11751e-21	***		30	MS active lesion	1	1	684	14023	0.048777	20.5015	100	0.146199	0.11149
143	AD_early_Occipital_cortex	60	184	3955	33946	4.00689e-14	2.79882	32.6087	1.51707	3.25305e-13	***		75	MS active lesion	1	1	684	14023	0.048777	20.5015	100	0.146199	0.11149
147	AD_early_Occipital_cortex	412	596	3955	33946	2.48595e-244	5.93326	69.1275	10.4172	1.48846e-242	***		80	MS active lesion	1	1	684	14023	0.048777	20.5015	100	0.146199	0.11149
7	Homeostasis_Hippocampus	15	24	10731	33946	0.00178169	1.9771	62.5	0.139782	0.00775843	**		95	MS active lesion	1	1	684	14023	0.048777	20.5015	100	0.146199	0.11149
28	Homeostasis_Hippocampus	6	6	10731	33946	0.000996998	3.16336	100	0.0559128	0.0044632	**		100	MS active lesion	1	1	684	14023	0.048777	20.5015	100	0.146199	0.11149
53	Homeostasis_Hippocampus	7	7	10731	33946	0.00031505	3.16336	100	0.0652316	0.00146514	**		121	MS active lesion	1	1	684	14023	0.048777	20.5015	100	0.146199	0.11149
73	AD_late_Occipital_cortex	4	6	3906	33946	0.00216601	5.79382	66.6667	0.102407	0.00926358	**		129	MS active lesion	2	8	684	14023	0.0547011	5.12537	25	0.292398	0.123851
94	Homeostasis_Hippocampus	10	13	10731	33946	0.00103352	2.43335	76.9231	0.093188	0.00458387	**		17	MS lesion rim	1	2	419	14023	0.0588683	16.7339	50	0.238663	0.132041
99	AD_early_Occipital_cortex	11	33	3955	33946	0.000882697	2.86102	33.3333	0.278129	0.00402678	**		82	MS active lesion	3	19	684	14023	0.0625657	3.23707	15.7895	0.438596	0.139035
118	Homeostasis_Hippocampus	6	6	10731	33946	0.000996998	3.16336	100	0.0559128	0.0044632	**		5	MS lesion rim	2	14	419	14023	0.0639539	4.78111	14.2857	0.477327	0.140816
121	Homeostasis_Hippocampus	13	18	10731	33946	0.000477465	2.28465	72.2222	0.121144	0.00219909	**		83	MS active lesion	2	9	684	14023	0.0681069	4.55588	22.2222	0.292398	0.148597
138	AD_early_Hippocampus	12	22	8189	33946	0.00206531	2.26108	54.5455	0.146538	0.00891247	**		46	MS NAWM	2	2	3724	14023	0.0705102	3.76557	100	0.0537057	0.150254
142	Homeostasis_Occipital_cortex	35	152	4692	33946	0.00144629	1.66592	23.0263	0.745951	0.0063557	**		90	MS NAWM	2	2	3724	14023	0.0705102	3.76557	100	0.0537057	0.150254
34	AD_late_Occipital_cortex	5	10	3906	33946	0.00307551	4.34537	50	0.128008	0.0128102	*		126	MS NAWM	6	12	3724	14023	0.0707445	1.88279	50	0.161117	0.150254
40	Homeostasis_Occipital_cortex	18	66	4692	33946	0.00298392	1.97315	27.2727	0.383632	0.0125377	*		111	Control cerebral cortex	13	16	8502	14023	0.0716673	1.34012	81.25	0.152905	0.150879
90	AD_early_Occipital_cortex	4	8	3955	33946	0.00873562	4.29153	50	0.101138	0.0354607	*		27	Control cerebral cortex	5	5	8502	14023	0.0818841	1.64938	100	0.0588097	0.169415
92	AD_early_Occipital_cortex	191	1368	3955	33946	0.00440191	1.19837	13.962	4.82933	0.0181768	*		149	Control cerebral cortex	5	5	8502	14023	0.0818841	1.64938	100	0.0588097	0.169415
98	AD_late_Occipital_cortex	8	28	3906	33946	0.0113901	2.48307	28.5714	0.204813	0.0458475	*		84	MS lesion rim	1	3	419	14023	0.0869928	11.1559	33.3333	0.238663	0.178447
99	AD_early_Hippocampus	15	33	8189	33946	0.0059268	1.88423	45.4545	0.183173	0.0242644	*		17	MS active lesion	1	2	684	14023	0.0951781	10.2507	50	0.146199	0.193583
136	AD_early_Hippocampus	34	90	8189	33946	0.00266163	1.56601	37.7778	0.415191	0.0112825	*		142	MS NAWM	10	25	3724	14023	0.100372	1.50623	40	0.268528	0.20243
1	Homeostasis_Occipital_cortex	3	138	4692	33946	1	0.15728	2.17391	0.0639386	1			39	MS NAWM	6	13	3724	14023	0.102748	1.73796	46.1538	0.161117	0.205496
1	AD_early_Hippocampus	3	138	8189	33946	1	0.0901156	2.17391	0.0366345	1			77	MS lesion rim	1	4	419	14023	0.114279	8.36695	25	0.238663	0.226669
2	Homeostasis_Occipital_cortex	2	27	4692	33946	0.904045	0.535916	7.40741	0.0426257	1			26	Control cerebral cortex	4	4	8502	14023	0.135083	1.64938	100	0.0470478	0.256824
3	Homeostasis_Occipital_cortex	5	25	4692	33946	0.25785	1.44697	20	0.106564	0.678627			61	Control cerebral cortex	4	4	8502	14023	0.135083	1.64938	100	0.0470478	0.256824
3	AD_late_Occipital_cortex	2	25	3906	33946	0.800011	0.695259	8	0.0512033	1			129	MS NAWM	4	8	3724	14023	0.136405	1.88279	50	0.107411	0.256824
4	Homeostasis_Hippocampus	11	25	10731	33946	0.132807	1.39188	44	0.102507	0.413082			41	MS active lesion	1	3	684	14023	0.139319	6.83382	33.3333	0.146199	0.256824
5	AD_late_Occipital_cortex	13	125	3906	33946	0.69223	0.903836	10.4	0.332821	1			113	MS active lesion	1	3	684	14023	0.139319	6.83382	33.3333	0.146199	0.256824
5	AD_late_Hippocampus	6	125	2473	33946	0.899846	0.658879	4.8	0.24262	1			135	MS active lesion	1	3	684	14023	0.139319	6.83382	33.3333	0.146199	0.256824
5	Homeostasis_Occipital_cortex	6	125	4692	33946	0.999729	0.347274	4.8	0.127877	1			32	MS lesion rim	1	5	419	14023	0.140751	6.69356	20	0.238663	0.256824
5	AD_early_Hippocampus	1	125	8189	33946	1	0.0331625	0.8	0.0122115	1			55	MS lesion rim	1	5	419	14023	0.140751	6.69356	20	0.238663	0.256824
6	Homeostasis_Hippocampus	1	1	10731	33946	0.31612	3.16336	100	0.0093188	0.788653			97	MS lesion rim	1	5	419	14023	0.140751	6.69356	20	0.238663	0.256824
7	AD_late_Occipital_cortex	4	24	3906	33946	0.295858	1.44846	16.6667	0.102407	0.75784			99	MS lesion rim	1	5	419	14023	0.140751	6.69356	20	0.238663	0.256824
7	Homeostasis_Occipital_cortex	3	24	4692	33946	0.663685	0.904358	12.5	0.0639386	1			8	MS inactive core	1	3	694	14023	0.141253	6.73535	33.3333	0.144092	0.256824
7	AD_late_Hippocampus	1	24	2473	33946	0.837329	0.571944	4.16667	0.0404367	1			11	MS lesion rim	66	1945	419	14023	0.144979	1.13567	3.39332	15.7518	0.261615
7	AD_early_Occipital_cortex	1	24	3955	33946	0.948904	0.357627	4.16667	0.0252845	1			20	MS lesion rim	1	6	419	14023	0.166434	5.57796	16.6667	0.238663	0.295883
8	AD_late_Hippocampus	15	316	2473	33946	0.97411	0.651581	4.74684	0.606551	1			124	MS lesion rim	1	6	419	14023	0.166434	5.57796	16.6667	0.238663	0.295883
8	Homeostasis_Occipital_cortex	15	316	4692	33946	1	0.343427	4.74684	0.319693	1			8	MS NAWM	2	3	3724	14023	0.174095	2.51038	66.6667	0.0537057	0.300596
8	AD_early_Occipital_cortex	3	316	3955	33946	1	0.0814847	0.949367	0.0758534	1			41	MS NAWM	2	3	3724	14023	0.174095	2.51038	66.6667	0.0537057	0.300596
8	AD_late_Occipital_cortex	1	316	3906	33946	1	0.0275023	0.316456	0.0256016	1			84	MS NAWM	2	3	3724	14023	0.174095	2.51038	66.6667	0.0537057	0.300596
8	AD_early_Hippocampus	18	316	8189	33946	1	0.236126	5.6962	0.219807	1			135	MS NAWM	2	3	3724	14023	0.174095	2.51038	66.6667	0.0537057	0.300596
9	AD_late_Hippocampus	3	70	2473	33946	0.892822	0.588285	4.28571	0.12131	1			10	Control cerebral cortex	8	10	8502	14023	0.177552	1.3195	80	0.0940955	0.302182
9	Homeostasis_Occipital_cortex	2	70	4692	33946	0.999636	0.206711	2.85714	0.0426257	1			2	MS active lesion	1	4	684	14023	0.181309	5.12537	25	0.146199	0.302182
9	AD_late_Occipital_cortex	1	70	3906	33946	0.99981	0.124153	1.42857	0.0256016	1			15	MS active lesion	1	4	684	14023	0.181309	5.12537	25	0.146199	0.302182
10	Homeostasis_Hippocampus	3	3	10731	33946	0.0315843	3.16336	100	0.0279564	0.111242			77	MS active lesion	1	4	684	14023	0.181309	5.12537	25	0.146199	0.302182
11	Homeostasis_Occipital_cortex	203	2842	4692	33946	1	0.516776	7.14286	4.32651	1			104	MS active lesion	1	4	684	14023	0.181309	5.12537	25	0.146199	0.302182
11	AD_early_Occipital_cortex	20	2842	3955	33946	1	0.0604015	0.70373	0.505689	1			2	MS inactive core	1	4	694	14023	0.183762	5.05151	25	0.144092	0.304158
11	AD_late_Occipital_cortex	196	2842	3906	33946	1	0.599361	6.89655	5.01792	1			20	MS NAWM	3	6	3724	14023	0.19476	1.88279	50	0.0805585	0.317976
11	AD_early_Hippocampus	73	2842	8189	33946	1	0.106477	2.56861	0.89144	1			65	MS NAWM	3	6	3724	14023	0.19476	1.88279	50	0.0805585	0.317976
11	AD_late_Hippocampus	92	2842	2473	33946	1	0.444353	3.23716	3.72018	1			45	MS lesion rim	2	29	419	14023	0.214449	2.30812	6.89655	0.477327	0.344841
12	Homeostasis_Occipital_cortex	4	15	4692	33946	0.142564	1.9293	26.6667	0.0852515	0.434955			129	MS lesion rim	1	8	419	14023	0.215526	4.18347	12.5	0.238663	0.344841
12	Homeostasis_Hippocampus	4	15	10731	33946	0.747972	0.843562	26.6667	0.0372752	1			141	MS lesion rim	1	8	419	14023	0.215526	4.18347	12.5	0.238663	0.344841
13	Homeostasis_Occipital_cortex	6	20	4692	33946	0.0479723	2.17046	30	0.127877	0.165315			62	Control cerebral cortex	3	3	8502	14023	0.222833	1.64938	100	0.0352858	0.354172
13	AD_late_Hippocampus	3	20	2473	33946	0.175069	2.059	15	0.12131	0.511329			107	Control cerebral cortex	5	6	8502	14023	0.243135	1.37448	83.3333	0.0588097	0.383897
13	AD_early_Occipital_cortex	3	20	3955	33946	0.417232	1.28746	15	0.0758534	0.965478			9	MS active lesion	1	6	684	14023	0.259252	3.41691	16.6667	0.146199	0.403388
13	AD_early_Hippocampus	3	20	8189	33946	0.893795	0.621798	15	0.0366345	1			10	MS lesion rim	1	10	419	14023	0.261732	3.34678	10	0.238663	0.403388
13	AD_late_Occipital_cortex	1	20	3906	33946	0.913322	0.434537	5	0.0256016	1			6	MS NAWM	1	1	3724	14023	0.265564	3.76557	100	0.0268528	0.403388
13	Homeostasis_Hippocampus	4	20	10731	33946	0.918225	0.632672	20	0.0372752	1			24	MS NAWM	1	1	3724	14023	0.265564	3.76557	100	0.0268528	0.403388
14	Homeostasis_Hippocampus	53	188	10731	33946	0.862628	0.891798	28.1915	0.493896	1			125	MS NAWM	1	1	3724	14023	0.265564	3.76557	100	0.0268528	0.403388
14	AD_late_Hippocampus	2	188	2473	33946	0.99999	0.146028	1.06383	0.0808734	1			147	MS NAWM	1	1	3724	14023	0.265564	3.76557	100	0.0268528	0.403388
14	AD_early_Occipital_cortex	4	188	3955	33946	1	0.182618	2.12766	0.101138	1			2	MS NAWM	2	4	3724	14023	0.288224	1.88279	50	0.0537057	0.435055
14	AD_late_Occipital_cortex	2	188	3906	33946	1	0.0924546	1.06383	0.0512033	1			93	MS NAWM	22	75	3724	14023	0.333096	1.10457	29.3333	0.590763	0.497583
15	AD_early_Occipital_cortex	1	1784	3955	33946	1	0.00481113	0.0560538	0.0252845	1			53	MS inactive core	1	8	694	14023	0.333795	2.52576	12.5	0.144092	0.497583
17	Homeostasis_Hippocampus	35	170	10731	33946	0.999517	0.65128	20.5882	0.326158	1			55	Control cerebral cortex	4	5	8502	14023	0.347877	1.3195	80	0.0470478	0.515374
17	AD_late_Occipital_cortex	4	170	3906	33946	0.999998	0.204488	2.35294	0.102407	1			53	MS NAWM	3	8	3724	14023	0.360566	1.41209	37.5	0.0805585	0.528245
17	AD_early_Occipital_cortex	2	170	3955	33946	1	0.100977	1.17647	0.0505689	1			139	MS lesion rim	1	15	419	14023	0.365714	2.23119	6.66667	0.238663	0.528245
18	Homeostasis_Occipital_cortex	10	36	4692	33946	0.0209872	2.00969	27.7778	0.213129	0.0779293			139	MS NAWM	5	15	3724	14023	0.365796	1.25519	33.3333	0.134264	0.528245
18	AD_early_Occipital_cortex	2	36	3955	33946	0.933608	0.476837	5.55556	0.0505689	1			91	Control cerebral cortex	2	2	8502	14023	0.36757	1.64938	100	0.0235239	0.528245
18	AD_early_Hippocampus	4	36	8189	33946	0.985282	0.460591	11.1111	0.048846	1			130	Control cerebral cortex	2	2	8502	14023	0.36757	1.64938	100	0.0235239	0.528245
18	Homeostasis_Hippocampus	6	36	10731	33946	0.986852	0.527226	16.6667	0.0559128	1			48	MS inactive core	6	101	694	14023	0.383698	1.20036	5.94059	0.864553	0.54814
19	Homeostasis_Hippocampus	14	29	10731	33946	0.0449566	1.52714	48.2759	0.130463	0.157184			124	MS NAWM	2	6	3724	14023	0.502611	1.25519	33.3333	0.0537057	0.713767
20	AD_late_Hippocampus	42	869	2473	33946	0.998817	0.663428	4.83314	1.69834	1			22	MS NAWM	3	10	3724	14023	0.520629	1.12967	30	0.0805585	0.735006
20	AD_early_Occipital_cortex	6	869	3955	33946	1	0.0592616	0.690449	0.151707	1			5	MS NAWM	4	14	3724	14023	0.532843	1.07588	28.5714	0.107411	0.747849
20	AD_late_Occipital_cortex	5	869	3906	33946	1	0.0500042	0.575374	0.128008	1			60	Control cerebral cortex	42	69	8502	14023	0.536277	1.00397	60.8696	0.494001	0.748293
20	AD_early_Hippocampus	6	869	8189	33946	1	0.0286213	0.690449	0.073269	1			113	Control cerebral cortex	2	3	8502	14023	0.657044	1.09958	66.6667	0.0235239	0.911506
21	AD_late_Hippocampus	4	47	2473	33946	0.450402	1.16823	8.51064	0.161747	1			50	MS active lesion	4	92	684	14023	0.662716	0.891368	4.34783	0.584795	0.914091
21	AD_late_Occipital_cortex	6	47	3906	33946	0.459534	1.10946	12.766	0.15361	1			15	MS NAWM	1	4	3724	14023	0.709096	0.941394	25	0.0268528	0.950744
21	Homeostasis_Hippocampus	15	47	10731	33946	0.536994	1.00958	31.9149	0.139782	1			37	MS NAWM	1	4	3724	14023	0.709096	0.941394	25	0.0268528	0.950744
22	AD_late_Hippocampus	6	152	2473	33946	0.969071	0.541841	3.94737	0.24262	1			77	MS NAWM	1	4	3724	14023	0.709096	0.941394	25	0.0268528	0.950744
22	AD_early_Occipital_cortex	10	152	3955	33946	0.986817	0.564675	6.57895	0.252845	1			104	MS NAWM	1	4	3724	14023	0.709096	0.941394	25	0.0268528	0.950744
22	Homeostasis_Occipital_cortex	10	152	4692	33946	0.998456	0.475978	6.57895	0.213129	1			148	MS NAWM	1	4	3724	14023	0.709096	0.941394	25	0.0268528	0.950744
22	AD_early_Hippocampus	14	152	8189	33946	0.999999	0.381806	9.21053	0.170961	1			93	MS inactive core	3	75	694	14023	0.724612	0.808242	4	0.432277	0.966149
23	Homeostasis_Hippocampus	16	47	10731	33946	0.412991	1.07689	34.0426	0.149101	0.960304			43	MS active lesion	1	28	684	14023	0.753791	0.732195	3.57143	0.146199	0.999502
23	AD_late_Hippocampus	4	47	2473	33946	0.450402	1.16823	8.51064	0.161747	1			23	MS NAWM	1	5	3724	14023	0.786372	0.753115	20	0.0268528	1
23	AD_late_Occipital_cortex	1	47	3906	33946	0.996816	0.184909	2.12766	0.0256016	1			99	MS NAWM	1	5	3724	14023	0.786372	0.753115	20	0.0268528	1
24	AD_early_Occipital_cortex	21	400	3955	33946	0.999997	0.450611	5.25	0.530973	1			52	MS active lesion	16	389	684	14023	0.793665	0.843248	4.11311	2.33918	1
24	AD_late_Occipital_cortex	12	400	3906	33946	1	0.260722	3	0.30722	1			140	MS inactive core	5	133	694	14023	0.793762	0.759626	3.7594	0.720461	1
24	AD_late_Hippocampus	1	400	2473	33946	1	0.0343166	0.25	0.0404367	1			33	MS NAWM	5	24	3724	14023	0.804236	0.784495	20.8333	0.134264	1
24	Homeostasis_Occipital_cortex	2	400	4692	33946	1	0.0361743	0.5	0.0426257	1			15	Control cerebral cortex	2	4	8502	14023	0.828002	0.824688	50	0.0235239	1
24	AD_early_Hippocampus	2	400	8189	33946	1	0.0207266	0.5	0.024423	1			104	Control cerebral cortex	2	4	8502	14023	0.828002	0.824688	50	0.0235239	1
25	Homeostasis_Hippocampus	48	360	10731	33946	1	0.421781	13.3333	0.447302	1			13	Control cerebral cortex	3	6	8502	14023	0.82943	0.824688	50	0.0352858	1
26	AD_late_Occipital_cortex	1	148	3906	33946	1	0.0587212	0.675676	0.0256016	1			111	MS NAWM	3	16	3724	14023	0.8391	0.706045	18.75	0.0805585	1
31	AD_late_Hippocampus	7	103	2473	33946	0.630462	0.932879	6.79612	0.283057	1			107	MS NAWM	1	6	3724	14023	0.843124	0.627596	16.6667	0.0268528	1
31	Homeostasis_Occipital_cortex	11	103	4692	33946	0.858982	0.772656	10.6796	0.234442	1			127	MS active lesion	11	296	684	14023	0.860687	0.761879	3.71622	1.60819	1
31	AD_late_Occipital_cortex	3	103	3906	33946	0.999654	0.253128	2.91262	0.0768049	1			60	MS lesion rim	1	69	419	14023	0.877333	0.48504	1.44928	0.238663	1
31	AD_early_Hippocampus	2	103	8189	33946	1	0.0804916	1.94175	0.024423	1			76	MS NAWM	1	7	3724	14023	0.884802	0.537939	14.2857	0.0268528	1
32	AD_late_Occipital_cortex	1	5	3906	33946	0.457325	1.73815	20	0.0256016	1			76	Control cerebral cortex	3	7	8502	14023	0.909758	0.706876	42.8571	0.0352858	1
32	AD_early_Occipital_cortex	1	5	3955	33946	0.461737	1.71661	20	0.0252845	1			141	MS NAWM	1	8	3724	14023	0.91541	0.470697	12.5	0.0268528	1
32	Homeostasis_Occipital_cortex	1	5	4692	33946	0.524706	1.44697	20	0.0213129	1			18	MS NAWM	1	9	3724	14023	0.937887	0.418397	11.1111	0.0268528	1
32	AD_early_Hippocampus	1	5	8189	33946	0.748526	0.829063	20	0.0122115	1			141	Control cerebral cortex	3	8	8502	14023	0.954024	0.618516	37.5	0.0352858	1
32	Homeostasis_Hippocampus	1	5	10731	33946	0.850431	0.632672	20	0.0093188	1			10	MS NAWM	1	10	3724	14023	0.954392	0.376557	10	0.0268528	1
33	Homeostasis_Occipital_cortex	2	29	4692	33946	0.924463	0.498956	6.89655	0.0426257	1			143	MS active lesion	4	165	684	14023	0.963164	0.497005	2.42424	0.584795	1
34	Homeostasis_Occipital_cortex	2	10	4692	33946	0.411728	1.44697	20	0.0426257	0.960304			60	MS active lesion	1	69	684	14023	0.968541	0.297123	1.44928	0.146199	1
34	Homeostasis_Hippocampus	3	10	10731	33946	0.659061	0.949008	30	0.0279564	1			4	MS NAWM	2	18	3724	14023	0.971051	0.418397	11.1111	0.0537057	1
35	AD_late_Hippocampus	2	67	2473	33946	0.960695	0.409751	2.98507	0.0808734	1			77	Control cerebral cortex	1	4	8502	14023	0.975988	0.412344	25	0.0117619	1
35	AD_early_Occipital_cortex	4	67	3955	33946	0.960816	0.512421	5.97015	0.101138	1			56	MS inactive core	15	502	694	14023	0.989409	0.603766	2.98805	2.16138	1
35	Homeostasis_Occipital_cortex	2	67	4692	33946	0.999453	0.215966	2.98507	0.0426257	1			127	MS lesion rim	3	296	419	14023	0.993885	0.3392	1.01351	0.71599	1
36	AD_late_Hippocampus	11	140	2473	33946	0.442792	1.07852	7.85714	0.444804	1			11	MS inactive core	75	1945	694	14023	0.994133	0.779154	3.85604	10.8069	1
36	AD_early_Hippocampus	21	140	8189	33946	0.997065	0.621798	15	0.256442	1			31	MS NAWM	1	17	3724	14023	0.994756	0.221504	5.88235	0.0268528	1
36	AD_late_Occipital_cortex	3	140	3906	33946	0.999993	0.18623	2.14286	0.0768049	1			85	MS NAWM	2	25	3724	14023	0.995552	0.301246	8	0.0537057	1
36	Homeostasis_Occipital_cortex	4	140	4692	33946	0.999998	0.206711	2.85714	0.0852515	1			65	Control cerebral cortex	1	6	8502	14023	0.996282	0.274896	16.6667	0.0117619	1
37	AD_late_Hippocampus	4	163	2473	33946	0.998093	0.33685	2.45399	0.161747	1			124	Control cerebral cortex	1	6	8502	14023	0.996282	0.274896	16.6667	0.0117619	1
37	Homeostasis_Occipital_cortex	8	163	4692	33946	0.999943	0.355086	4.90798	0.170503	1			3	MS NAWM	2	27	3724	14023	0.997431	0.278931	7.40741	0.0537057	1
37	AD_early_Occipital_cortex	1	163	3955	33946	1	0.0526568	0.613497	0.0252845	1			129	Control cerebral cortex	1	8	8502	14023	0.999424	0.206172	12.5	0.0117619	1
37	AD_early_Hippocampus	7	163	8189	33946	1	0.17802	4.29448	0.0854805	1			83	Control cerebral cortex	1	9	8502	14023	0.999774	0.183264	11.1111	0.0117619	1
39	AD_late_Occipital_cortex	1	359	3906	33946	1	0.0242082	0.278552	0.0256016	1			22	Control cerebral cortex	1	10	8502	14023	0.999911	0.164938	10	0.0117619	1
39	Homeostasis_Hippocampus	41	359	10731	33946	1	0.361275	11.4206	0.382071	1			11	MS active lesion	61	1945	684	14023	0.99998	0.642976	3.13625	8.91813	1
40	AD_late_Hippocampus	10	66	2473	33946	0.0205827	2.0798	15.1515	0.404367	0.0770242			45	Control cerebral cortex	7	29	8502	14023	0.999987	0.398125	24.1379	0.0823336	1
40	AD_early_Occipital_cortex	1	66	3955	33946	0.999721	0.130046	1.51515	0.0252845	1			36	MS NAWM	1	37	3724	14023	0.999989	0.101772	2.7027	0.0268528	1
40	AD_early_Hippocampus	1	66	8189	33946	1	0.0628078	1.51515	0.0122115	1			56	MS lesion rim	2	502	419	14023	0.999997	0.133338	0.398406	0.477327	1
41	AD_late_Occipital_cortex	7	37	3906	33946	0.126235	1.64419	18.9189	0.179211	0.395206			106	MS inactive core	2	356	694	14023	1	0.113517	0.561798	0.288184	1
41	Homeostasis_Hippocampus	14	37	10731	33946	0.257763	1.19695	37.8378	0.130463	0.678627			60	MS NAWM	3	69	3724	14023	1	0.163721	4.34783	0.0805585	1
41	AD_late_Hippocampus	1	37	2473	33946	0.939206	0.37099	2.7027	0.0404367	1			82	Control cerebral cortex	1	19	8502	14023	1	0.0868093	5.26316	0.0117619	1
41	Homeostasis_Occipital_cortex	1	37	4692	33946	0.995942	0.195537	2.7027	0.0213129	1			56	MS active lesion	3	502	684	14023	1	0.122519	0.59761	0.438596	1
42	AD_late_Hippocampus	11	804	2473	33946	1	0.187802	1.36816	0.444804	1			112	MS lesion rim	1	686	419	14023	1	0.0487869	0.145773	0.238663	1
42	Homeostasis_Occipital_cortex	42	804	4692	33946	1	0.377941	5.22388	0.895141	1			112	MS active lesion	1	686	684	14023	1	0.0298855	0.145773	0.146199	1
42	AD_late_Occipital_cortex	21	804	3906	33946	1	0.226997	2.61194	0.537634	1			112	MS inactive core	1	686	694	14023	1	0.0294549	0.145773	0.144092	1
42	AD_early_Hippocampus	30	804	8189	33946	1	0.154676	3.73134	0.366345	1			11	MS NAWM	247	1945	3724	14023	1	0.478199	12.6992	6.63265	1
43	Homeostasis_Occipital_cortex	4	9	4692	33946	0.025749	3.2155	44.4444	0.0852515	0.0920432			48	Control cerebral cortex	3	101	8502	14023	1	0.0489914	2.9703	0.0352858	1
43	Homeostasis_Hippocampus	4	9	10731	33946	0.307983	1.40594	44.4444	0.0372752	0.776442			56	MS NAWM	3	502	3724	14023	1	0.0225034	0.59761	0.0805585	1
43	AD_late_Occipital_cortex	1	9	3906	33946	0.667232	0.965637	11.1111	0.0256016	1			57	Control cerebral cortex	33	2176	8502	14023	1	0.0250135	1.51654	0.388144	1
44	AD_early_Occipital_cortex	2	2	3955	33946	0.0135712	8.58306	100	0.0505689	0.052827			57	MS inactive core	1	2176	694	14023	1	0.00928587	0.0459559	0.144092	1
45	AD_late_Occipital_cortex	12	436	3906	33946	1	0.239194	2.75229	0.30722	1			59	MS NAWM	276	3900	3724	14023	1	0.266487	7.07692	7.41139	1
45	Homeostasis_Hippocampus	75	436	10731	33946	1	0.544156	17.2018	0.69891	1			59	MS lesion rim	48	3900	419	14023	1	0.411911	1.23077	11.4558	1
45	AD_late_Hippocampus	2	436	2473	33946	1	0.0629663	0.458716	0.0808734	1			59	MS active lesion	31	3900	684	14023	1	0.16296	0.794872	4.53216	1
45	AD_early_Occipital_cortex	9	436	3955	33946	1	0.177173	2.06422	0.22756	1			93	Control cerebral cortex	1	75	8502	14023	1	0.0219917	1.33333	0.0117619	1
45	AD_early_Hippocampus	17	436	8189	33946	1	0.161629	3.89908	0.207596	1			106	MS NAWM	4	356	3724	14023	1	0.0423098	1.1236	0.107411	1
46	Homeostasis_Hippocampus	8	12	10731	33946	0.0133365	2.10891	66.6667	0.0745504	0.0527949			112	MS NAWM	4	686	3724	14023	1	0.0219567	0.58309	0.107411	1
46	AD_late_Hippocampus	2	12	2473	33946	0.216114	2.28777	16.6667	0.0808734	0.614535			117	MS NAWM	1	1290	3724	14023	1	0.00291905	0.0775194	0.0268528	1
46	Homeostasis_Occipital_cortex	2	12	4692	33946	0.50931	1.20581	16.6667	0.0426257	1			127	Control cerebral cortex	1	296	8502	14023	1	0.00557222	0.337838	0.0117619	1
47	AD_early_Hippocampus	4	21	8189	33946	0.782596	0.789584	19.0476	0.048846	1			136	Control cerebral cortex	1	61	8502	14023	1	0.027039	1.63934	0.0117619	1
48	AD_late_Occipital_cortex	30	388	3906	33946	0.994474	0.671964	7.73196	0.768049	1			140	Control cerebral cortex	9	133	8502	14023	1	0.111612	6.76692	0.105857	1
48	AD_late_Hippocampus	8	388	2473	33946	0.999999	0.283024	2.06186	0.323494	1
48	AD_early_Occipital_cortex	1	388	3955	33946	1	0.0221213	0.257732	0.0252845	1
48	AD_early_Hippocampus	6	388	8189	33946	1	0.0641028	1.54639	0.073269	1
50	Homeostasis_Hippocampus	9	27	10731	33946	0.495499	1.05445	33.3333	0.0838692	1
51	AD_early_Occipital_cortex	1	2	3955	33946	0.219446	4.29153	50	0.0252845	0.614705
51	Homeostasis_Hippocampus	1	2	10731	33946	0.532314	1.58168	50	0.0093188	1
52	Homeostasis_Hippocampus	3	22	10731	33946	0.985848	0.431367	13.6364	0.0279564	1
54	AD_late_Hippocampus	1	60	2473	33946	0.989354	0.228777	1.66667	0.0404367	1
54	Homeostasis_Occipital_cortex	1	60	4692	33946	0.999868	0.120581	1.66667	0.0213129	1
55	Homeostasis_Hippocampus	3	3	10731	33946	0.0315843	3.16336	100	0.0279564	0.111242
56	AD_late_Occipital_cortex	3	210	3906	33946	1	0.124153	1.42857	0.0768049	1
56	Homeostasis_Occipital_cortex	3	210	4692	33946	1	0.103355	1.42857	0.0639386	1
57	Homeostasis_Hippocampus	325	1099	10731	33946	0.935297	0.935479	29.5723	3.02861	1
57	AD_early_Occipital_cortex	20	1099	3955	33946	1	0.156198	1.81984	0.505689	1
57	AD_early_Hippocampus	6	1099	8189	33946	1	0.0226314	0.545951	0.073269	1
57	AD_late_Hippocampus	20	1099	2473	33946	1	0.249803	1.81984	0.808734	1
59	AD_early_Occipital_cortex	15	1577	3955	33946	1	0.0816398	0.951173	0.379267	1
59	AD_late_Occipital_cortex	28	1577	3906	33946	1	0.154306	1.77552	0.716846	1
59	AD_early_Hippocampus	11	1577	8189	33946	1	0.0289147	0.697527	0.134327	1
59	AD_late_Hippocampus	17	1577	2473	33946	1	0.147973	1.078	0.687424	1
60	AD_late_Hippocampus	2	68	2473	33946	0.963106	0.403725	2.94118	0.0808734	1
60	Homeostasis_Occipital_cortex	4	68	4692	33946	0.988841	0.42558	5.88235	0.0852515	1
60	AD_early_Hippocampus	6	68	8189	33946	0.999693	0.365763	8.82353	0.073269	1
61	Homeostasis_Occipital_cortex	1	2	4692	33946	0.257338	3.61743	50	0.0213129	0.678627
61	Homeostasis_Hippocampus	1	2	10731	33946	0.532314	1.58168	50	0.0093188	1
65	Homeostasis_Hippocampus	3	5	10731	33946	0.185035	1.89802	60	0.0279564	0.537161
65	AD_early_Occipital_cortex	1	5	3955	33946	0.461737	1.71661	20	0.0252845	1
65	Homeostasis_Occipital_cortex	1	5	4692	33946	0.524706	1.44697	20	0.0213129	1
66	Homeostasis_Occipital_cortex	23	243	4692	33946	0.984456	0.684782	9.46502	0.490196	1
66	AD_late_Hippocampus	8	243	2473	33946	0.997379	0.451906	3.29218	0.323494	1
66	Homeostasis_Hippocampus	45	243	10731	33946	0.999999	0.585807	18.5185	0.419346	1
66	AD_early_Hippocampus	1	243	8189	33946	1	0.0170589	0.411523	0.0122115	1
73	AD_late_Hippocampus	1	6	2473	33946	0.364841	2.28777	16.6667	0.0404367	0.891382
73	Homeostasis_Hippocampus	1	6	10731	33946	0.89772	0.527226	16.6667	0.0093188	1
75	Homeostasis_Hippocampus	16	86	10731	33946	0.997728	0.588532	18.6047	0.149101	1
75	AD_late_Occipital_cortex	2	86	3906	33946	0.999673	0.20211	2.32558	0.0512033	1
75	AD_early_Occipital_cortex	1	86	3955	33946	0.999977	0.099803	1.16279	0.0252845	1
75	Homeostasis_Occipital_cortex	1	86	4692	33946	0.999997	0.0841264	1.16279	0.0213129	1
76	AD_early_Occipital_cortex	7	238	3955	33946	1	0.252443	2.94118	0.176991	1
76	Homeostasis_Hippocampus	37	238	10731	33946	1	0.491783	15.5462	0.344795	1
76	Homeostasis_Occipital_cortex	5	238	4692	33946	1	0.151993	2.10084	0.106564	1
76	AD_late_Occipital_cortex	1	238	3906	33946	1	0.0365157	0.420168	0.0256016	1
77	AD_late_Occipital_cortex	8	170	3906	33946	0.999398	0.408976	4.70588	0.204813	1
77	Homeostasis_Occipital_cortex	8	170	4692	33946	0.999974	0.340464	4.70588	0.170503	1
77	Homeostasis_Hippocampus	21	170	10731	33946	1	0.390768	12.3529	0.195695	1
78	AD_early_Hippocampus	1	2	8189	33946	0.424283	2.07266	50	0.0122115	0.977074
78	Homeostasis_Hippocampus	1	2	10731	33946	0.532314	1.58168	50	0.0093188	1
79	AD_late_Hippocampus	1	3	2473	33946	0.203023	4.57555	33.3333	0.0404367	0.582325
79	Homeostasis_Hippocampus	2	3	10731	33946	0.236607	2.10891	66.6667	0.0186376	0.655115
80	AD_late_Hippocampus	9	77	2473	33946	0.106799	1.60441	11.6883	0.36393	0.343332
80	AD_early_Occipital_cortex	10	77	3955	33946	0.408357	1.11468	12.987	0.252845	0.958838
80	Homeostasis_Hippocampus	6	77	10731	33946	1	0.246495	7.79221	0.0559128	1
80	AD_early_Hippocampus	2	77	8189	33946	1	0.107671	2.5974	0.024423	1
81	AD_late_Occipital_cortex	6	31	3906	33946	0.138938	1.68208	19.3548	0.15361	0.426611
81	AD_late_Hippocampus	2	31	2473	33946	0.670774	0.88559	6.45161	0.0808734	1
81	Homeostasis_Hippocampus	8	31	10731	33946	0.811456	0.816351	25.8065	0.0745504	1
81	AD_early_Occipital_cortex	1	31	3955	33946	0.978547	0.276873	3.22581	0.0252845	1
82	Homeostasis_Occipital_cortex	5	29	4692	33946	0.372552	1.24739	17.2414	0.106564	0.897046
82	AD_late_Occipital_cortex	1	29	3906	33946	0.971176	0.29968	3.44828	0.0256016	1
82	AD_early_Hippocampus	3	29	8189	33946	0.982939	0.428826	10.3448	0.0366345	1
82	Homeostasis_Hippocampus	4	29	10731	33946	0.992449	0.436325	13.7931	0.0372752	1
83	AD_late_Occipital_cortex	3	78	3906	33946	0.995556	0.334259	3.84615	0.0768049	1
83	AD_late_Hippocampus	1	78	2473	33946	0.99728	0.175983	1.28205	0.0404367	1
83	Homeostasis_Occipital_cortex	1	78	4692	33946	0.999991	0.0927547	1.28205	0.0213129	1
83	Homeostasis_Hippocampus	8	78	10731	33946	0.999998	0.324447	10.2564	0.0745504	1
84	AD_late_Occipital_cortex	2	11	3906	33946	0.366602	1.58013	18.1818	0.0512033	0.891382
84	AD_early_Occipital_cortex	2	11	3955	33946	0.372677	1.56056	18.1818	0.0505689	0.897046
84	AD_late_Hippocampus	1	11	2473	33946	0.5649	1.24788	9.09091	0.0404367	1
84	Homeostasis_Hippocampus	3	11	10731	33946	0.727085	0.862734	27.2727	0.0279564	1
84	AD_early_Hippocampus	2	11	8189	33946	0.784211	0.753694	18.1818	0.024423	1
84	Homeostasis_Occipital_cortex	1	11	4692	33946	0.805352	0.657715	9.09091	0.0213129	1
85	AD_late_Hippocampus	1	14	2473	33946	0.653262	0.980475	7.14286	0.0404367	1
85	Homeostasis_Hippocampus	3	14	10731	33946	0.868311	0.677863	21.4286	0.0279564	1
85	Homeostasis_Occipital_cortex	1	14	4692	33946	0.875444	0.516776	7.14286	0.0213129	1
86	AD_early_Hippocampus	2	4	8189	33946	0.247013	2.07266	50	0.024423	0.672267
86	AD_late_Hippocampus	1	4	2473	33946	0.261089	3.43166	25	0.0404367	0.679683
86	AD_late_Occipital_cortex	1	4	3906	33946	0.386753	2.17268	25	0.0256016	0.921666
87	AD_late_Occipital_cortex	4	9	3906	33946	0.0136755	3.86255	44.4444	0.102407	0.052827
87	AD_early_Occipital_cortex	2	9	3955	33946	0.282795	1.90735	22.2222	0.0505689	0.728273
87	Homeostasis_Hippocampus	3	9	10731	33946	0.579485	1.05445	33.3333	0.0279564	1
88	AD_late_Hippocampus	2	3	2473	33946	0.0151434	9.1511	66.6667	0.0808734	0.0580296
88	Homeostasis_Hippocampus	1	3	10731	33946	0.680168	1.05445	33.3333	0.0093188	1
89	AD_late_Hippocampus	1	148	2473	33946	0.999987	0.0927476	0.675676	0.0404367	1
89	AD_early_Occipital_cortex	2	148	3955	33946	1	0.115987	1.35135	0.0505689	1
89	Homeostasis_Occipital_cortex	2	148	4692	33946	1	0.0977685	1.35135	0.0426257	1
89	Homeostasis_Hippocampus	5	148	10731	33946	1	0.10687	3.37838	0.046594	1
90	Homeostasis_Occipital_cortex	2	8	4692	33946	0.305455	1.80872	25	0.0426257	0.776442
90	AD_late_Occipital_cortex	1	8	3906	33946	0.623951	1.08634	12.5	0.0256016	1
90	Homeostasis_Hippocampus	1	8	10731	33946	0.952173	0.39542	12.5	0.0093188	1
91	Homeostasis_Occipital_cortex	1	2	4692	33946	0.257338	3.61743	50	0.0213129	0.678627
91	Homeostasis_Hippocampus	1	2	10731	33946	0.532314	1.58168	50	0.0093188	1
92	AD_late_Hippocampus	87	1368	2473	33946	0.921026	0.872967	6.35965	3.51799	1
92	Homeostasis_Occipital_cortex	48	1368	4692	33946	1	0.253855	3.50877	1.02302	1
92	AD_late_Occipital_cortex	68	1368	3906	33946	1	0.431995	4.97076	1.74091	1
92	Homeostasis_Hippocampus	152	1368	10731	33946	1	0.351484	11.1111	1.41646	1
93	Homeostasis_Occipital_cortex	120	8392	4692	33946	1	0.103454	1.42993	2.55754	1
93	AD_early_Occipital_cortex	384	8392	3955	33946	1	0.392742	4.57579	9.70923	1
93	AD_late_Occipital_cortex	230	8392	3906	33946	1	0.238187	2.74071	5.88838	1
93	Homeostasis_Hippocampus	1045	8392	10731	33946	1	0.393912	12.4523	9.73814	1
94	AD_late_Hippocampus	1	13	2473	33946	0.626005	1.0559	7.69231	0.0404367	1
94	Homeostasis_Occipital_cortex	1	13	4692	33946	0.855457	0.556528	7.69231	0.0213129	1
94	AD_early_Hippocampus	1	13	8189	33946	0.97239	0.318871	7.69231	0.0122115	1
95	AD_late_Occipital_cortex	2	5	3906	33946	0.104467	3.47629	40	0.0512033	0.338105
95	Homeostasis_Occipital_cortex	2	5	4692	33946	0.143495	2.89395	40	0.0426257	0.435026
95	AD_early_Occipital_cortex	1	5	3955	33946	0.461737	1.71661	20	0.0252845	1
96	AD_late_Occipital_cortex	2	2	3906	33946	0.013237	8.69073	100	0.0512033	0.0527949
97	AD_late_Hippocampus	2	22	2473	33946	0.483358	1.24788	9.09091	0.0808734	1
97	AD_late_Occipital_cortex	2	22	3906	33946	0.737854	0.790067	9.09091	0.0512033	1
97	AD_early_Hippocampus	4	22	8189	33946	0.8139	0.753694	18.1818	0.048846	1
97	Homeostasis_Hippocampus	1	22	10731	33946	0.999767	0.143789	4.54545	0.0093188	1
98	AD_early_Hippocampus	12	28	8189	33946	0.022448	1.77656	42.8571	0.146538	0.0820807
98	AD_late_Hippocampus	1	28	2473	33946	0.879827	0.490237	3.57143	0.0404367	1
98	Homeostasis_Hippocampus	6	28	10731	33946	0.917982	0.677863	21.4286	0.0559128	1
98	AD_early_Occipital_cortex	1	28	3955	33946	0.968881	0.306538	3.57143	0.0252845	1
99	AD_late_Occipital_cortex	7	33	3906	33946	0.0778294	1.84349	21.2121	0.179211	0.262537
100	AD_early_Occipital_cortex	4	21	3955	33946	0.223249	1.63487	19.0476	0.101138	0.621723
100	AD_late_Hippocampus	1	21	2473	33946	0.79586	0.65365	4.7619	0.0404367	1
101	AD_early_Occipital_cortex	8	31	3955	33946	0.022679	2.21498	25.8065	0.202276	0.0822971
101	AD_early_Hippocampus	9	31	8189	33946	0.323487	1.20348	29.0323	0.109904	0.80285
101	AD_late_Occipital_cortex	1	31	3906	33946	0.977433	0.280346	3.22581	0.0256016	1
101	Homeostasis_Occipital_cortex	1	31	4692	33946	0.990084	0.233383	3.22581	0.0213129	1
101	Homeostasis_Hippocampus	1	31	10731	33946	0.999992	0.102044	3.22581	0.0093188	1
102	AD_early_Hippocampus	2	4	8189	33946	0.247013	2.07266	50	0.024423	0.672267
102	AD_late_Hippocampus	1	4	2473	33946	0.261089	3.43166	25	0.0404367	0.679683
102	Homeostasis_Hippocampus	1	4	10731	33946	0.781282	0.79084	25	0.0093188	1
103	Homeostasis_Hippocampus	12	21	10731	33946	0.0136374	1.80763	57.1429	0.111826	0.052827
103	AD_early_Hippocampus	8	21	8189	33946	0.110129	1.57917	38.0952	0.097692	0.349743
103	Homeostasis_Occipital_cortex	1	21	4692	33946	0.956056	0.344518	4.7619	0.0213129	1
104	AD_late_Hippocampus	1	3	2473	33946	0.203023	4.57555	33.3333	0.0404367	0.582325
104	AD_late_Occipital_cortex	1	3	3906	33946	0.307007	2.89691	33.3333	0.0256016	0.776442
104	Homeostasis_Hippocampus	1	3	10731	33946	0.680168	1.05445	33.3333	0.0093188	1
106	Homeostasis_Occipital_cortex	11	42	4692	33946	0.0244555	1.89485	26.1905	0.234442	0.0880766
106	AD_late_Occipital_cortex	6	42	3906	33946	0.352614	1.24153	14.2857	0.15361	0.87063
106	AD_early_Hippocampus	3	42	8189	33946	0.999071	0.296094	7.14286	0.0366345	1
106	Homeostasis_Hippocampus	5	42	10731	33946	0.999248	0.37659	11.9048	0.046594	1
109	AD_late_Occipital_cortex	1	1	3906	33946	0.115065	8.69073	100	0.0256016	0.362606
110	AD_late_Hippocampus	2	5	2473	33946	0.0457421	5.49066	40	0.0808734	0.158771
110	Homeostasis_Hippocampus	2	5	10731	33946	0.504685	1.26534	40	0.0186376	1
110	AD_early_Hippocampus	1	5	8189	33946	0.748526	0.829063	20	0.0122115	1
111	Homeostasis_Hippocampus	10	17	10731	33946	0.018633	1.8608	58.8235	0.093188	0.0702774
111	Homeostasis_Occipital_cortex	6	17	4692	33946	0.0220113	2.55348	35.2941	0.127877	0.0811033
111	AD_late_Hippocampus	1	17	2473	33946	0.723684	0.80745	5.88235	0.0404367	1
112	AD_late_Occipital_cortex	1	145	3906	33946	1	0.0599361	0.689655	0.0256016	1
112	Homeostasis_Occipital_cortex	2	145	4692	33946	1	0.0997913	1.37931	0.0426257	1
112	AD_early_Hippocampus	3	145	8189	33946	1	0.0857652	2.06897	0.0366345	1
114	AD_early_Occipital_cortex	1	2	3955	33946	0.219446	4.29153	50	0.0252845	0.614705
114	Homeostasis_Hippocampus	1	2	10731	33946	0.532314	1.58168	50	0.0093188	1
115	Homeostasis_Hippocampus	1	1	10731	33946	0.31612	3.16336	100	0.0093188	0.788653
119	Homeostasis_Occipital_cortex	1	2	4692	33946	0.257338	3.61743	50	0.0213129	0.678627
119	Homeostasis_Hippocampus	1	2	10731	33946	0.532314	1.58168	50	0.0093188	1
120	Homeostasis_Hippocampus	2	2	10731	33946	0.0999253	3.16336	100	0.0186376	0.330098
121	Homeostasis_Occipital_cortex	5	18	4692	33946	0.0917265	2.00969	27.7778	0.106564	0.307252
123	AD_late_Hippocampus	1	110	2473	33946	0.99976	0.124788	0.909091	0.0404367	1
124	AD_late_Hippocampus	2	9	2473	33946	0.135761	3.05037	22.2222	0.0808734	0.419544
124	AD_early_Occipital_cortex	2	9	3955	33946	0.282795	1.90735	22.2222	0.0505689	0.728273
124	Homeostasis_Occipital_cortex	2	9	4692	33946	0.359414	1.60775	22.2222	0.0426257	0.882868
124	AD_late_Occipital_cortex	1	9	3906	33946	0.667232	0.965637	11.1111	0.0256016	1
124	Homeostasis_Hippocampus	2	9	10731	33946	0.831191	0.702969	22.2222	0.0186376	1
125	Homeostasis_Hippocampus	17	84	10731	33946	0.992838	0.640204	20.2381	0.15842	1
125	AD_early_Hippocampus	3	84	8189	33946	1	0.148047	3.57143	0.0366345	1
126	AD_late_Occipital_cortex	51	867	3906	33946	1	0.51122	5.88235	1.30568	1
126	Homeostasis_Occipital_cortex	3	867	4692	33946	1	0.0250341	0.346021	0.0639386	1
126	Homeostasis_Hippocampus	27	867	10731	33946	1	0.0985129	3.11419	0.251607	1
126	AD_early_Hippocampus	15	867	8189	33946	1	0.0717183	1.7301	0.183173	1
126	AD_late_Hippocampus	7	867	2473	33946	1	0.110826	0.807382	0.283057	1
127	AD_late_Hippocampus	3	30	2473	33946	0.375219	1.37266	10	0.12131	0.89865
127	Homeostasis_Occipital_cortex	5	30	4692	33946	0.401635	1.20581	16.6667	0.106564	0.9477
127	Homeostasis_Hippocampus	5	30	10731	33946	0.98032	0.527226	16.6667	0.046594	1
129	AD_late_Occipital_cortex	6	24	3906	33946	0.0502158	2.17268	25	0.15361	0.17181
129	Homeostasis_Occipital_cortex	6	24	4692	33946	0.10346	1.80872	25	0.127877	0.338105
129	AD_late_Hippocampus	2	24	2473	33946	0.530337	1.14389	8.33333	0.0808734	1
129	AD_early_Occipital_cortex	2	24	3955	33946	0.787062	0.715255	8.33333	0.0505689	1
129	AD_early_Hippocampus	4	24	8189	33946	0.865397	0.690886	16.6667	0.048846	1
129	Homeostasis_Hippocampus	4	24	10731	33946	0.970363	0.527226	16.6667	0.0372752	1
131	Homeostasis_Hippocampus	2	242	10731	33946	1	0.0261435	0.826446	0.0186376	1
132	AD_early_Occipital_cortex	2	49	3955	33946	0.982806	0.350329	4.08163	0.0505689	1
132	Homeostasis_Occipital_cortex	1	49	4692	33946	0.999321	0.14765	2.04082	0.0213129	1
133	Homeostasis_Occipital_cortex	3	1449	4692	33946	1	0.014979	0.207039	0.0639386	1
133	AD_early_Occipital_cortex	29	1449	3955	33946	1	0.17178	2.00138	0.733249	1
133	Homeostasis_Hippocampus	1	1449	10731	33946	1	0.00218313	0.0690131	0.0093188	1
133	AD_early_Hippocampus	9	1449	8189	33946	1	0.0257473	0.621118	0.109904	1
133	AD_late_Hippocampus	17	1449	2473	33946	1	0.161044	1.17322	0.687424	1
134	Homeostasis_Occipital_cortex	11	92	4692	33946	0.742059	0.865039	11.9565	0.234442	1
134	AD_late_Hippocampus	5	92	2473	33946	0.808926	0.746013	5.43478	0.202184	1
134	Homeostasis_Hippocampus	19	92	10731	33946	0.99304	0.653302	20.6522	0.177057	1
134	AD_early_Occipital_cortex	2	92	3955	33946	0.999854	0.186588	2.17391	0.0505689	1
134	AD_early_Hippocampus	3	92	8189	33946	1	0.135173	3.26087	0.0366345	1
135	AD_early_Hippocampus	4	26	8189	33946	0.904142	0.637741	15.3846	0.048846	1
135	Homeostasis_Occipital_cortex	1	26	4692	33946	0.979124	0.278264	3.84615	0.0213129	1
136	AD_late_Occipital_cortex	14	90	3906	33946	0.149264	1.35189	15.5556	0.358423	0.444083
136	AD_early_Occipital_cortex	6	90	3955	33946	0.958771	0.572204	6.66667	0.151707	1
136	Homeostasis_Hippocampus	7	90	10731	33946	1	0.246039	7.77778	0.0652316	1
137	AD_early_Occipital_cortex	4	19	3955	33946	0.173068	1.80696	21.0526	0.101138	0.508586
137	AD_late_Occipital_cortex	1	19	3906	33946	0.902044	0.457407	5.26316	0.0256016	1
137	Homeostasis_Hippocampus	1	19	10731	33946	0.99927	0.166493	5.26316	0.0093188	1
138	AD_early_Occipital_cortex	3	22	3955	33946	0.481133	1.17042	13.6364	0.0758534	1
138	Homeostasis_Occipital_cortex	2	22	4692	33946	0.828425	0.657715	9.09091	0.0426257	1
138	Homeostasis_Hippocampus	5	22	10731	33946	0.872075	0.718945	22.7273	0.046594	1
139	Homeostasis_Occipital_cortex	2	1272	4692	33946	1	0.0113756	0.157233	0.0426257	1
139	Homeostasis_Hippocampus	15	1272	10731	33946	1	0.0373038	1.17925	0.139782	1
139	AD_early_Hippocampus	120	1272	8189	33946	1	0.391068	9.43396	1.46538	1
139	AD_late_Hippocampus	1	1272	2473	33946	1	0.0107914	0.0786164	0.0404367	1
140	AD_late_Occipital_cortex	224	2765	3906	33946	1	0.704059	8.10127	5.73477	1
140	Homeostasis_Occipital_cortex	113	2765	4692	33946	1	0.295675	4.0868	2.40835	1
140	Homeostasis_Hippocampus	394	2765	10731	33946	1	0.450764	14.2495	3.67161	1
141	AD_late_Occipital_cortex	22	151	3906	33946	0.146242	1.2662	14.5695	0.563236	0.437811
141	AD_early_Hippocampus	41	151	8189	33946	0.216819	1.12555	27.1523	0.500672	0.614535
141	AD_early_Occipital_cortex	19	151	3955	33946	0.397039	1.07999	12.5828	0.480405	0.941494
141	AD_late_Hippocampus	7	151	2473	33946	0.929391	0.636335	4.63576	0.283057	1
141	Homeostasis_Hippocampus	24	151	10731	33946	0.999997	0.502785	15.894	0.223651	1
142	AD_late_Hippocampus	7	152	2473	33946	0.932181	0.632148	4.60526	0.283057	1
142	Homeostasis_Hippocampus	33	152	10731	33946	0.99748	0.686782	21.7105	0.30752	1
142	AD_early_Occipital_cortex	1	152	3955	33946	1	0.0564675	0.657895	0.0252845	1
142	AD_early_Hippocampus	2	152	8189	33946	1	0.0545436	1.31579	0.024423	1
143	Homeostasis_Occipital_cortex	13	184	4692	33946	0.998647	0.511159	7.06522	0.277067	1
143	AD_early_Hippocampus	25	184	8189	33946	0.999867	0.563222	13.587	0.305288	1
143	AD_late_Hippocampus	3	184	2473	33946	0.999895	0.223804	1.63043	0.12131	1
143	Homeostasis_Hippocampus	11	184	10731	33946	1	0.189114	5.97826	0.102507	1
144	Homeostasis_Hippocampus	7	15	10731	33946	0.163697	1.47623	46.6667	0.0652316	0.484019
144	AD_late_Occipital_cortex	3	15	3906	33946	0.244659	1.73815	20	0.0768049	0.672267
144	AD_early_Occipital_cortex	3	15	3955	33946	0.250693	1.71661	20	0.0758534	0.67843
144	AD_late_Hippocampus	1	15	2473	33946	0.678532	0.91511	6.66667	0.0404367	1
144	Homeostasis_Occipital_cortex	1	15	4692	33946	0.892667	0.482325	6.66667	0.0213129	1
145	Homeostasis_Occipital_cortex	4	8	4692	33946	0.0160393	3.61743	50	0.0852515	0.060975
145	Homeostasis_Hippocampus	3	8	10731	33946	0.488985	1.18626	37.5	0.0279564	1
145	AD_early_Occipital_cortex	1	8	3955	33946	0.628831	1.07288	12.5	0.0252845	1
146	Homeostasis_Hippocampus	2	2	10731	33946	0.0999253	3.16336	100	0.0186376	0.330098
147	AD_early_Hippocampus	157	596	8189	33946	0.110253	1.09197	26.3423	1.91721	0.349743
147	AD_late_Hippocampus	6	596	2473	33946	1	0.138188	1.00671	0.24262	1
147	Homeostasis_Occipital_cortex	2	596	4692	33946	1	0.0242781	0.33557	0.0426257	1
147	AD_late_Occipital_cortex	7	596	3906	33946	1	0.102072	1.1745	0.179211	1
147	Homeostasis_Hippocampus	12	596	10731	33946	1	0.0636918	2.01342	0.111826	1
148	Homeostasis_Occipital_cortex	4	12	4692	33946	0.0720718	2.41162	33.3333	0.0852515	0.24484
148	Homeostasis_Hippocampus	6	12	10731	33946	0.145019	1.58168	50	0.0559128	0.43688
148	AD_early_Occipital_cortex	1	12	3955	33946	0.773892	0.715255	8.33333	0.0252845	1
148	AD_early_Hippocampus	1	12	8189	33946	0.963608	0.345443	8.33333	0.0122115	1
149	AD_late_Occipital_cortex	2	5	3906	33946	0.104467	3.47629	40	0.0512033	0.338105
149	Homeostasis_Hippocampus	2	5	10731	33946	0.504685	1.26534	40	0.0186376	1
149	AD_early_Hippocampus	1	5	8189	33946	0.748526	0.829063	20	0.0122115	1
