# Supplementary material for: A transcriptomic microglia taxonomy across mouse and human pathologies
Source: Nat Immunol. 2026 Mar 25;27(5):1066–80. doi: 10.1038/s41590-026-02472-z (PMC7618987; doi:10.1038/s41590-026-02472-z)
Supplement: Supplementary file 13 — Raw data and descriptive P values. [file 41590_2026_2472_MOESM13_ESM.xlsx]

## Sheet: Ext Data Figure 2_all_genes
Human myeloid cell clusterwise DE genes
cluster	gene	p_val	avg_log2FC	pct.1	pct.2	p_val_adj
1	H2AC18	5.51e-38	2.17405	0.521	0.187	3.27e-33
1	LPAR6	2.24e-34	1.21471	0.894	0.595	1.33e-29
1	DLEU7	2.76e-28	1.23539	0.676	0.333	1.64e-23
1	DDX5	3.26e-28	1.16993	0.862	0.633	1.94e-23
1	H2BC18	2.23e-27	1.76509	0.383	0.127	1.33e-22
1	KCNIP1	3.59e-25	1.15878	0.676	0.34	2.13e-20
1	OPRM1	5.37e-25	1.31771	0.553	0.245	3.19e-20
1	XIST	9.82e-25	1.08736	0.766	0.456	5.84e-20
1	HLA-DRB1	1.06e-22	1.20736	0.585	0.284	6.31e-18
1	CD74	1.14e-22	0.886277	0.867	0.578	6.76e-18
1	ENTPD1-AS1	2.62e-22	1.23349	0.644	0.361	1.56e-17
1	RNASET2	3.26e-22	1.05375	0.761	0.504	1.94e-17
1	KHDRBS3	3.66e-21	1.0341	0.766	0.459	2.18e-16
1	CX3CR1	4.48e-21	1.05037	0.729	0.408	2.66e-16
1	H2AC6	6.61e-21	1.37643	0.489	0.225	3.93e-16
1	SHOC1	1.4e-20	1.71102	0.346	0.128	8.34e-16
1	C1QC	1.45e-20	1.36948	0.468	0.209	8.6e-16
1	PLAT	2.01e-20	1.67798	0.314	0.109	1.19e-15
1	HLA-DPA1	1.2e-19	1.3811	0.431	0.187	7.11e-15
1	FAM198B-AS1	4.61e-19	1.55944	0.314	0.112	2.74e-14
1	HLA-DRA	1.11e-18	1.1202	0.543	0.273	6.57e-14
1	ST6GALNAC3	1.97e-18	0.651018	0.947	0.771	1.17e-13
1	BHLHE41	2.05e-18	0.803138	0.798	0.494	1.22e-13
1	ROBO3	7.4e-18	1.69233	0.229	0.069	4.4e-13
1	MCF2L2	1.38e-17	1.18159	0.516	0.257	8.2e-13
1	RTTN	3.53e-17	1.03022	0.681	0.442	2.1e-12
1	NAV3	3.64e-17	0.610781	0.941	0.77	2.17e-12
1	P2RY12	6.79e-17	0.637833	0.894	0.621	4.04e-12
1	AP003086.1	1.87e-16	1.10708	0.532	0.287	1.11e-11
1	FP236383.4	6.81e-16	1.02916	0.814	0.651	4.05e-11
1	KCNQ1OT1	1.03e-15	1.5974	0.388	0.182	6.15e-11
1	KCNMB1	3.43e-15	1.78549	0.239	0.084	2.04e-10
1	B2M	8.21e-15	0.871885	0.574	0.334	4.88e-10
1	TMLHE-AS1	9.15e-14	1.51222	0.266	0.104	5.44e-09
1	KCTD12	5.77e-13	1.31029	0.367	0.176	3.43e-08
1	CST3	9.12e-13	0.944893	0.468	0.249	5.42e-08
1	AP000331.1	2.76e-12	1.6683	0.207	0.076	1.64e-07
1	GPR34	3.52e-12	1.00948	0.473	0.264	2.09e-07
1	HLA-DRB5	3.88e-12	1.27926	0.282	0.121	2.31e-07
1	ITM2B	4.78e-12	0.770329	0.755	0.534	2.84e-07
1	S100A11	5.1e-12	1.32886	0.229	0.088	3.03e-07
1	C1QB	6.41e-12	1.20424	0.399	0.213	3.81e-07
1	MED12L	1.12e-11	0.916755	0.441	0.232	6.66e-07
1	XACT	1.21e-11	0.697983	0.537	0.305	7.18e-07
1	MERTK	2.16e-11	-1.44337	0.314	0.532	1.29e-06
1	ZNRF2	2.5e-11	0.875189	0.596	0.377	1.49e-06
1	DIAPH2-AS1	4.07e-11	1.46794	0.261	0.113	2.42e-06
1	MEF2C-AS2	5.26e-11	1.26674	0.266	0.116	3.13e-06
1	CLEC9A	5.57e-11	1.37601	0.202	0.076	3.31e-06
1	STEAP1B	7.73e-11	1.32371	0.293	0.134	4.59e-06
1	IFNGR1	1.05e-10	0.637129	0.75	0.542	6.27e-06
1	SLC8A1-AS1	1.47e-10	1.10286	0.335	0.17	8.74e-06
1	SRGAP2	1.81e-10	0.430314	0.989	0.897	1.08e-05
1	SAT1	3.29e-10	-1.36262	0.479	0.621	1.96e-05
1	CD83	3.37e-10	-3.31068	0.064	0.26	2e-05
1	RAB11A	3.46e-10	1.03827	0.42	0.242	2.06e-05
1	PCDH9	7.38e-10	-2.2065	0.09	0.293	4.39e-05
1	DPYD	1.07e-09	-2.07995	0.112	0.316	6.35e-05
1	CYBB	1.58e-09	0.756582	0.553	0.36	9.38e-05
1	RASSF8	2.19e-09	0.895085	0.606	0.422	0.000130156
1	SELPLG	2.22e-09	1.17533	0.266	0.126	0.000131983
1	NCK2	3.01e-09	0.582606	0.697	0.51	0.000179035
1	TIAM1	3.05e-09	0.592182	0.654	0.43	0.00018127
1	SPP1	5.2e-09	0.31149	0.723	0.503	0.000309169
1	CHSY3	6.57e-09	0.626249	0.5	0.3	0.000390869
1	FAM177B	8.48e-09	1.02208	0.335	0.18	0.000504205
1	EEF1A1	1.57e-08	0.794323	0.468	0.292	0.000936173
1	BLNK	1.78e-08	0.557005	0.718	0.502	0.00106063
1	CADM2	2.88e-08	-2.59498	0.043	0.208	0.00171026
1	SORL1	3.29e-08	0.402662	0.957	0.832	0.00195542
1	ARPC3	5.95e-08	1.11099	0.25	0.123	0.0035392
1	MEF2A	6.07e-08	0.314107	0.995	0.917	0.00360712
1	CD81	6.25e-08	0.993722	0.303	0.163	0.00371532
1	IL6ST	6.34e-08	0.479518	0.777	0.587	0.00377079
1	AF127936.1	1.06e-07	0.889609	0.335	0.19	0.00633031
1	TMIGD3	1.21e-07	0.801714	0.372	0.222	0.00721912
1	ELMO1-AS1	1.3e-07	1.11701	0.202	0.092	0.0077014
1	SRRM2	1.39e-07	-0.964172	0.415	0.564	0.00824041
1	TANC1	1.85e-07	0.747577	0.489	0.323	0.0109953
1	ABHD15-AS1	2.01e-07	0.931603	0.356	0.213	0.0119542
1	FTL	3.28e-07	0.262271	0.537	0.35	0.019482
1	DPYSL2	3.9e-07	0.685167	0.484	0.329	0.0231647
1	FRMD4B	4.53e-07	-1.13236	0.234	0.413	0.0269082
1	ABCC4	5.19e-07	0.454548	0.83	0.676	0.0308763
1	ENTPD1	5.24e-07	0.433635	0.723	0.558	0.0311461
1	CYTH1	5.73e-07	-1.62198	0.138	0.301	0.0340503
1	ATP8B1	6.11e-07	1.29522	0.213	0.106	0.0363388
1	SSPN	6.89e-07	0.953489	0.239	0.122	0.0409475
1	EPB41L2	7.3e-07	0.395279	0.984	0.853	0.0433863
2	H2BP2	5.61e-104	2.52054	0.402	0.062	3.33e-99
2	CA8	3.64e-74	2.18636	0.332	0.057	2.16e-69
2	C1QB	2.7e-73	1.68068	0.693	0.213	1.61e-68
2	C1QC	8.64e-69	1.65096	0.668	0.208	5.14e-64
2	HTRA1	3.72e-63	1.46167	0.828	0.333	2.21e-58
2	CX3CR1	3.91e-60	1.37136	0.902	0.407	2.32e-55
2	C1QA	4.53e-60	1.66839	0.484	0.125	2.69e-55
2	PLAT	1.47e-55	1.75841	0.43	0.108	8.73e-51
2	GLT1D1	2.93e-53	2.05387	0.238	0.04	1.74e-48
2	NCK2	3.15e-51	1.10685	0.943	0.509	1.87e-46
2	CST3	1.21e-50	1.22553	0.697	0.249	7.18e-46
2	P2RY13	8.52e-49	1.45173	0.496	0.148	5.06e-44
2	XIST	1.72e-46	1.02716	0.926	0.456	1.03e-41
2	ITM2B	7.7e-46	1.12988	0.922	0.534	4.58e-41
2	FOLR2	3.39e-43	2.06125	0.225	0.043	2.02e-38
2	CGNL1	1.83e-42	1.8761	0.275	0.061	1.09e-37
2	ERV3-1	1.38e-41	2.06141	0.287	0.068	8.22e-37
2	GIMAP1	2.2e-40	1.9183	0.213	0.041	1.31e-35
2	GPR34	4.03e-40	1.25564	0.652	0.264	2.4e-35
2	RASSF8	7.17e-40	1.26507	0.807	0.421	4.26e-35
2	OPRM1	7.17e-39	1.12878	0.639	0.245	4.26e-34
2	FCGR1B	7.4e-39	1.44882	0.402	0.12	4.4e-34
2	ST6GALNAC3	1.21e-36	0.820045	0.988	0.771	7.21e-32
2	B2M	3.11e-34	0.887305	0.725	0.334	1.85e-29
2	MROCKI	2.02e-32	0.999254	0.57	0.224	1.2e-27
2	CD81	3.32e-32	1.19263	0.455	0.162	1.98e-27
2	NAV3	8.1e-32	0.659928	1	0.77	4.82e-27
2	DPYS	1.32e-31	1.67571	0.234	0.057	7.84e-27
2	BHLHE41	2.09e-31	0.833501	0.898	0.493	1.24e-26
2	P2RY12	1.02e-30	0.718918	0.963	0.621	6.06e-26
2	HLA-DRA	5.32e-30	0.900758	0.631	0.273	3.16e-25
2	ESRRG	7.68e-30	1.62721	0.32	0.099	4.57e-25
2	TREM2	8.14e-30	1.51498	0.283	0.081	4.84e-25
2	IGSF6	2.9e-29	1.34601	0.352	0.115	1.73e-24
2	ADGRG1	1.23e-28	1.04619	0.529	0.217	7.29e-24
2	FAM177B	7.51e-28	0.973694	0.467	0.18	4.46e-23
2	AF127936.1	1.08e-27	1.03561	0.48	0.189	6.44e-23
2	SHOC1	5.73e-27	1.26712	0.369	0.128	3.41e-22
2	ENTPD1-AS1	1.53e-26	0.890759	0.721	0.361	9.11e-22
2	PIP5K1B	2.78e-26	0.946161	0.529	0.22	1.65e-21
2	TYROBP	3.43e-26	1.03049	0.516	0.218	2.04e-21
2	MIR31HG	3.6e-26	1.18617	0.393	0.144	2.14e-21
2	TNFSF10	7.59e-26	1.54782	0.205	0.052	4.52e-21
2	SERPINB9	4.81e-25	0.735861	0.717	0.359	2.86e-20
2	CYBA	5.07e-25	0.889854	0.52	0.221	3.02e-20
2	SSPN	5.54e-25	1.19242	0.348	0.122	3.29e-20
2	MRC1	7.84e-25	0.352757	0.533	0.216	4.66e-20
2	ZEB1	7.92e-25	0.906274	0.623	0.301	4.71e-20
2	GIMAP4	9.79e-25	1.25409	0.246	0.071	5.82e-20
2	TIAM1	1.53e-24	0.760368	0.791	0.43	9.1e-20
2	KHDRBS3	4.74e-24	0.741055	0.799	0.459	2.82e-19
2	MIR223HG	5.13e-24	1.0428	0.447	0.182	3.05e-19
2	TMEM176B	6.87e-24	1.30894	0.258	0.079	4.08e-19
2	RNASET2	7.39e-24	0.713571	0.865	0.504	4.39e-19
2	LYL1	9.62e-24	1.28971	0.221	0.062	5.72e-19
2	MEF2C-AS2	1.31e-23	1.26253	0.328	0.116	7.82e-19
2	ZFPM2-AS1	2.03e-23	0.825939	0.582	0.265	1.21e-18
2	MACORIS	3.27e-23	1.16265	0.262	0.082	1.95e-18
2	LMO2	3.7e-23	1.0877	0.328	0.116	2.2e-18
2	PAX8-AS1	4.77e-23	1.35612	0.225	0.065	2.84e-18
2	HLA-DPA1	5.72e-23	1.13766	0.439	0.187	3.4e-18
2	PPIB	6.3e-23	1.29138	0.23	0.067	3.75e-18
2	DPYD	6.5e-23	-5.67749	0.02	0.316	3.87e-18
2	MED12L	8.56e-23	0.872142	0.525	0.232	5.09e-18
2	FAM198B-AS1	9.27e-23	1.1173	0.32	0.112	5.51e-18
2	AP000331.1	1.18e-22	1.36169	0.246	0.076	7.03e-18
2	GGTA1P	1.91e-22	0.727074	0.549	0.242	1.14e-17
2	PLD4	1.63e-21	1.11591	0.246	0.077	9.7e-17
2	SPP1	1.93e-21	0.376375	0.852	0.503	1.15e-16
2	SLC2A5	4.78e-21	0.693968	0.643	0.319	2.84e-16
2	LIPG	6.6e-21	1.20578	0.209	0.061	3.93e-16
2	CHCHD7	9.31e-21	1.49578	0.246	0.081	5.54e-16
2	TNFRSF13C	1.03e-20	1.20576	0.234	0.073	6.1e-16
2	CD74	1.05e-20	0.606276	0.898	0.577	6.23e-16
2	CD14	1.48e-20	0.981255	0.303	0.109	8.81e-16
2	TMBIM4	1.69e-20	1.24799	0.262	0.089	1e-15
2	RAB29	1.97e-20	1.17218	0.221	0.067	1.17e-15
2	FSCN1	2.01e-20	0.971374	0.291	0.102	1.19e-15
2	ITGA9	3.64e-20	0.681025	0.537	0.247	2.17e-15
2	JKAMP	4.16e-20	1.24568	0.242	0.079	2.47e-15
2	HLA-DRB1	5.32e-20	0.66321	0.578	0.284	3.16e-15
2	FTL	5.47e-20	0.497396	0.664	0.35	3.25e-15
2	SERPINB1	5.72e-20	1.17789	0.25	0.083	3.4e-15
2	TMIGD3	6.07e-20	0.794411	0.488	0.222	3.61e-15
2	DAAM1	8.19e-20	0.733054	0.443	0.188	4.87e-15
2	FCER1G	8.35e-20	1.24962	0.242	0.08	4.96e-15
2	SLC15A2	1.1e-19	0.853393	0.504	0.237	6.52e-15
2	IFNGR1	1.18e-19	0.710561	0.84	0.541	7.03e-15
2	SLC7A6OS	1.19e-19	1.21069	0.246	0.082	7.1e-15
2	EMB	1.87e-19	0.853379	0.385	0.159	1.11e-14
2	IKZF2	2.68e-19	1.13655	0.279	0.101	1.59e-14
2	SIPA1L2	2.83e-19	0.611163	0.914	0.615	1.68e-14
2	STAMBPL1	2.92e-19	0.722385	0.549	0.264	1.74e-14
2	RAC1	4.57e-19	0.705261	0.635	0.33	2.72e-14
2	KCNQ1OT1	4.94e-19	1.11159	0.41	0.182	2.94e-14
2	CD83	5.01e-19	-7.44981	0.008	0.261	2.98e-14
2	C4orf19	5.6e-19	0.843403	0.352	0.138	3.33e-14
2	MPZL1	7.41e-19	0.78147	0.512	0.243	4.4e-14
2	MIR503HG	8.77e-19	0.806241	0.291	0.105	5.21e-14
2	SH3RF3	8.85e-19	0.607456	0.906	0.647	5.26e-14
2	C12orf75	8.92e-19	0.835194	0.451	0.202	5.31e-14
2	ATP8B1	1.12e-18	0.902066	0.291	0.106	6.66e-14
2	NCOA5	2.38e-18	0.929291	0.373	0.156	1.42e-13
2	VSIG4	3.38e-18	0.728229	0.381	0.159	2.01e-13
2	ZNF117	4.57e-18	1.22924	0.25	0.089	2.72e-13
2	ORMDL1	9.32e-18	0.745762	0.377	0.157	5.54e-13
2	NAIP	1.11e-17	0.708809	0.508	0.244	6.62e-13
2	IRF8	1.12e-17	0.691581	0.488	0.23	6.65e-13
2	IL6ST	1.49e-17	0.551987	0.885	0.587	8.84e-13
2	ITPR2	2.17e-17	0.442591	1	0.893	1.29e-12
2	APOC2	2.53e-17	0.555756	0.492	0.231	1.5e-12
2	P2RY6	3.94e-17	1.08485	0.246	0.088	2.34e-12
2	ENO4	4.59e-17	1.37421	0.221	0.076	2.73e-12
2	CYBB	4.8e-17	0.64815	0.66	0.36	2.85e-12
2	BIN1	5.83e-17	0.639789	0.607	0.326	3.47e-12
2	RUNX1	7.19e-17	0.508112	0.963	0.709	4.28e-12
2	XACT	7.39e-17	0.624136	0.574	0.305	4.39e-12
2	CD63	7.54e-17	1.09301	0.225	0.078	4.48e-12
2	KBTBD12	8.33e-17	0.536892	0.643	0.332	4.95e-12
2	SPTLC2	1.2e-16	0.433142	0.803	0.471	7.14e-12
2	BIN2	1.95e-16	0.643339	0.516	0.257	1.16e-11
2	RECK	2.53e-16	0.84142	0.414	0.195	1.51e-11
2	VPS13B-DT	2.56e-16	0.970769	0.201	0.066	1.52e-11
2	CSF1R	2.61e-16	0.565783	0.861	0.578	1.55e-11
2	P3H2	2.9e-16	0.693316	0.512	0.254	1.72e-11
2	ARHGAP32	3.16e-16	0.658847	0.57	0.29	1.88e-11
2	MGAT4A	3.31e-16	0.554435	0.922	0.639	1.97e-11
2	GIMAP8	3.81e-16	0.904909	0.283	0.11	2.26e-11
2	SLC37A1	4.27e-16	0.810696	0.279	0.108	2.54e-11
2	CHSY3	5.75e-16	0.670617	0.57	0.299	3.42e-11
2	NINJ1	6.05e-16	1.12712	0.25	0.095	3.6e-11
2	TLE4	6.54e-16	0.568678	0.545	0.27	3.89e-11
2	CCDC50	7.25e-16	0.753174	0.516	0.267	4.31e-11
2	ANXA4	7.42e-16	0.674767	0.459	0.219	4.41e-11
2	MCF2L2	7.86e-16	0.476515	0.529	0.257	4.67e-11
2	ATP6V0B	9.41e-16	0.998542	0.221	0.078	5.59e-11
2	TRANK1	9.88e-16	0.643514	0.426	0.196	5.88e-11
2	ARL6IP5	1.12e-15	0.801691	0.316	0.131	6.68e-11
2	GSTM2	1.19e-15	0.858491	0.381	0.175	7.08e-11
2	IL16	1.19e-15	0.995641	0.238	0.087	7.08e-11
2	LAP3	1.28e-15	0.674135	0.361	0.156	7.62e-11
2	NIBAN1	1.48e-15	0.797773	0.414	0.195	8.79e-11
2	TLR2	1.81e-15	0.469654	0.697	0.385	1.08e-10
2	MEF2A	1.99e-15	0.373759	1	0.917	1.18e-10
2	GLDN	2.14e-15	0.215244	0.623	0.324	1.27e-10
2	SELENOH	2.4e-15	1.07174	0.209	0.073	1.43e-10
2	DLEU7	2.48e-15	0.603067	0.619	0.332	1.48e-10
2	ELMO1-AS1	2.84e-15	0.876875	0.246	0.092	1.69e-10
2	RUNX2	3.8e-15	0.591386	0.762	0.474	2.26e-10
2	BROX	4.21e-15	0.939226	0.32	0.139	2.51e-10
2	SELPLG	5.01e-15	0.789554	0.303	0.126	2.98e-10
2	MAGI1	5.44e-15	0.787458	0.398	0.186	3.24e-10
2	CPED1	6.37e-15	0.486663	0.885	0.551	3.79e-10
2	ADRB2	6.68e-15	1.01569	0.234	0.087	3.97e-10
2	TLN2	8.12e-15	0.480336	0.852	0.552	4.83e-10
2	LTC4S	1.08e-14	0.96557	0.254	0.099	6.4e-10
2	LHFPL2	1.53e-14	0.462437	0.918	0.656	9.08e-10
2	SPRED1	1.64e-14	0.4598	0.865	0.54	9.75e-10
2	PROS1	2.09e-14	0.995421	0.209	0.075	1.24e-09
2	TLR7	2.37e-14	1.03357	0.23	0.087	1.41e-09
2	SIGLEC8	2.89e-14	0.779826	0.283	0.117	1.72e-09
2	FOXP1	3.67e-14	-2.80338	0.094	0.306	2.18e-09
2	WASH5P	3.68e-14	0.966629	0.205	0.074	2.19e-09
2	VSIR	3.73e-14	0.503413	0.566	0.297	2.22e-09
2	CKLF	3.87e-14	0.72271	0.381	0.178	2.3e-09
2	MCF2L	4.89e-14	0.509857	0.742	0.448	2.91e-09
2	OR52K3P	5.45e-14	0.84589	0.295	0.127	3.24e-09
2	CEBPB	6.54e-14	0.533149	0.361	0.162	3.89e-09
2	RSRP1	6.78e-14	0.501521	0.66	0.372	4.03e-09
2	CC2D2B	9.51e-14	0.905726	0.275	0.116	5.65e-09
2	LAPTM5	9.65e-14	0.527189	0.512	0.264	5.74e-09
2	UBE2J1	9.86e-14	0.875051	0.242	0.095	5.86e-09
2	CLK4	1.04e-13	0.829945	0.275	0.115	6.18e-09
2	RUBCNL	1.39e-13	0.494692	0.557	0.295	8.24e-09
2	FGD2	1.64e-13	0.532681	0.648	0.369	9.76e-09
2	SEMA4D	1.64e-13	0.615284	0.525	0.284	9.76e-09
2	HS3ST4	2.25e-13	0.500628	0.898	0.618	1.34e-08
2	TLR1	2.42e-13	0.620685	0.5	0.267	1.44e-08
2	LPAR6	3.11e-13	0.416155	0.869	0.595	1.85e-08
2	EPB41L2	3.59e-13	0.358894	0.996	0.853	2.14e-08
2	NUDT3	3.64e-13	0.410586	0.906	0.663	2.16e-08
2	ITGAM	3.74e-13	0.528452	0.504	0.264	2.23e-08
2	PRANCR	4.1e-13	0.81564	0.209	0.078	2.44e-08
2	S100A11	4.31e-13	0.752115	0.225	0.088	2.56e-08
2	DIAPH2-AS1	4.42e-13	1.01604	0.266	0.113	2.63e-08
2	ANGEL2	4.88e-13	0.912663	0.246	0.1	2.9e-08
2	NECTIN3	4.92e-13	1.05918	0.225	0.089	2.92e-08
2	BCAR3	4.96e-13	0.54619	0.549	0.299	2.95e-08
2	RAB11A	4.97e-13	0.605549	0.467	0.242	2.95e-08
2	DENND3	5.11e-13	0.461956	0.787	0.5	3.04e-08
2	HLA-DMA	5.22e-13	0.829784	0.275	0.118	3.11e-08
2	SOCS6	5.95e-13	0.421774	0.783	0.492	3.54e-08
2	GLRX	6.51e-13	0.814791	0.234	0.093	3.87e-08
2	MRPL3	6.57e-13	0.845574	0.246	0.101	3.91e-08
2	TANC1	9.38e-13	0.513681	0.578	0.323	5.58e-08
2	IRF9	9.93e-13	0.756361	0.23	0.091	5.9e-08
2	PGM5	1.04e-12	0.527362	0.5	0.262	6.16e-08
2	TM6SF1	1.31e-12	0.607655	0.41	0.206	7.8e-08
2	GAREM1	1.5e-12	0.582055	0.594	0.348	8.93e-08
2	CACNB4	1.55e-12	0.540371	0.447	0.229	9.19e-08
2	SLC8A1-AS1	1.62e-12	0.836741	0.348	0.169	9.63e-08
2	PYGL	1.84e-12	0.716697	0.287	0.126	1.09e-07
2	UTY	1.94e-12	-3.43987	0.029	0.213	1.15e-07
2	STAT1	2.05e-12	0.565637	0.426	0.217	1.22e-07
2	SDK1	2.15e-12	0.444731	0.832	0.56	1.28e-07
2	FAM102B	2.18e-12	0.581795	0.496	0.267	1.3e-07
2	ITGB5	2.43e-12	0.444137	0.467	0.242	1.45e-07
2	AP003086.1	2.56e-12	0.625507	0.512	0.287	1.52e-07
2	HLA-C	2.83e-12	0.78758	0.254	0.108	1.68e-07
2	RAPGEF6	2.83e-12	0.472736	0.803	0.526	1.68e-07
2	TGOLN2	3.07e-12	0.681461	0.348	0.169	1.82e-07
2	H3-3B	3.39e-12	0.400447	0.377	0.182	2.02e-07
2	DIAPH2	3.45e-12	0.437326	0.934	0.73	2.05e-07
2	USP6NL	3.81e-12	0.445556	0.746	0.461	2.26e-07
2	ECHDC1	4.37e-12	0.728972	0.344	0.167	2.6e-07
2	LYST	4.73e-12	0.427153	0.77	0.48	2.81e-07
2	MKLN1	5.07e-12	0.486289	0.783	0.514	3.01e-07
2	MGST2	5.08e-12	0.648356	0.352	0.171	3.02e-07
2	COTL1	5.14e-12	0.483088	0.484	0.259	3.06e-07
2	TGFBR1	5.15e-12	0.508203	0.701	0.45	3.06e-07
2	OR3A2	5.42e-12	0.816608	0.221	0.089	3.22e-07
2	SNX18	5.61e-12	0.726311	0.295	0.136	3.33e-07
2	SERPINB6	5.66e-12	0.500689	0.496	0.267	3.36e-07
2	STK17A	5.72e-12	0.422317	0.471	0.244	3.4e-07
2	TGFBR2	5.96e-12	0.499214	0.783	0.518	3.54e-07
2	ARGLU1	6.2e-12	0.432586	0.758	0.497	3.69e-07
2	FLOT1	6.36e-12	0.682437	0.328	0.157	3.78e-07
2	MOB1B	7.18e-12	0.490039	0.553	0.309	4.27e-07
2	MESD	7.23e-12	1.01367	0.221	0.091	4.3e-07
2	PAQR3	9.96e-12	1.05541	0.221	0.092	5.92e-07
2	SACM1L	1.01e-11	0.518629	0.336	0.159	5.98e-07
2	YWHAB	1.08e-11	0.657951	0.295	0.135	6.45e-07
2	SSR1	1.15e-11	0.759177	0.262	0.115	6.84e-07
2	CYSLTR1	1.17e-11	0.628029	0.25	0.106	6.95e-07
2	CYBC1	1.27e-11	0.705397	0.238	0.1	7.55e-07
2	BACH1	1.33e-11	0.502884	0.766	0.497	7.92e-07
2	GAS6	1.41e-11	0.557815	0.316	0.147	8.4e-07
2	FOXP2	1.43e-11	0.436453	0.852	0.566	8.5e-07
2	SOX5	1.44e-11	0.763013	0.352	0.176	8.54e-07
2	ARHGAP12	1.45e-11	0.420966	0.824	0.53	8.6e-07
2	METTL9	1.45e-11	0.825327	0.307	0.148	8.63e-07
2	GCA	1.48e-11	0.807408	0.25	0.109	8.82e-07
2	SPATA6	1.53e-11	0.565439	0.463	0.251	9.08e-07
2	PAG1	1.61e-11	0.407639	0.832	0.57	9.6e-07
2	MYL12B	1.7e-11	0.754069	0.209	0.084	1.01e-06
2	OSBPL6	1.92e-11	0.616981	0.373	0.185	1.14e-06
2	JAK3	2.05e-11	0.740115	0.225	0.094	1.22e-06
2	MARCKS	2.11e-11	0.643051	0.381	0.194	1.25e-06
2	TAL1	2.77e-11	0.552989	0.439	0.236	1.65e-06
2	CRACDL	3.06e-11	0.783646	0.225	0.094	1.82e-06
2	ST6GAL1	3.98e-11	0.311364	0.996	0.863	2.37e-06
2	PTGS1	4.06e-11	0.78715	0.275	0.127	2.41e-06
2	GAPDH	4.51e-11	0.404472	0.299	0.137	2.68e-06
2	AIF1	4.54e-11	0.527099	0.266	0.119	2.7e-06
2	LPAR1	4.74e-11	0.43941	0.582	0.333	2.82e-06
2	BCO2	5.6e-11	0.660827	0.295	0.138	3.33e-06
2	BLNK	5.71e-11	0.403031	0.775	0.502	3.39e-06
2	DHRS9	6e-11	0.442947	0.352	0.172	3.56e-06
2	FNBP1L	6.59e-11	0.525135	0.455	0.247	3.92e-06
2	SKAP2	7.01e-11	0.444192	0.807	0.538	4.17e-06
2	MEF2C-AS1	9.41e-11	0.486853	0.586	0.347	5.6e-06
2	PSAP	9.42e-11	0.28529	0.623	0.357	5.6e-06
2	FOS	9.52e-11	-2.86129	0.07	0.241	5.66e-06
2	APPL2	9.55e-11	0.360126	0.811	0.518	5.68e-06
2	PIK3R1	9.94e-11	0.434699	0.705	0.447	5.91e-06
2	SARAF	1.18e-10	0.483224	0.352	0.176	6.99e-06
2	DCAF6	1.18e-10	0.51469	0.525	0.3	7.03e-06
2	OGFRL1	1.2e-10	0.366814	0.59	0.339	7.11e-06
2	GAL3ST4	1.23e-10	0.689243	0.205	0.084	7.3e-06
2	PGP	1.28e-10	0.669335	0.23	0.099	7.63e-06
2	STAM	1.47e-10	0.626311	0.262	0.12	8.74e-06
2	CECR2	1.5e-10	0.580279	0.398	0.211	8.95e-06
2	MNDA	1.59e-10	0.564594	0.299	0.143	9.44e-06
2	TMBIM6	1.63e-10	0.699146	0.316	0.156	9.69e-06
2	MAPK10	1.66e-10	0.580544	0.295	0.14	9.85e-06
2	CTTNBP2NL	1.9e-10	0.436086	0.652	0.405	1.13e-05
2	HNMT	2.07e-10	0.539348	0.324	0.159	1.23e-05
2	FILIP1L	2.14e-10	0.816649	0.238	0.107	1.27e-05
2	RGS19	2.19e-10	0.576411	0.225	0.096	1.3e-05
2	AP001977.1	2.22e-10	0.551153	0.225	0.098	1.32e-05
2	XRRA1	2.48e-10	0.571848	0.242	0.107	1.48e-05
2	TLR10	2.6e-10	0.542468	0.242	0.107	1.54e-05
2	H2BC18	2.74e-10	0.679549	0.27	0.127	1.63e-05
2	PKD2	2.9e-10	0.526578	0.512	0.3	1.72e-05
2	SHPRH	2.92e-10	0.31483	0.484	0.26	1.74e-05
2	YWHAH	2.93e-10	0.516709	0.348	0.177	1.74e-05
2	HLA-E	2.94e-10	0.406306	0.434	0.233	1.75e-05
2	ZMAT3	3.01e-10	0.479816	0.377	0.195	1.79e-05
2	SERINC1	3.24e-10	0.616744	0.254	0.116	1.93e-05
2	CHST11	3.28e-10	0.283531	0.988	0.846	1.95e-05
2	SLC25A37	3.43e-10	0.329817	0.652	0.394	2.04e-05
2	RNASEK	4.23e-10	0.549652	0.254	0.116	2.52e-05
2	DTNA	4.45e-10	0.383853	0.631	0.391	2.65e-05
2	NPC1	4.64e-10	0.403983	0.459	0.25	2.76e-05
2	ITPRIPL2	4.67e-10	0.63617	0.246	0.112	2.78e-05
2	CEP350	4.7e-10	0.427788	0.652	0.409	2.79e-05
2	SCAMP2	4.7e-10	0.649395	0.311	0.157	2.79e-05
2	STOM	4.92e-10	0.826672	0.234	0.106	2.93e-05
2	MBD4	5.04e-10	0.63812	0.27	0.128	2.99e-05
2	ARPC3	5.3e-10	0.45988	0.266	0.123	3.15e-05
2	GABPB1-AS1	5.56e-10	0.472977	0.299	0.144	3.31e-05
2	LY86	6.24e-10	0.346261	0.742	0.468	3.71e-05
2	CMTM7	6.42e-10	0.444825	0.496	0.28	3.82e-05
2	HLA-DRB5	6.51e-10	0.638773	0.258	0.121	3.87e-05
2	BICRAL	6.89e-10	0.404894	0.496	0.279	4.1e-05
2	PTPN14	7.21e-10	0.57704	0.311	0.154	4.29e-05
2	ZNF708	7.36e-10	0.55838	0.27	0.127	4.38e-05
2	TMOD2	7.52e-10	0.670185	0.299	0.149	4.47e-05
2	RNF150	7.57e-10	-2.01081	0.082	0.249	4.5e-05
2	A2M	7.64e-10	0.294447	0.803	0.535	4.54e-05
2	HCK	7.8e-10	0.398792	0.561	0.336	4.64e-05
2	COA1	8.1e-10	0.441577	0.434	0.237	4.81e-05
2	PLPP1	8.33e-10	0.348636	0.377	0.194	4.95e-05
2	DMTF1	9.37e-10	0.434256	0.463	0.257	5.57e-05
2	SNX13	1.04e-09	0.346277	0.676	0.4	6.18e-05
2	ZBED5	1.04e-09	0.65973	0.25	0.117	6.2e-05
2	SH3BP2	1.07e-09	0.479929	0.27	0.128	6.33e-05
2	CSGALNACT1	1.18e-09	0.326939	0.877	0.649	7.03e-05
2	CREG1	1.21e-09	0.595009	0.283	0.139	7.2e-05
2	PPT1	1.22e-09	0.671896	0.254	0.12	7.28e-05
2	ASTN1	1.25e-09	0.88365	0.201	0.087	7.42e-05
2	THUMPD2	1.29e-09	0.55976	0.291	0.142	7.69e-05
2	DIPK1A	1.33e-09	0.491334	0.303	0.15	7.89e-05
2	LRCH1	1.35e-09	0.365346	0.836	0.542	8.06e-05
2	PARP9	1.62e-09	0.653927	0.287	0.144	9.62e-05
2	PSMA1	1.66e-09	0.356079	0.709	0.444	9.88e-05
2	SPCS3	1.67e-09	0.646593	0.242	0.113	9.94e-05
2	MGAT5	1.68e-09	0.338291	0.758	0.517	0.000100146
2	MKNK1	1.81e-09	0.378664	0.709	0.446	0.000107693
2	RGS10	1.85e-09	0.370045	0.639	0.392	0.000109942
2	PMS1	1.87e-09	0.405962	0.398	0.214	0.000111104
2	ANKAR	1.94e-09	0.517921	0.299	0.149	0.000115169
2	MAF	2.02e-09	0.329632	0.631	0.383	0.000120327
2	TRIM73	2.33e-09	0.752807	0.201	0.088	0.000138701
2	JAZF1	2.75e-09	0.329973	0.893	0.634	0.00016339
2	MVB12B	2.84e-09	0.337226	0.598	0.355	0.000169025
2	CALM2	2.95e-09	0.427609	0.373	0.199	0.000175146
2	PTEN	3.13e-09	0.440697	0.59	0.362	0.000186364
2	SUSD3	3.17e-09	0.522531	0.23	0.104	0.000188331
2	DNAJC3	3.19e-09	0.601959	0.361	0.196	0.000189439
2	B3GNT5	3.23e-09	0.203313	0.615	0.365	0.0001919
2	CDYL	3.44e-09	0.381314	0.586	0.359	0.00020453
2	CTSC	3.54e-09	0.446888	0.426	0.238	0.000210384
2	KDM7A	3.71e-09	0.421679	0.414	0.229	0.00022041
2	RAP2A	4.13e-09	0.552017	0.295	0.148	0.00024566
2	ANKRD18DP	4.25e-09	0.509036	0.213	0.094	0.000252656
2	ABHD15-AS1	4.26e-09	0.407902	0.389	0.213	0.000253081
2	VDAC1	4.31e-09	0.527672	0.234	0.108	0.000256154
2	IL13RA1	4.35e-09	0.246839	0.672	0.4	0.000258736
2	IQCB1	4.42e-09	0.398175	0.373	0.199	0.000262636
2	DOCK8	4.88e-09	0.255999	1	0.891	0.000289904
2	TRIM13	4.94e-09	0.505572	0.316	0.163	0.000293989
2	GATAD1	5.04e-09	0.560953	0.34	0.184	0.000299822
2	SSBP2	5.14e-09	0.389402	0.775	0.524	0.000305427
2	MILR1	5.35e-09	0.65969	0.295	0.15	0.00031807
2	NDFIP1	5.86e-09	0.427701	0.361	0.194	0.000348461
2	MAST3	6.16e-09	0.461685	0.283	0.14	0.00036653
2	SLC39A10	6.28e-09	0.345944	0.455	0.257	0.000373156
2	CUL1	6.96e-09	0.439157	0.471	0.272	0.000413784
2	ARHGDIB	7.11e-09	0.625879	0.287	0.146	0.000422901
2	ETV5	7.96e-09	0.393095	0.439	0.246	0.000473243
2	HP1BP3	8.07e-09	0.393338	0.611	0.386	0.000479843
2	ST8SIA4	8.47e-09	0.390209	0.57	0.35	0.000503728
2	HDAC9	9.3e-09	0.32274	0.918	0.671	0.000552957
2	ZFX	9.59e-09	0.490986	0.34	0.184	0.000570254
2	SEC14L1	1e-08	0.376375	0.504	0.296	0.000597181
2	KRCC1	1.06e-08	0.585362	0.303	0.158	0.000630244
2	USP53	1.08e-08	0.283225	0.75	0.49	0.000643368
2	CREBZF	1.1e-08	0.713527	0.201	0.091	0.000651525
2	REEP5	1.21e-08	0.763867	0.213	0.1	0.000721038
2	LST1	1.24e-08	0.503951	0.283	0.143	0.000735505
2	PANK2	1.35e-08	0.477871	0.385	0.215	0.000802635
2	ATP8B4	1.37e-08	0.340942	0.939	0.72	0.000815397
2	ABCC4	1.5e-08	0.342134	0.914	0.676	0.000893391
2	ZNF782	1.66e-08	0.520032	0.221	0.104	0.00098632
2	GARNL3	1.74e-08	0.271443	0.418	0.231	0.00103491
2	ANKUB1	1.8e-08	0.517014	0.311	0.164	0.00107287
2	ARPC5	1.82e-08	0.544644	0.25	0.123	0.00108267
2	KRAS	1.86e-08	0.625657	0.217	0.102	0.00110366
2	MPPE1	1.88e-08	0.487772	0.238	0.114	0.00111792
2	RTN4	1.88e-08	0.333955	0.762	0.499	0.00112083
2	SETBP1	1.99e-08	0.48401	0.475	0.291	0.00118118
2	SETD3	2.02e-08	0.382725	0.389	0.217	0.00120187
2	MAP3K5	2.26e-08	0.296497	0.861	0.596	0.00134212
2	APMAP	2.31e-08	0.378877	0.418	0.237	0.00137421
2	SLC1A2	2.41e-08	0.487678	0.25	0.122	0.00143459
2	SRSF7	2.42e-08	0.456852	0.344	0.187	0.0014387
2	RNF111	2.5e-08	0.247597	0.578	0.341	0.00148388
2	CDK6	2.51e-08	0.340018	0.561	0.357	0.0014944
2	CARD11	2.58e-08	0.296665	0.492	0.292	0.00153138
2	KIAA0232	2.89e-08	0.256479	0.451	0.255	0.00171663
2	PHC2	3.06e-08	0.293162	0.561	0.338	0.00182163
2	NOS1AP	3.21e-08	0.535574	0.225	0.107	0.00190871
2	GAB3	3.32e-08	0.370912	0.496	0.298	0.00197633
2	SMURF1	3.55e-08	0.313566	0.566	0.342	0.00210958
2	KLHL2	3.57e-08	0.619601	0.299	0.161	0.00212217
2	IFI16	4.01e-08	0.285312	0.705	0.458	0.0023816
2	MIR646HG	4.12e-08	0.352517	0.602	0.389	0.00244986
2	AIG1	4.22e-08	0.331648	0.5	0.301	0.00251103
2	ATP2C1	4.25e-08	0.24642	0.77	0.514	0.00252938
2	TRAPPC8	4.92e-08	0.342416	0.418	0.239	0.00292533
2	UBE2F	5.07e-08	0.392868	0.361	0.199	0.00301254
2	ETNK1	5.89e-08	0.432271	0.512	0.312	0.00350518
2	SPCS2	5.95e-08	0.762836	0.201	0.095	0.0035369
2	PLAG1	6.33e-08	0.639003	0.299	0.164	0.00376236
2	RB1	6.41e-08	0.282648	0.783	0.523	0.00381401
2	ZNF280D	6.56e-08	0.281012	0.484	0.284	0.00390166
2	CTTNBP2	6.67e-08	0.253085	0.676	0.438	0.00396447
2	SP100	6.84e-08	0.319263	0.824	0.557	0.0040682
2	ROCK2	6.86e-08	0.340385	0.443	0.258	0.00407759
2	PTTG1IP	7.29e-08	0.392622	0.311	0.167	0.00433308
2	TFEC	7.4e-08	0.472928	0.463	0.288	0.00439974
2	CRLF3	7.49e-08	0.290731	0.451	0.261	0.00445258
2	ZDHHC3	7.6e-08	0.556801	0.209	0.1	0.00451907
2	HLA-DMB	7.83e-08	0.45793	0.287	0.152	0.00465655
2	TRIM22	8.6e-08	0.342317	0.48	0.286	0.00511184
2	RNF138	8.62e-08	0.606286	0.246	0.127	0.00512646
2	THUMPD3-AS1	8.94e-08	0.500838	0.295	0.158	0.0053154
2	HSP90B1	8.97e-08	0.306163	0.299	0.157	0.00533555
2	MIR222HG	9.17e-08	0.366022	0.295	0.156	0.00545147
2	IKZF1	9.25e-08	0.2759	0.799	0.558	0.00550013
2	RNF19A	9.3e-08	0.261774	0.32	0.171	0.00553074
2	EZR	9.57e-08	0.384207	0.213	0.102	0.00569261
2	RFX3	1.01e-07	0.31376	0.594	0.373	0.0060227
2	CHD7	1.02e-07	0.322485	0.725	0.482	0.00604722
2	MARCHF1	1.04e-07	0.287975	0.742	0.499	0.0062077
2	TBRG1	1.07e-07	0.469568	0.258	0.133	0.00634605
2	CEBPZ	1.09e-07	0.527666	0.209	0.101	0.00650632
2	ATF7IP	1.12e-07	0.254902	0.623	0.385	0.00665283
2	ATP6V0E1	1.12e-07	0.376721	0.32	0.175	0.00665584
2	KLHL18	1.15e-07	0.295928	0.316	0.168	0.00681906
2	FER	1.24e-07	0.281106	0.77	0.524	0.00737856
2	ENTPD1	1.29e-07	0.259254	0.824	0.557	0.00768004
2	ZNF706	1.31e-07	0.554902	0.238	0.121	0.00776584
2	SRGAP1	1.34e-07	0.215149	0.742	0.476	0.00795243
2	LAIR1	1.34e-07	0.357683	0.262	0.135	0.00798773
2	RBMX	1.36e-07	0.213496	0.422	0.241	0.00806248
2	NFKBIZ	1.41e-07	0.227481	0.258	0.131	0.00839184
2	CD53	1.42e-07	0.322362	0.66	0.431	0.00845874
2	WDFY3	1.48e-07	0.318005	0.779	0.533	0.00879453
2	PCED1B	1.57e-07	0.215433	0.43	0.247	0.00931181
2	CD302	1.61e-07	0.428377	0.328	0.183	0.00955693
2	LYPLA1	1.69e-07	0.402228	0.279	0.147	0.0100505
2	VPS29	1.72e-07	0.483059	0.266	0.139	0.0102496
2	PELI2	1.78e-07	0.418741	0.451	0.275	0.0105952
2	PDE9A	1.81e-07	0.425578	0.295	0.16	0.0107419
2	MOB1A	1.81e-07	0.415906	0.299	0.163	0.0107716
2	PRAG1	1.87e-07	0.384887	0.221	0.108	0.0111149
2	URI1	1.97e-07	0.475895	0.352	0.203	0.0117052
2	PCMTD1	2e-07	0.364766	0.463	0.281	0.01188
2	DTNBP1	2.08e-07	0.472695	0.336	0.192	0.0123402
2	PTAR1	2.08e-07	0.466549	0.275	0.146	0.0123873
2	IFNAR1	2.11e-07	0.413134	0.266	0.14	0.0125576
2	ASXL2	2.31e-07	0.322515	0.439	0.262	0.0137419
2	DCP2	2.35e-07	0.390899	0.398	0.234	0.0139849
2	OCIAD1	2.42e-07	0.439969	0.287	0.155	0.0143823
2	MS4A6A	2.44e-07	-1.95608	0.082	0.213	0.0145324
2	CHN2	2.46e-07	-1.03278	0.287	0.427	0.0145997
2	MICU3	2.49e-07	0.389086	0.406	0.243	0.0147782
2	DNAJC10	2.62e-07	0.447716	0.316	0.176	0.0155602
2	CNPY3	2.64e-07	0.480653	0.279	0.15	0.0157242
2	PCBP1-AS1	2.95e-07	0.35488	0.336	0.188	0.0175172
2	VGLL4	3.35e-07	0.289212	0.324	0.179	0.0199111
2	DISC1	3.35e-07	0.312029	0.934	0.764	0.0199387
2	TNFRSF1A	3.57e-07	0.434466	0.266	0.142	0.0212419
2	IREB2	3.78e-07	0.370937	0.332	0.187	0.0224692
2	SEC62	3.87e-07	0.291127	0.303	0.166	0.0230122
2	PRPF38B	3.88e-07	0.421133	0.422	0.259	0.0230469
2	GPCPD1	3.9e-07	0.254964	0.615	0.397	0.0231651
2	NUDCD3	3.94e-07	0.359581	0.328	0.185	0.0234205
2	ADAMTSL2	3.94e-07	0.385227	0.275	0.146	0.0234253
2	CDH23	3.97e-07	0.422003	0.275	0.148	0.0235817
2	TMEM243	4.15e-07	0.498857	0.205	0.101	0.0246734
2	ITGB2	4.31e-07	0.442777	0.283	0.154	0.0256071
2	DRAM2	4.33e-07	0.508973	0.299	0.168	0.0257436
2	VRK2	4.43e-07	0.346067	0.357	0.206	0.0263436
2	NSRP1	4.51e-07	0.318598	0.377	0.218	0.0267944
2	HACE1	4.66e-07	0.362808	0.258	0.136	0.0277236
2	DENND2B	4.77e-07	0.486484	0.275	0.15	0.0283855
2	MAP4K4	4.84e-07	0.248252	0.947	0.696	0.0288024
2	ELK4	4.97e-07	0.524922	0.217	0.11	0.0295363
2	DNAJC15	5.08e-07	0.422393	0.217	0.109	0.0302019
2	ATP2A2	5.27e-07	0.22768	0.369	0.211	0.0313351
2	FRG1HP	5.7e-07	0.333163	0.41	0.244	0.0338785
2	SALL1	5.8e-07	0.41771	0.221	0.112	0.0344776
2	PSIP1	5.91e-07	0.29741	0.242	0.124	0.0351175
2	UBE2E3	6.06e-07	0.389585	0.344	0.197	0.0360428
2	GLCE	6.18e-07	0.393599	0.328	0.186	0.0367391
2	IRAK3	6.4e-07	0.219156	0.643	0.418	0.0380848
2	CARD8	6.9e-07	0.225319	0.488	0.296	0.0410447
2	JPX	7.53e-07	0.380577	0.508	0.324	0.0447916
2	RCSD1	7.6e-07	0.203576	0.623	0.395	0.0451919
2	ANKRD10	7.69e-07	0.293127	0.443	0.269	0.0457258
2	OSBPL11	7.89e-07	0.256455	0.439	0.265	0.0469022
2	KLF3	7.89e-07	0.439912	0.332	0.193	0.0469137
2	GLIPR1	7.9e-07	0.471122	0.238	0.125	0.0469927
2	PTPRO	8e-07	0.558423	0.23	0.12	0.0475973
2	HMGN1	8.18e-07	0.269587	0.311	0.172	0.0486581
2	EML4	8.26e-07	0.241562	0.783	0.545	0.0491418
2	SLC7A6	8.36e-07	0.358597	0.324	0.185	0.0497296
2	KCTD12	8.4e-07	0.377851	0.311	0.176	0.04992
3	H2BC7	2.95e-157	3.97187	0.436	0.028	1.75e-152
3	H2BC4	5.73e-83	3.44835	0.308	0.025	3.41e-78
3	H2AC18	1.04e-79	2.90434	0.812	0.187	6.2e-75
3	H2AC6	9.93e-72	2.85701	0.855	0.225	5.9e-67
3	H2BC11	1.45e-61	3.98026	0.214	0.017	8.62e-57
3	IGKC	2.07e-55	-1.73596	0.265	0.027	1.23e-50
3	H2BC5	3.47e-51	2.80348	0.325	0.043	2.06e-46
3	H2BC8	2.57e-46	2.93003	0.231	0.025	1.53e-41
3	LAMA2	1.02e-36	2.84757	0.205	0.024	6.06e-32
3	H2BC18	4.53e-32	1.79814	0.504	0.127	2.69e-27
3	CCDC26	3.73e-29	1.87275	0.59	0.193	2.22e-24
3	C12orf42	2.91e-24	1.7944	0.274	0.055	1.73e-19
3	KCNIP1	2.06e-23	1.09584	0.803	0.34	1.23e-18
3	MS4A6A	1.56e-20	1.18303	0.59	0.212	9.27e-16
3	HSPA1A	3.94e-20	1.06889	0.59	0.212	2.34e-15
3	TLR10	9.94e-20	1.44147	0.376	0.107	5.91e-15
3	DLEU7	1.89e-19	1.16903	0.735	0.333	1.12e-14
3	RNF150	1.89e-19	1.11219	0.632	0.249	1.12e-14
3	GPR183	1.19e-17	1.52692	0.41	0.135	7.08e-13
3	CACNA1D	3.81e-17	1.22317	0.684	0.323	2.26e-12
3	LPAR6	4.36e-17	0.972549	0.915	0.595	2.59e-12
3	SRGAP3	8.52e-16	0.971539	0.65	0.277	5.07e-11
3	ARHGAP24	9.2e-16	0.605895	1	0.887	5.47e-11
3	ZFP36L1	2.1e-15	0.972652	0.821	0.483	1.25e-10
3	OR52K3P	3.43e-15	1.11006	0.385	0.127	2.04e-10
3	TREM2	9.94e-15	1.35032	0.282	0.081	5.91e-10
3	HLA-DRB1	3.58e-14	0.750105	0.641	0.284	2.13e-09
3	FTL	6.08e-14	0.373457	0.761	0.35	3.61e-09
3	SHOC1	6.58e-14	0.974586	0.376	0.129	3.91e-09
3	EVI2B	7.53e-14	1.33494	0.205	0.05	4.48e-09
3	KCTD12	4.06e-13	1.08465	0.444	0.176	2.41e-08
3	KCNMB1	4.28e-13	1.4652	0.274	0.084	2.54e-08
3	SORL1	5.59e-13	0.572979	1	0.832	3.33e-08
3	WIPF3	7.72e-13	0.965938	0.299	0.094	4.59e-08
3	IL6ST	1.01e-12	0.662334	0.906	0.587	5.99e-08
3	FGL1	1.65e-12	1.02384	0.274	0.083	9.8e-08
3	TNFSF13B	2.02e-12	1.21324	0.325	0.113	1.2e-07
3	EEF1A1	2.02e-12	0.643205	0.632	0.292	1.2e-07
3	CHCHD7	2.14e-12	1.21246	0.265	0.081	1.27e-07
3	HEATR5B	2.34e-12	0.738109	0.65	0.307	1.39e-07
3	TENM4	2.8e-12	0.877292	0.709	0.368	1.66e-07
3	NAPSB	3.39e-12	1.26638	0.222	0.062	2.02e-07
3	PTPRM	9.42e-12	1.18721	0.487	0.222	5.6e-07
3	GRID2	1.2e-11	0.959732	0.709	0.454	7.16e-07
3	CD74	1.25e-11	0.577108	0.88	0.578	7.42e-07
3	BMP2K	1.32e-11	0.660201	0.957	0.73	7.83e-07
3	ASAH1	1.32e-11	0.7522	0.556	0.244	7.86e-07
3	OXR1	3.32e-11	0.696067	0.863	0.619	1.98e-06
3	RO60	3.48e-11	1.02391	0.248	0.077	2.07e-06
3	CX3CR1	3.57e-11	0.639347	0.795	0.408	2.12e-06
3	PAPSS1	3.65e-11	1.3012	0.231	0.071	2.17e-06
3	HLA-DPA1	4.57e-11	0.685012	0.453	0.188	2.72e-06
3	FAM198B-AS1	5.24e-11	1.28548	0.308	0.112	3.12e-06
3	PAQR3	5.81e-11	1.08962	0.274	0.092	3.45e-06
3	PTPRG	1.07e-10	0.674349	0.282	0.096	6.39e-06
3	HLA-DRA	1.39e-10	0.608745	0.581	0.273	8.27e-06
3	TSNAX	1.49e-10	1.15195	0.342	0.133	8.85e-06
3	CPEB2	2.6e-10	0.845886	0.308	0.112	1.55e-05
3	TRERF1	2.69e-10	0.813634	0.385	0.155	1.6e-05
3	DTWD2	3.81e-10	1.0746	0.256	0.087	2.26e-05
3	DECR1	4.43e-10	0.885652	0.342	0.132	2.63e-05
3	A2M	4.77e-10	0.529892	0.863	0.535	2.84e-05
3	CTSC	5.45e-10	0.826734	0.504	0.238	3.24e-05
3	ELMO1-AS1	5.53e-10	1.08854	0.265	0.092	3.29e-05
3	FKBP5	8.28e-10	-2.2921	0.402	0.551	4.93e-05
3	ANKUB1	9.13e-10	0.797984	0.393	0.164	5.43e-05
3	AF127936.1	9.27e-10	1.00807	0.419	0.19	5.51e-05
3	ZFP36L2	9.54e-10	0.687587	0.752	0.432	5.67e-05
3	CLEC2D	1.22e-09	0.577513	0.504	0.23	7.23e-05
3	FAR1	1.49e-09	0.589603	0.479	0.214	8.85e-05
3	ROR2	3.61e-09	0.746332	0.214	0.069	0.000214611
3	NAALADL2	4.66e-09	0.675817	0.598	0.311	0.000276964
3	HLA-DMA	5.04e-09	1.03451	0.299	0.118	0.000299678
3	PDE4D	5.44e-09	0.738914	0.496	0.243	0.000323694
3	RTTN	5.46e-09	0.737055	0.726	0.442	0.000324562
3	CPVL	6.4e-09	0.740006	0.556	0.283	0.000380823
3	NPC2	8.14e-09	0.868626	0.231	0.08	0.000483728
3	ZNF330	9.54e-09	1.1678	0.231	0.082	0.000567306
3	MIR646HG	9.92e-09	0.711258	0.658	0.389	0.000590139
3	LEPR	1.01e-08	1.00921	0.231	0.081	0.000600927
3	DSCAM	1.01e-08	0.537261	0.889	0.594	0.000601002
3	PGM5	1.05e-08	0.503724	0.547	0.262	0.000626943
3	DIAPH2-AS1	1.06e-08	0.91181	0.291	0.113	0.000628371
3	MRPS31	1.07e-08	0.830898	0.291	0.112	0.000635038
3	DPH6-DT	1.14e-08	1.02035	0.214	0.072	0.000678667
3	KDM7A	1.37e-08	0.695312	0.47	0.229	0.000817302
3	FP236383.4	1.39e-08	0.618891	0.906	0.651	0.000829467
3	TPK1	1.42e-08	0.635148	0.607	0.326	0.0008463
3	ENTPD1-AS1	1.62e-08	0.626421	0.65	0.362	0.000962571
3	MGAT4A	1.67e-08	0.589518	0.88	0.64	0.000991922
3	FGL2	1.92e-08	1.03603	0.231	0.083	0.00113908
3	XIST	1.97e-08	0.56866	0.752	0.457	0.00117326
3	DDX5	2.12e-08	0.574441	0.897	0.633	0.00126225
3	KIF26B	2.36e-08	0.693342	0.444	0.211	0.00140208
3	ADAM28	2.41e-08	0.471849	0.966	0.771	0.00143303
3	TRIM5	2.56e-08	1.13188	0.205	0.07	0.00152121
3	LMBRD1	2.56e-08	0.921534	0.427	0.21	0.00152145
3	B2M	2.59e-08	0.298454	0.632	0.334	0.00154181
3	HACD4	2.66e-08	0.921544	0.248	0.092	0.00158346
3	C1QC	2.77e-08	0.421185	0.453	0.209	0.00164459
3	ARL5A	3.07e-08	0.712439	0.504	0.258	0.00182704
3	ST3GAL6	3.24e-08	0.619478	0.556	0.287	0.00192685
3	CIITA	3.81e-08	0.554778	0.573	0.302	0.00226343
3	ERP44	4.33e-08	0.538561	0.496	0.24	0.00257758
3	LRRC8B	4.59e-08	1.05844	0.231	0.086	0.00272699
3	RNASEH2B-AS1	6.07e-08	0.826711	0.274	0.108	0.00360711
3	GPR34	6.39e-08	0.713012	0.513	0.264	0.00379768
3	OSBPL1A	6.44e-08	0.66013	0.59	0.325	0.00382696
3	ENO4	7.26e-08	0.966722	0.214	0.076	0.00431956
3	NINJ1	7.71e-08	0.822359	0.248	0.095	0.00458407
3	NOS1AP	7.76e-08	1.14511	0.265	0.108	0.00461667
3	WDR11	8.18e-08	0.578165	0.376	0.168	0.0048648
3	MYO6	8.66e-08	0.704732	0.299	0.124	0.00514734
3	GLCE	1e-07	0.501349	0.41	0.186	0.00594952
3	C8orf44	1.03e-07	0.696613	0.274	0.109	0.00613262
3	LPXN	1.03e-07	0.756171	0.402	0.193	0.00615209
3	RASAL2	1.06e-07	0.568845	0.838	0.552	0.00631434
3	APOC2	1.18e-07	0.411327	0.479	0.232	0.00701218
3	SLC2A9	1.22e-07	0.617062	0.35	0.155	0.00723618
3	HSPA1B	1.23e-07	0.805393	0.325	0.143	0.00729731
3	IGSF6	1.37e-07	0.747239	0.282	0.115	0.00812629
3	COX10-AS1	1.39e-07	0.806949	0.419	0.209	0.00826032
3	MEF2C-AS2	1.4e-07	0.837188	0.282	0.116	0.0083377
3	PARP8	1.48e-07	0.347062	0.65	0.359	0.00878136
3	WDFY4	1.61e-07	0.508945	0.786	0.495	0.00959841
3	GLIPR1	1.69e-07	0.652113	0.299	0.125	0.0100326
3	BLNK	1.75e-07	0.423599	0.846	0.502	0.010388
3	BCO2	1.77e-07	0.739397	0.316	0.138	0.0105422
3	TFDP2	1.9e-07	0.733529	0.299	0.126	0.0112816
3	SLC39A10	1.91e-07	0.7414	0.496	0.257	0.0113443
3	ARHGAP20	2.15e-07	0.9812	0.274	0.115	0.0127896
3	ZMAT3	2.19e-07	0.693138	0.402	0.195	0.0130353
3	APMAP	2.46e-07	0.70423	0.462	0.238	0.0146121
3	AUTS2	2.46e-07	0.403621	0.889	0.63	0.0146445
3	S100A11	2.58e-07	0.705995	0.231	0.088	0.0153235
3	SCIN	2.62e-07	0.622239	0.538	0.306	0.0155504
3	MARCKS	2.99e-07	0.605874	0.402	0.194	0.0177745
3	NCK1-DT	3.06e-07	0.723143	0.35	0.162	0.0181716
3	PCED1B	3.17e-07	0.512851	0.487	0.247	0.0188405
3	MBNL1	3.28e-07	0.376976	0.974	0.757	0.0194742
3	C9orf72	3.38e-07	0.644204	0.393	0.187	0.0200749
3	TRAPPC8	3.4e-07	0.633277	0.462	0.239	0.0202352
3	SNX13	3.41e-07	0.446322	0.701	0.4	0.0202531
3	PIP5K1B	3.66e-07	0.316844	0.462	0.221	0.0217824
3	CALM2	3.73e-07	0.726561	0.41	0.199	0.022163
3	NAIP	3.8e-07	0.465468	0.487	0.244	0.0225815
3	ANOS1	3.81e-07	0.847469	0.453	0.243	0.022683
3	DLEU1	3.83e-07	0.375421	0.991	0.831	0.0227842
3	CLASP2	3.88e-07	0.547299	0.624	0.35	0.0230992
3	RNASET2	4.05e-07	0.39732	0.829	0.504	0.0240533
3	PUDP	4.07e-07	0.63818	0.265	0.109	0.0242224
3	ATG4C	4.17e-07	0.528459	0.453	0.226	0.0248209
3	MACORIS	4.25e-07	0.986661	0.214	0.082	0.0252802
3	CNTLN	5.11e-07	0.652026	0.462	0.238	0.0303919
3	LIPE-AS1	5.24e-07	0.820547	0.231	0.09	0.0311708
3	LRRK2	5.29e-07	0.542236	0.47	0.24	0.031462
3	QKI	5.4e-07	0.33249	0.991	0.867	0.0321311
3	FAM135A	5.58e-07	0.45194	0.701	0.398	0.0332055
3	ITM2B	5.62e-07	0.592118	0.803	0.534	0.0334086
3	XYLT1	6.64e-07	0.465583	0.385	0.183	0.0394829
3	PSAP	6.81e-07	0.409719	0.641	0.357	0.0404928
3	DCAF6	7.06e-07	0.491717	0.556	0.301	0.0419908
3	HLA-DRB5	7.89e-07	0.640315	0.282	0.121	0.0469133
3	OAS1	8.11e-07	0.953581	0.205	0.078	0.0482267
3	GNS	8.36e-07	0.875561	0.214	0.084	0.0497228
4	CCDC26	2.89e-231	2.59425	0.874	0.192	1.72e-226
4	H2AC18	2.65e-164	2.57222	0.754	0.186	1.58e-159
4	LAMA2	3.72e-162	3.44341	0.259	0.024	2.21e-157
4	NAPSB	2.26e-158	2.57336	0.429	0.062	1.35e-153
4	H2BC18	2.02e-156	2.31745	0.631	0.126	1.2e-151
4	CHCHD7	1.36e-155	2.55688	0.489	0.08	8.08e-151
4	TMEM163	1.84e-155	2.51604	0.669	0.148	1.1e-150
4	HAMP	1.65e-153	2.4215	0.47	0.075	9.79e-149
4	MIR4300HG	2.22e-145	3.24698	0.249	0.024	1.32e-140
4	CLEC19A	2.47e-110	2.59599	0.265	0.034	1.47e-105
4	H2AC6	7.31e-108	2.13402	0.716	0.224	4.35e-103
4	SHOC1	2.45e-103	2.05838	0.533	0.128	1.46e-98
4	TGFBR1	1.72e-95	1.60776	0.927	0.449	1.02e-90
4	ERC2	6.22e-92	1.96061	0.454	0.102	3.7e-87
4	MS4A6A	6.7e-92	1.59826	0.694	0.211	3.98e-87
4	FCGR1A	4.34e-90	2.15724	0.309	0.052	2.58e-85
4	C1QB	2.3e-78	1.77296	0.647	0.212	1.37e-73
4	SPP1	2.22e-73	1.54729	0.899	0.503	1.32e-68
4	HSPA1A	5.31e-73	1.10646	0.662	0.212	3.16e-68
4	SCIN	6.84e-71	1.46352	0.754	0.305	4.07e-66
4	C1QC	1.32e-68	1.71416	0.596	0.208	7.85e-64
4	NIBAN1	4.38e-67	1.48481	0.593	0.194	2.6e-62
4	LPAR6	9.77e-62	1.08308	0.965	0.595	5.81e-57
4	TBC1D8	4.11e-61	1.48571	0.438	0.122	2.44e-56
4	SLC2A3	2.16e-60	1.29726	0.473	0.141	1.29e-55
4	FCGR1B	8.75e-60	1.50898	0.429	0.12	5.2e-55
4	LAP3	6.05e-59	1.5325	0.495	0.156	3.6e-54
4	BMP2K	1.24e-58	1.08342	0.972	0.73	7.39e-54
4	RNF150	2.13e-57	1.30882	0.65	0.248	1.27e-52
4	KCNIP1	2.39e-57	1.01261	0.801	0.339	1.42e-52
4	KCNMB1	5.34e-57	1.73692	0.338	0.084	3.17e-52
4	ANOS1	8.32e-57	1.2517	0.64	0.242	4.95e-52
4	PTPRG	1.14e-56	1.33275	0.366	0.096	6.75e-52
4	HLA-DRA	4.52e-56	1.2897	0.688	0.273	2.69e-51
4	TRERF1	1.03e-54	1.39458	0.483	0.154	6.1e-50
4	RASSF4	4.04e-54	1.25114	0.678	0.276	2.4e-49
4	SH3RF3	1.65e-50	0.938686	0.946	0.647	9.8e-46
4	FCGR1CP	3.07e-50	1.8482	0.221	0.045	1.83e-45
4	MGAT4A	3.76e-50	0.98328	0.956	0.639	2.24e-45
4	FAM198B-AS1	2.72e-49	1.40395	0.385	0.112	1.62e-44
4	HLA-DRB1	4.47e-49	1.17623	0.672	0.284	2.66e-44
4	OR52K3P	4.86e-49	1.39713	0.413	0.127	2.89e-44
4	S100A11	5.04e-49	1.71722	0.325	0.088	3e-44
4	H2BP2	3.59e-48	1.72647	0.265	0.062	2.14e-43
4	EEF1A1	1.01e-47	1.06127	0.678	0.292	5.99e-43
4	NEAT1	9.66e-47	0.617555	0.997	0.893	5.74e-42
4	PAQR3	1.01e-46	1.72563	0.328	0.091	6e-42
4	CU638689.4	1.07e-46	1.70152	0.237	0.052	6.35e-42
4	CD14	1.69e-46	1.63291	0.366	0.108	1e-41
4	ZFP36L1	3.49e-46	1.09706	0.858	0.482	2.08e-41
4	ANKRD22	3.74e-46	1.81253	0.211	0.044	2.22e-41
4	B2M	6.99e-46	1.07437	0.716	0.334	4.16e-41
4	SRGAP3	2.75e-45	1.1189	0.65	0.276	1.63e-40
4	SPATA6	3.7e-45	1.19287	0.612	0.25	2.2e-40
4	HLA-DPA1	1.62e-44	1.37656	0.502	0.187	9.62e-40
4	PTPN2	5.3e-44	1.06099	0.659	0.282	3.15e-39
4	H2BC5	6.91e-44	2.00343	0.202	0.042	4.11e-39
4	FLVCR2	8.49e-44	1.59133	0.221	0.049	5.05e-39
4	GRID2	1e-43	0.76269	0.855	0.453	5.97e-39
4	C1QA	3e-43	1.37056	0.391	0.126	1.78e-38
4	JAK3	6.74e-43	1.28613	0.328	0.094	4.01e-38
4	NACA	1.17e-42	1.24274	0.369	0.114	6.94e-38
4	XIST	2.71e-42	0.887284	0.852	0.456	1.61e-37
4	CD74	4.14e-42	1.01007	0.902	0.577	2.46e-37
4	DENND3	8.44e-42	0.851053	0.893	0.499	5.02e-37
4	AP003086.1	1.19e-41	1.26763	0.631	0.287	7.08e-37
4	TMEM176B	1.45e-41	1.48377	0.29	0.079	8.64e-37
4	CPEB4	2.03e-41	1.06657	0.606	0.254	1.21e-36
4	IKZF2	3.09e-40	1.35576	0.331	0.1	1.84e-35
4	ITGAV	1.6e-39	1.05896	0.656	0.298	9.49e-35
4	FGL1	9.67e-39	1.52363	0.29	0.083	5.75e-34
4	MARCHF1	1.14e-38	0.820932	0.877	0.498	6.79e-34
4	APOC2	1.19e-38	1.07773	0.555	0.231	7.07e-34
4	NAIP	6e-38	1.11839	0.565	0.243	3.57e-33
4	FTL	1.34e-37	1.01143	0.7	0.349	7.99e-33
4	ABHD15-AS1	1.39e-36	1.05234	0.521	0.212	8.24e-32
4	HPSE	1.86e-36	1.78633	0.211	0.052	1.11e-31
4	TBC1D14	4.29e-36	0.840532	0.669	0.309	2.55e-31
4	ROR2	8.15e-36	1.2404	0.252	0.068	4.85e-31
4	FTH1	3.07e-35	1.05041	0.71	0.355	1.83e-30
4	HLA-DRB6	5.44e-35	1.65435	0.221	0.057	3.24e-30
4	CACNA1D	3.78e-33	0.9082	0.669	0.323	2.25e-28
4	CHSY3	1.46e-32	0.925265	0.625	0.299	8.7e-28
4	CTSC	1.95e-32	1.11948	0.533	0.238	1.16e-27
4	WIPF3	5.53e-32	1.2499	0.293	0.094	3.29e-27
4	LMO2	6.06e-32	1.11556	0.338	0.115	3.6e-27
4	AP000331.1	9.3e-32	1.29749	0.256	0.075	5.53e-27
4	DCAF6	2.69e-31	0.910853	0.621	0.3	1.6e-26
4	ARHGAP26	2.87e-31	0.54987	0.991	0.796	1.71e-26
4	ANKUB1	5.96e-31	1.03447	0.42	0.164	3.54e-26
4	NAV3	6.66e-31	0.601283	0.994	0.77	3.96e-26
4	SNHG25	7.17e-31	1.28447	0.23	0.065	4.26e-26
4	GAS6	8.79e-31	1.07967	0.388	0.147	5.23e-26
4	ARHGAP20	1.06e-30	1.22913	0.328	0.114	6.32e-26
4	SLC7A5	1.6e-30	1.27801	0.287	0.094	9.49e-26
4	NCK2	4.52e-30	0.684104	0.852	0.509	2.69e-25
4	HLA-DMA	7.31e-30	1.07194	0.334	0.118	4.35e-25
4	TLR2	8.56e-30	0.685965	0.738	0.384	5.09e-25
4	GCA	4.7e-29	1.16382	0.312	0.109	2.8e-24
4	HLA-DRB5	6.9e-29	1.11092	0.334	0.121	4.1e-24
4	HSPA1B	1.29e-28	0.826954	0.379	0.143	7.68e-24
4	DLEU7	2.23e-28	0.770461	0.662	0.332	1.33e-23
4	RAB11A	3.05e-27	0.954074	0.524	0.242	1.81e-22
4	FKBP15	3.33e-27	0.863498	0.489	0.216	1.98e-22
4	LY96	9.66e-27	0.974597	0.319	0.116	5.74e-22
4	DTNBP1	9.7e-27	0.863987	0.448	0.192	5.77e-22
4	OPRM1	1.15e-26	0.87237	0.53	0.245	6.86e-22
4	SPATA13	1.76e-26	0.706063	0.685	0.359	1.04e-21
4	SLC11A2	2.21e-26	0.864516	0.479	0.216	1.32e-21
4	GNG10	5.47e-26	1.35234	0.211	0.064	3.25e-21
4	ZMAT3	1.51e-25	0.825538	0.448	0.195	8.95e-21
4	DDX5	1.9e-25	0.591946	0.918	0.633	1.13e-20
4	NUAK1	1.93e-25	0.775447	0.486	0.218	1.15e-20
4	AMOT	1.98e-25	1.39996	0.208	0.063	1.18e-20
4	C3	2.47e-25	0.576526	0.924	0.614	1.47e-20
4	PFKFB3	2.86e-25	0.686313	0.662	0.358	1.7e-20
4	UGCG	3.07e-25	0.757192	0.457	0.202	1.83e-20
4	PADI2	6.79e-25	0.400696	0.593	0.29	4.04e-20
4	TLR10	6.8e-25	1.03646	0.293	0.107	4.04e-20
4	ITGA9	7.85e-25	0.711873	0.536	0.247	4.67e-20
4	TENM4	8.08e-25	0.707985	0.685	0.368	4.81e-20
4	RASSF8	9.35e-25	0.737307	0.726	0.421	5.56e-20
4	KCNQ1OT1	1.1e-24	0.94093	0.416	0.182	6.56e-20
4	FP236383.4	1.83e-24	0.427188	0.915	0.651	1.09e-19
4	PARP9	3.48e-24	0.820202	0.36	0.143	2.07e-19
4	FCER1G	5.12e-24	1.13201	0.24	0.08	3.04e-19
4	CUL1	9.7e-24	0.808911	0.549	0.272	5.77e-19
4	EEF1B2	1.06e-23	1.19821	0.215	0.068	6.32e-19
4	ATP5MC2	1.93e-23	0.954949	0.278	0.1	1.15e-18
4	ZFP36	2.26e-23	0.82594	0.416	0.183	1.35e-18
4	GPR183	2.46e-23	1.7372	0.322	0.134	1.47e-18
4	KLHL2	3.02e-23	0.859872	0.382	0.161	1.79e-18
4	UBE2J1	3.66e-23	0.965376	0.268	0.095	2.18e-18
4	ANKS1A	5.12e-23	0.598944	0.839	0.514	3.04e-18
4	DPYD	6.33e-23	0.387723	0.644	0.314	3.76e-18
4	PLA2G7	7.77e-23	1.43147	0.205	0.066	4.62e-18
4	INSYN2B	9.81e-23	1.04889	0.246	0.085	5.83e-18
4	FKBP5	1.02e-22	-2.29989	0.426	0.551	6.08e-18
4	XRN2	1.04e-22	0.773864	0.498	0.239	6.16e-18
4	FAM168A	1.15e-22	0.707758	0.634	0.351	6.83e-18
4	BCL6	1.26e-22	0.800491	0.35	0.143	7.52e-18
4	STK3	1.36e-22	0.648637	0.703	0.391	8.08e-18
4	FUT8	1.77e-22	0.68146	0.442	0.198	1.06e-17
4	DNM3	1.98e-22	0.885607	0.366	0.155	1.18e-17
4	MUS81	2.29e-22	0.831867	0.278	0.101	1.36e-17
4	CPVL	3.37e-22	0.686693	0.562	0.283	2e-17
4	CIITA	4.01e-22	0.667273	0.59	0.302	2.38e-17
4	SMAP2	6.05e-22	-1.22526	0.603	0.69	3.6e-17
4	HDAC4	6.32e-22	0.659342	0.571	0.286	3.76e-17
4	KCNMB2-AS1	7.2e-22	0.955081	0.353	0.152	4.28e-17
4	GAREM1	8.18e-22	0.613597	0.644	0.347	4.86e-17
4	NPL	9.58e-22	0.698255	0.688	0.393	5.7e-17
4	NPC2	1.87e-21	1.24202	0.227	0.079	1.11e-16
4	QKI	1.95e-21	0.458861	0.987	0.867	1.16e-16
4	CTSL	2.24e-21	1.17901	0.202	0.066	1.33e-16
4	BTG2	2.34e-21	1.01436	0.476	0.241	1.39e-16
4	SLC11A1	2.42e-21	0.27369	0.568	0.271	1.44e-16
4	SERF2	2.47e-21	0.934504	0.334	0.139	1.47e-16
4	MAN1C1	2.48e-21	0.882267	0.385	0.171	1.48e-16
4	SMAD3	2.92e-21	0.665198	0.533	0.268	1.73e-16
4	CDKN1A	3.5e-21	1.26701	0.24	0.088	2.08e-16
4	CD63	3.63e-21	1.26332	0.224	0.078	2.16e-16
4	MIR646HG	3.99e-21	0.547627	0.71	0.388	2.37e-16
4	AGO4	4.07e-21	0.664108	0.527	0.258	2.42e-16
4	FCGBP	4.3e-21	1.03218	0.303	0.124	2.55e-16
4	CHST11	4.94e-21	0.437432	0.978	0.846	2.94e-16
4	GAPDH	5.3e-21	0.79822	0.331	0.137	3.15e-16
4	FAU	5.62e-21	0.682774	0.306	0.12	3.34e-16
4	ABI1	6.41e-21	0.708662	0.694	0.41	3.81e-16
4	ASAH1	1.02e-20	0.708202	0.492	0.244	6.08e-16
4	IGSF6	1.07e-20	1.00919	0.29	0.115	6.34e-16
4	PROS1	1.11e-20	1.16852	0.218	0.075	6.6e-16
4	RNF217	1.19e-20	0.964438	0.331	0.139	7.08e-16
4	SRGN	1.54e-20	0.744476	0.662	0.388	9.14e-16
4	IFI16	2.08e-20	0.577941	0.773	0.458	1.24e-15
4	OXR1	2.11e-20	0.547147	0.88	0.618	1.25e-15
4	GABARAP	3e-20	0.962472	0.243	0.089	1.79e-15
4	TRPM2	3.15e-20	0.639708	0.659	0.374	1.87e-15
4	PLSCR1	4.99e-20	0.675259	0.514	0.258	2.97e-15
4	DTNB	6.67e-20	0.667369	0.672	0.379	3.96e-15
4	FRMD4A	8.75e-20	-0.531714	0.987	0.938	5.2e-15
4	PYGL	1.06e-19	0.832527	0.306	0.126	6.31e-15
4	YBX3	1.45e-19	0.742967	0.252	0.094	8.63e-15
4	XYLT1	2.41e-19	0.583402	0.401	0.182	1.43e-14
4	DDX10	2.85e-19	0.64845	0.42	0.197	1.7e-14
4	CYBB	4.03e-19	0.700414	0.625	0.36	2.4e-14
4	VMP1	6.39e-19	0.575248	0.615	0.334	3.8e-14
4	IDH1	6.59e-19	1.09348	0.215	0.077	3.92e-14
4	DUSP1	6.89e-19	0.796676	0.35	0.158	4.1e-14
4	SLC7A6OS	1.07e-18	0.868464	0.224	0.082	6.33e-14
4	ENTPD1-AS1	1.09e-18	0.602925	0.631	0.361	6.48e-14
4	DTNA	1.1e-18	0.473649	0.7	0.391	6.55e-14
4	TRIM25	1.34e-18	1.13743	0.208	0.075	7.98e-14
4	CD81	1.64e-18	1.00624	0.35	0.163	9.72e-14
4	FAR2	1.79e-18	0.627497	0.546	0.289	1.06e-13
4	PDE3B	2.24e-18	-1.52539	0.457	0.589	1.33e-13
4	TREM2	2.37e-18	1.17192	0.218	0.081	1.41e-13
4	HLA-B	2.61e-18	0.607519	0.388	0.181	1.55e-13
4	ZBTB16	3.08e-18	-4.92468	0.019	0.221	1.83e-13
4	TMSB10	3.63e-18	0.659957	0.372	0.171	2.16e-13
4	ANKRD44	4.44e-18	-0.730979	0.849	0.813	2.64e-13
4	IL17RA	8.89e-18	0.486175	0.618	0.341	5.29e-13
4	KCTD12	1.6e-17	0.747177	0.375	0.176	9.54e-13
4	NECTIN3	1.75e-17	1.00311	0.23	0.089	1.04e-12
4	SUCLG2	1.79e-17	0.474407	0.666	0.368	1.06e-12
4	WARS1	2.45e-17	1.13921	0.205	0.076	1.46e-12
4	BACH1	2.55e-17	0.555671	0.76	0.497	1.52e-12
4	IRAK4	3.08e-17	0.694045	0.287	0.12	1.83e-12
4	AP002336.2	3.26e-17	0.952433	0.227	0.088	1.94e-12
4	CX3CR1	3.35e-17	0.526094	0.691	0.408	1.99e-12
4	NRP1	3.36e-17	0.615461	0.328	0.147	2e-12
4	MOB1A	3.93e-17	0.653808	0.353	0.163	2.33e-12
4	APIP	6.71e-17	0.981697	0.215	0.082	3.99e-12
4	MROCKI	7.09e-17	0.550573	0.451	0.224	4.22e-12
4	GK	7.93e-17	0.658522	0.278	0.117	4.72e-12
4	SNX19	8.92e-17	0.719598	0.281	0.119	5.3e-12
4	PARD3B	9.44e-17	0.740155	0.3	0.13	5.61e-12
4	RTTN	1.16e-16	0.345479	0.744	0.442	6.92e-12
4	IRF8	1.3e-16	0.727066	0.442	0.23	7.74e-12
4	DPYSL2	1.32e-16	0.466222	0.599	0.328	7.85e-12
4	CEACAM21	1.34e-16	0.907613	0.208	0.078	7.98e-12
4	CEPT1	1.36e-16	0.695801	0.334	0.154	8.07e-12
4	GAB3	1.62e-16	0.56942	0.549	0.297	9.62e-12
4	MRC1	1.65e-16	-4.52377	0.028	0.217	9.79e-12
4	COX10-AS1	1.95e-16	0.616444	0.416	0.209	1.16e-11
4	POU2F2	2.21e-16	0.383658	0.546	0.285	1.31e-11
4	ZFPM2-AS1	2.7e-16	0.681228	0.483	0.265	1.6e-11
4	WASH3P	2.72e-16	0.848652	0.208	0.079	1.62e-11
4	C12orf4	3.21e-16	0.798781	0.233	0.093	1.91e-11
4	TSNAX	3.32e-16	0.764318	0.297	0.132	1.98e-11
4	SETBP1	3.78e-16	0.541939	0.533	0.291	2.24e-11
4	SYT17	4.53e-16	0.420243	0.495	0.253	2.7e-11
4	FYB1	4.54e-16	0.456657	0.94	0.704	2.7e-11
4	MACROH2A1	5.23e-16	0.47892	0.634	0.362	3.11e-11
4	WDR11	7.03e-16	0.720722	0.35	0.167	4.18e-11
4	SERP1	7.55e-16	0.681204	0.256	0.106	4.49e-11
4	RACK1	8.33e-16	0.813349	0.249	0.104	4.95e-11
4	TNFSF13B	1.01e-15	0.701397	0.265	0.113	6e-11
4	MNDA	1.09e-15	0.603741	0.315	0.143	6.45e-11
4	TMX1	1.42e-15	0.861344	0.205	0.079	8.43e-11
4	PTPRC	1.42e-15	0.42866	0.927	0.683	8.46e-11
4	ARHGAP25	1.44e-15	0.478427	0.748	0.483	8.54e-11
4	CADM2	1.46e-15	-4.10843	0.028	0.208	8.66e-11
4	HMGN1	1.46e-15	0.639491	0.36	0.172	8.71e-11
4	GAS7	1.47e-15	0.652189	0.363	0.177	8.77e-11
4	GASK1B	1.83e-15	0.694882	0.281	0.123	1.09e-10
4	CYBA	1.97e-15	0.606024	0.429	0.221	1.17e-10
4	CCSER2	2.15e-15	0.467038	0.479	0.251	1.28e-10
4	KCNK13	2.15e-15	0.45299	0.562	0.307	1.28e-10
4	APOC1	2.26e-15	0.633161	0.249	0.105	1.34e-10
4	STEAP1B	3.7e-15	0.553777	0.3	0.134	2.2e-10
4	GPATCH11	3.89e-15	0.722064	0.208	0.081	2.31e-10
4	ERCC6	4.61e-15	0.649875	0.281	0.124	2.74e-10
4	TMSB4X	4.71e-15	0.482646	0.565	0.326	2.8e-10
4	RAB22A	5.36e-15	0.787762	0.243	0.102	3.19e-10
4	RALGPS2	5.78e-15	0.617967	0.35	0.17	3.44e-10
4	CNOT2	6.91e-15	0.457098	0.58	0.327	4.11e-10
4	ZNF56	7.09e-15	0.734712	0.215	0.085	4.22e-10
4	CCND3	8.51e-15	-1.93579	0.189	0.373	5.06e-10
4	FARP1	9.18e-15	0.666514	0.35	0.171	5.46e-10
4	PARVG	9.87e-15	0.529068	0.457	0.244	5.87e-10
4	RNASET2	9.94e-15	0.43992	0.782	0.504	5.91e-10
4	PPT1	1.24e-14	0.661983	0.271	0.12	7.37e-10
4	PDCD6IP	1.53e-14	0.510461	0.457	0.244	9.07e-10
4	PREP	1.61e-14	0.513023	0.278	0.122	9.56e-10
4	TMEM30A	1.69e-14	0.864607	0.205	0.082	1.01e-09
4	HCK	2.09e-14	0.443503	0.587	0.336	1.24e-09
4	XACT	2.35e-14	0.565322	0.527	0.305	1.4e-09
4	PUDP	2.35e-14	0.807451	0.249	0.108	1.4e-09
4	BHLHE41	2.71e-14	0.404215	0.763	0.493	1.61e-09
4	MPZL1	3.01e-14	0.396719	0.464	0.243	1.79e-09
4	IL4R	3.02e-14	0.4599	0.385	0.193	1.79e-09
4	CMSS1	3.03e-14	0.550659	0.432	0.23	1.8e-09
4	GLUL	3.47e-14	0.913558	0.429	0.236	2.07e-09
4	HEATR5B	3.59e-14	0.31222	0.565	0.306	2.13e-09
4	WDR7	3.61e-14	0.492163	0.527	0.297	2.14e-09
4	FRMD4B	3.64e-14	0.363733	0.691	0.412	2.16e-09
4	FAM102B	3.81e-14	0.422238	0.495	0.267	2.27e-09
4	PCSK5	3.91e-14	0.77548	0.227	0.096	2.32e-09
4	TASP1	4.32e-14	0.678081	0.256	0.112	2.57e-09
4	ATP5F1E	5.23e-14	0.579452	0.252	0.111	3.11e-09
4	EIF2B1	5.69e-14	0.732958	0.215	0.088	3.38e-09
4	UBE2G2	7.46e-14	0.541232	0.353	0.177	4.44e-09
4	MRTFB	9.29e-14	0.61882	0.306	0.145	5.52e-09
4	RUNX1	1.15e-13	0.374364	0.909	0.709	6.84e-09
4	FAM110B	1.53e-13	0.440912	0.278	0.126	9.08e-09
4	GPD2	1.57e-13	0.661498	0.423	0.23	9.34e-09
4	MYL6	1.64e-13	0.648476	0.218	0.091	9.72e-09
4	PCDH9	1.96e-13	-2.41815	0.123	0.293	1.17e-08
4	LSAMP	2.01e-13	-3.38791	0.044	0.207	1.19e-08
4	REEP5	2.06e-13	0.687161	0.23	0.099	1.22e-08
4	ZNF708	2.08e-13	0.729864	0.274	0.127	1.24e-08
4	DCTN4	2.32e-13	0.573641	0.407	0.216	1.38e-08
4	STAT1	2.51e-13	0.42345	0.416	0.217	1.49e-08
4	ANKRD10	2.56e-13	0.412445	0.492	0.269	1.52e-08
4	ZFAT	2.69e-13	0.758326	0.215	0.091	1.6e-08
4	ENTPD1	3.09e-13	0.373256	0.814	0.557	1.84e-08
4	PTTG1IP	4.16e-13	0.462939	0.338	0.167	2.47e-08
4	HIVEP3	4.51e-13	0.472603	0.76	0.508	2.68e-08
4	PAG1	4.56e-13	0.433586	0.814	0.57	2.71e-08
4	DNAJC15	7.73e-13	0.808521	0.24	0.109	4.6e-08
4	CGGBP1	8.19e-13	0.600624	0.29	0.139	4.87e-08
4	FBXL5	1e-12	0.508468	0.372	0.194	5.95e-08
4	FNDC3B	1e-12	0.313343	0.603	0.358	5.97e-08
4	ATG10	1.01e-12	0.4196	0.426	0.225	6.03e-08
4	HLA-DMB	1.1e-12	0.63834	0.306	0.151	6.55e-08
4	NUTM2A-AS1	1.11e-12	0.390724	0.508	0.284	6.62e-08
4	UBE2W	1.24e-12	0.42109	0.621	0.383	7.39e-08
4	LMBRD1	1.26e-12	0.522796	0.394	0.21	7.47e-08
4	UIMC1	1.33e-12	0.498277	0.363	0.187	7.89e-08
4	KYNU	1.42e-12	0.470171	0.372	0.195	8.43e-08
4	SKAP2	1.43e-12	0.375071	0.795	0.538	8.51e-08
4	HLA-A	1.5e-12	0.621086	0.246	0.112	8.94e-08
4	WDFY3	1.58e-12	0.39784	0.801	0.533	9.37e-08
4	ATAD1	1.65e-12	0.686234	0.227	0.101	9.79e-08
4	SLC25A13	1.7e-12	0.335869	0.539	0.304	1.01e-07
4	HNRNPA2B1	1.93e-12	-1.11257	0.454	0.548	1.15e-07
4	SPCS2	1.96e-12	0.65802	0.218	0.095	1.16e-07
4	DENND2B	2.14e-12	0.570499	0.303	0.15	1.27e-07
4	ZNRF2	2.32e-12	0.320505	0.634	0.376	1.38e-07
4	MRPS27	2.4e-12	0.736417	0.221	0.097	1.42e-07
4	CYRIB	2.41e-12	0.356819	0.956	0.763	1.43e-07
4	ATXN1	2.88e-12	0.312164	0.792	0.509	1.71e-07
4	ELMO1-AS1	2.91e-12	0.713306	0.211	0.092	1.73e-07
4	SRGAP1	3.2e-12	0.385007	0.716	0.476	1.9e-07
4	CTSZ	3.45e-12	0.584895	0.3	0.15	2.05e-07
4	FBXW8	3.53e-12	0.5022	0.278	0.132	2.1e-07
4	DRAM2	3.55e-12	0.457666	0.331	0.168	2.11e-07
4	CD226	3.57e-12	0.422806	0.281	0.134	2.12e-07
4	EEFSEC	3.64e-12	0.456888	0.322	0.16	2.16e-07
4	H3-3A	3.67e-12	0.557875	0.3	0.149	2.18e-07
4	ATP8B1	5e-12	0.664166	0.233	0.106	2.97e-07
4	TANC2	5.75e-12	0.283506	0.65	0.393	3.42e-07
4	PLPP1	5.76e-12	0.463322	0.366	0.194	3.43e-07
4	DISC1	5.88e-12	0.323874	0.959	0.764	3.5e-07
4	SSPN	6.17e-12	0.404663	0.262	0.122	3.67e-07
4	RNF13	6.25e-12	0.350497	0.631	0.38	3.71e-07
4	DDX21	6.31e-12	0.261313	0.338	0.168	3.75e-07
4	NLRC5	6.45e-12	0.337126	0.243	0.11	3.84e-07
4	RB1	6.59e-12	0.35764	0.782	0.523	3.92e-07
4	RNASEH2B-AS1	7.28e-12	0.584645	0.237	0.108	4.33e-07
4	UBC	7.88e-12	0.349461	0.356	0.186	4.69e-07
4	HSP90AA1	8.82e-12	-0.401683	0.571	0.336	5.24e-07
4	MAP3K1	1.04e-11	0.415348	0.438	0.244	6.2e-07
4	STRN3	1.07e-11	0.379338	0.511	0.295	6.37e-07
4	SH3BGRL	1.09e-11	0.372328	0.672	0.437	6.46e-07
4	GRB2	1.11e-11	0.374619	0.719	0.479	6.62e-07
4	JAZF1	1.13e-11	0.339852	0.874	0.633	6.7e-07
4	TBCA	1.14e-11	0.391148	0.325	0.164	6.81e-07
4	ARID5B	1.5e-11	0.501276	0.341	0.181	8.94e-07
4	CTSS	1.75e-11	0.506718	0.379	0.207	1.04e-06
4	CALM2	1.79e-11	0.475096	0.372	0.198	1.06e-06
4	AGPS	1.79e-11	0.497727	0.331	0.173	1.06e-06
4	RANBP9	1.79e-11	0.378738	0.546	0.324	1.07e-06
4	GALNT10	1.97e-11	0.315962	0.517	0.294	1.17e-06
4	PIK3R1	2.3e-11	0.338855	0.7	0.447	1.37e-06
4	TMBIM6	2.4e-11	0.563213	0.306	0.156	1.43e-06
4	SFMBT2	2.52e-11	-0.561093	0.953	0.9	1.5e-06
4	ARPC1B	2.74e-11	0.378995	0.464	0.26	1.63e-06
4	PDE4B	3.3e-11	0.252622	0.7	0.442	1.96e-06
4	CHCHD3	3.77e-11	0.343217	0.486	0.278	2.24e-06
4	CCNT2	3.84e-11	0.395994	0.372	0.2	2.28e-06
4	TARBP1	4.03e-11	0.726428	0.215	0.099	2.39e-06
4	ADAM9	4.69e-11	0.431691	0.429	0.245	2.79e-06
4	APOE	4.93e-11	0.548811	0.517	0.324	2.93e-06
4	PUM3	5.39e-11	0.40804	0.397	0.218	3.21e-06
4	ARHGAP24	5.58e-11	0.302092	0.987	0.887	3.32e-06
4	LIMK2	6.09e-11	0.533998	0.23	0.108	3.62e-06
4	PAK1	6.12e-11	0.483448	0.413	0.233	3.64e-06
4	SLC10A7	6.16e-11	0.490886	0.303	0.156	3.66e-06
4	TLE3	6.23e-11	0.53207	0.274	0.138	3.71e-06
4	ASAP1	7.11e-11	0.324843	0.508	0.297	4.23e-06
4	NUP160	7.14e-11	0.451053	0.287	0.145	4.24e-06
4	WDR43	7.36e-11	0.505222	0.271	0.135	4.38e-06
4	PLXDC2	7.43e-11	0.21867	0.997	0.957	4.42e-06
4	NAA25	8.72e-11	0.379796	0.338	0.178	5.19e-06
4	EML4	8.78e-11	0.30413	0.817	0.545	5.22e-06
4	SACM1L	9.4e-11	0.388379	0.309	0.159	5.59e-06
4	STT3B	9.61e-11	0.472192	0.341	0.185	5.72e-06
4	LIMD2	1.35e-10	0.582985	0.205	0.093	8.01e-06
4	PITPNB	1.38e-10	0.464548	0.344	0.186	8.18e-06
4	UTY	1.48e-10	-2.11556	0.069	0.213	8.81e-06
4	TMEM168	1.52e-10	0.495971	0.287	0.147	9.01e-06
4	AIF1	1.58e-10	0.558964	0.243	0.119	9.37e-06
4	CNBP	1.62e-10	0.632144	0.246	0.121	9.61e-06
4	TSPAN14	1.63e-10	0.354648	0.508	0.304	9.69e-06
4	LRCH1	1.73e-10	0.331412	0.801	0.541	1.03e-05
4	PPARD	1.76e-10	0.245965	0.565	0.333	1.05e-05
4	MERTK	1.83e-10	-1.25966	0.467	0.532	1.09e-05
4	CD37	2e-10	0.470405	0.265	0.132	1.19e-05
4	ARPC3	2.08e-10	0.395087	0.252	0.123	1.24e-05
4	ATP8B4	2.17e-10	0.29409	0.937	0.72	1.29e-05
4	CHN2	2.31e-10	0.362281	0.656	0.426	1.38e-05
4	AGTPBP1	2.7e-10	0.283583	0.404	0.223	1.61e-05
4	AZIN2	2.99e-10	0.375894	0.341	0.183	1.78e-05
4	ASCC3	3.01e-10	0.331251	0.533	0.323	1.79e-05
4	ANK2	3.04e-10	0.459905	0.334	0.183	1.81e-05
4	DHX32	3.08e-10	0.540652	0.202	0.093	1.83e-05
4	LARS1	4.08e-10	0.409284	0.3	0.157	2.43e-05
4	TYROBP	4.29e-10	0.502186	0.382	0.218	2.55e-05
4	ST8SIA4	4.33e-10	0.298175	0.574	0.35	2.57e-05
4	SPPL2A	4.41e-10	0.478002	0.287	0.15	2.62e-05
4	BABAM2	4.42e-10	0.371958	0.634	0.405	2.63e-05
4	HSD17B12	4.67e-10	0.526944	0.369	0.213	2.78e-05
4	ADPGK	4.72e-10	0.357512	0.385	0.217	2.81e-05
4	PECAM1	4.78e-10	0.434352	0.303	0.161	2.84e-05
4	MAPK9	5.3e-10	0.519502	0.237	0.116	3.15e-05
4	MGST2	5.37e-10	0.380637	0.319	0.171	3.19e-05
4	CMAHP	5.38e-10	0.25072	0.495	0.291	3.2e-05
4	STAMBPL1	5.63e-10	0.275822	0.457	0.264	3.35e-05
4	MFSD14C	6.21e-10	0.338179	0.432	0.249	3.69e-05
4	MILR1	6.33e-10	0.473844	0.287	0.15	3.76e-05
4	CSTF3	6.63e-10	0.443626	0.243	0.12	3.94e-05
4	AF127936.1	6.93e-10	0.412989	0.344	0.19	4.12e-05
4	CLPB	7.01e-10	0.481594	0.208	0.098	4.17e-05
4	PIGF	7.14e-10	0.600367	0.202	0.095	4.24e-05
4	CD300A	7.49e-10	0.532822	0.221	0.107	4.46e-05
4	ITGB2	7.72e-10	0.529093	0.29	0.154	4.59e-05
4	TLR1	8e-10	0.355808	0.454	0.267	4.76e-05
4	EIF3E	8.13e-10	0.469469	0.252	0.128	4.83e-05
4	CAB39	8.33e-10	0.294112	0.634	0.389	4.96e-05
4	LYRM4	8.36e-10	0.542413	0.237	0.118	4.97e-05
4	METTL8	9.56e-10	0.708056	0.205	0.098	5.68e-05
4	MEF2A	1.13e-09	0.240251	1	0.917	6.72e-05
4	TBC1D2B	1.2e-09	0.367547	0.47	0.287	7.16e-05
4	HBS1L	1.22e-09	0.45338	0.23	0.113	7.25e-05
4	LARGE1	1.29e-09	0.541053	0.319	0.177	7.67e-05
4	CAMK2D	1.3e-09	0.321446	0.656	0.436	7.72e-05
4	SLC30A9	1.36e-09	0.412245	0.287	0.151	8.08e-05
4	HNRNPF	1.36e-09	0.483503	0.233	0.116	8.09e-05
4	USP32	1.36e-09	0.27275	0.558	0.338	8.11e-05
4	USP53	1.47e-09	-1.29654	0.42	0.491	8.77e-05
4	GTF2F2	1.5e-09	0.400642	0.297	0.158	8.93e-05
4	TM2D1	1.57e-09	0.482678	0.243	0.122	9.32e-05
4	LRP1B	1.7e-09	-2.57796	0.076	0.204	0.000101344
4	SLC8A1-AS1	1.81e-09	0.380392	0.312	0.169	0.000107469
4	TTC7A	1.86e-09	0.202888	0.603	0.375	0.000110659
4	ZNF280D	1.98e-09	0.215035	0.486	0.284	0.000117676
4	CST3	1.99e-09	0.313833	0.426	0.249	0.000118569
4	TRAF3IP3	2.03e-09	0.20699	0.334	0.179	0.000120979
4	PDXK	2.04e-09	0.376541	0.322	0.177	0.000121042
4	INTS10	2.09e-09	0.259757	0.375	0.208	0.000124217
4	UGGT2	2.35e-09	0.243165	0.438	0.255	0.000139447
4	ABCB7	2.5e-09	0.489219	0.271	0.143	0.000148821
4	HIPK3	2.58e-09	0.303458	0.445	0.263	0.000153258
4	E2F3	2.8e-09	0.344167	0.366	0.208	0.000166205
4	GLB1	2.84e-09	0.379143	0.309	0.169	0.000168627
4	TFEC	2.84e-09	0.223369	0.486	0.288	0.000168954
4	SAMHD1	2.89e-09	0.214542	0.517	0.309	0.000171979
4	MACROD2	2.95e-09	0.372584	0.438	0.268	0.00017531
4	ANGEL1	2.98e-09	0.414537	0.249	0.127	0.000177364
4	CHD1L	3.17e-09	0.429455	0.262	0.137	0.000188496
4	MFSD1	3.3e-09	0.348793	0.36	0.204	0.000195935
4	ARHGAP12	3.3e-09	0.275916	0.763	0.53	0.000196417
4	ASXL2	3.72e-09	0.27821	0.442	0.262	0.000220961
4	GMDS-DT	3.97e-09	0.204248	0.669	0.42	0.000236084
4	CEP85L	4.61e-09	0.336044	0.363	0.208	0.00027385
4	LY86	4.67e-09	0.249015	0.732	0.468	0.000277974
4	RNF166	4.7e-09	0.369052	0.256	0.132	0.000279394
4	ETV5	5.06e-09	0.298548	0.426	0.246	0.000300726
4	FHIT	5.34e-09	0.321033	0.871	0.652	0.000317698
4	HSP90B1	5.5e-09	0.377634	0.293	0.157	0.000326759
4	SEL1L	5.55e-09	0.248729	0.391	0.225	0.000330093
4	GOLPH3	5.6e-09	0.300306	0.328	0.182	0.000332952
4	TMEM165	5.67e-09	0.239427	0.483	0.288	0.000337224
4	SS18	5.71e-09	0.415376	0.287	0.155	0.000339233
4	FIG4	5.82e-09	0.424125	0.262	0.138	0.000346276
4	LY75	6.32e-09	0.438921	0.208	0.102	0.000375782
4	SNX24	6.71e-09	0.432449	0.309	0.172	0.000398734
4	NDUFAF2	6.74e-09	0.659816	0.218	0.111	0.000400804
4	SNX2	6.84e-09	0.310001	0.426	0.252	0.000406759
4	IKZF1	7.24e-09	0.215551	0.814	0.558	0.00043057
4	VWA8	7.33e-09	0.30957	0.274	0.146	0.000435622
4	FNIP2	7.36e-09	0.345832	0.489	0.305	0.000437636
4	DIAPH2-AS1	7.48e-09	0.537967	0.224	0.113	0.000444726
4	EIF3H	7.62e-09	0.317024	0.334	0.187	0.000453086
4	YBX1	7.63e-09	0.316337	0.246	0.126	0.00045341
4	R3HCC1L	8.02e-09	0.251131	0.401	0.232	0.000477156
4	PSAP	8.46e-09	0.321217	0.562	0.357	0.000503029
4	CDC73	8.91e-09	0.36273	0.407	0.243	0.000530091
4	SAMSN1	9.98e-09	0.253068	0.738	0.508	0.000593573
4	PTPRO	1.06e-08	0.59556	0.23	0.12	0.000629918
4	NUP153	1.07e-08	0.302452	0.278	0.148	0.000633643
4	NAA20	1.12e-08	0.200597	0.281	0.148	0.000666101
4	RAP2A	1.12e-08	0.329088	0.278	0.148	0.00066839
4	MARCKS	1.12e-08	0.317004	0.344	0.194	0.000668508
4	HNRNPA1	1.15e-08	0.366485	0.227	0.115	0.000680841
4	PSMD1	1.16e-08	0.299812	0.347	0.196	0.000689119
4	ELMO1	1.18e-08	-0.42392	0.965	0.901	0.000701409
4	ASB3	1.42e-08	0.271472	0.391	0.227	0.000843729
4	FBXO9	1.43e-08	0.390185	0.218	0.109	0.000850367
4	PSMD14	1.55e-08	0.575407	0.211	0.107	0.000920826
4	TMEM260	1.57e-08	0.349356	0.284	0.155	0.000931693
4	AUTS2	1.63e-08	0.248374	0.836	0.629	0.00097038
4	MGST3	1.7e-08	0.367753	0.211	0.106	0.0010137
4	MX2	1.87e-08	0.469728	0.205	0.103	0.00111156
4	ZNF678	1.94e-08	0.288022	0.205	0.101	0.00115399
4	SND1	1.95e-08	0.231349	0.562	0.352	0.00115741
4	DBNL	1.97e-08	0.304454	0.205	0.101	0.0011735
4	DYNC1I2	2.2e-08	0.370981	0.319	0.18	0.00130926
4	TGFBR2	2.24e-08	0.281501	0.748	0.518	0.00133418
4	ITGAL	2.32e-08	0.350239	0.221	0.113	0.00138167
4	NFATC2	2.42e-08	0.296539	0.621	0.406	0.001437
4	C9orf72	2.44e-08	0.298115	0.328	0.187	0.00144993
4	WWC2	2.51e-08	0.274136	0.42	0.253	0.00149017
4	NSD1	2.51e-08	0.24261	0.59	0.375	0.00149427
4	NLRP1	2.63e-08	-1.79935	0.161	0.277	0.001566
4	MEF2C-AS2	2.7e-08	0.299468	0.227	0.116	0.00160814
4	TRIM22	2.75e-08	0.298072	0.464	0.286	0.00163339
4	SCFD2	2.92e-08	0.23496	0.473	0.291	0.0017367
4	XRCC4	2.99e-08	0.402312	0.246	0.131	0.00177945
4	ETNK1	2.99e-08	0.290944	0.492	0.312	0.00177953
4	ZNF680	3.07e-08	0.354843	0.211	0.107	0.00182362
4	CD164	3.09e-08	0.386051	0.233	0.122	0.00183565
4	BTRC	3.31e-08	0.311294	0.388	0.23	0.00196778
4	PTBP3	3.4e-08	0.202162	0.502	0.309	0.0020235
4	SLC2A9	3.45e-08	0.343806	0.281	0.155	0.00205405
4	GLCE	3.6e-08	0.308573	0.325	0.186	0.00213782
4	EVI5	3.61e-08	0.262685	0.618	0.402	0.00214896
4	EPS8	3.64e-08	0.269896	0.568	0.377	0.00216232
4	RHBDF2	3.71e-08	0.203138	0.785	0.524	0.00220438
4	LRMDA	3.84e-08	0.200514	0.994	0.942	0.00228331
4	CAPZA2	3.9e-08	0.20169	0.385	0.224	0.00231826
4	ATXN7	3.92e-08	0.273894	0.479	0.302	0.00233088
4	TPK1	4.03e-08	0.311645	0.508	0.325	0.00239336
4	RALGAPB	4.27e-08	0.262794	0.309	0.173	0.00253906
4	RAPGEF2	4.41e-08	0.251049	0.571	0.362	0.0026207
4	MFF	4.52e-08	0.441154	0.237	0.126	0.00268802
4	STOM	4.79e-08	0.454073	0.208	0.106	0.00285047
4	NAV2	4.84e-08	-1.44706	0.341	0.422	0.00287666
4	PIK3CG	5.53e-08	0.481777	0.211	0.11	0.00329081
4	NUP58	5.69e-08	0.377153	0.215	0.11	0.00338437
4	NAA15	6.04e-08	0.336771	0.347	0.205	0.00359182
4	FAM135A	6.42e-08	0.226657	0.609	0.398	0.00381465
4	SEC62	6.42e-08	0.30099	0.293	0.166	0.00382008
4	KDM1B	6.42e-08	0.450974	0.262	0.145	0.0038203
4	ARL8B	6.46e-08	0.318958	0.315	0.183	0.00384046
4	ARL5A	6.55e-08	0.213718	0.429	0.258	0.00389204
4	EXOC1	6.78e-08	0.319614	0.297	0.168	0.00402865
4	SGPP1	6.81e-08	0.422933	0.246	0.134	0.00404825
4	METTL15	6.83e-08	0.280342	0.388	0.232	0.00405912
4	TCERG1	7.1e-08	0.357649	0.338	0.199	0.00421977
4	OLA1	7.25e-08	0.246348	0.309	0.176	0.00431376
4	MICOS10	7.35e-08	-1.65206	0.218	0.325	0.00436948
4	HMBOX1	7.75e-08	0.291973	0.457	0.288	0.00460671
4	RAB12	7.8e-08	0.289188	0.334	0.194	0.00463957
4	SUCLA2	7.87e-08	0.419479	0.224	0.118	0.00468156
4	CKLF	8.12e-08	0.294396	0.312	0.179	0.004826
4	ARMH4	8.31e-08	0.338624	0.35	0.208	0.00494027
4	PLEK	8.83e-08	0.30648	0.334	0.195	0.00525108
4	ECHDC1	9.03e-08	0.422492	0.29	0.167	0.00536829
4	HRH2	9.2e-08	0.457961	0.224	0.12	0.00546809
4	BIRC2	9.58e-08	0.532771	0.205	0.107	0.00569547
4	AGFG1	1.03e-07	0.225898	0.36	0.216	0.00615008
4	SLX4IP	1.09e-07	0.375228	0.312	0.181	0.0064601
4	AKR1A1	1.13e-07	0.323873	0.23	0.122	0.00671254
4	MAP3K8	1.14e-07	0.254039	0.3	0.17	0.00680781
4	ATF2	1.16e-07	0.284781	0.281	0.158	0.00689464
4	UBA6	1.18e-07	0.292134	0.29	0.165	0.00699814
4	HNRNPR	1.2e-07	0.245019	0.29	0.163	0.00713373
4	EIF4G3	1.24e-07	0.250718	0.874	0.647	0.00738603
4	PRORP	1.26e-07	0.360971	0.218	0.115	0.00751557
4	TM6SF1	1.27e-07	0.347735	0.344	0.206	0.00757101
4	TRIM24	1.29e-07	0.48653	0.205	0.108	0.00764268
4	RNGTT	1.33e-07	0.227434	0.391	0.235	0.0078899
4	EIF2B3	1.33e-07	0.286669	0.259	0.142	0.00793552
4	PPHLN1	1.35e-07	0.258045	0.331	0.195	0.00800374
4	PPP4R2	1.35e-07	0.275656	0.315	0.183	0.00804384
4	SEC24B	1.37e-07	0.227904	0.394	0.239	0.00816596
4	SNX4	1.44e-07	0.345821	0.218	0.114	0.00858719
4	REPS1	1.45e-07	0.300567	0.274	0.154	0.00862642
4	MLLT10	1.55e-07	0.295819	0.549	0.366	0.00921523
4	TMIGD3	1.82e-07	0.223463	0.369	0.222	0.0108388
4	CXADR	1.86e-07	0.514637	0.202	0.106	0.0110435
4	CACNA1A	2.15e-07	-1.56022	0.208	0.314	0.0127657
4	GDAP2	2.26e-07	0.35755	0.237	0.13	0.0134557
4	SREK1	2.36e-07	0.412392	0.256	0.144	0.0140349
4	TAB2	2.49e-07	0.233708	0.767	0.538	0.014778
4	ARMC8	2.72e-07	0.203347	0.325	0.19	0.0161949
4	PRKAR1A	2.79e-07	0.379311	0.215	0.115	0.0166179
4	ZZZ3	2.86e-07	0.229077	0.394	0.242	0.0170287
4	PRMT3	2.87e-07	0.43646	0.218	0.118	0.0170693
4	LIPA	2.98e-07	0.363815	0.218	0.117	0.0177066
4	ERMAP	3.1e-07	0.427745	0.224	0.122	0.0184192
4	ZFX	3.22e-07	0.206842	0.315	0.184	0.0191525
4	HPS3	3.22e-07	0.273663	0.391	0.242	0.0191718
4	ITGB2-AS1	3.45e-07	0.31068	0.202	0.105	0.020522
4	RELCH	3.54e-07	0.205134	0.448	0.279	0.0210291
4	NAP1L1	3.62e-07	0.26955	0.372	0.228	0.0215212
4	YWHAH	3.62e-07	0.248878	0.303	0.177	0.0215313
4	KSR1	3.77e-07	0.251229	0.3	0.173	0.0224413
4	PCCA	3.95e-07	0.223563	0.549	0.357	0.0234735
4	FRG1CP	3.99e-07	0.275666	0.224	0.121	0.0237367
4	BTBD10	4.2e-07	0.2699	0.249	0.139	0.024993
4	PIGN	4.41e-07	0.22481	0.293	0.169	0.0262356
4	EMB	4.61e-07	0.238621	0.278	0.159	0.0274111
4	GGA3	4.71e-07	0.212251	0.233	0.127	0.0280239
4	TUBA1B	4.82e-07	0.258131	0.218	0.117	0.028676
4	STX6	4.93e-07	0.206865	0.281	0.16	0.0293373
4	FDFT1	5.04e-07	0.400568	0.202	0.107	0.0299444
4	ATP5F1C	5.14e-07	0.354616	0.215	0.116	0.0305781
4	S100PBP	5.37e-07	0.262348	0.293	0.171	0.0319085
4	IBTK	5.37e-07	0.355407	0.328	0.201	0.0319402
4	MIR34AHG	5.38e-07	0.262175	0.246	0.138	0.032007
4	NUTM2B-AS1	5.74e-07	0.270002	0.385	0.238	0.0341499
4	SFT2D2	5.98e-07	0.290668	0.265	0.152	0.0355593
4	SLC8B1	6.2e-07	0.424914	0.215	0.117	0.0368738
4	ARMH3	6.3e-07	0.243425	0.539	0.351	0.03746
4	ORC4	6.39e-07	0.308828	0.224	0.123	0.0380129
4	CLCN3	6.65e-07	0.211901	0.256	0.143	0.0395144
4	SLF2	6.85e-07	0.227395	0.312	0.185	0.0407541
4	ZBED5	7.98e-07	0.307807	0.215	0.117	0.0474532
4	IGF2R	8.1e-07	0.380789	0.259	0.15	0.048158
5	FTL	8.18e-93	2.53558	0.775	0.349	4.87e-88
5	FTH1	2.18e-87	2.4713	0.779	0.355	1.3e-82
5	NACA	5.16e-86	3.27634	0.466	0.114	3.07e-81
5	AIF1	1.54e-67	3.08587	0.431	0.119	9.16e-63
5	EEF1A1	1.53e-66	2.35108	0.656	0.292	9.08e-62
5	TMSB10	1.82e-66	2.51412	0.519	0.171	1.08e-61
5	UQCRB	2.07e-63	3.2972	0.29	0.058	1.23e-58
5	FAU	4.07e-62	2.75355	0.424	0.12	2.42e-57
5	TPT1	3.06e-55	2.48579	0.538	0.216	1.82e-50
5	TMSB4X	4.73e-28	1.63288	0.542	0.326	2.81e-23
5	ATP5F1E	3.78e-26	2.21746	0.298	0.111	2.25e-21
5	DPYD	3.85e-17	-2.54583	0.069	0.316	2.29e-12
5	LPAR6	1.28e-15	1.02762	0.676	0.595	7.62e-11
5	YBX1	5.03e-15	2.04473	0.263	0.126	2.99e-10
5	SLC11A1	5.16e-15	-2.37521	0.05	0.272	3.07e-10
5	TSC22D2	1.67e-14	-1.71763	0.088	0.327	9.95e-10
5	SRGN	1.67e-14	-1.64065	0.145	0.389	9.96e-10
5	NHSL1	4.37e-14	-1.38119	0.111	0.351	2.6e-09
5	MYO9B	5.02e-14	-0.971759	0.176	0.451	2.98e-09
5	ATG7	7.45e-14	-0.92983	0.206	0.484	4.43e-09
5	CD83	2.11e-13	-2.75507	0.061	0.261	1.26e-08
5	P2RY12	3.2e-13	0.628627	0.752	0.621	1.9e-08
5	PEAK1	6.37e-12	-1.17552	0.195	0.435	3.79e-07
5	ELL2	9.01e-12	-1.15932	0.218	0.464	5.36e-07
5	PELI1	1.93e-11	-0.821034	0.191	0.441	1.15e-06
5	HIF1A	2.6e-11	-1.20434	0.153	0.372	1.55e-06
5	FOS	5.22e-11	-1.81781	0.061	0.241	3.11e-06
5	MYO1E	5.5e-11	-1.79134	0.061	0.242	3.27e-06
5	GLS	6.81e-11	-0.686677	0.179	0.424	4.05e-06
5	CST3	6.89e-11	1.26948	0.374	0.249	4.1e-06
5	SRRM2	1.06e-10	-0.673899	0.298	0.564	6.33e-06
5	TUT7	1.08e-10	-1.09918	0.103	0.307	6.45e-06
5	RAB31	1.13e-10	-0.846799	0.286	0.537	6.73e-06
5	REL	1.54e-10	-1.00823	0.164	0.387	9.13e-06
5	GNA13	2.21e-10	-1.03198	0.122	0.328	1.31e-05
5	HCLS1	3.68e-10	-0.806403	0.145	0.364	2.19e-05
5	FKBP5	6.13e-10	-0.934803	0.359	0.551	3.65e-05
5	SCIN	7.18e-10	-1.06391	0.115	0.306	4.27e-05
5	PADI2	7.26e-10	-1.59642	0.111	0.291	4.32e-05
5	VMP1	8.93e-10	-0.895864	0.13	0.335	5.31e-05
5	STK10	1.18e-09	-0.991719	0.092	0.276	7e-05
5	FMN1	1.22e-09	-0.913964	0.252	0.478	7.26e-05
5	RAB7A	1.28e-09	-0.651911	0.137	0.35	7.59e-05
5	PPP2R2A	1.33e-09	-0.92555	0.099	0.29	7.91e-05
5	SMCHD1	1.37e-09	-0.889704	0.137	0.341	8.13e-05
5	PTPN2	1.4e-09	-0.934889	0.095	0.283	8.34e-05
5	DOCK11	1.6e-09	-0.603406	0.195	0.427	9.54e-05
5	TANK	1.61e-09	-0.914187	0.107	0.298	9.58e-05
5	HNRNPA2B1	1.89e-09	-0.602742	0.286	0.548	0.000112154
5	LCP2	2.24e-09	-1.03321	0.103	0.287	0.00013309
5	ANKRD17	2.61e-09	-0.435867	0.24	0.492	0.000155115
5	TCF25	3.79e-09	-0.471475	0.141	0.351	0.000225452
5	IL1RAP	4.31e-09	-1.26396	0.099	0.273	0.000256376
5	DDX5	4.52e-09	-0.353091	0.347	0.634	0.000268912
5	RBPJ	4.6e-09	-1.20785	0.103	0.282	0.000273387
5	PPARD	5.73e-09	-0.88803	0.141	0.334	0.000340507
5	STARD13	6.1e-09	-1.57958	0.065	0.219	0.000362467
5	MSRA	6.22e-09	-1.07192	0.073	0.237	0.000370071
5	CCNH	7.9e-09	-0.602429	0.214	0.433	0.000469963
5	BCL2	9.57e-09	-0.696403	0.187	0.398	0.000568897
5	CD58	9.62e-09	-1.67019	0.053	0.2	0.000571965
5	FP236383.4	9.82e-09	0.804044	0.656	0.651	0.000583832
5	FNDC3B	1.21e-08	-0.751592	0.16	0.359	0.000719134
5	B4GALT1	1.24e-08	-1.14255	0.126	0.305	0.000736689
5	TRA2B	1.55e-08	-0.66361	0.134	0.324	0.000923878
5	PTGES3	1.82e-08	-1.13392	0.073	0.23	0.0010849
5	HSP90AB1	2e-08	-1.36628	0.057	0.205	0.00118945
5	TNFRSF1B	2.08e-08	-0.806772	0.115	0.293	0.00123914
5	ARIH1	2.1e-08	-0.58912	0.153	0.352	0.00124573
5	TNS3	2.14e-08	-0.606848	0.275	0.508	0.00127132
5	GAPDH	2.18e-08	1.5683	0.237	0.137	0.00129826
5	ADK	3.11e-08	-0.47519	0.252	0.478	0.00184879
5	FOXP1	3.27e-08	-0.994148	0.134	0.306	0.00194365
5	ATP6V0A1	3.37e-08	-0.847311	0.115	0.29	0.00200334
5	CCNL1	3.54e-08	-0.895299	0.095	0.259	0.00210299
5	DCAF6	3.67e-08	-0.6693	0.122	0.301	0.00218252
5	ST8SIA4	3.88e-08	-0.722777	0.16	0.351	0.00230899
5	PLSCR1	4.14e-08	-0.769115	0.095	0.259	0.0024616
5	PHF21A	4.3e-08	-0.774552	0.168	0.361	0.00255449
5	B3GNT5	4.3e-08	-0.810347	0.172	0.366	0.00255596
5	INTS6	4.97e-08	-1.04595	0.084	0.24	0.00295707
5	NEAT1	5.03e-08	-0.777834	0.802	0.893	0.00299138
5	PSME4	5.25e-08	-0.727572	0.122	0.298	0.00312244
5	ELF1	5.64e-08	-0.561432	0.244	0.469	0.00335226
5	RNGTT	5.93e-08	-0.897436	0.08	0.236	0.00352894
5	RNF149	5.96e-08	-0.554047	0.16	0.354	0.00354387
5	MFSD1	6.52e-08	-1.12212	0.061	0.204	0.003878
5	IL17RA	6.6e-08	-0.409209	0.149	0.342	0.00392614
5	ARHGAP15	7.16e-08	-0.374096	0.469	0.703	0.00425807
5	JDP2	7.24e-08	-1.25344	0.073	0.219	0.00430217
5	RUFY3	7.62e-08	-0.740334	0.092	0.25	0.00452974
5	RNF38	7.73e-08	-0.558161	0.111	0.284	0.00459911
5	ZRANB2	7.85e-08	-0.443741	0.179	0.387	0.00466626
5	ST6GALNAC3	8.12e-08	0.440624	0.859	0.771	0.00482764
5	CHSY1	9.28e-08	-0.8266	0.137	0.311	0.00551821
5	FRMD4B	9.37e-08	-0.668917	0.214	0.413	0.00557173
5	GOLGA4	9.39e-08	-0.59586	0.21	0.42	0.00558203
5	MAP3K2	9.54e-08	-0.535441	0.172	0.37	0.00567223
5	SUSD6	1.04e-07	-0.571994	0.29	0.518	0.00618506
5	AEBP2	1.04e-07	-1.00365	0.065	0.207	0.00619295
5	LRBA	1.18e-07	-0.591346	0.221	0.428	0.00699839
5	ZFC3H1	1.3e-07	-0.377031	0.13	0.311	0.00771375
5	PAFAH1B1	1.3e-07	-0.33871	0.198	0.416	0.00771668
5	CUX1	1.32e-07	-0.499621	0.271	0.5	0.00784886
5	RASA2	1.48e-07	-0.765241	0.088	0.24	0.00881658
5	SAMSN1	1.52e-07	-0.52573	0.294	0.509	0.00904118
5	RASA1	1.54e-07	-0.443643	0.225	0.437	0.00914334
5	NFKB1	1.55e-07	-1.30738	0.095	0.244	0.00921236
5	HNRNPH1	1.58e-07	-0.447728	0.164	0.36	0.00937189
5	PI4KA	2e-07	-0.760083	0.095	0.251	0.0118877
5	MAD1L1	2.17e-07	-0.954274	0.065	0.203	0.012927
5	ASAP1	2.44e-07	-0.854454	0.134	0.298	0.0144863
5	AFF4	2.63e-07	-0.612258	0.137	0.308	0.015626
5	MARK3	2.66e-07	-0.487345	0.187	0.381	0.0158211
5	HSP90AA1	2.66e-07	-1.31935	0.172	0.336	0.0158215
5	CPEB4	2.69e-07	-0.945264	0.103	0.255	0.015988
5	USP3	2.77e-07	-0.50606	0.13	0.302	0.0164577
5	NEMF	2.78e-07	-0.456642	0.126	0.299	0.0165027
5	CBWD5	2.83e-07	-0.69941	0.092	0.242	0.0168454
5	STAT3	2.86e-07	-0.454012	0.145	0.327	0.0170204
5	MBNL2	2.97e-07	-0.66397	0.145	0.318	0.0176395
5	RAB1A	3.02e-07	-0.490011	0.221	0.425	0.0179749
5	FBXL17	3.03e-07	-0.613041	0.191	0.382	0.0179926
5	RAPGEF2	3.05e-07	-0.483158	0.176	0.363	0.0181489
5	KLHL6	3.13e-07	-0.961752	0.069	0.206	0.0185872
5	DDX3X	3.35e-07	-0.843813	0.084	0.23	0.0198943
5	ATP11A	3.39e-07	-0.538488	0.134	0.307	0.020141
5	SP100	3.7e-07	-0.433086	0.336	0.558	0.0219979
5	TAF3	3.71e-07	-0.823804	0.073	0.211	0.0220619
5	SPP1	3.78e-07	-1.02246	0.332	0.504	0.0224905
5	USP4	4.02e-07	-0.670004	0.126	0.29	0.0238884
5	NFE2L2	4.11e-07	-0.51452	0.141	0.313	0.0244379
5	PAXBP1	4.3e-07	-0.521666	0.103	0.257	0.0255473
5	PTPRJ	4.31e-07	-0.456849	0.546	0.745	0.0256048
5	MAP2K1	4.42e-07	-0.671316	0.107	0.26	0.0262838
5	RANBP2	4.49e-07	-0.970612	0.095	0.242	0.0266913
5	UBE2F	4.74e-07	-0.990896	0.069	0.2	0.0281576
5	DYM	5.15e-07	-0.405785	0.191	0.384	0.03064
5	CLEC7A	5.32e-07	-0.842273	0.118	0.271	0.0316558
5	DNMT3A	5.43e-07	-0.465824	0.122	0.285	0.0323127
5	RASSF3	5.71e-07	-0.985277	0.073	0.207	0.0339678
5	CLK1	5.78e-07	-0.599556	0.084	0.228	0.0343633
5	RIF1	6.05e-07	-0.851979	0.069	0.203	0.0359916
5	LPP	6.61e-07	-0.257905	0.42	0.671	0.0393134
5	PRKAG2	6.74e-07	-0.374318	0.229	0.432	0.0401059
5	HOOK3	6.8e-07	-0.572896	0.107	0.263	0.0404428
5	TRIM44	6.96e-07	-0.365353	0.172	0.356	0.0413966
5	EXOC4	7.14e-07	-0.398891	0.34	0.573	0.0424297
5	MAN2A1	7.53e-07	-0.660929	0.191	0.371	0.0447943
5	KDM3B	7.81e-07	-0.78394	0.099	0.245	0.0464476
5	P4HA1	8.4e-07	-1.15476	0.126	0.277	0.0499348
6	PDK4	9.63e-78	3.6944	0.686	0.125	5.72e-73
6	ST14	7.38e-58	2.97327	0.216	0.016	4.39e-53
6	CCDC26	6.6e-39	2.06294	0.686	0.193	3.93e-34
6	FOS	1.02e-34	1.87531	0.745	0.241	6.04e-30
6	UNC5C	3.06e-31	2.25228	0.402	0.081	1.82e-26
6	IER2	4.07e-27	1.67062	0.559	0.156	2.42e-22
6	PLCXD3	6.26e-25	1.69131	0.392	0.09	3.72e-20
6	SPATA6	7.56e-25	1.57488	0.676	0.251	4.49e-20
6	DENND3	5.88e-22	1.13735	0.912	0.5	3.5e-17
6	ZFP36L1	5.69e-20	1.24365	0.853	0.483	3.38e-15
6	DCAF6	1.73e-19	1.2148	0.725	0.3	1.03e-14
6	TBC1D14	2.2e-18	1.1872	0.716	0.31	1.31e-13
6	ERC2	2.29e-17	1.57929	0.363	0.102	1.36e-12
6	MPZL1	5.26e-17	1.20459	0.618	0.243	3.13e-12
6	SLC2A3	1.12e-16	1.81899	0.431	0.142	6.65e-12
6	IMPA2	1.8e-16	1.59435	0.225	0.048	1.07e-11
6	DBNL	2.8e-16	1.14561	0.363	0.101	1.66e-11
6	MLX	1.06e-15	1.48821	0.245	0.056	6.32e-11
6	DPYS	1.07e-15	1.66115	0.245	0.057	6.36e-11
6	GPR183	1.24e-15	2.19763	0.392	0.135	7.4e-11
6	JAK3	2.77e-15	1.22378	0.333	0.094	1.65e-10
6	SLC2A5	3.57e-15	1.33597	0.716	0.32	2.12e-10
6	KCNK13	4.35e-15	0.957094	0.716	0.307	2.59e-10
6	NCEH1	9.01e-15	1.25707	0.284	0.074	5.36e-10
6	ERCC6	1.05e-14	1.10487	0.392	0.124	6.22e-10
6	TLR2	1.17e-14	0.956891	0.775	0.385	6.96e-10
6	CMAHP	2.69e-14	1.04676	0.657	0.291	1.6e-09
6	DISP1	3.53e-14	1.15369	0.833	0.487	2.1e-09
6	ARNTL	8.3e-14	0.890785	0.363	0.111	4.94e-09
6	BMS1P1	1.25e-13	1.22594	0.255	0.065	7.45e-09
6	SPATA13	2.31e-13	0.948481	0.725	0.36	1.37e-08
6	PRKCA	2.48e-13	0.975508	0.912	0.584	1.47e-08
6	NAV3	3.52e-13	0.700223	0.98	0.77	2.09e-08
6	ST6GAL1	4.07e-13	0.667205	0.961	0.863	2.42e-08
6	LY75	7.81e-13	1.33158	0.324	0.102	4.65e-08
6	SIGLEC10	1.09e-12	0.947958	0.324	0.099	6.5e-08
6	FOXP2	1.17e-12	0.805054	0.863	0.567	6.97e-08
6	JAZF1	1.67e-12	0.71866	0.98	0.634	9.95e-08
6	SRGAP3	1.98e-12	1.0036	0.618	0.277	1.18e-07
6	DGCR2	2.21e-12	1.15128	0.314	0.097	1.32e-07
6	ARHGAP26	2.9e-12	0.660018	0.98	0.796	1.73e-07
6	IGSF21	4.55e-12	0.938895	0.725	0.389	2.71e-07
6	BIN1	5.56e-12	0.88716	0.676	0.326	3.31e-07
6	ITPR1	7.08e-12	0.811013	0.657	0.291	4.21e-07
6	PFKFB3	7.34e-12	0.821089	0.725	0.358	4.37e-07
6	XIST	8.09e-12	0.605966	0.892	0.457	4.81e-07
6	INTS10	1.28e-11	0.781636	0.52	0.208	7.64e-07
6	FAM168A	1.33e-11	0.993853	0.686	0.351	7.9e-07
6	NCK2	1.48e-11	0.772124	0.882	0.51	8.82e-07
6	BTG2	1.63e-11	1.29786	0.52	0.242	9.69e-07
6	CUL1	2.02e-11	0.768734	0.618	0.272	1.2e-06
6	ITGAL	2.16e-11	0.714607	0.343	0.113	1.29e-06
6	MARCHF1	2.52e-11	0.729196	0.843	0.499	1.5e-06
6	PHC2	2.73e-11	0.718987	0.706	0.338	1.62e-06
6	CPA6	2.91e-11	1.16426	0.265	0.079	1.73e-06
6	ANOS1	3.3e-11	0.704848	0.569	0.243	1.96e-06
6	RGS1	3.74e-11	1.21087	0.549	0.262	2.23e-06
6	DOP1A	4.34e-11	0.837429	0.539	0.232	2.58e-06
6	RAB43	4.42e-11	1.03166	0.255	0.075	2.63e-06
6	HAMP	4.64e-11	0.953177	0.255	0.076	2.76e-06
6	SLC11A1	4.78e-11	0.526467	0.618	0.271	2.84e-06
6	NLRC5	4.84e-11	0.702376	0.333	0.11	2.88e-06
6	H2AC18	6.04e-11	0.727718	0.451	0.187	3.59e-06
6	PDCD6IPP2	6.56e-11	0.950359	0.255	0.075	3.9e-06
6	PIGG	6.57e-11	1.22983	0.265	0.082	3.91e-06
6	NLRC4	8.01e-11	1.07712	0.216	0.058	4.76e-06
6	IRF8	8.26e-11	0.895885	0.529	0.23	4.91e-06
6	CHST11	9.43e-11	0.576878	1	0.846	5.61e-06
6	RASSF8	1.14e-10	0.818077	0.745	0.422	6.79e-06
6	ZNRF2	1.25e-10	0.878674	0.716	0.377	7.45e-06
6	SMCO4	1.42e-10	1.20422	0.255	0.079	8.43e-06
6	TENM4	1.89e-10	0.801563	0.706	0.368	1.12e-05
6	SETBP1	2.11e-10	0.812568	0.608	0.291	1.25e-05
6	DUXAP10	2.26e-10	1.12643	0.216	0.06	1.34e-05
6	IL4R	2.34e-10	0.776409	0.471	0.193	1.39e-05
6	SIPA1L2	2.46e-10	0.737766	0.941	0.615	1.46e-05
6	MAGI1	2.66e-10	1.05819	0.441	0.186	1.58e-05
6	BHLHE41	2.92e-10	0.739795	0.843	0.494	1.74e-05
6	LAP3	3.4e-10	0.68417	0.412	0.156	2.02e-05
6	TEX14	4.32e-10	0.725104	0.275	0.088	2.57e-05
6	C4orf19	5.85e-10	1.13866	0.363	0.139	3.48e-05
6	NAIP	7.4e-10	0.687822	0.549	0.244	4.4e-05
6	POT1	7.57e-10	0.99787	0.284	0.095	4.5e-05
6	ZFP36	7.89e-10	1.18356	0.422	0.184	4.69e-05
6	RALGAPB	8.77e-10	0.737336	0.431	0.173	5.21e-05
6	C3	9.05e-10	0.631706	0.941	0.615	5.38e-05
6	SH3RF3	1e-09	0.669879	0.961	0.648	5.95e-05
6	S100Z	1.16e-09	0.70772	0.49	0.211	6.91e-05
6	TMEM135	1.28e-09	0.735234	0.324	0.115	7.6e-05
6	CASS4	1.33e-09	0.631528	0.382	0.144	7.93e-05
6	RASGEF1C	1.47e-09	0.543798	0.951	0.592	8.74e-05
6	POU2F2	1.49e-09	0.747752	0.608	0.286	8.89e-05
6	TBC1D8	1.52e-09	0.810566	0.333	0.123	9.06e-05
6	GDAP1	1.55e-09	1.0913	0.294	0.104	9.19e-05
6	ODF2L	1.63e-09	0.83427	0.275	0.091	9.71e-05
6	SLC8B1	1.99e-09	0.847519	0.324	0.118	0.000118544
6	DNAJC5	2.07e-09	0.650413	0.588	0.275	0.000123162
6	MIR646HG	2.52e-09	0.833785	0.716	0.389	0.00015004
6	SAMHD1	2.69e-09	0.707912	0.618	0.309	0.000160061
6	STX8	2.73e-09	0.709154	0.588	0.281	0.000162554
6	TBC1D32	3.2e-09	1.17697	0.265	0.088	0.000190227
6	GCA	3.3e-09	0.893497	0.304	0.109	0.000196495
6	RFX3-AS1	3.43e-09	0.800805	0.333	0.123	0.000204073
6	TMEM163	3.51e-09	0.926086	0.373	0.149	0.000208747
6	ITGA9	4.87e-09	0.774687	0.529	0.248	0.000289439
6	FAM13A	6.6e-09	0.503011	0.686	0.352	0.000392288
6	PIP4K2A	6.83e-09	0.603279	0.804	0.463	0.000405985
6	MAPK14	7.45e-09	0.647474	0.471	0.204	0.000442822
6	LRMDA	8.13e-09	0.383017	1	0.942	0.000483355
6	RUNX1	8.16e-09	0.570421	0.951	0.709	0.000485134
6	MEF2A	8.69e-09	0.40354	1	0.917	0.000516948
6	TIAM1	9.07e-09	0.569577	0.794	0.43	0.000539356
6	BCL6	9.23e-09	0.788638	0.363	0.143	0.000548997
6	ITGB2	1.08e-08	0.754588	0.382	0.154	0.000644634
6	ADAM28	1.25e-08	0.469373	0.99	0.771	0.000740993
6	EXOC1	1.27e-08	0.710325	0.402	0.168	0.000753459
6	SEMA4D	1.39e-08	0.617322	0.588	0.284	0.000825591
6	MROCKI	1.4e-08	0.588625	0.5	0.224	0.000831886
6	FBXO38	1.48e-08	0.828032	0.333	0.13	0.000880165
6	TDRD7	1.74e-08	0.612133	0.363	0.142	0.00103452
6	IPMK	1.88e-08	0.77465	0.333	0.13	0.0011154
6	TTC21B	2.36e-08	0.664987	0.284	0.102	0.00140078
6	CACNA1A	2.6e-08	0.584097	0.608	0.313	0.00154464
6	ZNF608	2.76e-08	1.1841	0.245	0.086	0.00164356
6	ADGRG1	3.04e-08	0.479907	0.49	0.217	0.00180489
6	SPG7	3.06e-08	0.801851	0.431	0.191	0.00181904
6	CCDC125	3.58e-08	0.787955	0.314	0.121	0.00212965
6	CXorf21	3.7e-08	1.02125	0.245	0.086	0.00220101
6	MGAT4A	3.7e-08	0.591273	0.941	0.64	0.00220177
6	CCDC92	3.75e-08	0.581388	0.294	0.108	0.00223271
6	SSH2	4.08e-08	0.550991	0.961	0.762	0.00242878
6	CSF3R	4.28e-08	0.568251	0.725	0.407	0.00254496
6	DUSP1	4.3e-08	0.80197	0.373	0.158	0.00255952
6	XXYLT1	4.33e-08	0.898514	0.235	0.08	0.00257684
6	ANKS1A	4.56e-08	0.661431	0.814	0.515	0.00271261
6	H2BC18	5.11e-08	0.875384	0.324	0.127	0.00304121
6	ARHGAP25	6.05e-08	0.746859	0.765	0.483	0.00359803
6	JUNB	7.76e-08	0.834906	0.324	0.13	0.00461418
6	CSGALNACT1	8.01e-08	0.714195	0.843	0.649	0.00476353
6	CRTC1	8.21e-08	0.710293	0.275	0.102	0.0048805
6	SMAD6	8.56e-08	1.02433	0.235	0.083	0.00508744
6	DTNB	9.12e-08	0.664505	0.657	0.379	0.00542319
6	AGTPBP1	9.26e-08	0.562292	0.49	0.223	0.00550797
6	TMEM63A	9.39e-08	0.879916	0.245	0.088	0.0055838
6	R3HCC1L	9.65e-08	0.62141	0.49	0.232	0.00573903
6	GNAQ	9.73e-08	0.537901	0.931	0.752	0.00578544
6	COTL1	1.25e-07	0.595315	0.52	0.259	0.00744953
6	RTCB	1.26e-07	0.714334	0.304	0.119	0.00751546
6	GAK	1.28e-07	0.615293	0.578	0.292	0.00759386
6	USP9X	1.48e-07	0.454525	0.627	0.319	0.00881105
6	EHMT1	1.61e-07	0.395513	0.569	0.272	0.00955573
6	PRMT7	1.64e-07	0.831123	0.235	0.084	0.00977844
6	TANC1	1.66e-07	0.414226	0.647	0.323	0.00989743
6	RFX7	1.72e-07	0.405529	0.529	0.247	0.0102107
6	WDR70	2e-07	0.557455	0.804	0.486	0.0119192
6	FGD3	2.26e-07	0.71925	0.373	0.165	0.0134307
6	MAPK9	2.32e-07	0.7402	0.294	0.116	0.0138224
6	TRIP4	2.34e-07	0.939486	0.284	0.114	0.0139429
6	SLC20A2	2.51e-07	0.880236	0.353	0.156	0.0149217
6	NFATC2	2.61e-07	0.526448	0.725	0.406	0.0155392
6	SYT17	2.61e-07	0.633366	0.51	0.253	0.0155412
6	IL17RA	2.64e-07	0.433988	0.667	0.342	0.0156966
6	LCP1	2.73e-07	0.377941	0.461	0.21	0.0162505
6	OTUD6B	2.98e-07	1.11949	0.206	0.071	0.0177163
6	CECR2	3.33e-07	0.446041	0.461	0.211	0.0198288
6	ZNF609	3.41e-07	0.459851	0.824	0.508	0.0202616
6	CHD9	3.41e-07	0.451437	0.951	0.683	0.0202835
6	TMEM72-AS1	3.71e-07	1.30358	0.216	0.077	0.0220344
6	IQSEC2	3.71e-07	0.748	0.245	0.091	0.022045
6	ARID4A	3.79e-07	0.447325	0.461	0.213	0.0225265
6	PIP5K1A	4.04e-07	0.573936	0.461	0.223	0.0240505
6	CYBB	4.15e-07	0.565946	0.657	0.36	0.0246713
6	PCNX2	4.18e-07	0.536085	0.882	0.575	0.024838
6	CEBPB	4.27e-07	0.728977	0.363	0.163	0.0253756
6	PMS1	4.29e-07	0.426832	0.461	0.214	0.0254816
6	SUCLG2	4.3e-07	0.476313	0.676	0.368	0.0255808
6	ERMAP	4.35e-07	0.9183	0.294	0.122	0.0258843
6	PICALM	4.39e-07	0.464831	0.941	0.798	0.0261161
6	SLC4A8	4.56e-07	1.02757	0.255	0.099	0.0271186
6	TBXAS1	5.02e-07	0.444178	0.941	0.755	0.0298575
6	PRAM1	5.17e-07	0.520624	0.392	0.175	0.0307612
6	HDAC8	5.24e-07	0.708676	0.618	0.348	0.0311586
6	PRKAG2	5.28e-07	0.498728	0.794	0.431	0.0313941
6	CLEC2D	5.3e-07	0.379669	0.49	0.23	0.0315092
6	ITFG1	5.67e-07	0.619223	0.706	0.415	0.0337253
6	ESRRG	5.93e-07	0.835793	0.255	0.099	0.0352384
6	HSPA1A	5.94e-07	0.848879	0.422	0.213	0.0353086
6	OR52K3P	6.02e-07	0.835512	0.304	0.127	0.0358068
6	STX16	6.22e-07	0.371751	0.539	0.262	0.036997
6	EIPR1	6.33e-07	0.877221	0.245	0.094	0.037612
6	ZMYM6	6.5e-07	0.630472	0.402	0.186	0.038678
6	AZIN2	6.56e-07	0.539391	0.402	0.183	0.0389875
6	EVI5	6.97e-07	0.460006	0.716	0.402	0.0414687
6	SMARCB1	7.08e-07	1.01136	0.206	0.073	0.042072
6	ZZEF1	7.89e-07	0.553553	0.451	0.212	0.0468984
6	MCM3AP	8.15e-07	0.462092	0.392	0.176	0.0484662
7	KHDRBS3	2.08e-08	1.08289	0.829	0.46	0.00123422
7	JAZF1	2.57e-07	1.06775	0.902	0.634	0.0152726
7	FP236383.4	2.9e-07	1.10424	0.951	0.651	0.0172297
8	H2BP2	1.15e-216	2.97646	0.331	0.061	6.82e-212
8	HAMP	1.46e-205	2.59127	0.362	0.074	8.67e-201
8	NCK2	7.24e-183	1.52166	0.871	0.508	4.3e-178
8	SH3RF3	1.9e-155	1.38516	0.898	0.646	1.13e-150
8	TMEM163	1.07e-132	2.31773	0.444	0.148	6.38e-128
8	CHST11	5.6e-119	0.864358	0.969	0.845	3.33e-114
8	TGFBR1	1.36e-118	1.54187	0.744	0.448	8.08e-114
8	CPEB4	1.94e-110	1.70839	0.562	0.253	1.15e-105
8	RUNX1	8.31e-109	0.969687	0.915	0.708	4.94e-104
8	LAP3	3.05e-103	1.82844	0.422	0.155	1.81e-98
8	SPP1	6.01e-101	1.20656	0.804	0.502	3.57e-96
8	BACH1	8.85e-99	1.2492	0.776	0.496	5.26e-94
8	FCGR1B	1.79e-94	1.91313	0.353	0.119	1.06e-89
8	SPATA6	4.89e-91	1.64557	0.525	0.25	2.91e-86
8	ARHGAP26	1.39e-87	0.807792	0.941	0.795	8.28e-83
8	RASSF8	2.6e-84	1.31719	0.697	0.421	1.55e-79
8	SIPA1L2	1.2e-81	1.02606	0.827	0.614	7.14e-77
8	H2BC18	7.64e-81	2.06612	0.342	0.126	4.54e-76
8	ST6GALNAC3	1.35e-79	0.787239	0.942	0.771	8.03e-75
8	DENND3	3.64e-79	1.02763	0.762	0.499	2.16e-74
8	NIBAN1	2.6e-77	1.60304	0.442	0.194	1.55e-72
8	MARCHF1	3.17e-63	0.966353	0.745	0.498	1.88e-58
8	C1QB	1.57e-62	1.32223	0.441	0.212	9.31e-58
8	CHCHD7	1.94e-62	1.96153	0.241	0.08	1.15e-57
8	ADGRG1	4.86e-62	1.29315	0.45	0.216	2.89e-57
8	BIN1	6.95e-62	1.25354	0.565	0.325	4.13e-57
8	CEBPB	1.92e-59	1.44845	0.37	0.162	1.14e-54
8	SHOC1	4.33e-58	1.83531	0.311	0.128	2.58e-53
8	IKZF2	6.85e-54	1.58401	0.264	0.1	4.07e-49
8	JAK3	8.76e-54	1.71904	0.251	0.093	5.21e-49
8	PROS1	2.02e-53	1.91416	0.218	0.075	1.2e-48
8	C1QC	4.16e-48	1.24858	0.408	0.208	2.47e-43
8	CD83	1.96e-47	-4.44004	0.033	0.261	1.16e-42
8	SLC2A5	1.05e-46	1.22686	0.52	0.319	6.25e-42
8	TLR2	1.58e-46	0.890523	0.604	0.384	9.42e-42
8	FRMD4A	2.87e-46	-0.541082	0.945	0.938	1.7e-41
8	MGAT4A	9.54e-46	0.714048	0.796	0.639	5.67e-41
8	GAREM1	4.33e-45	1.01364	0.553	0.347	2.58e-40
8	DLEU1	1.11e-44	-0.748407	0.739	0.832	6.59e-40
8	KLHL2	2.24e-44	1.32312	0.337	0.161	1.33e-39
8	ERC2	1.64e-43	1.54665	0.25	0.102	9.76e-39
8	ETV6	3.34e-43	0.592702	0.844	0.689	1.99e-38
8	TBC1D14	3.72e-43	0.960994	0.524	0.309	2.21e-38
8	SLC1A3	3.99e-43	0.603982	0.939	0.811	2.37e-38
8	DISC1	4e-43	0.578646	0.889	0.763	2.38e-38
8	GCA	8.56e-43	1.5572	0.256	0.109	5.09e-38
8	HIVEP3	1.29e-41	0.773577	0.706	0.507	7.68e-37
8	ANKRD44	1.8e-40	-0.668177	0.681	0.814	1.07e-35
8	HRH2	6.15e-40	1.40107	0.268	0.119	3.66e-35
8	CD14	2.08e-39	1.57976	0.251	0.108	1.24e-34
8	MSR1	9.06e-38	-2.08601	0.105	0.321	5.39e-33
8	SERPINB9	7.88e-37	0.873117	0.549	0.358	4.68e-32
8	PYGL	1.05e-36	1.39836	0.271	0.126	6.27e-32
8	HTRA1	2.94e-36	0.966855	0.51	0.333	1.75e-31
8	EML4	4.38e-36	0.680397	0.711	0.545	2.6e-31
8	PAG1	3.25e-35	0.731116	0.716	0.57	1.93e-30
8	PTPN2	9.87e-35	0.996972	0.461	0.282	5.87e-30
8	NAV3	6.25e-34	0.471228	0.927	0.77	3.71e-29
8	WDFY3	6.37e-34	0.722585	0.689	0.533	3.79e-29
8	XIST	2.1e-33	0.699988	0.65	0.456	1.25e-28
8	SRGAP1	2.32e-33	0.761786	0.643	0.476	1.38e-28
8	MIS18BP1	5.8e-33	-1.17405	0.226	0.445	3.45e-28
8	STK3	8.25e-33	0.838618	0.561	0.391	4.9e-28
8	C3	1.6e-32	0.539925	0.79	0.614	9.54e-28
8	RNASET2	3.18e-32	0.711995	0.672	0.504	1.89e-27
8	SPTLC2	9.27e-32	0.588595	0.656	0.47	5.51e-27
8	IKZF1	2.77e-31	0.707368	0.706	0.558	1.64e-26
8	RUNX2	3.25e-31	0.728421	0.643	0.474	1.93e-26
8	ANKS1A	3.33e-31	0.729366	0.669	0.514	1.98e-26
8	SLC2A3	3.51e-31	0.665472	0.29	0.141	2.09e-26
8	CTSC	1e-30	1.07195	0.396	0.238	5.95e-26
8	AP003086.1	1.45e-30	1.02891	0.444	0.286	8.65e-26
8	ST6GAL1	1.76e-30	0.387753	0.94	0.863	1.05e-25
8	MGAT5	1.81e-30	0.626315	0.68	0.516	1.08e-25
8	TBC1D4	2.11e-30	-1.13476	0.254	0.457	1.26e-25
8	SLC11A1	7.13e-30	0.609606	0.454	0.27	4.24e-25
8	IL17RA	8.7e-30	0.873618	0.502	0.341	5.18e-25
8	FBXL20	3.33e-29	-1.7891	0.085	0.265	1.98e-24
8	JAZF1	3.36e-29	0.533886	0.775	0.633	2e-24
8	PEAK1	3.86e-29	-1.4217	0.242	0.436	2.3e-24
8	PLAT	4.47e-29	1.37646	0.231	0.108	2.66e-24
8	CHSY3	6.52e-29	0.948935	0.461	0.299	3.87e-24
8	ITPR2	1.75e-28	0.389355	0.95	0.893	1.04e-23
8	PHC2	3.06e-28	0.820407	0.505	0.337	1.82e-23
8	LPAR6	6.58e-28	0.58513	0.728	0.595	3.91e-23
8	NHSL1	7.23e-28	-1.80284	0.173	0.352	4.3e-23
8	TLN2	7.54e-28	0.566336	0.715	0.552	4.48e-23
8	RHBDF2	1.06e-27	0.599913	0.677	0.524	6.32e-23
8	FOS	1.1e-27	-2.24796	0.075	0.242	6.54e-23
8	NAV2	3.07e-27	-1.2334	0.242	0.423	1.83e-22
8	FOXP1	3.62e-27	-1.47579	0.123	0.306	2.15e-22
8	SMAP2	8.3e-27	-0.743594	0.546	0.69	4.93e-22
8	ABCA1	1.25e-26	-2.42033	0.055	0.213	7.44e-22
8	WNT5A	3.77e-26	1.26512	0.2	0.092	2.24e-21
8	GOLGA4	7.46e-26	0.950947	0.557	0.419	4.43e-21
8	GAS6	7.49e-26	1.13522	0.273	0.147	4.45e-21
8	PRKCA	1.17e-25	0.67852	0.72	0.584	6.94e-21
8	SP100	1.25e-25	0.597572	0.684	0.557	7.42e-21
8	PTK2	3.67e-25	0.793702	0.493	0.343	2.18e-20
8	FAM168A	4.48e-25	0.783839	0.501	0.35	2.66e-20
8	POU2F2	6.3e-25	0.783041	0.439	0.285	3.75e-20
8	DPYD	7.57e-25	-1.35838	0.146	0.316	4.5e-20
8	SETBP1	1.06e-24	0.872606	0.438	0.29	6.3e-20
8	OR52K3P	1.75e-24	1.14438	0.246	0.127	1.04e-19
8	GRB2	1.83e-24	0.610436	0.62	0.479	1.09e-19
8	CHN2	3.01e-24	-0.916184	0.239	0.428	1.79e-19
8	CUL1	3.08e-24	0.931549	0.416	0.272	1.83e-19
8	LMO2	3.24e-24	1.18354	0.229	0.115	1.93e-19
8	FOXO3	4.94e-24	-1.01373	0.22	0.405	2.94e-19
8	TNRC6B	8.12e-24	-0.717569	0.4	0.578	4.83e-19
8	CX3CR1	1.31e-23	0.686369	0.569	0.407	7.8e-19
8	ZEB2	1.56e-23	-0.658037	0.584	0.705	9.27e-19
8	PTPRE	1.94e-23	0.559741	0.741	0.603	1.15e-18
8	SLC25A37	2.04e-23	0.658787	0.545	0.394	1.21e-18
8	RNF150	3.41e-23	-1.49475	0.093	0.25	2.03e-18
8	IFI16	5.91e-23	0.690531	0.6	0.458	3.51e-18
8	NFATC2	6.87e-23	0.679673	0.546	0.406	4.09e-18
8	NAIP	1.04e-22	0.875891	0.379	0.243	6.2e-18
8	STAMBPL1	1.1e-22	0.789723	0.408	0.263	6.54e-18
8	BHLHE41	1.49e-22	0.566654	0.641	0.493	8.86e-18
8	OPRM1	1.97e-22	0.814182	0.396	0.245	1.17e-17
8	MIR223HG	2.82e-22	0.912527	0.311	0.182	1.68e-17
8	ZFP36L2	3.05e-22	-0.956927	0.261	0.434	1.82e-17
8	FLOT1	3.89e-22	1.05882	0.276	0.156	2.32e-17
8	PALD1	8.26e-22	0.475381	0.778	0.658	4.91e-17
8	KCNIP1	8.57e-22	0.699417	0.494	0.339	5.1e-17
8	HCK	1.73e-21	0.721041	0.475	0.335	1.03e-16
8	ITGA9	2.09e-21	1.06047	0.376	0.247	1.24e-16
8	AOAH	2.92e-21	-0.615057	0.587	0.7	1.73e-16
8	PCDH9	3.66e-21	-1.4921	0.142	0.293	2.18e-16
8	CCND3	3.72e-21	-1.0864	0.214	0.374	2.21e-16
8	TNFRSF10D	6.78e-21	1.21747	0.203	0.103	4.03e-16
8	CREBRF	1.37e-20	-1.53301	0.069	0.21	8.13e-16
8	BMP2K	2.66e-20	0.39316	0.831	0.73	1.58e-15
8	ARHGAP25	3.32e-20	0.546867	0.61	0.483	1.97e-15
8	NEK6	1e-19	1.04454	0.255	0.146	5.95e-15
8	PLSCR1	1.11e-19	0.801349	0.387	0.258	6.58e-15
8	SGK1	1.38e-19	-1.24867	0.182	0.329	8.23e-15
8	CACNA1A	1.4e-19	-0.9834	0.157	0.314	8.33e-15
8	LHFPL2	1.64e-19	0.412602	0.791	0.656	9.74e-15
8	FAM198B-AS1	1.87e-19	1.20584	0.21	0.112	1.11e-14
8	SAT1	3.04e-19	-0.80795	0.493	0.621	1.81e-14
8	HDAC4	4.07e-19	0.789525	0.414	0.286	2.42e-14
8	RIN2	4.8e-19	-0.82018	0.333	0.486	2.86e-14
8	ZEB1	4.96e-19	0.759876	0.434	0.301	2.95e-14
8	BCL6	5.59e-19	0.915758	0.251	0.143	3.32e-14
8	DDX21	7.36e-19	0.898036	0.282	0.168	4.38e-14
8	STARD13	1.11e-18	-1.74452	0.089	0.219	6.57e-14
8	PLXDC2	1.14e-18	0.219916	0.999	0.957	6.75e-14
8	GAB1	1.65e-18	-1.30177	0.112	0.252	9.79e-14
8	KCNQ3	2.25e-18	0.33924	0.908	0.806	1.34e-13
8	MCF2L2	2.87e-18	0.764727	0.382	0.256	1.7e-13
8	DDX17	7.43e-18	-0.56637	0.461	0.606	4.42e-13
8	PIK3R1	7.54e-18	0.556299	0.565	0.446	4.48e-13
8	SRGN	7.79e-18	-1.31227	0.261	0.389	4.63e-13
8	CELF2	1.22e-17	-0.436213	0.791	0.849	7.23e-13
8	RANBP9	1.74e-17	0.68113	0.446	0.323	1.03e-12
8	C1QA	3.03e-17	0.981466	0.224	0.126	1.8e-12
8	CD74	3.83e-17	0.369978	0.701	0.577	2.28e-12
8	PPARD	5.22e-17	0.588	0.464	0.333	3.1e-12
8	HLA-DRB1	5.65e-17	0.699269	0.405	0.284	3.36e-12
8	NLRP1	5.89e-17	-1.06176	0.14	0.277	3.5e-12
8	ATM	6.3e-17	-0.530472	0.529	0.653	3.75e-12
8	MPZL1	6.9e-17	0.80938	0.359	0.243	4.11e-12
8	GNAQ	7.33e-17	0.338591	0.858	0.752	4.36e-12
8	RB1	8.38e-17	0.551057	0.634	0.523	4.98e-12
8	DDX10	8.53e-17	0.870215	0.306	0.197	5.07e-12
8	PRKD3	8.68e-17	0.797472	0.365	0.249	5.16e-12
8	DTNB	9.08e-17	0.640662	0.497	0.379	5.4e-12
8	RICTOR	9.65e-17	-0.873433	0.221	0.368	5.74e-12
8	SAMD4A	1.24e-16	-1.30389	0.114	0.242	7.39e-12
8	GOLPH3	1.29e-16	0.841199	0.289	0.182	7.65e-12
8	CCDC88A	1.4e-16	-0.662185	0.293	0.449	8.3e-12
8	RNF213	2.08e-16	-0.773607	0.349	0.488	1.23e-11
8	DCAF6	2.41e-16	0.773156	0.412	0.3	1.43e-11
8	SFMBT2	3.72e-16	-0.431525	0.895	0.9	2.21e-11
8	VSIG4	6.33e-16	0.799927	0.261	0.159	3.77e-11
8	UTRN	6.41e-16	-0.783122	0.256	0.401	3.81e-11
8	KLF7	7.31e-16	-1.41553	0.085	0.203	4.35e-11
8	NR3C2	8.45e-16	-1.08104	0.098	0.223	5.02e-11
8	DTNA	9.71e-16	0.517765	0.519	0.391	5.78e-11
8	CST3	1.1e-15	0.581481	0.374	0.249	6.54e-11
8	ASAH1	1.22e-15	-1.08739	0.119	0.245	7.24e-11
8	RNF130	1.38e-15	-0.592529	0.429	0.564	8.23e-11
8	EIF4G3	1.43e-15	0.401	0.745	0.647	8.48e-11
8	IL4R	1.43e-15	0.789248	0.299	0.193	8.52e-11
8	RAB11A	1.6e-15	0.843621	0.35	0.242	9.53e-11
8	ANOS1	2.02e-15	0.776348	0.352	0.243	1.2e-10
8	SORL1	2.1e-15	-0.382201	0.813	0.833	1.25e-10
8	HSP90B1	2.17e-15	0.846033	0.256	0.157	1.29e-10
8	GRID2	2.18e-15	-0.867515	0.315	0.455	1.3e-10
8	RUBCNL	2.87e-15	0.668974	0.408	0.294	1.71e-10
8	LIMS1	2.9e-15	-0.687899	0.397	0.521	1.72e-10
8	HLA-DRA	3.63e-15	0.543684	0.393	0.273	2.16e-10
8	SUSD6	3.87e-15	0.421234	0.63	0.517	2.3e-10
8	GCC2	4.1e-15	-0.985294	0.15	0.28	2.44e-10
8	C20orf194	4.33e-15	-0.805004	0.233	0.371	2.57e-10
8	H2AC18	4.34e-15	0.948463	0.288	0.187	2.58e-10
8	UBE2E2	4.6e-15	0.35826	0.856	0.769	2.74e-10
8	MITF	5.05e-15	-1.30849	0.105	0.225	3e-10
8	ARHGAP24	5.27e-15	-0.353782	0.888	0.888	3.13e-10
8	PDE3B	6.11e-15	-0.667102	0.468	0.59	3.64e-10
8	PTPRM	6.26e-15	-1.22454	0.106	0.223	3.72e-10
8	SESN3	9.88e-15	-1.0788	0.108	0.23	5.87e-10
8	ATG7	1.02e-14	-0.746469	0.358	0.484	6.06e-10
8	SLCO2B1	1.04e-14	0.383873	0.745	0.642	6.21e-10
8	CD86	1.08e-14	-0.822729	0.26	0.395	6.44e-10
8	MS4A7	1.09e-14	-1.10127	0.105	0.226	6.47e-10
8	CADM2	4.87e-14	-1.36472	0.098	0.208	2.9e-09
8	SPATA13	5.88e-14	0.551921	0.467	0.36	3.5e-09
8	STAT3	6.94e-14	0.551096	0.438	0.326	4.13e-09
8	USP53	8.12e-14	-0.664001	0.363	0.491	4.83e-09
8	CDK19	8.15e-14	-0.761951	0.192	0.323	4.84e-09
8	CHSY1	8.38e-14	0.414641	0.431	0.31	4.98e-09
8	ARHGAP15	1.05e-13	-0.48415	0.627	0.703	6.23e-09
8	XRN2	1.07e-13	0.664789	0.344	0.239	6.39e-09
8	OSBPL3	1.26e-13	-0.756591	0.252	0.385	7.46e-09
8	MKNK1	1.59e-13	0.47715	0.562	0.445	9.44e-09
8	MACF1	1.66e-13	-0.510963	0.461	0.588	9.89e-09
8	GLCCI1	2.11e-13	-1.07206	0.139	0.257	1.26e-08
8	ZBTB20	2.18e-13	-0.414024	0.622	0.715	1.3e-08
8	SSBP2	2.21e-13	-0.560588	0.399	0.525	1.31e-08
8	IRS2	2.51e-13	-1.08719	0.12	0.233	1.49e-08
8	CAB39	3.28e-13	0.567265	0.489	0.389	1.95e-08
8	PDGFB	3.58e-13	-1.19921	0.131	0.243	2.13e-08
8	KCNQ1OT1	4.95e-13	0.947204	0.275	0.182	2.94e-08
8	CYRIB	6.8e-13	0.276092	0.843	0.763	4.04e-08
8	SLC8A1	9.08e-13	-0.329703	0.778	0.824	5.4e-08
8	TCF12	1.06e-12	0.293532	0.847	0.771	6.31e-08
8	VKORC1L1	1.28e-12	0.831756	0.21	0.126	7.61e-08
8	ARHGAP12	1.3e-12	0.440151	0.629	0.53	7.73e-08
8	AKAP9	1.54e-12	-0.714609	0.208	0.334	9.14e-08
8	SGK3	1.62e-12	-0.709315	0.179	0.303	9.63e-08
8	E2F3	2.11e-12	0.732277	0.303	0.208	1.25e-07
8	SRRM2	2.49e-12	-0.562604	0.452	0.564	1.48e-07
8	ENTPD1-AS1	2.74e-12	0.604864	0.465	0.361	1.63e-07
8	PELI2	2.86e-12	-0.821435	0.161	0.276	1.7e-07
8	POLR2J3.1	3.25e-12	-0.849367	0.136	0.249	1.93e-07
8	SLC9A9	3.5e-12	-0.384175	0.72	0.772	2.08e-07
8	IRF8	3.71e-12	0.709519	0.324	0.23	2.21e-07
8	RGS12	3.87e-12	-0.746471	0.184	0.305	2.3e-07
8	ANKRD36	4.08e-12	-0.986978	0.139	0.248	2.43e-07
8	HS2ST1	4.37e-12	0.788208	0.229	0.145	2.6e-07
8	GSAP	4.45e-12	-0.686439	0.163	0.285	2.64e-07
8	DLEU2	5.42e-12	-0.530448	0.528	0.623	3.22e-07
8	JARID2	5.8e-12	-0.86536	0.214	0.331	3.45e-07
8	ITGAM	7.1e-12	0.653258	0.359	0.264	4.22e-07
8	GRAMD1A	7.54e-12	1.02414	0.203	0.126	4.48e-07
8	MBNL2	8.26e-12	-0.790517	0.203	0.318	4.91e-07
8	OSBPL1A	8.36e-12	-0.757096	0.208	0.326	4.97e-07
8	P2RX7	8.67e-12	-0.843484	0.137	0.247	5.16e-07
8	KIF26B	1.08e-11	-0.975843	0.108	0.212	6.4e-07
8	AXL	1.19e-11	-0.813768	0.133	0.24	7.06e-07
8	ELMO1	1.42e-11	-0.253573	0.885	0.901	8.43e-07
8	HLA-DPA1	1.46e-11	0.691358	0.276	0.187	8.7e-07
8	PRDM11	1.47e-11	-0.926087	0.131	0.233	8.72e-07
8	MYO9B	1.57e-11	-0.66871	0.335	0.451	9.32e-07
8	ASXL2	1.61e-11	0.605273	0.354	0.262	9.55e-07
8	TTC7A	1.77e-11	-0.795227	0.265	0.376	1.05e-06
8	HSP90AA1	1.86e-11	-1.66161	0.237	0.337	1.11e-06
8	MIR222HG	2.21e-11	0.62699	0.242	0.156	1.32e-06
8	UTY	2.45e-11	-0.898749	0.111	0.213	1.45e-06
8	ARHGAP21	2.72e-11	-0.538228	0.391	0.502	1.62e-06
8	MICOS10	2.93e-11	-0.915224	0.22	0.325	1.74e-06
8	JAK1	3.2e-11	-0.606952	0.273	0.397	1.91e-06
8	RABGEF1	3.52e-11	-0.768298	0.145	0.252	2.09e-06
8	FGD4	3.6e-11	-0.444704	0.617	0.692	2.14e-06
8	CHD7	3.67e-11	0.432123	0.58	0.482	2.18e-06
8	PILRA	3.77e-11	-0.837395	0.111	0.212	2.24e-06
8	CLASP2	4.52e-11	-0.620892	0.231	0.351	2.68e-06
8	PNISR	4.58e-11	-0.552671	0.369	0.483	2.72e-06
8	MCF2L	4.75e-11	0.401243	0.556	0.448	2.83e-06
8	ITPKB	5.16e-11	-0.848005	0.111	0.211	3.07e-06
8	ITGAV	5.17e-11	0.590615	0.395	0.299	3.08e-06
8	RASSF2	6.22e-11	0.684214	0.273	0.186	3.7e-06
8	ADGRB3	7.27e-11	-0.952865	0.144	0.244	4.32e-06
8	NEK7	7.89e-11	-0.831039	0.186	0.294	4.69e-06
8	DSCAM	9.05e-11	-0.53401	0.508	0.595	5.38e-06
8	MROCKI	9.62e-11	0.717175	0.312	0.224	5.72e-06
8	TTC3	1.07e-10	-0.62799	0.239	0.352	6.35e-06
[truncated: 97,900 more rows]

## Sheet: Ext Data Figure 2_top20DE_genes
Human myeloid cell clusterwise top 20 DE genes
cluster	gene	p_val	avg_log2FC	pct.1	pct.2	p_val_adj
1	H2AC18	5.50599e-38	2.17405	0.521	0.187	3.27397e-33
1	H2BC18	2.22952e-27	1.76509	0.383	0.127	1.32572e-22
1	OPRM1	5.36737e-25	1.31771	0.553	0.245	3.19155e-20
1	H2AC6	6.60883e-21	1.37643	0.489	0.225	3.92974e-16
1	SHOC1	1.40235e-20	1.71102	0.346	0.128	8.33867e-16
1	C1QC	1.44559e-20	1.36948	0.468	0.209	8.59576e-16
1	PLAT	2.0053e-20	1.67798	0.314	0.109	1.19239e-15
1	HLA-DPA1	1.19574e-19	1.3811	0.431	0.187	7.11013e-15
1	FAM198B-AS1	4.60729e-19	1.55944	0.314	0.112	2.73959e-14
1	ROBO3	7.40027e-18	1.69233	0.229	0.069	4.40035e-13
1	KCNQ1OT1	1.03468e-15	1.5974	0.388	0.182	6.15244e-11
1	KCNMB1	3.42514e-15	1.78549	0.239	0.084	2.03666e-10
1	TMLHE-AS1	9.14942e-14	1.51222	0.266	0.104	5.44043e-09
1	KCTD12	5.77365e-13	1.31029	0.367	0.176	3.43312e-08
1	AP000331.1	2.75536e-12	1.6683	0.207	0.076	1.63839e-07
1	S100A11	5.09615e-12	1.32886	0.229	0.088	3.03027e-07
1	DIAPH2-AS1	4.06643e-11	1.46794	0.261	0.113	2.41798e-06
1	CLEC9A	5.5707e-11	1.37601	0.202	0.076	3.31245e-06
1	STEAP1B	7.72714e-11	1.32371	0.293	0.134	4.59471e-06
1	ATP8B1	6.11127e-07	1.29522	0.213	0.106	0.0363388
2	H2BP2	5.60742e-104	2.52054	0.402	0.062	3.33428e-99
2	CA8	3.63551e-74	2.18636	0.332	0.057	2.16175e-69
2	C1QB	2.70278e-73	1.68068	0.693	0.213	1.60712e-68
2	C1QC	8.64364e-69	1.65096	0.668	0.208	5.13968e-64
2	HTRA1	3.72416e-63	1.46167	0.828	0.333	2.21446e-58
2	C1QA	4.53008e-60	1.66839	0.484	0.125	2.69367e-55
2	PLAT	1.46842e-55	1.75841	0.43	0.108	8.73153e-51
2	GLT1D1	2.92871e-53	2.05387	0.238	0.04	1.74147e-48
2	P2RY13	8.51772e-49	1.45173	0.496	0.148	5.06481e-44
2	FOLR2	3.39083e-43	2.06125	0.225	0.043	2.01625e-38
2	CGNL1	1.83029e-42	1.8761	0.275	0.061	1.08833e-37
2	ERV3-1	1.38323e-41	2.06141	0.287	0.068	8.22496e-37
2	GIMAP1	2.20466e-40	1.9183	0.213	0.041	1.31094e-35
2	FCGR1B	7.39533e-39	1.44882	0.402	0.12	4.39741e-34
2	DPYS	1.31929e-31	1.67571	0.234	0.057	7.84479e-27
2	ESRRG	7.67987e-30	1.62721	0.32	0.099	4.5666e-25
2	TREM2	8.13688e-30	1.51498	0.283	0.081	4.83835e-25
2	TNFSF10	7.59309e-26	1.54782	0.205	0.052	4.515e-21
2	CHCHD7	9.3131e-21	1.49578	0.246	0.081	5.53776e-16
2	ENO4	4.59021e-17	1.37421	0.221	0.076	2.72943e-12
3	H2BC7	2.94559e-157	3.97187	0.436	0.028	1.75151e-152
3	H2BC4	5.7311e-83	3.44835	0.308	0.025	3.40783e-78
3	H2AC18	1.04325e-79	2.90434	0.812	0.187	6.20339e-75
3	H2AC6	9.92561e-72	2.85701	0.855	0.225	5.90197e-67
3	H2BC11	1.44895e-61	3.98026	0.214	0.017	8.61576e-57
3	H2BC5	3.47075e-51	2.80348	0.325	0.043	2.06378e-46
3	H2BC8	2.56981e-46	2.93003	0.231	0.025	1.52806e-41
3	LAMA2	1.01934e-36	2.84757	0.205	0.024	6.0612e-32
3	H2BC18	4.53226e-32	1.79814	0.504	0.127	2.69498e-27
3	CCDC26	3.73308e-29	1.87275	0.59	0.193	2.21977e-24
3	C12orf42	2.91031e-24	1.7944	0.274	0.055	1.73053e-19
3	TLR10	9.93857e-20	1.44147	0.376	0.107	5.90967e-15
3	GPR183	1.19116e-17	1.52692	0.41	0.135	7.08288e-13
3	CACNA1D	3.80727e-17	1.22317	0.684	0.323	2.26388e-12
3	TREM2	9.93586e-15	1.35032	0.282	0.081	5.90806e-10
3	EVI2B	7.52604e-14	1.33494	0.205	0.05	4.47513e-09
3	KCNMB1	4.2771e-13	1.4652	0.274	0.084	2.54325e-08
3	NAPSB	3.39245e-12	1.26638	0.222	0.062	2.01722e-07
3	PAPSS1	3.64545e-11	1.3012	0.231	0.071	2.16766e-06
3	FAM198B-AS1	5.24112e-11	1.28548	0.308	0.112	3.11648e-06
4	CCDC26	2.89098e-231	2.59425	0.874	0.192	1.71904e-226
4	H2AC18	2.65002e-164	2.57222	0.754	0.186	1.57575e-159
4	LAMA2	3.71573e-162	3.44341	0.259	0.024	2.20945e-157
4	NAPSB	2.2647e-158	2.57336	0.429	0.062	1.34664e-153
4	H2BC18	2.02201e-156	2.31745	0.631	0.126	1.20233e-151
4	CHCHD7	1.35928e-155	2.55688	0.489	0.08	8.08258e-151
4	TMEM163	1.84366e-155	2.51604	0.669	0.148	1.09627e-150
4	HAMP	1.64669e-153	2.4215	0.47	0.075	9.79155e-149
4	MIR4300HG	2.2229e-145	3.24698	0.249	0.024	1.32178e-140
4	CLEC19A	2.47096e-110	2.59599	0.265	0.034	1.46928e-105
4	H2AC6	7.30856e-108	2.13402	0.716	0.224	4.34581e-103
4	SHOC1	2.45418e-103	2.05838	0.533	0.128	1.4593e-98
4	ERC2	6.2227e-92	1.96061	0.454	0.102	3.70014e-87
4	FCGR1A	4.33955e-90	2.15724	0.309	0.052	2.58038e-85
4	C1QB	2.29792e-78	1.77296	0.647	0.212	1.36639e-73
4	FCGR1CP	3.07209e-50	1.8482	0.221	0.045	1.82673e-45
4	ANKRD22	3.73999e-46	1.81253	0.211	0.044	2.22387e-41
4	H2BC5	6.91207e-44	2.00343	0.202	0.042	4.11006e-39
4	HPSE	1.86356e-36	1.78633	0.211	0.052	1.10811e-31
4	GPR183	2.46491e-23	1.7372	0.322	0.134	1.46568e-18
5	FTL	8.18373e-93	2.53558	0.775	0.349	4.86621e-88
5	FTH1	2.1822e-87	2.4713	0.779	0.355	1.29758e-82
5	NACA	5.15921e-86	3.27634	0.466	0.114	3.06777e-81
5	AIF1	1.54024e-67	3.08587	0.431	0.119	9.1586e-63
5	EEF1A1	1.52633e-66	2.35108	0.656	0.292	9.07586e-62
5	TMSB10	1.81795e-66	2.51412	0.519	0.171	1.08099e-61
5	UQCRB	2.07443e-63	3.2972	0.29	0.058	1.2335e-58
5	FAU	4.07454e-62	2.75355	0.424	0.12	2.4228e-57
5	TPT1	3.06217e-55	2.48579	0.538	0.216	1.82083e-50
5	TMSB4X	4.73176e-28	1.63288	0.542	0.326	2.8136e-23
5	ATP5F1E	3.77662e-26	2.21746	0.298	0.111	2.24565e-21
5	LPAR6	1.28129e-15	1.02762	0.676	0.595	7.61883e-11
5	YBX1	5.03381e-15	2.04473	0.263	0.126	2.9932e-10
5	P2RY12	3.19792e-13	0.628627	0.752	0.621	1.90155e-08
5	CST3	6.89013e-11	1.26948	0.374	0.249	4.09701e-06
5	FP236383.4	9.81857e-09	0.804044	0.656	0.651	0.000583832
5	GAPDH	2.18334e-08	1.5683	0.237	0.137	0.00129826
5	ST6GALNAC3	8.11886e-08	0.440624	0.859	0.771	0.00482764
5	LPP	6.61151e-07	-0.257905	0.42	0.671	0.0393134
6	PDK4	9.62775e-78	3.6944	0.686	0.125	5.72485e-73
6	ST14	7.37892e-58	2.97327	0.216	0.016	4.38765e-53
6	CCDC26	6.60229e-39	2.06294	0.686	0.193	3.92586e-34
6	FOS	1.01587e-34	1.87531	0.745	0.241	6.04059e-30
6	UNC5C	3.05983e-31	2.25228	0.402	0.081	1.81944e-26
6	IER2	4.0734e-27	1.67062	0.559	0.156	2.42213e-22
6	PLCXD3	6.264e-25	1.69131	0.392	0.09	3.7247e-20
6	SPATA6	7.5575e-25	1.57488	0.676	0.251	4.49384e-20
6	ZFP36L1	5.68803e-20	1.24365	0.853	0.483	3.38222e-15
6	ERC2	2.28564e-17	1.57929	0.363	0.102	1.35909e-12
6	SLC2A3	1.1178e-16	1.81899	0.431	0.142	6.64667e-12
6	IMPA2	1.80208e-16	1.59435	0.225	0.048	1.07155e-11
6	MLX	1.06252e-15	1.48821	0.245	0.056	6.31797e-11
6	DPYS	1.06939e-15	1.66115	0.245	0.057	6.3588e-11
6	GPR183	1.24412e-15	2.19763	0.392	0.135	7.39781e-11
6	SLC2A5	3.56715e-15	1.33597	0.716	0.32	2.1211e-10
6	NCEH1	9.00584e-15	1.25707	0.284	0.074	5.35505e-10
6	LY75	7.81379e-13	1.33158	0.324	0.102	4.64623e-08
6	BTG2	1.63038e-11	1.29786	0.52	0.242	9.69456e-07
6	TMEM72-AS1	3.70563e-07	1.30358	0.216	0.077	0.0220344
7	KHDRBS3	2.07565e-08	1.08289	0.829	0.46	0.00123422
7	JAZF1	2.56846e-07	1.06775	0.902	0.634	0.0152726
7	FP236383.4	2.89759e-07	1.10424	0.951	0.651	0.0172297
8	H2BP2	1.14719e-216	2.97646	0.331	0.061	6.8214e-212
8	HAMP	1.4573e-205	2.59127	0.362	0.074	8.66541e-201
8	NCK2	7.23888e-183	1.52166	0.871	0.508	4.30438e-178
8	TMEM163	1.07352e-132	2.31773	0.444	0.148	6.38338e-128
8	TGFBR1	1.35858e-118	1.54187	0.744	0.448	8.0784e-114
8	CPEB4	1.93613e-110	1.70839	0.562	0.253	1.15126e-105
8	LAP3	3.04693e-103	1.82844	0.422	0.155	1.81176e-98
8	FCGR1B	1.78851e-94	1.91313	0.353	0.119	1.06348e-89
8	SPATA6	4.88959e-91	1.64557	0.525	0.25	2.90745e-86
8	H2BC18	7.63837e-81	2.06612	0.342	0.126	4.54193e-76
8	NIBAN1	2.60105e-77	1.60304	0.442	0.194	1.54664e-72
8	CHCHD7	1.93983e-62	1.96153	0.241	0.08	1.15346e-57
8	CEBPB	1.9175e-59	1.44845	0.37	0.162	1.14018e-54
8	SHOC1	4.33458e-58	1.83531	0.311	0.128	2.57743e-53
8	IKZF2	6.85079e-54	1.58401	0.264	0.1	4.07362e-49
8	JAK3	8.76355e-54	1.71904	0.251	0.093	5.21098e-49
8	PROS1	2.0178e-53	1.91416	0.218	0.075	1.19982e-48
8	ERC2	1.64106e-43	1.54665	0.25	0.102	9.75806e-39
8	GCA	8.55729e-43	1.5572	0.256	0.109	5.08833e-38
8	CD14	2.0819e-39	1.57976	0.251	0.108	1.23794e-34
9	IER2	2.47791e-47	2.41262	0.464	0.156	1.47341e-42
9	FOS	7.77592e-37	1.70462	0.548	0.24	4.62372e-32
9	ADGRB3	3.09316e-35	1.55159	0.556	0.243	1.83925e-30
9	CX3CR1	1.35508e-33	1.31756	0.726	0.408	8.05755e-29
9	DLEU7	2.4707e-31	1.17032	0.653	0.332	1.46913e-26
9	ZFP36L2	4.78891e-29	1.35841	0.69	0.432	2.84758e-24
9	JUNB	4.70733e-24	1.67946	0.335	0.13	2.79907e-19
9	KCNQ1OT1	5.02148e-23	1.53885	0.407	0.182	2.98588e-18
9	UTY	4.68007e-20	1.16459	0.452	0.212	2.78287e-15
9	CCDC26	7.89221e-20	1.36649	0.411	0.193	4.69287e-15
9	NLGN4Y	1.08997e-16	1.26062	0.319	0.138	6.48119e-12
9	P2RY13	2.2065e-16	1.33244	0.327	0.148	1.31203e-11
9	CARMIL1	3.40103e-16	1.13681	0.44	0.235	2.02232e-11
9	HCG22	5.56459e-13	1.49229	0.214	0.088	3.30882e-08
9	TEX14	8.37647e-12	1.22235	0.21	0.088	4.98082e-07
9	JUN	8.99833e-12	1.50322	0.266	0.13	5.35059e-07
9	DIAPH2-AS1	9.02767e-12	1.30125	0.246	0.113	5.36803e-07
9	MEF2C-AS2	2.94239e-10	1.21888	0.238	0.116	1.7496e-05
9	SLC8A1-AS1	1.65025e-09	1.09984	0.306	0.17	9.81274e-05
9	TMLHE-AS1	2.2389e-08	1.21765	0.21	0.104	0.00133129
10	ADGRD1	7.22986e-14	3.4662	0.296	0.035	4.29902e-09
10	SCIN	1.12113e-08	1.9425	0.741	0.306	0.000666649
10	ERCC4	2.79385e-08	3.17433	0.222	0.033	0.00166128
10	ZNF420	6.1015e-08	2.81772	0.259	0.046	0.00362807
10	RABL6	3.30956e-07	2.87799	0.222	0.038	0.0196793
11	P2RY12	0	0.68297	0.721	0.611	0
11	SYNDIG1	4.72131e-293	0.47386	0.846	0.761	2.80739e-292
11	RASGEF1C	3.03053e-200	0.536391	0.641	0.587	1.80201e-195
11	CX3CR1	5.45539e-116	0.710489	0.441	0.405	3.24388e-111
11	LPAR6	3.67893e-79	0.53938	0.559	0.599	2.18757e-74
11	A2M	9.54031e-66	0.498507	0.513	0.538	5.67286e-61
11	NAV2	2.53214e-62	0.522759	0.444	0.42	1.50566e-57
11	TIAM1	4.18933e-50	0.611012	0.416	0.432	2.49106e-45
11	IFNGR1	1.73675e-46	0.478255	0.497	0.546	1.0327e-41
11	MICOS10	7.94385e-38	0.691222	0.331	0.324	4.72357e-33
11	ZFP36L2	5.44425e-36	0.589233	0.411	0.435	3.23726e-31
11	USP53	5.71343e-35	0.554286	0.454	0.494	3.39732e-30
11	GGTA1P	1.36834e-25	0.834194	0.247	0.242	8.13642e-21
11	PABPN1	3.67962e-17	0.448941	0.159	0.215	2.18797e-12
11	KBTBD12	1.27189e-14	0.554034	0.317	0.334	7.56293e-10
11	ZFPM2-AS1	3.84141e-13	0.445131	0.271	0.265	2.28418e-08
11	MAF	2.83613e-11	0.583113	0.343	0.388	1.68642e-06
11	MIS18BP1	1.74783e-10	0.487185	0.391	0.449	1.03929e-05
11	CECR2	6.91172e-08	0.759852	0.205	0.212	0.00410985
11	MED12L	2.04618e-07	0.655164	0.224	0.233	0.012167
12	S100A8	8.56684e-256	5.14175	0.362	0.011	5.09402e-251
12	HAMP	4.90119e-147	3.9118	0.724	0.075	2.91434e-142
12	S100A11	1.56222e-96	3.45458	0.648	0.088	9.28927e-92
12	SERPINA1	6.15917e-91	3.59098	0.4	0.035	3.66236e-86
12	APOC1	2.29014e-88	3.37416	0.676	0.105	1.36176e-83
12	C1QC	2.63717e-80	2.98178	0.876	0.208	1.56812e-75
12	TSPO	4.69548e-75	3.484	0.419	0.046	2.79203e-70
12	AIF1	1.49586e-73	2.75003	0.676	0.119	8.89471e-69
12	C1QB	7.85931e-73	2.77508	0.857	0.213	4.6733e-68
30	APOE	4.38164e-148	3.62244	0.952	0.324	2.60541e-143
12	GAPDH	6.66682e-64	2.78489	0.686	0.137	3.96422e-59
12	DDIT4	4.51887e-55	3.33811	0.524	0.094	2.68701e-50
12	HSPA5	5.82285e-55	3.29515	0.429	0.064	3.46238e-50
12	C1QA	1.37922e-54	2.76389	0.61	0.126	8.20113e-50
12	FCER1G	1.3124e-49	2.77261	0.467	0.08	7.8038e-45
12	IFITM3	6.30311e-49	3.17006	0.276	0.03	3.74796e-44
12	S100A4	5.09117e-45	3.29904	0.21	0.019	3.02731e-40
12	IFITM2	2.22921e-37	2.90991	0.248	0.031	1.32553e-32
12	LGALS1	1.62991e-36	3.32007	0.2	0.021	9.69178e-32
12	C4orf3	7.98557e-33	3.01486	0.238	0.032	4.74838e-28
13	UBA52	0	3.99466	0.74	0.069	0
13	FAU	9.31768e-283	4.1025	0.856	0.119	5.54048e-278
13	NACA	3.87855e-243	3.83494	0.791	0.114	2.30627e-238
13	COMMD6	2.7919e-235	4.12532	0.479	0.04	1.66012e-230
13	TMSB10	1.1945e-223	3.72711	0.902	0.171	7.10274e-219
13	EEF1B2	9.9375e-217	3.86504	0.595	0.068	5.90904e-212
13	ATP5F1E	3.03144e-213	3.58555	0.753	0.11	1.80255e-208
13	NME2	1.87525e-204	3.8468	0.493	0.048	1.11506e-199
13	TOMM7	7.68966e-197	3.512	0.507	0.052	4.57243e-192
13	TPT1	4.62845e-195	4.0493	0.902	0.215	2.75217e-190
13	BTF3	1.04853e-190	3.5576	0.484	0.049	6.23476e-186
13	NOP10	2.22212e-185	3.94068	0.274	0.017	1.32132e-180
13	APOC1	3.06512e-172	4.27726	0.656	0.104	1.82258e-167
13	FTL	4.22473e-160	4.21486	0.967	0.349	2.51211e-155
13	S100A11	5.31797e-157	3.65523	0.586	0.087	3.16217e-152
13	SH3BGRL3	8.71677e-131	3.66863	0.377	0.043	5.18317e-126
13	FTH1	9.00428e-129	3.68478	0.926	0.355	5.35413e-124
13	OST4	1.70608e-116	3.50058	0.307	0.032	1.01447e-111
13	LGALS1	2.47197e-114	3.63985	0.247	0.021	1.46988e-109
13	S100A4	1.35343e-94	3.63679	0.214	0.019	8.04776e-90
14	ATP5F1E	0	4.46521	0.928	0.11	0
14	TMSB10	0	4.27354	0.983	0.171	0
14	AIF1	0	4.21051	0.864	0.118	0
14	HAMP	0	4.42478	0.736	0.075	0
14	S100A8	0	7.53044	0.643	0.01	0
14	UQCRB	0	3.82642	0.668	0.057	0
14	S100A9	0	7.00025	0.357	0.004	0
14	BLOC1S1	3.97275e-293	3.93572	0.413	0.026	2.36228e-292
14	S100A11	9.63934e-284	3.86669	0.728	0.087	5.73174e-279
14	NME2	1.07261e-282	3.69395	0.553	0.048	6.37797e-278
14	SNRPD2	7.56947e-262	3.68182	0.383	0.025	4.50096e-257
14	VAMP8	1.61815e-220	3.63748	0.4	0.032	9.62187e-216
14	ATP5MF	4.04644e-215	3.52825	0.396	0.032	2.40609e-210
14	TOMM5	2.34885e-209	4.10947	0.251	0.014	1.39668e-204
14	C19orf53	1.96114e-204	3.61227	0.294	0.019	1.16613e-199
14	FTL	5.76126e-196	4.13639	0.991	0.349	3.42576e-191
14	FTH1	4.34734e-195	4.24406	0.991	0.355	2.58501e-190
14	IFITM3	2.72369e-187	3.84334	0.357	0.03	1.61956e-182
14	POLR2L	1.52777e-180	3.77165	0.285	0.02	9.08444e-176
14	BCL2A1	1.55773e-172	3.78917	0.328	0.027	9.2626e-168
15	NR4A3	0	4.25597	0.79	0.069	0
15	CREM	0	3.00766	0.76	0.161	0
15	NR4A2	0	2.90069	0.682	0.092	0
15	MB21D2	0	2.91751	0.686	0.133	0
15	PADI2	0	2.66128	0.784	0.284	0
15	ELOVL5	0	2.71731	0.602	0.163	0
15	P4HA1	0	2.68675	0.676	0.271	0
15	HSPD1	0	2.6777	0.512	0.128	0
15	STX11	0	3.36069	0.41	0.046	0
15	ZNF331	0	2.56977	0.511	0.148	0
15	LPCAT1	0	2.49565	0.42	0.079	0
15	EZR	0	2.49044	0.428	0.098	0
15	HOMER1	0	3.04248	0.394	0.074	0
15	FAM53C	0	2.61463	0.383	0.067	0
15	STX17-AS1	0	3.33326	0.283	0.028	0
15	RNF122	0	2.61632	0.292	0.048	0
15	TAMALIN	0	2.90657	0.275	0.033	0
15	DNAJA4	0	3.05835	0.284	0.045	0
15	GPAT3	0	3.3331	0.234	0.043	0
15	INHBA	0	4.04241	0.2	0.012	0
16	NR4A3	6.89332e-293	3.97159	0.86	0.078	4.09891e-293
16	STX17-AS1	5.41233e-195	3.90199	0.446	0.031	3.21828e-190
16	NR4A2	6.24167e-178	2.82343	0.777	0.099	3.71142e-173
16	NRARP	4.09076e-176	4.62201	0.204	0.007	2.43245e-171
16	CREM	8.92261e-126	3.00007	0.834	0.168	5.30556e-121
16	MB21D2	1.4057e-117	2.85795	0.752	0.14	8.35859e-113
16	STX11	5.80918e-103	3.31824	0.427	0.051	3.45425e-98
16	INHBA	2.54192e-84	2.99013	0.204	0.015	1.51148e-79
16	TPT1	2.34781e-76	2.65569	0.764	0.216	1.39605e-71
16	FAM53C	2.00283e-74	2.65813	0.446	0.071	1.19092e-69
16	UQCRB	8.47644e-74	2.60074	0.401	0.058	5.04026e-69
16	CXCR4	5.96942e-68	2.59876	0.344	0.047	3.54954e-63
16	FCAR	2.24753e-66	3.31575	0.248	0.026	1.33643e-61
16	RNF122	2.06506e-63	2.52338	0.35	0.051	1.22792e-58
16	ATP1B3	7.61424e-62	2.56849	0.586	0.137	4.52758e-57
16	TAMALIN	1.66443e-60	2.62793	0.28	0.035	9.89702e-56
16	IFRD1	1.68284e-59	2.56533	0.592	0.15	1.00065e-54
16	ZNF331	8.0191e-53	2.66023	0.567	0.152	4.76832e-48
16	DNAJA4	1.92097e-48	2.72203	0.299	0.048	1.14225e-43
16	GPAT3	3.707e-30	2.68752	0.236	0.046	2.20426e-25
17	H2BC9	2.70481e-289	4.76825	0.259	0.009	1.60834e-284
17	H2BC7	3.09995e-266	3.90057	0.429	0.027	1.84329e-261
17	H2BC11	2.89164e-199	4.21581	0.288	0.017	1.71943e-194
17	H2AC18	1.79418e-189	3.41321	0.912	0.186	1.06686e-184
17	FRRS1	9.31659e-163	3.1948	0.556	0.071	5.53983e-158
17	HAMP	1.33419e-152	2.9417	0.561	0.075	7.93333e-148
17	SLC11A1	5.44207e-146	2.59941	0.966	0.27	3.23596e-141
17	H2BC5	2.66879e-136	3.30459	0.395	0.042	1.58692e-131
17	DDIT4	1.41554e-135	3.03151	0.59	0.094	8.41706e-131
17	H2AC6	1.39339e-129	2.6003	0.868	0.224	8.28539e-125
17	CEBPD	2.48531e-97	2.0701	0.873	0.255	1.47781e-92
17	FAM110B	1.45143e-94	2.24873	0.605	0.126	8.63049e-90
17	BNIP3L	5.21467e-81	2.17954	0.683	0.183	3.10075e-76
17	H2BC8	8.17602e-79	2.94066	0.229	0.024	4.86163e-74
17	H2BC21	5.96289e-66	2.63947	0.215	0.025	3.54566e-61
17	IFITM3	6.27203e-64	2.61844	0.234	0.03	3.72947e-59
17	PPA1	2.6508e-44	2.09502	0.249	0.044	1.57622e-39
17	CERNA2	8.07668e-43	3.00104	0.215	0.036	4.80255e-38
17	CLEC2B	2.99693e-42	2.07367	0.239	0.043	1.78204e-37
17	TSPO	2.1656e-36	2.01333	0.234	0.046	1.28771e-31
18	FCGR3B	3.25677e-239	3.04821	0.329	0.036	1.93654e-234
18	C1QB	2.77132e-190	2.16052	0.767	0.212	1.64788e-185
18	EDA2R	6.05372e-180	2.71396	0.264	0.03	3.59967e-175
18	PTCHD4	7.88791e-176	2.51009	0.429	0.075	4.69031e-171
18	C1QC	5.91815e-169	1.93175	0.733	0.207	3.51905e-164
18	FTL	6.74624e-168	2.16246	0.878	0.348	4.01145e-163
18	IL21R	1.38926e-160	2.75152	0.256	0.031	8.26084e-156
18	APOC1	2.3694e-156	2.38167	0.491	0.104	1.40889e-151
12	APOE	4.71981e-68	3.34145	0.924	0.324	2.8065e-63
18	RRM2B	7.30392e-143	2.17148	0.416	0.081	4.34306e-138
18	TPT1	2.22639e-135	1.96995	0.68	0.215	1.32385e-130
18	FCER1G	5.20092e-132	2.16072	0.396	0.079	3.09257e-127
18	MAFB	2.31137e-129	2.19078	0.342	0.062	1.37439e-124
18	C5orf17	2.87221e-128	2.27753	0.273	0.041	1.70787e-123
18	HLA-DRB6	6.70839e-115	2.14804	0.311	0.057	3.98894e-110
18	S100A11	3.3425e-108	2.07996	0.384	0.087	1.98752e-103
18	NPC2	1.25231e-105	1.91921	0.362	0.079	7.44649e-101
18	CD14	3.11574e-101	1.90833	0.427	0.108	1.85268e-96
18	ANKRD22	2.90017e-97	2.14777	0.249	0.043	1.7245e-92
18	FPR3	2.16047e-93	2.15208	0.211	0.034	1.28466e-88
19	HAMP	1.76203e-53	3.08159	0.647	0.076	1.04774e-48
19	DPYD-AS1	1.50161e-26	2.20071	0.314	0.035	8.92888e-22
19	C1QB	8.74936e-26	1.94982	0.804	0.213	5.20254e-21
19	H2AC18	2.18973e-25	2.60683	0.725	0.187	1.30206e-20
19	SHOC1	1.07417e-20	2.10077	0.569	0.129	6.38721e-16
76	APOE	1.24598e-234	2.73567	0.824	0.323	7.40883e-230
19	SERPINA1	7.58174e-20	2.56597	0.275	0.036	4.50826e-15
19	PIM1	1.80026e-18	2.42966	0.255	0.033	1.07047e-13
19	FRRS1	1.90745e-18	2.12814	0.392	0.071	1.13421e-13
19	CHCHD7	2.37673e-17	2.07949	0.412	0.081	1.41325e-12
19	LILRB3	3.46868e-17	2.50876	0.216	0.026	2.06254e-12
19	APOC1	3.67913e-17	1.92468	0.471	0.105	2.18768e-12
19	DDIT4	1.4424e-14	2.24092	0.412	0.095	8.57682e-10
19	FCER1G	4.72794e-14	1.95503	0.373	0.08	2.81133e-09
19	NAPSB	1.80048e-13	2.14958	0.314	0.062	1.0706e-08
19	H2BP2	7.25155e-13	1.94297	0.314	0.063	4.31191e-08
19	BCL2L2	1.91085e-10	1.96946	0.216	0.04	1.13623e-05
19	PDCD2	1.41386e-09	1.94198	0.235	0.049	8.40712e-05
19	SHISAL2A	6.73228e-09	2.0445	0.216	0.045	0.000400315
19	MAFB	1.22487e-08	2.08105	0.255	0.062	0.000728332
20	H2AC18	0	2.88366	0.683	0.183	0
20	HAMP	0	3.53711	0.531	0.072	0
20	TTR	0	2.46157	0.315	0.042	0
20	SLC11A1	2.15964e-293	1.95414	0.733	0.268	1.28416e-293
20	DDIT4	8.23033e-281	2.87817	0.412	0.092	4.89392e-276
20	SPP1	3.5776e-248	1.70535	0.894	0.501	2.12731e-243
20	CEBPD	1.63672e-244	2.03254	0.668	0.253	9.73228e-240
20	C1QB	6.51123e-179	1.96694	0.549	0.211	3.87171e-174
20	C1QC	1.40887e-177	2.12615	0.534	0.207	8.3774e-173
20	ERC2	2.63035e-176	2.09808	0.367	0.1	1.56406e-171
81	APOE	5.57412e-162	2.67236	0.891	0.324	3.31448e-157
20	FRRS1	2.4088e-161	2.50412	0.284	0.07	1.43232e-156
20	H2AC6	7.81147e-139	1.57795	0.531	0.223	4.64486e-134
20	SHOC1	1.50217e-132	2.17294	0.37	0.127	8.93218e-128
20	SLC2A3	7.90866e-120	1.83337	0.388	0.14	4.70265e-115
20	TBC1D8	5.11637e-101	1.57158	0.339	0.121	3.04229e-96
20	MIR181A1HG	3.23171e-98	1.67771	0.311	0.108	1.92164e-93
20	HIF1A-AS3	2.31267e-92	1.8302	0.322	0.12	1.37516e-87
20	C1QA	4.61959e-88	1.7124	0.324	0.125	2.7469e-83
20	WNT5A	1.12968e-57	1.58855	0.235	0.091	6.7173e-53
21	HAMP	2.80623e-187	3.69038	0.644	0.075	1.66864e-182
21	SLC2A3	1.28063e-107	3.28234	0.684	0.141	7.61486e-103
21	DDIT4	1.09186e-77	2.70453	0.5	0.094	6.49239e-73
21	SPP1	5.95531e-77	2.27674	0.966	0.503	3.54115e-72
21	ERC2	3.01893e-70	2.73125	0.5	0.102	1.79512e-65
21	TMEM163	1.26721e-69	2.86061	0.592	0.149	7.53508e-65
21	HSPA1A	1.05692e-54	2.21525	0.649	0.212	6.28468e-50
21	GLUL	5.32346e-54	2.82083	0.661	0.236	3.16544e-49
21	LIMK2	1.1643e-50	2.47543	0.448	0.108	6.92318e-46
21	PIM1	3.00233e-48	2.82421	0.23	0.033	1.78525e-43
21	HIF1A-AS3	7.32991e-47	2.56593	0.46	0.122	4.35851e-42
21	TBC1D8	1.25298e-46	2.33878	0.471	0.123	7.45047e-42
21	BCL6	3.51805e-44	2.20483	0.506	0.143	2.0919e-39
21	PPA1	7.20221e-42	2.97992	0.253	0.044	4.28258e-37
21	RGS16	1.21937e-37	3.05166	0.259	0.05	7.25059e-33
21	PPP1R15A	1.80949e-36	2.90896	0.27	0.056	1.07596e-31
21	PVT1	7.9776e-36	2.29838	0.345	0.085	4.74364e-31
21	SH3PXD2B	7.8297e-33	2.26415	0.264	0.056	4.6557e-28
21	CDKN1A	4.24538e-31	2.17451	0.333	0.088	2.52439e-26
21	HSPA5	5.77901e-31	2.51629	0.276	0.064	3.43631e-26
22	HSPA1A	0	2.99649	0.777	0.21	0
22	HSPA1B	1.225e-246	2.31867	0.551	0.141	7.28407e-242
22	H2AC18	1.26976e-199	2.42191	0.58	0.185	7.55025e-195
22	H2AC6	1.28547e-189	1.92388	0.637	0.223	7.64366e-185
22	SERPINE1	2.56786e-170	2.45369	0.39	0.097	1.5269e-165
22	OXR1	2.27572e-165	1.44542	0.922	0.617	1.35319e-160
22	KCNIP1	7.35486e-162	1.41922	0.772	0.338	4.37334e-157
22	JAZF1	8.22721e-109	1.03422	0.887	0.633	4.89207e-104
22	OR52K3P	1.15524e-108	1.77303	0.388	0.126	6.86931e-104
22	DDIT4	2.95496e-95	2.0647	0.309	0.093	1.75708e-90
22	TANC2	6.48269e-89	1.12402	0.709	0.392	3.85474e-84
22	UBC	3.11707e-85	1.66373	0.444	0.185	1.85347e-80
22	DUSP1	2.34743e-79	1.59247	0.397	0.157	1.39583e-74
22	C22orf34	9.98026e-68	1.23236	0.34	0.126	5.93446e-63
22	CCDC26	2.29642e-66	1.27312	0.433	0.192	1.3655e-61
22	WIPF3	5.88288e-56	1.39648	0.261	0.093	3.49808e-51
22	CPA6	1.81501e-49	1.39116	0.223	0.079	1.07924e-44
22	RGS1	1.499e-48	1.04182	0.488	0.261	8.91333e-44
22	CEBPD	1.39805e-39	1.10026	0.453	0.255	8.3131e-35
22	WNT5A	7.30358e-35	1.21284	0.22	0.092	4.34285e-30
23	DNAJB1	2.08454e-291	4.46687	0.82	0.092	1.23951e-286
23	HSPE1	7.54163e-223	4.59794	0.635	0.07	4.4844e-218
23	HSPH1	1.75652e-149	4.22559	0.82	0.183	1.04446e-144
23	HSP90AA1	1.25686e-133	3.82893	0.952	0.335	7.47352e-129
23	PPP1R15A	2.98054e-130	3.806	0.45	0.055	1.77229e-125
23	HSPA1A	2.29934e-122	3.22573	0.831	0.212	1.36723e-117
23	BCAS2	3.45048e-118	4.64252	0.407	0.051	2.05172e-113
23	HSPB1	2.86011e-112	3.40574	0.54	0.089	1.70068e-107
23	P4HA1	1.32331e-108	3.23501	0.847	0.276	7.86867e-104
23	HSP90AB1	9.1251e-78	3.00335	0.672	0.204	5.42597e-73
23	CACYBP	4.60305e-73	3.58544	0.339	0.052	2.73707e-68
23	DDIT4	5.78639e-61	3.14252	0.429	0.094	3.4407e-56
23	HSPA1B	4.78272e-59	2.73458	0.524	0.143	2.8439e-54
23	UBC	1.14894e-57	2.76231	0.582	0.185	6.83182e-53
23	HSPA6	1.55095e-56	4.04429	0.265	0.041	9.22226e-52
23	BAG3	2.03945e-55	3.16537	0.307	0.054	1.2127e-50
23	SPON1	2.11968e-54	2.98909	0.259	0.04	1.2604e-49
23	GPR183	3.02335e-54	2.90371	0.487	0.134	1.79774e-49
23	HSPD1	1.50733e-42	2.76403	0.444	0.133	8.96291e-38
23	HSPA8	6.67993e-36	3.17586	0.333	0.09	3.97202e-31
24	PDK4	1.08078e-242	2.55127	0.647	0.123	6.42656e-238
24	SLC11A1	1.09817e-236	2.11996	0.917	0.269	6.52991e-232
24	SH3PXD2B	5.80718e-216	2.63806	0.406	0.055	3.45307e-211
24	CPA6	4.95921e-204	2.49705	0.477	0.078	2.94885e-199
24	ERC2	1.46938e-196	2.4551	0.537	0.101	8.73723e-192
24	RGS1	1.36504e-174	1.91326	0.823	0.26	8.11679e-170
24	TBC1D14	6.08431e-173	1.84894	0.888	0.308	3.61785e-168
24	CEBPD	2.91091e-154	1.90529	0.787	0.254	1.73088e-149
24	LIMK2	5.33778e-143	2.02002	0.493	0.107	3.17395e-138
24	CD163	7.44652e-141	1.95676	0.456	0.093	4.42785e-136
24	CD163L1	3.73541e-140	2.27188	0.319	0.05	2.22115e-135
24	HIF1A-AS3	3.61908e-136	1.98188	0.518	0.121	2.15197e-131
24	TMEM163	5.56762e-124	1.94006	0.55	0.148	3.31062e-119
24	CGNL1	1.00895e-117	2.60049	0.326	0.061	5.99939e-113
24	DDIT4	1.7737e-113	1.79218	0.42	0.094	1.05468e-108
24	SEC14L1	2.11122e-107	1.74795	0.75	0.295	1.25538e-102
24	CPT1A	8.47318e-104	2.01083	0.218	0.032	5.03832e-99
24	FCGR3B	1.94498e-93	2.16525	0.222	0.036	1.15653e-88
24	C1orf162	8.80477e-91	1.82102	0.323	0.07	5.23549e-86
24	RHOB	5.12533e-85	1.87954	0.321	0.073	3.04762e-80
25	HSPD1	0	4.41796	0.894	0.131	0
25	HSPH1	0	4.29607	0.929	0.182	0
25	BAG3	0	3.98877	0.731	0.053	0
25	NR4A3	0	3.61393	0.747	0.077	0
25	DNAJA4	0	5.24133	0.69	0.047	0
25	HSPE1	0	3.29269	0.688	0.069	0
25	SERPINH1	0	4.41298	0.53	0.023	0
25	FKBP4	0	3.92441	0.535	0.032	0
25	PPP1R15A	0	3.32068	0.541	0.055	0
25	MBOAT7	0	3.33561	0.522	0.055	0
25	DNAJB4	0	3.46979	0.402	0.03	0
25	NKRF	0	3.78856	0.389	0.026	0
25	ZFAND2A	1.21222e-293	3.48993	0.315	0.022	7.20813e-293
25	ELOVL5	1.12002e-286	3.76857	0.821	0.168	6.65988e-282
25	IER5	1.20505e-233	3.1978	0.37	0.038	7.16549e-229
25	P4HA1	2.07928e-226	3.74043	0.886	0.275	1.23638e-221
25	SLC5A3	7.84745e-200	3.15704	0.448	0.063	4.66625e-195
25	HOMER1	4.68063e-199	3.34275	0.497	0.077	2.7832e-194
25	SESN3	3.29144e-145	3.56397	0.728	0.228	1.95716e-140
25	GLA	3.03031e-109	3.41734	0.204	0.024	1.80188e-104
26	IL4I1	3.00175e-250	5.05055	0.346	0.015	1.7849e-245
26	MIR663AHG	1.14704e-160	4.10177	0.204	0.008	6.82055e-156
26	IL1A	1.98812e-142	4.46453	0.481	0.051	1.18218e-137
26	IL1B	2.4143e-90	2.95478	0.556	0.097	1.43559e-85
26	HLA-DQB1	2.16092e-82	2.68384	0.537	0.098	1.28493e-77
26	CH25H	2.30318e-76	2.65072	0.617	0.133	1.36952e-71
26	CD83	9.1641e-74	2.3814	0.827	0.259	5.44916e-69
26	STX17-AS1	3.97642e-69	3.29561	0.272	0.031	2.36446e-64
26	CCL3L3	2.41974e-67	2.27633	0.438	0.075	1.43882e-62
26	MGAM	1.40553e-61	3.9213	0.235	0.027	8.35754e-57
26	HLA-DQA1	1.24567e-57	2.66224	0.426	0.084	7.40702e-53
26	NR4A3	2.24222e-56	2.38241	0.414	0.078	1.33327e-51
26	RASGEF1B	6.18357e-56	2.63737	0.525	0.129	3.67687e-51
26	CCL4L2	1.57203e-53	2.35815	0.407	0.08	9.34762e-49
26	ENPP2	4.4161e-51	3.29969	0.204	0.024	2.6259e-46
26	STX11	6.09478e-46	2.60131	0.296	0.051	3.62408e-41
26	TNFAIP3	1.9717e-40	2.64735	0.327	0.068	1.17241e-35
26	BTG3	1.9951e-30	2.25625	0.247	0.05	1.18633e-25
26	PRDM1	1.03562e-29	2.3632	0.414	0.131	6.15801e-25
26	PLEK	1.29114e-29	2.5487	0.512	0.195	7.67739e-25
27	CCL4	5.21814e-292	3.80547	0.953	0.115	3.10281e-287
27	TNFAIP8L3	1.90191e-244	4.49993	0.581	0.048	1.13092e-239
27	NR4A1	4.28554e-220	3.95488	0.744	0.087	2.54827e-215
27	CCL2	1.14719e-219	3.96605	0.576	0.051	6.82142e-215
27	CCL3	5.11354e-216	3.38299	0.855	0.118	3.04061e-211
27	NR4A3	4.91965e-214	3.66572	0.703	0.078	2.92532e-209
27	EGR3	5.90854e-213	3.60616	0.849	0.118	3.51333e-208
27	CCL4L2	7.99177e-213	3.22435	0.715	0.079	4.75207e-208
27	IRAK2	8.56641e-186	3.76577	0.948	0.196	5.09376e-181
27	TNFSF18	1.23251e-182	4.29783	0.36	0.024	7.32873e-178
27	TNF	7.3147e-179	3.57594	0.552	0.056	4.34947e-174
27	CCL3L3	3.31878e-159	3.25555	0.605	0.074	1.97341e-154
27	NFKBID	5.51268e-158	3.46387	0.831	0.158	3.27795e-153
27	KDM6B	6.37245e-141	3.7367	0.512	0.061	3.78919e-136
27	PANX1	3.5835e-116	3.93351	0.448	0.056	2.13082e-111
27	STX17-AS1	1.59824e-115	3.94986	0.331	0.031	9.50346e-111
27	PDGFA	5.28173e-110	4.15165	0.337	0.034	3.14062e-105
27	MAP2K3	2.41291e-79	3.47333	0.314	0.039	1.43477e-74
27	FCAR	8.21934e-72	3.72668	0.244	0.026	4.88738e-67
27	NAB2	2.70598e-50	3.28914	0.233	0.032	1.60903e-45
28	IL1A	2.42274e-221	4.92842	0.659	0.051	1.44061e-216
28	IL1B	4.32194e-172	3.85852	0.802	0.097	2.56991e-167
28	KDM6B	2.26119e-167	3.73348	0.643	0.061	1.34455e-162
28	NR4A1	1.68245e-161	3.31998	0.762	0.087	1.00042e-156
28	NFKBID	2.78253e-151	3.59915	0.937	0.158	1.65455e-146
28	STX17-AS1	1.25452e-146	4.29703	0.429	0.031	7.45963e-142
28	NR4A3	3.27617e-146	4.03195	0.675	0.078	1.94807e-141
28	IL4I1	3.41547e-123	4.545	0.278	0.016	2.03091e-118
28	NR4A2	1.05825e-108	3.54299	0.667	0.099	6.29258e-104
28	CCL4L2	1.92234e-106	3.1836	0.603	0.08	1.14306e-101
28	TSC22D2	6.90628e-106	3.90056	1	0.326	4.10661e-101
28	FOSB	4.45579e-100	3.37665	0.413	0.04	2.6495e-95
28	SQSTM1	2.75834e-99	3.94305	0.802	0.17	1.64016e-94
28	PLAUR	6.23306e-84	3.45458	0.587	0.097	3.7063e-79
28	DDX3Y	1.43918e-81	3.47292	0.413	0.049	8.55765e-77
28	CCL2	5.03266e-63	3.08413	0.381	0.051	2.99252e-58
28	SYAP1	1.06696e-61	3.34599	0.563	0.116	6.34433e-57
28	EIF4E	8.90379e-50	3.27807	0.603	0.159	5.29437e-45
28	BCL2A1	7.53902e-38	3.44358	0.214	0.028	4.48285e-33
28	ARL5B	6.52454e-33	3.1449	0.214	0.031	3.87962e-28
29	FOSB	2.96882e-274	4.54624	0.656	0.04	1.76532e-269
29	KDM6B	3.8891e-174	3.23759	0.672	0.061	2.31254e-169
29	IL1B	4.38939e-166	3.19549	0.816	0.097	2.61002e-161
29	IL1A	9.5976e-165	4.12891	0.584	0.051	5.70692e-160
29	TEX14	1.54515e-144	3.31487	0.728	0.088	9.1878e-140
29	CCL3L3	9.42681e-134	3.22661	0.656	0.074	5.60537e-129
29	MYADM	1.58475e-133	4.24023	0.28	0.014	9.42321e-129
29	EGR2	1.46358e-130	3.32186	0.52	0.049	8.70272e-126
29	C12orf57	5.78628e-129	3.75249	0.344	0.022	3.44064e-124
29	IL4I1	2.81152e-102	3.69834	0.256	0.016	1.67179e-97
29	DUSP6	8.93351e-101	3.36453	0.392	0.036	5.31204e-96
29	IQCN	1.11288e-94	3.86729	0.224	0.013	6.6174e-90
29	DDIT3	1.12801e-94	3.29514	0.352	0.031	6.70736e-90
29	TSC22D2	9.12416e-91	3.51132	0.944	0.326	5.42541e-86
29	CCL2	4.92753e-87	3.34383	0.44	0.051	2.93001e-82
29	OSM	9.14119e-85	3.88032	0.216	0.013	5.43553e-80
29	TMEM107	1.9807e-67	3.47594	0.256	0.023	1.17776e-62
29	SQSTM1	5.7941e-67	3.51716	0.68	0.17	3.44529e-62
29	NFKBIE	2.0558e-53	3.25999	0.208	0.019	1.22242e-48
29	RRP12	1.21115e-48	3.38203	0.208	0.021	7.20176e-44
30	APOC1	3.69274e-236	4.16051	0.762	0.104	2.19578e-231
30	HLA-DPA1	9.96765e-196	3.74338	0.886	0.187	5.92697e-191
30	S100A11	2.09268e-170	3.55947	0.61	0.087	1.24435e-165
30	HLA-DRA	3.4825e-169	3.62865	0.957	0.273	2.07077e-164
30	EEF1A1	1.76728e-148	3.01604	0.924	0.292	1.05086e-143
37	APOE	1.70434e-80	2.49966	0.68	0.324	1.01343e-75
30	FAU	3.81722e-144	3.16282	0.667	0.119	2.26979e-139
30	B2M	5.22345e-143	3.19451	0.962	0.334	3.10597e-138
30	C1QC	1.06102e-127	2.9672	0.8	0.208	6.30904e-123
30	HLA-DRB5	8.09066e-126	3.25091	0.624	0.121	4.81087e-121
30	HLA-DRB1	1.03075e-125	3.36844	0.871	0.284	6.12905e-121
30	CD74	2.03343e-119	2.92006	0.986	0.577	1.20912e-114
30	NPC2	3.78691e-93	3.13094	0.448	0.079	2.25177e-88
30	GSTP1	2.67526e-89	3.23022	0.314	0.041	1.59076e-84
30	HLA-DQB1	1.29608e-82	2.95839	0.476	0.098	7.70673e-78
30	NME2	5.69105e-81	3.11292	0.329	0.049	3.38401e-76
30	TSPO	6.10557e-68	3.08134	0.295	0.046	3.63049e-63
30	NDUFC2	8.37088e-66	3.20478	0.2	0.023	4.97749e-61
30	VAMP8	2.81172e-58	3.10044	0.229	0.032	1.6719e-53
30	DPYD-AS1	1.79961e-42	2.97004	0.205	0.034	1.07009e-37
31	NACA	4.24329e-293	4.33149	0.888	0.114	2.52315e-293
31	FAU	3.81319e-226	3.82746	0.816	0.119	2.2674e-221
31	UQCRB	1.68762e-175	3.69382	0.52	0.058	1.00349e-170
31	AIF1	5.08922e-164	3.43875	0.714	0.119	3.02615e-159
31	UBA52	2.87599e-162	3.7149	0.546	0.069	1.71012e-157
31	TOMM7	2.67746e-157	3.72548	0.469	0.052	1.59207e-152
31	EEF1B2	7.46013e-156	3.77026	0.531	0.068	4.43594e-151
31	ATP5F1E	3.02811e-152	3.17237	0.673	0.11	1.80057e-147
31	EEF1A1	9.81893e-140	3.36007	0.918	0.292	5.83853e-135
31	TPT1	3.15656e-138	3.48272	0.827	0.215	1.87695e-133
31	FTL	1.65398e-129	3.33048	0.944	0.349	9.8349e-125
31	FTH1	1.36382e-127	3.42736	0.949	0.355	8.10954e-123
31	TMSB10	3.30462e-123	3.05441	0.75	0.171	1.965e-118
31	BTF3	1.85429e-103	3.57651	0.378	0.049	1.1026e-98
31	PFDN5	1.16988e-84	3.001	0.459	0.084	6.95634e-80
31	GABARAP	1.44312e-78	2.96876	0.454	0.089	8.58107e-74
31	COMMD6	3.22509e-72	3.29781	0.291	0.04	1.9177e-67
31	COX7C	1.5323e-65	2.89698	0.357	0.064	9.11139e-61
31	NME2	3.91234e-55	2.9188	0.286	0.049	2.32636e-50
31	NSA2	4.08172e-48	2.92229	0.291	0.056	2.42707e-43
32	HSPA1A	4.28041e-19	1.75467	0.75	0.213	2.54522e-14
32	PTCHD4	2.77712e-17	2.72546	0.396	0.076	1.65133e-12
32	EDA2R	2.31233e-15	2.47453	0.229	0.031	1.37496e-10
32	ZFPM2-AS1	8.59118e-14	2.11745	0.667	0.266	5.10849e-09
32	H4C3	3.31512e-12	1.98672	0.25	0.043	1.97124e-07
32	ZMAT3	5.40487e-12	1.71878	0.583	0.195	3.21385e-07
32	PLEKHG1	1.43648e-11	1.95143	0.271	0.052	8.5416e-07
32	PTPRN2	2.3989e-11	2.25838	0.25	0.046	1.42643e-06
32	ADGRD1	1.08876e-10	2.22387	0.208	0.035	6.47399e-06
32	HLA-DRB6	7.7155e-10	1.54268	0.271	0.057	4.58779e-05
32	MIPOL1	1.07786e-09	1.73304	0.25	0.051	6.4092e-05
32	TRIT1	3.07482e-09	1.46618	0.333	0.085	0.000182835
32	NOS1AP	3.2714e-09	1.68337	0.375	0.108	0.000194524
32	GPR65	4.79631e-09	1.80204	0.292	0.07	0.000285198
32	S100A11	7.29034e-09	1.47963	0.333	0.088	0.000433498
32	TP53INP1	8.58494e-09	1.71429	0.292	0.072	0.000510478
32	FGL1	1.53362e-08	1.60348	0.312	0.083	0.000911921
32	H2BC5	1.93883e-08	1.98955	0.208	0.043	0.00115287
32	MIR181A2HG	7.67589e-08	1.75997	0.271	0.07	0.00456423
32	CSNK2A2	9.13892e-08	1.5309	0.271	0.07	0.00543418
33	HSPA1A	8.37564e-24	2.17094	0.662	0.213	4.98032e-19
33	WIPF3	3.63686e-23	1.69685	0.446	0.094	2.16255e-18
33	HLA-DRA	6.22985e-22	1.62125	0.757	0.273	3.7044e-17
33	HLA-DPA1	3.06343e-21	1.77824	0.622	0.188	1.82157e-16
33	HSPA1B	5.21874e-21	1.8619	0.527	0.143	3.10317e-16
33	CPA6	4.34427e-20	1.68954	0.378	0.079	2.58319e-15
33	MPV17L	4.5444e-18	2.19517	0.203	0.03	2.70219e-13
33	HLA-DQB1	5.81185e-17	1.92169	0.392	0.098	3.45584e-12
33	CD69	9.71012e-14	2.22501	0.27	0.061	5.77383e-09
33	FGL2	3.14192e-13	1.42935	0.324	0.083	1.86825e-08
33	NAPSB	4.49183e-13	1.68674	0.27	0.062	2.67093e-08
33	DUSP1	5.19012e-13	1.53235	0.473	0.158	3.08615e-08
33	EEF1G	6.835e-13	1.56729	0.297	0.073	4.06423e-08
33	TREM2	2.57031e-12	1.45739	0.311	0.081	1.52836e-07
33	ENO4	3.86444e-12	1.5051	0.297	0.076	2.29787e-07
33	LY86-AS1	1.31389e-09	1.44499	0.203	0.048	7.81262e-05
33	EVI2B	3.38701e-09	1.56897	0.203	0.05	0.000201398
33	BTG2	1.02281e-08	1.59364	0.5	0.242	0.000608185
33	ADORA3	4.29164e-07	1.43936	0.203	0.06	0.0255189
33	ZNF804A	5.6689e-07	1.42307	0.23	0.075	0.0337084
34	CCDC26	2.91437e-68	2.47972	0.857	0.193	1.73294e-63
34	DPYD-AS1	3.93169e-52	3.07018	0.316	0.034	2.33786e-47
34	SHOC1	1.72295e-31	2.05632	0.52	0.128	1.0245e-26
34	SCIN	3.07124e-29	1.89802	0.786	0.306	1.82622e-24
34	HLA-DRB5	8.04208e-29	1.81707	0.5	0.121	4.78198e-24
34	IL15	1.04985e-26	2.12314	0.296	0.052	6.24262e-22
34	NAPSB	5.534e-25	2.18229	0.316	0.062	3.29063e-20
34	FCGR1A	6.86878e-24	1.84674	0.286	0.053	4.08432e-19
34	TMEM163	2.51196e-22	1.97406	0.49	0.149	1.49366e-17
34	MS4A4E	3.23716e-22	2.13471	0.214	0.034	1.92488e-17
34	CHCHD7	5.69525e-22	2.10406	0.347	0.081	3.38651e-17
34	ESR1	2.06758e-21	2.01247	0.276	0.054	1.22943e-16
34	SLC2A3	2.33103e-21	1.77984	0.48	0.142	1.38608e-16
34	SERPINA1	4.64035e-19	2.18485	0.204	0.036	2.75925e-14
34	PAQR3	1.28593e-18	1.92969	0.347	0.092	7.64638e-14
34	SPON1	3.7993e-18	2.04178	0.214	0.04	2.25914e-13
34	TSHR	1.73163e-17	2.03365	0.214	0.041	1.02966e-12
34	PPA1	1.0497e-15	1.87948	0.214	0.045	6.24174e-11
34	TPRG1	1.97421e-13	1.78348	0.296	0.087	1.1739e-08
34	LRRC4C	2.68231e-11	2.79486	0.286	0.097	1.59495e-06
35	HSPA1A	1.03949e-129	2.82759	0.741	0.212	6.18102e-125
35	HLA-DRA	1.31961e-116	2.21735	0.812	0.273	7.84664e-112
35	NACA	1.73641e-102	2.35887	0.514	0.114	1.03251e-97
35	C1QB	1.88014e-96	2.04746	0.688	0.212	1.11797e-91
35	TPT1	6.89552e-91	2.02931	0.677	0.215	4.10021e-86
35	HSPA1B	5.02386e-90	2.32671	0.55	0.142	2.98729e-85
35	UBA52	2.30942e-89	2.45888	0.372	0.069	1.37323e-84
35	EEF1B2	4.31095e-84	2.50716	0.358	0.068	2.56338e-79
35	HLA-DPA1	1.47508e-81	2.04116	0.613	0.187	8.77115e-77
35	FAU	3.28304e-79	2.15878	0.479	0.119	1.95216e-74
35	APOC1	2.40663e-76	1.94571	0.443	0.104	1.43103e-71
35	SERPINE1	1.24491e-62	2.40912	0.39	0.098	7.40251e-58
35	S100A11	1.12719e-56	2.19076	0.351	0.088	6.70247e-52
35	RACK1	2.04002e-56	2.13046	0.387	0.104	1.21303e-51
35	TREM2	8.62596e-51	1.99968	0.323	0.081	5.12917e-46
35	GSTP1	4.90196e-45	2.26453	0.209	0.041	2.9148e-40
35	H2AC18	1.37322e-43	1.96973	0.489	0.186	8.16545e-39
35	COX4I1	1.16443e-39	2.00423	0.273	0.071	6.92395e-35
35	NME2	3.86924e-39	2.22921	0.216	0.049	2.30073e-34
35	DDIT4	5.01924e-35	1.95255	0.309	0.094	2.98454e-30
36	B2M	0	2.05077	0.801	0.33	0
75	APOE	1.01937e-231	2.36994	0.83	0.323	6.06137e-227
36	HLA-DRA	0	2.18313	0.723	0.269	0
36	HLA-DRB1	0	2.1304	0.718	0.28	0
36	HLA-DPA1	0	2.35011	0.613	0.184	0
36	EEF1A1	0	1.75519	0.715	0.288	0
36	C1QC	0	1.99923	0.604	0.205	0
36	APOC1	0	2.41396	0.425	0.102	0
36	GPNMB	5.21755e-241	2.73601	0.224	0.041	3.10246e-236
36	S100A11	1.99696e-229	2.19465	0.334	0.086	1.18743e-224
36	HLA-DRB5	2.45129e-209	2.08106	0.387	0.119	1.45758e-204
36	CD81	6.05971e-193	1.78176	0.449	0.16	3.60322e-188
36	C1QB	5.17015e-188	1.75707	0.515	0.21	3.07428e-183
36	TREM2	8.61877e-133	1.96181	0.261	0.079	5.12489e-128
36	NPC2	4.58782e-132	1.93542	0.256	0.078	2.72801e-127
36	ZNF804A	5.6929e-123	1.74127	0.244	0.073	3.38511e-118
36	MAFB	1.07107e-119	1.91525	0.215	0.061	6.36879e-115
36	PTPRG	2.00711e-110	1.76143	0.272	0.095	1.19346e-105
36	LRRC4C	2.3374e-110	2.2089	0.269	0.096	1.38987e-105
36	HLA-DQA1	1.48025e-107	1.69751	0.249	0.083	8.80187e-103
37	CD74	1.77402e-97	1.93679	0.902	0.577	1.05487e-92
37	HLA-DPA1	3.49526e-82	2.65541	0.533	0.187	2.07835e-77
36	APOE	0	2.12246	0.782	0.32	0
37	C1QC	1.82583e-80	2.6668	0.553	0.208	1.08568e-75
37	HLA-DRB1	9.43842e-60	2.26312	0.583	0.284	5.61227e-55
37	HLA-DRA	1.47561e-59	2.32791	0.574	0.273	8.77429e-55
37	FAU	2.03244e-59	2.4188	0.382	0.119	1.20853e-54
37	TMSB10	2.07036e-53	2.19323	0.447	0.171	1.23108e-48
37	C1QB	7.75686e-52	2.32314	0.485	0.213	4.61239e-47
37	APOC1	1.35618e-46	2.42384	0.325	0.104	8.0641e-42
37	CST3	2.0552e-43	2.01491	0.503	0.249	1.22206e-38
37	S100A11	3.53023e-37	2.48386	0.269	0.088	2.09914e-32
37	AIF1	3.7271e-35	2.11478	0.317	0.119	2.21621e-30
37	CD81	4.13068e-26	1.99887	0.34	0.163	2.45619e-21
37	NACA	1.41189e-24	2.15664	0.272	0.114	8.39539e-20
37	ATP5F1E	1.86129e-24	2.06255	0.269	0.111	1.10676e-19
37	C1QA	3.47713e-22	2.04432	0.278	0.126	2.06757e-17
37	GABARAP	3.10111e-20	2.21949	0.219	0.089	1.84398e-15
37	RACK1	6.08379e-19	2.10462	0.237	0.104	3.61754e-14
37	HLA-DRB5	2.35054e-16	2.20999	0.246	0.121	1.39768e-11
38	C1QC	2.45409e-29	2.13137	0.721	0.209	1.45925e-24
38	AIF1	1.01163e-26	2.25832	0.529	0.119	6.01536e-22
38	S100A11	7.58626e-24	2.45922	0.426	0.088	4.51094e-19
38	C1QB	1.5283e-23	2.19433	0.662	0.213	9.08757e-19
38	GABARAP	3.52834e-19	2.75357	0.382	0.089	2.09802e-14
38	C1QA	7.39865e-18	2.21649	0.456	0.126	4.39938e-13
38	OLFML3	1.09482e-16	2.53553	0.279	0.054	6.50999e-12
38	HLA-DRB5	2.16994e-16	2.47562	0.426	0.121	1.29029e-11
38	ATP5F1E	7.69753e-15	2.12516	0.397	0.111	4.5771e-10
38	H2BP2	1.96995e-12	2.31812	0.265	0.063	1.17137e-07
38	KCNMB1	8.06636e-12	2.29948	0.309	0.084	4.79642e-07
38	H2BC18	8.30305e-12	2.42502	0.382	0.127	4.93716e-07
38	SHOC1	2.10294e-10	2.13781	0.368	0.129	1.25045e-05
38	CD68	5.93332e-10	2.46156	0.206	0.048	3.52807e-05
38	PPIB	8.67956e-10	2.19627	0.25	0.067	5.16104e-05
38	GNG5	2.6425e-09	2.37184	0.206	0.051	0.000157129
38	FCER1G	3.58074e-09	2.20952	0.265	0.08	0.000212918
38	CHCHD7	9.11895e-08	2.20256	0.25	0.081	0.00542231
38	EEF1G	1.12954e-07	2.22424	0.235	0.073	0.00671645
38	SRP14	2.23091e-07	2.1354	0.206	0.06	0.0132654
39	HAMP	0	4.4174	0.827	0.073	0
39	TMEM163	0	3.3091	0.825	0.147	0
39	S100A8	0	4.97569	0.437	0.01	0
39	BCL2A1	0	4.05447	0.365	0.027	0
39	SOCS3	0	4.50894	0.222	0.011	0
39	HSPA1A	2.78518e-282	2.54442	0.861	0.211	1.65612e-277
39	SLC2A3	9.72039e-276	3.20989	0.697	0.14	5.77994e-271
39	H2AC18	3.80138e-260	3.15888	0.765	0.185	2.26038e-255
39	PIM1	5.70666e-244	3.06355	0.316	0.032	3.39329e-239
39	NAPSB	8.51528e-239	2.8454	0.439	0.061	5.06336e-234
39	SPP1	2.46843e-214	2.68063	0.973	0.502	1.46778e-209
39	BCL6	3.12663e-211	2.53057	0.648	0.142	1.85916e-206
39	PPA1	2.95201e-163	2.72457	0.312	0.044	1.75533e-158
39	DDIT4	4.67956e-160	2.81813	0.462	0.093	2.78256e-155
39	GLUL	9.24813e-120	2.51018	0.657	0.235	5.49912e-115
39	RGS16	3.51222e-111	2.6513	0.28	0.049	2.08844e-106
39	FAM157C	9.67151e-103	2.42632	0.235	0.038	5.75087e-98
39	HIF1A-AS3	6.04853e-91	2.48989	0.428	0.121	3.59658e-86
39	CERNA2	2.5701e-76	3.06759	0.2	0.036	1.52823e-71
39	TUBA1A	8.04671e-36	2.42645	0.24	0.08	4.78474e-31
40	FTH1	1.16193e-136	2.82869	0.933	0.355	6.90909e-132
40	NACA	2.75665e-111	2.87977	0.555	0.114	1.63916e-106
40	UQCRB	6.5595e-105	3.19255	0.382	0.058	3.90041e-100
40	HAMP	7.09358e-95	2.62491	0.424	0.075	4.21798e-90
40	FTL	7.0278e-94	2.58634	0.819	0.349	4.17887e-89
40	YBX1	8.31157e-93	3.02991	0.529	0.126	4.94223e-88
40	ERC2	6.53064e-83	2.67507	0.466	0.102	3.88325e-78
40	AIF1	6.03123e-81	2.66792	0.5	0.119	3.58629e-76
40	SLC11A1	7.45226e-73	2.01257	0.723	0.27	4.43126e-68
40	TBC1D14	1.62923e-69	2.121	0.735	0.309	9.68774e-65
40	TMEM163	3.0033e-65	2.49756	0.517	0.149	1.78583e-60
40	SH3PXD2B	4.46238e-60	2.66001	0.298	0.056	2.65342e-55
40	TMSB10	1.23481e-53	2.11151	0.521	0.171	7.34243e-49
40	HRH2	4.36345e-52	2.32819	0.424	0.119	2.59459e-47
40	TPT1	9.88574e-52	2.02272	0.576	0.216	5.87826e-47
40	ATP5F1E	1.71793e-51	2.46076	0.403	0.111	1.02152e-46
40	NME2	1.50732e-43	2.58977	0.239	0.049	8.9628e-39
40	EEF1B2	9.25259e-38	2.34605	0.273	0.068	5.50177e-33
40	UBA52	6.17516e-36	2.19639	0.273	0.07	3.67187e-31
40	ROR2	3.25172e-30	2.38398	0.252	0.069	1.93354e-25
41	ERC2	1.19326e-291	3.15519	0.694	0.101	7.09534e-287
41	SH3PXD2B	2.38214e-255	3.19592	0.486	0.056	1.41647e-250
41	PLTP	1.19201e-227	3.38493	0.363	0.035	7.08795e-223
41	LIMK2	2.33053e-193	2.51531	0.61	0.107	1.38578e-188
41	TBC1D14	2.45399e-188	2.36717	0.934	0.308	1.45919e-183
41	SLC11A1	3.18106e-180	2.26155	0.889	0.27	1.89152e-175
41	HRH2	1.01949e-172	2.45825	0.613	0.119	6.06207e-168
41	TMEM163	3.42549e-164	2.56884	0.664	0.148	2.03686e-159
41	PTPN2	4.12696e-157	2.27331	0.859	0.281	2.45397e-152
41	HAMP	1.19841e-156	2.15637	0.468	0.075	7.12598e-152
41	LY96	8.43238e-134	2.5124	0.541	0.115	5.01406e-129
41	JAK3	1.84494e-125	2.2332	0.477	0.093	1.09704e-120
41	ROR2	1.0032e-110	2.708	0.375	0.068	5.96523e-106
41	PPA1	9.69817e-105	2.54621	0.291	0.044	5.76673e-100
41	GK	3.82068e-104	2.23208	0.495	0.117	2.27185e-99
41	CCDC26	2.41661e-94	2.14422	0.616	0.193	1.43697e-89
41	FAM157C	3.51901e-91	2.62562	0.252	0.038	2.09247e-86
41	FLVCR2	2.86123e-90	2.45685	0.288	0.049	1.70135e-85
41	ARHGAP8	1.54748e-89	2.78279	0.216	0.029	9.20165e-85
41	SH2D4A	3.84216e-62	2.47969	0.201	0.034	2.28462e-57
42	SH3RF3	0	1.67407	0.896	0.645	0
42	TBC1D14	4.33546e-237	1.80591	0.607	0.306	2.57795e-232
42	TLR2	2.81147e-226	1.65959	0.67	0.382	1.67176e-221
42	GOLGA4	3.61269e-195	1.79095	0.654	0.417	2.14818e-190
42	ERC2	8.68734e-180	2.3436	0.308	0.1	5.16566e-175
42	JAK3	1.38857e-170	2.36335	0.286	0.092	8.25674e-166
42	LIMK2	7.25524e-163	2.29312	0.306	0.106	4.31411e-158
42	HAMP	4.64643e-159	2.21577	0.249	0.074	2.76286e-154
42	SLC2A5	1.67715e-156	1.93401	0.546	0.317	9.97265e-152
42	HRH2	2.16254e-154	2.32955	0.317	0.118	1.28589e-149
42	CPEB4	1.28611e-146	1.92126	0.474	0.252	7.64749e-142
42	SPATA6	2.71223e-145	1.77778	0.476	0.249	1.61275e-140
42	LAP3	1.53955e-116	1.8806	0.341	0.155	9.15446e-112
42	TMEM163	4.05275e-116	1.92126	0.335	0.147	2.40985e-111
42	IL4R	1.89738e-102	1.72974	0.372	0.191	1.12822e-97
42	IKZF2	1.09681e-94	1.94531	0.248	0.099	6.52186e-90
42	GRAMD1A	2.56946e-72	1.84341	0.26	0.125	1.52785e-67
42	HIVEP2	1.30361e-56	1.59954	0.244	0.122	7.75153e-52
42	PSTPIP2	7.40356e-55	1.71125	0.211	0.1	4.40231e-50
42	GCA	4.83112e-46	1.71864	0.21	0.108	2.87268e-41
43	UQCRB	4.28541e-186	3.50834	0.532	0.058	2.54819e-181
43	PDK4	1.40778e-180	3.86401	0.732	0.124	8.37096e-176
43	NACA	3.54571e-169	3.24986	0.707	0.114	2.10835e-164
43	AIF1	2.10154e-157	3.34233	0.693	0.119	1.24962e-152
43	ATP5F1E	7.22193e-146	3.02641	0.659	0.11	4.2943e-141
43	TMSB10	3.1823e-141	2.8671	0.79	0.171	1.89226e-136
43	YBX1	3.42428e-134	2.92761	0.673	0.126	2.03615e-129
43	FTH1	1.66672e-103	2.40299	0.912	0.355	9.91062e-99
43	CCDC26	6.01405e-97	2.47796	0.737	0.193	3.57607e-92
43	PTMA	7.41212e-82	2.27903	0.702	0.2	4.40739e-77
43	UNC5C	1.00442e-63	2.70796	0.395	0.081	5.97246e-59
43	NOP53	1.15422e-60	2.61952	0.259	0.038	6.8632e-56
43	BCL2A1	2.73316e-59	2.8552	0.215	0.028	1.62519e-54
43	NPM1	4.76714e-50	2.35632	0.366	0.082	2.83464e-45
43	PFDN5	7.25064e-49	2.16826	0.371	0.084	4.31137e-44
43	CYCS	7.3774e-44	3.41849	0.2	0.031	4.38675e-39
43	EEF2	1.73697e-41	2.10257	0.302	0.066	1.03284e-36
43	UQCR10	8.1e-40	2.1639	0.224	0.04	4.81642e-35
43	GMFG	1.03184e-37	2.11799	0.293	0.066	6.1355e-33
43	NSA2	5.80175e-31	2.08314	0.244	0.056	3.44984e-26
44	AP002075.1	1.50564e-293	5.38356	0.429	0.004	8.95286e-293
44	CA5A	8.34551e-127	4.45695	0.257	0.004	4.96241e-122
44	ENO4	4.44797e-45	2.30342	0.743	0.076	2.64485e-40
44	IL7	3.9434e-44	2.94073	0.371	0.022	2.34482e-39
44	H2AZ1-DT	3.50437e-37	2.89527	0.2	0.008	2.08377e-32
44	UHRF1	7.69262e-35	2.67103	0.286	0.016	4.57419e-30
44	VENTX	1.16561e-33	2.24793	0.314	0.02	6.93093e-29
44	AP005131.1	7.53233e-33	2.32438	0.571	0.063	4.47888e-28
44	ZNF517	3.48224e-32	2.59969	0.2	0.009	2.07061e-27
44	TCF4-AS1	3.36271e-27	2.91811	0.2	0.011	1.99954e-22
44	SPDYE16	3.75554e-27	2.58654	0.229	0.014	2.23312e-22
44	TEAD1	7.90775e-24	2.32296	0.371	0.038	4.7021e-19
44	GCNT7	3.21971e-23	2.13395	0.2	0.012	1.91451e-18
44	SIGLEC14	2.14032e-21	2.16983	0.2	0.013	1.27268e-16
44	LRRC37A16P	8.12769e-21	2.20527	0.286	0.026	4.83289e-16
44	SLC30A4	2.05317e-20	2.24269	0.229	0.018	1.22086e-15
44	IL15	2.29409e-19	2.11268	0.4	0.052	1.36411e-14
44	DLEU7	1.08411e-17	2.14169	0.914	0.333	6.44634e-13
44	GNAI1	2.5297e-16	2.35889	0.257	0.027	1.50421e-11
44	PLS1	2.57629e-16	2.15279	0.257	0.027	1.53191e-11
45	GRID2	1.93822e-42	1.24265	0.64	0.453	1.1525e-37
45	BCYRN1	5.64001e-41	1.40083	0.372	0.19	3.35366e-36
45	LPAR6	2.86789e-40	0.850508	0.722	0.595	1.7053e-35
45	NAV3	1.5453e-28	0.53667	0.863	0.77	9.18868e-24
45	ITPR2	6.51234e-26	0.458917	0.93	0.893	3.87237e-21
45	DLEU1	6.98594e-24	0.488722	0.909	0.831	4.15398e-19
45	P2RY12	1.85891e-23	0.508434	0.755	0.621	1.10535e-18
45	MAF	6.06541e-20	0.969885	0.485	0.383	3.60662e-15
45	SYNDIG1	9.93076e-20	0.460033	0.884	0.769	5.90503e-15
45	FP236383.4	3.258e-18	0.838612	0.678	0.651	1.93727e-13
45	HS3ST4	2.53831e-17	0.55508	0.679	0.618	1.50933e-12
45	SLC1A2	1.25892e-15	1.58601	0.211	0.122	7.48581e-11
45	ZFPM2-AS1	7.51627e-12	0.802425	0.36	0.266	4.46932e-07
45	IFI44L	2.61039e-11	1.07705	0.252	0.169	1.55219e-06
45	FOXP2	2.67567e-11	0.466704	0.622	0.567	1.59101e-06
45	CLU	3.82534e-11	1.26259	0.245	0.167	2.27462e-06
45	TIAM1	4.2097e-10	0.648071	0.483	0.43	2.50317e-05
45	NAV2	5.01618e-10	0.519105	0.506	0.422	2.98272e-05
45	CX3CR1	4.10477e-08	0.568387	0.473	0.408	0.00244078
45	DSCAM	9.92245e-08	0.415693	0.629	0.594	0.00590009
46	ZFY	5.20404e-07	2.31013	0.222	0.038	0.0309443
46	FECH	7.18457e-07	2.94629	0.222	0.04	0.0427209
47	KCNIP4	8.83333e-71	2.46646	0.464	0.127	5.25248e-66
47	NLGN1	2.84033e-58	2.81948	0.351	0.087	1.68892e-53
47	SYT1	7.06758e-56	2.4769	0.374	0.099	4.20253e-51
47	PLP1	3.58141e-55	2.63512	0.358	0.094	2.12958e-50
47	CADM2	7.02664e-54	2.33815	0.536	0.207	4.17818e-49
47	NCAM2	1.31549e-49	2.60985	0.358	0.103	7.82217e-45
47	CSMD1	3.59617e-48	2.53921	0.37	0.11	2.13836e-43
47	PCDH9	4.22533e-45	1.90379	0.6	0.292	2.51246e-40
47	NRXN3	2.85403e-39	2.48887	0.347	0.113	1.69707e-34
47	DLGAP1	4.70481e-31	2.49205	0.264	0.081	2.79757e-26
47	FAM155A	2.2259e-30	2.32617	0.264	0.082	1.32357e-25
47	IL1RAPL1	1.30161e-29	2.30314	0.321	0.12	7.73965e-25
47	CNTNAP2	6.24751e-29	2.01284	0.343	0.133	3.71489e-24
47	NKAIN2	1.23799e-27	2.49648	0.234	0.071	7.36133e-23
47	GRIK2	7.21153e-27	2.18884	0.245	0.077	4.28812e-22
47	NRG3	2.4665e-24	1.88968	0.362	0.162	1.46663e-19
47	ANKS1B	5.9388e-24	2.37027	0.223	0.071	3.53133e-19
47	RBFOX1	1.15156e-23	1.9833	0.294	0.113	6.84742e-19
47	LRRTM4	4.75707e-23	2.06722	0.219	0.07	2.82865e-18
47	LRRC4C	9.08042e-17	2.13407	0.238	0.097	5.3994e-12
48	FTL	7.14316e-215	1.45718	0.713	0.347	4.24747e-210
48	AIF1	1.30768e-155	1.65573	0.355	0.117	7.77571e-151
48	TPT1	8.6929e-140	1.42802	0.489	0.214	5.16897e-135
48	C1QB	3.27207e-134	1.56036	0.479	0.211	1.94564e-129
48	ITM2B	1.14118e-130	1.05005	0.798	0.532	6.78567e-126
48	C1QA	1.79849e-128	1.68211	0.343	0.124	1.06942e-123
48	C1QC	1.82417e-127	1.44573	0.466	0.207	1.08469e-122
48	NACA	2.62322e-121	1.4949	0.32	0.113	1.55982e-116
48	CST3	5.65429e-111	1.31357	0.507	0.247	3.36216e-106
48	FAU	1.39743e-97	1.14918	0.313	0.118	8.3094e-93
48	TMSB10	5.33662e-97	1.10327	0.391	0.17	3.17326e-92
48	P2RY13	1.78775e-95	1.33378	0.351	0.147	1.06303e-90
48	UBA52	1.08002e-86	1.54117	0.21	0.069	6.42202e-82
48	TYROBP	7.54042e-85	1.28152	0.426	0.216	4.48368e-80
48	HLA-DPA1	6.56875e-73	1.23404	0.375	0.186	3.90591e-68
48	HLA-DRA	1.31897e-68	1.00642	0.479	0.272	7.84288e-64
48	SELPLG	1.56562e-59	1.15881	0.274	0.124	9.30947e-55
48	CYBA	2.32625e-54	1.08257	0.39	0.22	1.38323e-49
48	MIR31HG	3.50162e-51	1.02422	0.29	0.143	2.08213e-46
48	ARL6IP5	6.91273e-41	1.00804	0.255	0.13	4.11045e-36
49	AIF1	8.6217e-48	3.16371	0.689	0.119	5.12664e-43
49	FTL	2.24682e-45	3.04739	0.984	0.35	1.336e-40
49	TPT1	4.36667e-40	3.01128	0.803	0.216	2.59651e-35
49	NACA	5.07609e-32	2.83045	0.574	0.115	3.01835e-27
49	C1QB	2.84068e-30	2.61503	0.738	0.213	1.68912e-25
49	ATP5F1E	5.94179e-29	2.79818	0.541	0.111	3.53311e-24
49	TMSB10	1.06573e-27	2.68303	0.656	0.172	6.33705e-23
49	FAU	1.09674e-27	2.59104	0.557	0.12	6.52145e-23
49	RACK1	2.18744e-23	2.6629	0.475	0.104	1.3007e-18
49	HCST	7.77919e-22	3.13892	0.262	0.036	4.62566e-17
49	UBA52	3.69941e-20	3.09907	0.361	0.07	2.19974e-15
49	FCER1G	7.28909e-19	2.62729	0.377	0.08	4.33424e-14
49	GABARAP	6.55462e-18	2.53638	0.393	0.089	3.89751e-13
49	C1QA	3.14563e-17	2.51381	0.459	0.126	1.87046e-12
49	TOMM7	1.66674e-15	2.57663	0.279	0.053	9.91077e-11
49	EEF1B2	4.78741e-13	2.54297	0.295	0.068	2.84669e-08
49	CD63	1.10847e-12	2.59963	0.311	0.078	6.59118e-08
49	H2BP2	1.2784e-12	2.64605	0.279	0.063	7.60161e-08
49	NME2	2.92983e-11	2.58558	0.23	0.049	1.74214e-06
49	ISCU	8.42928e-11	2.71426	0.213	0.045	5.01222e-06
50	TMEM163	6.9239e-127	3.59672	0.795	0.149	4.11709e-122
50	NACA	7.28082e-92	2.54054	0.642	0.114	4.32932e-87
50	CCDC26	1.27441e-79	2.50424	0.768	0.193	7.57792e-75
50	UQCRB	2.18139e-79	2.50269	0.424	0.058	1.2971e-74
50	ERC2	2.02082e-61	1.97664	0.523	0.102	1.20162e-56
50	FTH1	2.651e-60	2.57156	0.868	0.356	1.57634e-55
50	FTL	5.97984e-57	2.15401	0.868	0.349	3.55573e-52
50	YBX1	1.02849e-52	2.03016	0.543	0.126	6.11558e-48
50	SRGAP3	1.05674e-47	1.67714	0.808	0.276	6.2836e-43
50	JAK3	1.38673e-45	1.73018	0.444	0.094	8.24575e-41
50	TMEM176B	1.30299e-42	1.75913	0.391	0.079	7.74785e-38
50	TMSB10	3.95641e-41	1.69833	0.589	0.171	2.35256e-36
50	CMAHP	8.96032e-41	1.67567	0.768	0.291	5.32799e-36
50	HAMP	7.00784e-40	2.01668	0.364	0.075	4.167e-35
50	TBC1D8	2.86312e-39	1.74983	0.477	0.123	1.70247e-34
50	PIM1	3.79331e-36	2.02615	0.219	0.033	2.25558e-31
50	NIBAN1	5.78308e-33	1.56911	0.596	0.195	3.43873e-28
50	ZNF117	1.65947e-25	1.72244	0.338	0.089	9.86755e-21
50	DPYS	1.3559e-22	1.84959	0.245	0.057	8.06244e-18
50	FLVCR2	2.21571e-21	1.78878	0.219	0.049	1.31751e-16
51	RBMS3	9.55642e-199	4.10113	0.682	0.089	5.68244e-194
51	ZBTB16	2.12843e-136	2.57282	0.903	0.22	1.2656e-131
51	AJ009632.2	2.41776e-112	3.31707	0.251	0.02	1.43765e-107
51	NHSL1	7.55457e-112	2.6581	0.949	0.35	4.4921e-107
51	LPL	1.71147e-107	2.91708	0.323	0.034	1.01767e-102
51	PDK4	2.3189e-103	1.8377	0.662	0.124	1.37886e-98
51	CACNA1A	9.54492e-96	1.91869	0.944	0.313	5.6756e-91
51	SLC44A2	3.51159e-88	1.83258	0.513	0.088	2.08806e-83
51	INSR	7.65581e-85	1.8344	0.646	0.137	4.5523e-80
51	CSGALNACT1	2.29913e-81	1.82951	0.985	0.648	1.36711e-76
51	FKBP5	3.20003e-71	1.71525	0.995	0.55	1.9028e-66
51	CPM	1.77225e-67	1.90721	0.662	0.175	1.05381e-62
51	CDH13	1.5927e-65	3.3877	0.277	0.039	9.47052e-61
51	SERPINE1	7.53741e-58	2.16145	0.446	0.098	4.48189e-53
51	TSPAN7	5.21392e-57	1.79958	0.338	0.059	3.1003e-52
51	SPRY1	1.8154e-52	1.95961	0.236	0.034	1.07947e-47
51	SCHIP1	3.13887e-46	1.74	0.241	0.038	1.86643e-41
51	PLCXD3	2.47958e-43	1.84525	0.379	0.09	1.47441e-38
51	ANKRD22	3.00082e-37	1.78336	0.236	0.044	1.78435e-32
51	UNC5C	2.59907e-28	1.93411	0.297	0.081	1.54546e-23
52	TMEM163	0	3.72992	0.847	0.147	0
52	CCDC26	0	2.84171	0.851	0.191	0
52	ERC2	2.01088e-248	2.58343	0.58	0.101	1.19571e-243
52	ZNF117	5.66856e-173	2.54903	0.464	0.088	3.37064e-168
52	ADGRD1	8.4199e-145	2.47217	0.258	0.034	5.00664e-140
52	SRGAP3	2.754e-143	1.86602	0.77	0.275	1.63759e-138
52	JAK3	3.52135e-135	1.91709	0.44	0.093	2.09387e-130
52	CLEC19A	8.77656e-132	2.35226	0.245	0.034	5.21872e-127
52	TBC1D14	3.11341e-123	1.557	0.803	0.308	1.8513e-118
52	CMAHP	2.6384e-120	1.72335	0.757	0.29	1.56884e-115
52	DPYS	9.07923e-120	2.15096	0.313	0.056	5.39869e-115
52	TBC1D8	5.08591e-118	1.81828	0.484	0.122	3.02418e-113
52	SCIN	1.81221e-116	1.68357	0.772	0.304	1.07758e-111
52	NIBAN1	3.51853e-110	1.78061	0.611	0.194	2.09219e-105
52	TGFBR1	1.33472e-102	1.54773	0.851	0.449	7.93652e-98
52	FAM20A	1.44355e-77	1.59157	0.21	0.038	8.58362e-73
52	TMEM176B	3.39647e-76	1.64294	0.319	0.079	2.01961e-71
52	NAPSB	1.95608e-68	1.59318	0.265	0.062	1.16312e-63
52	KIRREL3	2.87046e-62	2.15565	0.225	0.052	1.70683e-57
52	FLVCR2	7.90767e-61	1.64729	0.219	0.049	4.70206e-56
53	CLEC9A	2.42685e-15	2.75478	0.481	0.076	1.44305e-10
53	BICC1	6.19879e-15	3.98624	0.222	0.019	3.68593e-10
53	YAE1	1.00944e-13	2.62422	0.259	0.026	6.00232e-09
53	P2RY13	3.12687e-13	1.89515	0.667	0.149	1.8593e-08
53	SLC7A6OS	4.53837e-13	1.83931	0.481	0.082	2.6986e-08
53	PLD4	3.40696e-12	2.10952	0.444	0.077	2.02585e-07
53	ABCG2	3.58968e-12	2.32246	0.259	0.029	2.1345e-07
53	DBNDD2	4.5021e-12	2.58923	0.222	0.022	2.67704e-07
53	ZNF354A	3.26721e-11	2.2318	0.333	0.05	1.94275e-06
53	CCDC25	4.56784e-11	2.64872	0.259	0.033	2.71613e-06
53	NAPSB	8.55837e-11	2.13199	0.37	0.062	5.08898e-06
53	MIR31HG	1.88312e-10	1.77559	0.593	0.144	1.11974e-05
53	GPAT3	7.6451e-10	2.384	0.296	0.046	4.54593e-05
53	MEIS1	9.29457e-10	2.19042	0.296	0.046	5.52674e-05
53	HLA-DRB6	1.46753e-09	2.07936	0.333	0.057	8.72623e-05
53	CYP51A1	5.01272e-09	2.06848	0.259	0.038	0.000298066
53	AP001021.3	1.95942e-08	2.12538	0.333	0.064	0.00116511
53	FMO5	2.83906e-08	2.0044	0.259	0.041	0.00168816
53	ZNF711	1.09119e-07	1.85985	0.259	0.044	0.00648843
53	P2RY6	3.61851e-07	1.76873	0.37	0.088	0.0215164
54	FOS	0	2.39041	0.862	0.237	0
54	EGR1	0	2.59858	0.649	0.109	0
54	IER2	0	2.43776	0.685	0.153	0
54	EGR3	0	2.03723	0.532	0.116	0
54	CD83	1.29737e-208	1.44688	0.718	0.257	7.7144e-204
54	BTG2	2.08567e-207	1.69679	0.663	0.239	1.24018e-202
54	TEX14	9.70389e-205	2.09157	0.377	0.086	5.77013e-200
54	CH25H	8.186e-186	1.84673	0.463	0.132	4.86756e-181
54	EGR2	6.39369e-177	2.18603	0.255	0.048	3.80181e-172
54	JUNB	1.94741e-155	1.75217	0.427	0.128	1.15797e-150
54	ZFP36	1.07021e-147	1.50669	0.518	0.182	6.3637e-143
54	CCL3	1.5582e-139	1.3652	0.398	0.117	9.2654e-135
54	FOSB	3.72883e-136	2.15579	0.205	0.039	2.21724e-131
54	DUSP1	4.95783e-135	1.56449	0.459	0.157	2.94802e-130
54	TNF	9.9089e-127	2.04482	0.243	0.055	5.89203e-122
54	DHRS9	5.45939e-102	1.38752	0.446	0.17	3.24626e-97
54	SNORD3B-2	8.80979e-102	1.7372	0.206	0.048	5.23848e-97
54	JUN	5.11515e-101	1.54344	0.369	0.129	3.04157e-96
54	CPA6	1.65045e-71	1.55451	0.242	0.078	9.81389e-67
54	IL1B	1.12556e-52	1.6132	0.247	0.097	6.69279e-48
55	EGR1	1.99974e-118	2.80692	0.671	0.112	1.18909e-113
55	FOS	2.62546e-89	2.41578	0.838	0.24	1.56115e-84
55	IER2	4.61299e-77	2.69691	0.647	0.156	2.74298e-72
55	TEX14	1.40638e-59	2.61052	0.437	0.088	8.3626e-55
55	FTL	5.26138e-59	1.96805	0.844	0.349	3.12852e-54
55	UBA52	1.47431e-49	2.34208	0.359	0.07	8.76656e-45
55	JUNB	2.76527e-37	2.14269	0.449	0.13	1.64428e-32
55	AIF1	3.23563e-37	1.8651	0.437	0.119	1.92397e-32
55	TPT1	4.77817e-37	1.58601	0.611	0.216	2.8412e-32
55	ATP5F1E	3.55567e-36	1.87617	0.413	0.111	2.11427e-31
55	CH25H	4.60886e-35	1.78155	0.461	0.134	2.74052e-30
55	NACA	1.94926e-31	1.90645	0.395	0.114	1.15907e-26
55	UQCRB	2.41323e-31	2.22524	0.269	0.058	1.43495e-26
55	PLD4	2.21698e-27	2.0482	0.299	0.077	1.31826e-22
55	UNC5C	2.48305e-27	1.79837	0.311	0.081	1.47647e-22
55	TNF	1.19281e-22	1.55077	0.234	0.057	7.09269e-18
55	DUSP1	1.65107e-16	1.45093	0.383	0.158	9.81761e-12
55	HCG22	1.93268e-15	1.57399	0.263	0.088	1.14921e-10
55	TREM2	2.13059e-12	1.51643	0.228	0.081	1.26689e-07
55	HLA-DQB1	8.61363e-12	1.51023	0.251	0.098	5.12184e-07
56	CX3CR1	0	1.16156	0.857	0.392	0
56	DLEU7	0	1.30487	0.771	0.317	0
56	MED12L	0	1.37591	0.658	0.217	0
56	KBTBD12	0	1.14822	0.742	0.318	0
56	OPRM1	0	1.18272	0.653	0.231	0
56	PRDM11	0	1.28115	0.617	0.219	0
56	P2RY12	0	1.09575	0.975	0.609	0
56	SMIM35	0	1.5336	0.47	0.126	0
56	PER3	0	1.13596	0.506	0.18	0
56	KCNQ1OT1	0	1.25158	0.458	0.173	0
56	IER2	0	1.22873	0.397	0.148	0
56	MEF2C-AS2	0	1.25584	0.351	0.108	0
56	FAM198B-AS1	0	1.20979	0.333	0.104	0
56	DIAPH2-AS1	0	1.26611	0.327	0.106	0
56	GUCY1A1	0	1.08968	0.331	0.112	0
56	RNASEH2B-AS1	0	1.13769	0.312	0.101	0
56	ASTN1	0	1.16171	0.257	0.081	0
56	HCG22	0	1.2049	0.251	0.082	0
56	C11orf65	0	1.15574	0.23	0.069	0
56	PLCXD3	7.58177e-283	1.16881	0.244	0.085	4.50827e-278
57	CX3CR1	0	0.920824	0.779	0.394	0
57	ZFPM2-AS1	0	1.38949	0.616	0.252	0
57	CACNA1D	0	0.966373	0.651	0.311	0
57	XACT	0	1.18577	0.619	0.294	0
57	KIF26B	0	0.992907	0.503	0.2	0
57	AF127936.1	0	0.869911	0.45	0.18	0
57	H2AC6	0	0.896879	0.459	0.216	0
57	P2RY13	0	0.879415	0.374	0.14	0
57	IFI44L	0	0.94091	0.39	0.161	0
57	NOS1AP	0	1.21317	0.309	0.1	0
57	SNX18	0	0.843032	0.33	0.128	0
57	HCG22	0	0.90785	0.249	0.082	0
57	PTPRM	1.6587e-288	0.946256	0.443	0.214	9.86297e-284
57	H2AC18	8.22539e-285	0.878213	0.39	0.179	4.89098e-280
57	GASK1B	4.82471e-258	0.82781	0.29	0.116	2.86887e-253
57	GUCY1A1	6.73444e-242	0.839793	0.279	0.114	4.00443e-237
57	FGL1	5.69881e-207	0.945018	0.206	0.079	3.38863e-202
57	WIPF3	1.82437e-180	0.867346	0.215	0.09	1.0848e-175
57	KCNMB2-AS1	5.75173e-164	0.872848	0.293	0.147	3.4201e-159
57	PLCXD3	4.07604e-161	0.889837	0.202	0.086	2.4237e-156
58	SEPTIN7-DT	6.03034e-09	4.28314	0.208	0.025	0.000358576
58	UBB	6.31036e-09	3.34027	0.292	0.048	0.000375227
58	ATP2B1-AS1	8.26104e-09	3.34675	0.292	0.049	0.000491218
58	ZFY	1.53665e-08	3.51966	0.25	0.038	0.000913721
58	ZC2HC1A	6.1299e-08	3.40569	0.333	0.07	0.00364496
58	FOS	6.41099e-08	2.34829	0.625	0.241	0.00381211
58	DEPTOR	9.89143e-08	2.00967	0.625	0.244	0.00588164
59	CX3CR1	0	1.10107	0.693	0.379	0
59	P2RY12	0	0.972274	0.9	0.593	0
59	MICOS10	0	1.24205	0.55	0.301	0
59	KBTBD12	0	1.10098	0.558	0.309	0
59	SMIM35	0	1.85411	0.347	0.116	0
59	MAF	0	0.895784	0.567	0.365	0
59	PRDM11	0	1.05168	0.398	0.216	0
59	MROCKI	0	1.06411	0.377	0.209	0
59	MED12L	0	0.941157	0.382	0.217	0
59	P3H2	0	0.847662	0.392	0.24	0
59	CECR2	0	0.97171	0.349	0.197	0
59	BIN2	0	0.849624	0.385	0.244	0
59	MIR31HG	3.10294e-291	1.01712	0.249	0.133	1.84507e-286
59	PER3	1.00845e-286	0.937791	0.305	0.179	5.99642e-282
59	P2RY13	4.5035e-264	1.01406	0.248	0.139	2.67787e-259
59	CACNB4	6.88511e-256	0.84429	0.34	0.218	4.09402e-251
59	PTPN14	1.58644e-238	0.95719	0.25	0.144	9.43331e-234
59	TPM1	1.27279e-229	0.97728	0.227	0.128	7.56825e-225
59	IGF1	2.014e-219	1.00474	0.206	0.113	1.19757e-214
59	NLGN4Y	6.06963e-186	0.890109	0.221	0.13	3.60912e-181
60	FKBP5	0	1.27336	0.902	0.533	0
60	MRC1	0	1.84467	0.492	0.203	0
60	SPTLC2	0	1.16336	0.694	0.46	0
60	USP53	0	1.14412	0.677	0.481	0
60	WASF2	0	1.06838	0.686	0.493	0
60	GPX1	0	1.21532	0.433	0.241	0
60	PDK4	0	1.50311	0.302	0.116	0
60	SMAP2	0	1.06193	0.862	0.681	0
60	OPRM1	2.04022e-293	1.19892	0.417	0.237	1.21315e-293
60	SYT1	5.69446e-293	1.47031	0.23	0.093	3.38604e-292
60	RGL1	2.04494e-249	1.08278	0.366	0.206	1.21596e-244
60	PLAT	5.84598e-237	1.54406	0.226	0.103	3.47614e-232
60	FAM177B	1.68012e-219	1.24264	0.313	0.174	9.99036e-215
60	MED12L	1.16556e-205	1.0072	0.371	0.225	6.93067e-201
60	DAGLB	4.80479e-204	1.03293	0.4	0.261	2.85703e-199
60	GPR34	1.71978e-200	1.04388	0.398	0.258	1.02261e-195
60	MEF2C-AS2	2.17847e-179	1.38645	0.219	0.111	1.29536e-174
60	KLF7	1.18162e-157	1.07243	0.316	0.197	7.02617e-153
60	VSIG4	7.20249e-140	1.11709	0.261	0.154	4.28275e-135
60	CNTNAP2	5.57821e-88	1.02667	0.209	0.129	3.31691e-83
61	CNTNAP2	4.83176e-112	2.2031	0.525	0.132	2.87306e-107
61	UNC5C	3.88689e-91	2.38437	0.369	0.08	2.31122e-86
61	ROBO2	1.17597e-84	2.23143	0.399	0.097	6.99254e-80
61	NRXN3	8.51222e-77	2.09792	0.416	0.112	5.06153e-72
61	IL1RAPL1	1.96414e-76	2.08483	0.427	0.119	1.16792e-71
61	SGCZ	4.2099e-75	2.7007	0.207	0.033	2.50329e-70
61	KCNIP4	1.05288e-66	1.68422	0.433	0.127	6.26064e-62
61	PLCXD3	1.46901e-58	2.01656	0.332	0.09	8.73503e-54
61	GRIK2	2.0011e-57	2.22984	0.299	0.077	1.1899e-52
61	RBFOX1	1.67354e-56	1.74508	0.377	0.113	9.95119e-52
61	ERBB4	1.71213e-51	1.64644	0.427	0.151	1.01807e-46
61	CSMD1	1.38896e-50	1.72206	0.358	0.11	8.25905e-46
61	CNTN5	8.81746e-45	2.23053	0.201	0.046	5.24304e-40
61	DLGAP1	3.64207e-37	1.7745	0.263	0.081	2.16565e-32
61	FGF14	2.59155e-35	1.89366	0.209	0.057	1.54099e-30
61	NKAIN2	8.5967e-35	1.72417	0.237	0.071	5.11177e-30
61	SERPINE1	4.04967e-34	1.57998	0.291	0.098	2.40801e-29
61	ANKS1B	1.04714e-23	1.53525	0.207	0.071	6.22651e-19
61	NLGN1	1.09974e-22	1.51898	0.232	0.087	6.5393e-18
61	SLC44A2	4.66292e-19	1.54037	0.218	0.088	2.77267e-14
62	LIN9	2.80006e-13	3.69711	0.238	0.019	1.66497e-08
62	ERI2	1.4037e-08	3.17662	0.238	0.03	0.000834671
62	WDR73	3.97361e-08	3.13908	0.286	0.044	0.00236279
62	UBA6-AS1	3.1535e-07	2.45662	0.381	0.081	0.0187514
62	NEAT1	3.92192e-07	-2.34269	0.619	0.893	0.0233205
62	DDX46	4.74783e-07	1.467	0.714	0.249	0.0282315
62	P2RY13	6.39496e-07	1.97228	0.524	0.149	0.0380257
63	CFAP69	6.68573e-32	4.31732	0.231	0.009	3.97547e-27
63	ELOA-AS1	1.27612e-18	2.93568	0.423	0.049	7.58808e-14
63	MMP24	6.05851e-14	2.61125	0.385	0.053	3.60251e-09
63	ADH5	7.63367e-13	3.15711	0.269	0.03	4.53913e-08
63	RSAD1	1.82324e-11	3.07238	0.231	0.025	1.08414e-06
63	DPYS	1.54367e-10	2.53562	0.346	0.057	9.17897e-06
63	NUDT14	1.71317e-10	2.35036	0.308	0.045	1.01868e-05
63	AGER	5.35017e-10	2.66651	0.231	0.028	3.18132e-05
63	IFT74	5.86146e-10	2.38328	0.346	0.059	3.48534e-05
63	VRK3	1.11732e-09	2.6139	0.308	0.05	6.6438e-05
63	KRIT1	3.51613e-09	2.45685	0.269	0.04	0.000209076
63	SCARF1	4.24617e-09	2.74574	0.308	0.053	0.000252485
63	RFC2	8.60188e-09	2.54906	0.269	0.042	0.000511485
63	PSMC1	1.24616e-08	2.42102	0.269	0.043	0.000740993
63	FSTL5	1.35992e-08	3.20399	0.231	0.033	0.000808633
63	EXD2	1.41944e-08	2.54469	0.231	0.033	0.000844028
63	GRIA2	2.38806e-08	2.40375	0.269	0.044	0.00141999
63	RALB	1.47389e-07	2.35513	0.308	0.061	0.00876406
63	SCAMP3	1.48803e-07	2.35748	0.231	0.036	0.00884815
63	PGRMC2	2.51301e-07	2.83614	0.231	0.038	0.0149429
64	ZNF625	3.34998e-15	3.15758	0.231	0.019	1.99196e-10
64	HAGH	8.61708e-12	1.79999	0.423	0.069	5.12389e-07
64	C10orf143	1.17125e-11	2.80809	0.231	0.024	6.96447e-07
64	VWC2	1.19206e-10	2.60968	0.269	0.035	7.08826e-06
64	JUN	1.27067e-09	1.85988	0.538	0.13	7.55566e-05
64	PRDM15	1.68871e-09	2.45981	0.269	0.038	0.000100414
64	LILRA1	2.91413e-09	2.13343	0.231	0.03	0.00017328
64	IER2	5.29221e-09	1.90962	0.577	0.157	0.000314685
64	FRG1BP	6.66496e-09	2.06945	0.269	0.04	0.000396312
64	SP2-AS1	1.7027e-08	1.82604	0.269	0.042	0.00101246
64	TMEM116	3.22565e-08	2.14249	0.231	0.033	0.00191803
64	WDR19	4.42152e-08	2.55882	0.231	0.034	0.00262912
64	FMN2	8.32843e-08	1.84708	0.269	0.045	0.00495225
64	AVEN	1.58496e-07	2.08483	0.308	0.06	0.00942447
64	OBI1-AS1	1.76047e-07	2.3966	0.231	0.037	0.0104681
64	SLC35D1	1.8453e-07	1.85128	0.308	0.059	0.0109725
64	CIZ1	3.39333e-07	1.84488	0.269	0.049	0.0201774
64	AP4S1	4.21436e-07	1.83429	0.346	0.076	0.0250594
64	MGAT4C	4.2467e-07	1.83067	0.231	0.038	0.0252517
64	LMBRD2	6.29569e-07	2.27418	0.269	0.052	0.0374354
65	CCDC26	0	2.54037	0.797	0.191	0
65	RTN1	1.02089e-293	3.02695	0.516	0.087	6.07043e-293
65	BAG3	1.58398e-288	3.26812	0.392	0.053	9.41868e-284
65	JUN	8.38701e-286	2.93405	0.608	0.128	4.98709e-281
65	RAB20	2.56445e-230	2.59464	0.587	0.138	1.52487e-225
65	TBC1D8	4.47044e-223	2.67105	0.542	0.121	2.65821e-218
65	KLHL6	4.2294e-216	3.14489	0.663	0.204	2.51489e-211
65	SLC7A5	3.76213e-213	2.81359	0.462	0.093	2.23704e-208
65	GBP2	6.79598e-212	3.02093	0.417	0.076	4.04102e-207
65	RBMS3	2.90313e-196	3.12709	0.429	0.088	1.72626e-191
65	MAFB	1.84617e-183	2.81363	0.349	0.061	1.09777e-178
65	IL21R	1.26607e-175	3.10633	0.236	0.031	7.52828e-171
65	ATF3	4.2221e-169	2.8094	0.253	0.036	2.51054e-164
65	IFNLR1	1.25185e-162	2.79382	0.302	0.052	7.44378e-158
65	TNFAIP3	4.43315e-137	2.6019	0.325	0.067	2.63604e-132
65	RGS16	4.20349e-128	2.54224	0.267	0.049	2.49948e-123
65	ANKRD22	8.52665e-126	2.98068	0.247	0.043	5.07012e-121
65	TAMALIN	2.20415e-122	2.63697	0.217	0.035	1.31063e-117
65	PLEK	6.5212e-111	2.5892	0.521	0.194	3.87764e-106
65	GCH1	8.22169e-102	2.74512	0.214	0.039	4.88878e-97
66	FAM110B	8.90403e-280	2.79014	0.648	0.125	5.29451e-275
66	SLC11A1	1.89044e-246	2.16382	0.882	0.269	1.12409e-241
66	MIR181A1HG	1.40964e-234	2.4654	0.569	0.108	8.38198e-230
66	CEBPD	4.90442e-217	2.1161	0.839	0.254	2.91627e-212
66	SH3PXD2B	6.41391e-206	2.62734	0.376	0.055	3.81384e-201
66	UBXN2B	1.34838e-202	2.21749	0.65	0.157	8.01775e-198
66	CXCR4	1.08636e-198	2.67184	0.335	0.046	6.45971e-194
66	NAMPT	8.89693e-177	2.00514	0.581	0.139	5.29029e-172
66	MAP3K8	5.87386e-165	2.08213	0.63	0.169	3.49272e-160
66	SYTL3	2.28082e-160	2.05377	0.689	0.211	1.35622e-155
66	SH3BP5	2.2375e-152	2.69204	0.244	0.032	1.33046e-147
66	SAP30	2.79783e-140	2.29648	0.327	0.058	1.66365e-135
66	HIF1A-AS3	3.09764e-138	2.0296	0.492	0.121	1.84192e-133
66	HAMP	7.96215e-138	2.24762	0.376	0.075	4.73445e-133
66	PPP1R3B	4.24322e-136	2.36508	0.262	0.04	2.5231e-131
66	MAN2A1	6.74409e-130	2.06698	0.809	0.369	4.01017e-125
66	DDIT4	4.0177e-128	1.99718	0.417	0.094	2.389e-123
66	GK	5.16335e-114	2.08366	0.443	0.117	3.07023e-109
66	PPA1	5.71259e-88	2.05091	0.232	0.044	3.39682e-83
66	IL15	4.50918e-86	2.11802	0.25	0.051	2.68125e-81
67	PDK4	0	3.33416	0.765	0.123	0
67	EEPD1	0	2.9978	0.794	0.158	0
67	AD000090.1	0	3.72956	0.221	0.013	0
67	NR4A1	4.90898e-288	2.78779	0.566	0.086	2.91898e-283
67	LPL	2.97047e-273	3.4343	0.333	0.033	1.7663e-268
67	MITF	4.20035e-269	2.5612	0.846	0.222	2.49761e-264
67	ABCC5	7.42032e-246	2.785	0.64	0.128	4.41227e-241
67	PLA2G7	1.81544e-244	2.91013	0.452	0.065	1.0795e-239
67	DIRC3	2.64306e-226	3.10744	0.423	0.061	1.57162e-221
67	PGBD5	8.74457e-223	3.37868	0.254	0.024	5.1997e-218
67	FAM20A	3.17804e-186	2.71939	0.303	0.038	1.88972e-181
67	GCLC	2.3691e-179	2.72587	0.421	0.073	1.40871e-174
67	C5AR1	6.82002e-178	2.70249	0.421	0.074	4.05532e-173
67	FAM20C	1.42733e-177	2.55853	0.439	0.079	8.48717e-173
67	RAB20	3.44011e-174	2.54447	0.579	0.138	2.04556e-169
67	IFITM10	9.77245e-157	2.92979	0.23	0.026	5.8109e-152
67	ATF3	3.07514e-146	3.09236	0.263	0.036	1.82854e-141
67	EPHB1	2.51594e-135	3.20571	0.217	0.027	1.49603e-130
67	FPR3	3.80352e-125	2.70737	0.237	0.033	2.26165e-120
67	HINT3	9.63626e-90	2.64405	0.213	0.036	5.72992e-85
68	LPL	8.79056e-59	3.38409	0.33	0.034	5.22705e-54
68	RGCC	9.36117e-57	4.07428	0.237	0.019	5.56634e-52
68	EEPD1	8.49231e-42	2.96591	0.619	0.16	5.0497e-37
68	ABCA1	2.44021e-37	2.25204	0.691	0.212	1.451e-32
68	SOX6	3.20779e-34	3.20964	0.299	0.045	1.90742e-29
68	FAM20C	1.6431e-30	3.03103	0.381	0.08	9.77019e-26
68	MYO1E	1.8664e-28	2.39188	0.649	0.241	1.1098e-23
68	CPM	2.81792e-27	2.43367	0.557	0.176	1.67559e-22
68	GLDN	4.08353e-26	2.03945	0.753	0.324	2.42815e-21
68	ABCC5	1.91632e-21	2.43396	0.433	0.13	1.13948e-16
68	GAS7	3.12084e-20	2.2	0.515	0.177	1.85572e-15
68	PTPRG	9.38933e-18	3.04988	0.34	0.096	5.58308e-13
68	PLA2G7	1.02892e-13	2.26705	0.247	0.066	6.11816e-09
68	RAB20	1.28395e-13	2.07354	0.381	0.139	7.63464e-09
68	DCLK2	3.00055e-13	2.18583	0.258	0.071	1.78419e-08
68	GRAMD4	1.03248e-12	2.39299	0.247	0.071	6.13934e-08
68	WIPF3	1.77224e-12	2.06519	0.299	0.094	1.05381e-07
68	IFNLR1	2.72274e-12	2.58966	0.206	0.053	1.61899e-07
68	DIRC3	5.95244e-12	2.53742	0.227	0.062	3.53944e-07
68	ADGRV1	7.75001e-10	2.25427	0.216	0.067	4.60831e-05
69	CD163	0	3.24183	0.701	0.093	0
69	LPL	0	3.94552	0.464	0.033	0
69	PTCRA	0	4.85492	0.215	0.008	0
69	PDK4	2.31769e-252	2.83352	0.704	0.124	1.37814e-247
69	SERPINE1	5.40039e-250	3.40505	0.615	0.097	3.21118e-245
69	ABCA1	6.32462e-245	2.95168	0.86	0.21	3.76075e-240
69	CPM	2.79224e-227	3.00002	0.771	0.174	1.66032e-222
69	TBC1D16	3.59082e-224	2.92033	0.838	0.226	2.13517e-219
69	ZBTB16	3.56146e-222	2.63907	0.852	0.219	2.11771e-217
69	FAM20C	1.25677e-210	3.33371	0.514	0.079	7.47301e-206
69	PLTP	1.2627e-193	3.83505	0.324	0.035	7.50824e-189
69	RAB20	3.15443e-189	3.09817	0.64	0.138	1.87568e-184
69	ABCG1	4.37255e-167	2.72135	0.564	0.112	2.60001e-162
69	SLC16A10	3.64633e-157	2.70002	0.207	0.018	2.16818e-152
69	CCDC40	5.26271e-156	2.90215	0.391	0.059	3.12932e-151
69	RASL10A	2.70252e-140	2.98043	0.327	0.046	1.60697e-135
69	DIRC3	1.88457e-124	2.78927	0.363	0.062	1.1206e-119
69	PLIN2	6.34348e-114	3.28241	0.249	0.033	3.77196e-109
69	GALNT13	9.24705e-105	2.79441	0.226	0.029	5.49848e-100
69	ZNF331	7.66235e-100	2.66019	0.534	0.152	4.55619e-95
70	NR4A3	0	3.78582	0.701	0.078	0
70	NR4A1	2.19812e-264	3.78414	0.667	0.087	1.30705e-259
70	TFRC	4.67934e-180	4.17914	0.563	0.09	2.78243e-175
70	HBEGF	1.45066e-153	4.82804	0.211	0.015	8.62594e-149
70	NAMPT	4.23164e-146	3.2268	0.644	0.139	2.51622e-141
70	CD163	9.63713e-144	3.38745	0.529	0.093	5.73043e-139
70	LUZP2	3.9061e-127	4.36793	0.218	0.019	2.32264e-122
70	TPM4	1.75879e-126	3.67628	0.517	0.103	1.04581e-121
70	RASGEF1B	5.18364e-111	3.19037	0.552	0.129	3.08229e-106
70	PLTP	8.13827e-93	4.19728	0.264	0.035	4.83918e-88
70	ZNF331	2.66318e-83	3.13786	0.533	0.152	1.58358e-78
70	STX17-AS1	1.41047e-81	3.71201	0.234	0.031	8.38691e-77
70	ATP1B3	4.55297e-73	3.0391	0.479	0.137	2.70728e-68
70	JDP2	4.21058e-71	3.10328	0.586	0.218	2.5037e-66
70	SOX6	1.64913e-64	3.44681	0.257	0.045	9.80606e-60
70	GBP2	3.79286e-63	3.00554	0.341	0.077	2.25531e-58
70	GADD45B	5.06418e-61	3.29402	0.264	0.049	3.01126e-56
70	ADGRE2	1.48007e-51	3.0644	0.33	0.086	8.80077e-47
70	SYAP1	3.2765e-41	3.1913	0.356	0.116	1.94828e-36
70	PANX1	4.84988e-37	2.96966	0.23	0.057	2.88384e-32
71	TNR	0	4.39123	0.387	0.02	0
71	LHFPL3	3.05774e-293	3.86917	0.419	0.025	1.81819e-291
71	GALNT13	3.15542e-289	3.87888	0.446	0.029	1.87627e-284
71	KCND2	3.57987e-281	3.61908	0.5	0.037	2.12866e-276
71	NLGN1	1.28176e-270	3.38839	0.748	0.087	7.62162e-266
71	GABRB2	9.16085e-270	4.22851	0.401	0.026	5.44722e-265
71	GRIA4	4.52702e-219	3.35513	0.446	0.037	2.69186e-214
71	CSMD3	1.30592e-192	3.34548	0.446	0.042	7.76527e-188
71	RIMS2	2.29093e-165	3.38802	0.414	0.042	1.36223e-160
71	SNTG1	1.26406e-157	3.13431	0.45	0.051	7.51637e-153
71	GPR158	1.01742e-155	3.74314	0.234	0.015	6.04979e-151
71	DPP6	5.22339e-153	3.13525	0.441	0.05	3.10593e-148
71	ZFPM2	2.13052e-148	3.32435	0.374	0.038	1.26685e-143
71	ATRNL1	1.39861e-130	3.01512	0.365	0.04	8.31644e-126
71	PHYHIPL	3.95403e-111	3.21869	0.261	0.025	2.35115e-106
71	SEZ6L	8.8201e-111	3.38711	0.239	0.021	5.24461e-106
71	GRIA1	4.36102e-110	3.04894	0.257	0.024	2.59315e-105
71	CACNA2D3	9.46484e-91	3.01548	0.257	0.028	5.62799e-86
71	CPM	2.08239e-88	2.99316	0.644	0.175	1.23823e-83
71	KCNH7	1.4104e-83	3.08932	0.203	0.02	8.38654e-79
72	ADAMTS2	0	5.59771	0.384	0.011	0
72	PDK4	5.19473e-159	4.74785	0.795	0.124	3.08889e-154
72	CD163	1.70462e-153	3.67596	0.705	0.094	1.0136e-148
72	NR4A1	2.94721e-151	3.514	0.678	0.087	1.75247e-146
72	SLC2A3	1.28091e-107	3.67949	0.719	0.141	7.61653e-103
72	CCL4	9.25481e-104	2.95788	0.671	0.115	5.50309e-99
72	HMOX1	1.37681e-102	4.71051	0.582	0.096	8.18677e-98
72	ADAMTSL4-AS1	1.47207e-99	3.72983	0.589	0.098	8.75325e-95
72	NAMPT	2.70519e-77	3.62286	0.63	0.14	1.60856e-72
72	NR4A2	2.57866e-74	3.33533	0.527	0.099	1.53332e-69
72	GADD45B	1.95386e-71	3.6165	0.363	0.05	1.16181e-66
72	JDP2	2.13786e-60	2.92795	0.692	0.218	1.27121e-55
72	C5AR1	1.43851e-54	3.25638	0.397	0.074	8.55366e-50
72	ATP1B3	4.79005e-52	3.38739	0.527	0.138	2.84826e-47
72	TFRC	1.77145e-51	4.21142	0.425	0.09	1.05334e-46
72	ZNF331	1.91189e-44	3.03596	0.527	0.153	1.13685e-39
72	FOSB	1.59976e-37	2.89486	0.247	0.04	9.51247e-33
72	PLTP	1.45575e-31	3.11353	0.212	0.036	8.65618e-27
72	FCGBP	3.05078e-27	2.88943	0.39	0.124	1.81406e-22
72	RGS2	9.85551e-26	2.87091	0.205	0.039	5.86028e-21
73	CD163	0	3.56929	0.722	0.093	0
73	ADAMTS2	0	5.81341	0.399	0.011	0
73	TMEM163	5.57603e-123	2.84686	0.605	0.148	3.31562e-118
73	FAM20A	7.99055e-103	3.35481	0.278	0.038	4.75134e-98
73	DPYD	4.23514e-101	1.96117	0.811	0.314	2.5183e-96
73	MS4A4E	1.19077e-84	3.01095	0.241	0.034	7.08057e-80
73	F13A1	3.29257e-80	2.00956	0.261	0.04	1.95783e-75
73	KIFC3	3.17884e-74	3.19249	0.247	0.04	1.8902e-69
73	TBC1D16	4.20646e-65	2.001	0.605	0.227	2.50125e-60
73	FCGBP	1.2521e-63	3.11542	0.426	0.124	7.44525e-59
73	HMOX1	3.54131e-61	3.39438	0.361	0.096	2.10573e-56
73	MAFB	7.40289e-58	2.9971	0.282	0.062	4.4019e-53
73	FLVCR2	4.84895e-46	2.51775	0.227	0.049	2.88328e-41
73	RBPJ	6.69713e-45	2.5615	0.567	0.281	3.98224e-40
73	CPM	3.18117e-44	1.91375	0.464	0.175	1.89159e-39
73	PVT1	4.0807e-41	2.16697	0.299	0.085	2.42647e-36
73	CD163L1	4.61028e-37	2.09899	0.213	0.051	2.74136e-32
73	PDK4	1.30944e-31	2.69675	0.333	0.125	7.7862e-27
73	SLC2A3	7.35193e-29	2.21654	0.354	0.141	4.37161e-24
73	HSPB1	3.94172e-21	2.61423	0.237	0.089	2.34383e-16
74	PDK4	0	5.07685	0.854	0.124	0
74	AFF3	5.81513e-178	3.18229	0.592	0.092	3.45779e-173
74	KLF2	2.87582e-159	3.53233	0.346	0.036	1.71002e-154
74	CCL3	1.55442e-135	2.44883	0.615	0.118	9.24288e-131
74	RGL1	1.42607e-120	2.52551	0.758	0.213	8.47971e-116
74	CCL4	7.05871e-106	2.38554	0.542	0.115	4.19725e-101
74	ADAMTSL4-AS1	1.18692e-92	2.77338	0.465	0.098	7.05768e-88
74	TEX14	1.8337e-83	2.54184	0.427	0.088	1.09036e-78
74	VSIG4	2.88846e-79	1.98712	0.585	0.159	1.71754e-74
74	CCL4L2	6.09743e-76	2.2759	0.392	0.08	3.62565e-71
74	KLF6	1.13563e-68	2.38586	0.608	0.205	6.75267e-64
74	EEPD1	4.93761e-64	2.17408	0.527	0.16	2.936e-59
74	ADAMTS17	6.2428e-61	2.2585	0.4	0.099	3.71209e-56
74	FOSB	6.78258e-52	2.27577	0.227	0.04	4.03306e-47
74	MCL1	5.26654e-51	1.90508	0.462	0.142	3.13159e-46
74	OTUD1	5.76357e-51	2.43219	0.323	0.076	3.42713e-46
74	LGMN	2.5139e-48	2.09366	0.462	0.151	1.49482e-43
74	JUN	6.03792e-45	2.13813	0.415	0.13	3.59027e-40
74	TPD52	3.70893e-37	1.94042	0.292	0.079	2.2054e-32
74	RNF122	4.21341e-33	2.21418	0.215	0.051	2.50538e-28
75	SPON1	0	4.09752	0.461	0.038	0
75	S100A4	0	3.77904	0.245	0.018	0
18	APOE	1.6764e-148	1.97886	0.847	0.323	9.96818e-144
75	CERNA2	5.01585e-174	3.376	0.249	0.035	2.98253e-169
75	FAU	1.83232e-131	2.19025	0.435	0.119	1.08953e-126
75	APOC1	3.49969e-131	2.37765	0.398	0.104	2.08099e-126
75	SERPINE1	5.81473e-131	2.17591	0.392	0.097	3.45756e-126
75	HLA-DPA1	6.20807e-128	2.21927	0.534	0.186	3.69144e-123
75	HLA-DRB1	7.48238e-123	1.85651	0.662	0.283	4.44917e-118
75	CST3	2.55658e-109	1.89415	0.593	0.248	1.52019e-104
75	TMSB10	1.47492e-105	1.97327	0.486	0.171	8.77015e-101
75	CD81	5.09912e-76	1.97247	0.417	0.162	3.03204e-71
75	IL15	9.77418e-68	2.2194	0.208	0.051	5.81192e-63
75	LRRC4C	3.52081e-65	2.70587	0.289	0.096	2.09355e-60
75	S100A11	9.65124e-63	2.13441	0.274	0.087	5.73882e-58
75	NACA	7.07556e-62	1.7772	0.323	0.114	4.20727e-57
75	RACK1	1.01333e-59	2.04564	0.297	0.103	6.02547e-55
75	HLA-C	6.09094e-38	1.8103	0.262	0.108	3.62179e-33
75	NPC2	8.52825e-36	1.9013	0.212	0.079	5.07107e-31
75	FCER1G	3.23835e-35	1.81008	0.212	0.08	1.92559e-30
19	APOE	1.08894e-20	1.93434	0.863	0.325	6.47505e-16
76	APOC1	1.17142e-196	3.02591	0.469	0.103	6.9655e-192
76	C1QC	6.83196e-154	2.36226	0.602	0.207	4.06242e-149
76	FTL	5.30348e-127	2.06987	0.728	0.348	3.15356e-122
76	SPP1	4.08892e-107	1.65639	0.837	0.502	2.43135e-102
76	C1QB	3.16063e-98	2.04931	0.528	0.212	1.87937e-93
76	S100A11	5.42533e-91	2.5852	0.318	0.087	3.22601e-86
76	PTPRG	1.62432e-87	2.5196	0.33	0.095	9.65854e-83
76	CD81	6.89772e-66	2.07173	0.401	0.162	4.10152e-61
76	APOC2	4.6755e-59	1.82389	0.474	0.231	2.78014e-54
76	SERF2	9.85282e-58	1.906	0.353	0.138	5.85868e-53
76	FAU	6.88841e-53	1.68042	0.32	0.119	4.09599e-48
76	ATP5F1E	6.38498e-49	1.72003	0.297	0.11	3.79664e-44
76	GLDN	1.33934e-44	1.60064	0.551	0.324	7.96398e-40
76	C1QA	4.78807e-38	1.82957	0.291	0.125	2.84708e-33
76	FCER1G	5.88593e-36	1.95198	0.217	0.08	3.49989e-31
76	ZNF804A	6.06413e-33	1.67439	0.204	0.074	3.60585e-28
76	GABARAP	4.6293e-26	1.62052	0.21	0.089	2.75267e-21
76	ATP5MC2	2.57511e-20	1.43824	0.211	0.1	1.53121e-15
76	CD14	6.12848e-15	1.59229	0.202	0.109	3.64412e-10
77	FAU	3.25538e-181	3.00075	0.591	0.119	1.93571e-176
77	NACA	1.14188e-155	3.20723	0.539	0.114	6.78988e-151
77	FTH1	3.0035e-134	2.9967	0.841	0.355	1.78594e-129
77	FTL	2.61014e-127	2.37691	0.82	0.349	1.55204e-122
77	TPT1	1.2147e-124	2.69485	0.661	0.215	7.22284e-120
77	EEF1A1	4.7231e-123	2.43442	0.759	0.291	2.80845e-118
77	APOC1	5.72966e-119	3.1349	0.467	0.104	3.40697e-114
77	UQCRB	3.48751e-107	2.9656	0.328	0.058	2.07374e-102
77	ATP5F1E	2.12975e-106	2.63823	0.461	0.11	1.26639e-101
77	AIF1	3.66066e-90	2.79335	0.443	0.119	2.1767e-85
77	TMSB10	3.70972e-71	2.36219	0.493	0.171	2.20587e-66
77	APOE	2.61331e-65	1.92008	0.667	0.324	1.55393e-60
77	UBA52	1.18211e-64	2.68291	0.293	0.069	7.02905e-60
77	NME2	2.77364e-52	2.82465	0.22	0.049	1.64926e-47
77	YBX1	2.28757e-41	2.2837	0.345	0.126	1.36024e-36
77	GAPDH	4.0081e-41	1.99405	0.365	0.137	2.3833e-36
77	EEF1G	2.08315e-29	2.28833	0.223	0.073	1.23868e-24
77	EEF1B2	2.24637e-26	2.20352	0.206	0.068	1.33574e-21
77	RACK1	1.03852e-18	1.94731	0.238	0.104	6.17522e-14
77	S100A11	8.25005e-17	1.97067	0.206	0.088	4.90564e-12
78	FAU	8.71331e-159	2.15311	0.768	0.119	5.18111e-154
78	TPT1	1.32713e-142	2.533	0.919	0.215	7.89136e-138
78	UBA52	4.39721e-124	2.15408	0.515	0.069	2.61467e-119
78	EEF1G	1.64359e-119	2.17435	0.52	0.073	9.77313e-115
78	EEF1B2	2.10469e-118	2.39565	0.495	0.068	1.25149e-113
78	EEF1A1	4.50397e-113	2.24972	0.96	0.292	2.67815e-108
78	NME2	2.02868e-105	2.13911	0.394	0.049	1.20629e-100
78	COMMD6	9.93783e-105	2.27676	0.354	0.04	5.90923e-100
78	NHSL1	3.51812e-100	2.2202	0.955	0.35	2.09194e-95
78	RACK1	3.15149e-98	1.98694	0.581	0.104	1.87394e-93
78	NACA	1.92348e-94	1.84222	0.606	0.114	1.14374e-89
78	CD163	2.98586e-92	2.28061	0.52	0.094	1.77545e-87
78	APOC1	4.13664e-79	1.78636	0.535	0.104	2.45973e-74
78	INPP4B	1.49078e-75	2.71319	0.429	0.078	8.86447e-71
78	CPM	1.58204e-75	2.10621	0.677	0.175	9.40711e-71
78	FCGR2C	2.67742e-71	2.07116	0.374	0.061	1.59205e-66
78	GPNMB	1.91715e-68	2.20698	0.298	0.042	1.13998e-63
78	BTF3	3.63419e-66	1.95131	0.323	0.05	2.16096e-61
78	PLS1	5.97999e-50	2.08297	0.202	0.027	3.55582e-45
78	SPON1	5.05979e-44	2.16255	0.237	0.04	3.00865e-39
79	KC6	9.46851e-201	4.76689	0.22	0.004	5.63016e-196
79	PTPRG	2.07178e-75	3.21177	0.648	0.096	1.23192e-70
79	SLC47A1	3.17759e-40	2.89612	0.209	0.019	1.88946e-35
79	GABRB2	4.68838e-37	2.5324	0.242	0.026	2.7878e-32
79	INPP4B	3.47615e-36	2.28244	0.44	0.079	2.06699e-31
79	TRPC1	8.56015e-36	1.79966	0.418	0.07	5.09003e-31
79	NHSL1	2.11804e-35	2.1031	0.879	0.35	1.25943e-30
79	LRRC4C	3.10209e-35	2.34368	0.484	0.097	1.84457e-30
79	GPNMB	9.09517e-35	2.29748	0.308	0.043	5.40817e-30
79	CPM	8.79833e-34	2.09096	0.67	0.176	5.23167e-29
79	CPA6	1.99913e-33	2.23983	0.429	0.079	1.18873e-28
79	LPL	1.69697e-32	2.253	0.264	0.034	1.00905e-27
79	DAB2IP	3.094e-30	2.03838	0.253	0.033	1.83975e-25
79	ZNF804A	1.19774e-29	1.8501	0.396	0.075	7.12198e-25
79	PTPRN2	3.3026e-29	2.19579	0.297	0.046	1.96379e-24
79	IGF2BP3	1.31998e-25	2.2918	0.231	0.033	7.84887e-21
79	KCNJ5	9.80779e-20	2.0667	0.209	0.034	5.83191e-15
79	CLEC19A	2.16238e-19	2.08994	0.209	0.034	1.28579e-14
79	CEP57L1	3.16426e-15	1.81413	0.231	0.049	1.88153e-10
79	KCNQ5	2.27361e-14	2.26345	0.308	0.086	1.35193e-09
80	DIRC3	0	3.32123	0.475	0.061	0
80	H2BC7	0	3.92125	0.345	0.027	0
80	SLC11A1	3.26592e-285	2.38954	0.885	0.269	1.94198e-280
80	CD163	7.99559e-226	2.12811	0.508	0.093	4.75433e-221
80	SAP30	1.4006e-203	2.62195	0.37	0.057	8.32822e-199
80	H2AC6	4.77759e-198	2.09966	0.742	0.223	2.84085e-193
80	IL15	3.36315e-176	2.47138	0.328	0.051	1.9998e-171
80	OR52K3P	2.25261e-157	2.32094	0.51	0.126	1.33945e-152
80	CEBPD	1.35487e-155	1.88754	0.74	0.254	8.05633e-151
80	IFI44L	3.3303e-152	1.90735	0.594	0.168	1.98026e-147
80	LRRK2	2.35812e-148	1.93975	0.689	0.239	1.40219e-143
80	WNT5A	4.87731e-130	2.10301	0.399	0.091	2.90015e-125
80	H2AC18	7.77609e-130	1.96783	0.586	0.186	4.62382e-125
80	PLXNC1	1.25902e-118	2.38922	0.302	0.06	7.48637e-114
80	SH3PXD2A	5.09859e-100	2.23109	0.231	0.042	3.03172e-95
80	TPRG1	2.96243e-90	1.92965	0.336	0.086	1.76152e-85
80	CD163L1	3.78794e-81	1.97411	0.235	0.05	2.25239e-76
80	MAFB	4.27987e-79	1.87987	0.263	0.062	2.5449e-74
80	GPR65	1.90418e-75	1.77078	0.277	0.069	1.13227e-70
80	SHISAL2A	5.92572e-68	2.00954	0.204	0.045	3.52355e-63
81	IFITM3	0	3.80363	0.425	0.03	0
81	NUPR1	0	4.20935	0.388	0.02	0
81	H2BC7	0	4.03737	0.384	0.027	0
81	IFI27	0	4.94804	0.222	0.008	0
81	DIRC3	5.02288e-281	3.2705	0.544	0.061	2.98671e-276
81	IFIT2	4.26741e-280	4.77938	0.3	0.02	2.53749e-275
81	LUCAT1	9.93906e-275	4.18022	0.228	0.012	5.90997e-270
81	IFITM2	7.13315e-230	3.24903	0.347	0.03	4.24151e-225
81	IFIT3	7.56554e-227	4.48286	0.272	0.02	4.49862e-222
81	TNFRSF11B	2.44844e-218	4.12729	0.209	0.012	1.45589e-213
81	SAP30	4.50453e-212	2.94089	0.466	0.058	2.67848e-207
81	IFIT1	1.9344e-206	4.99379	0.225	0.015	1.15023e-201
81	HERC5	8.81903e-185	3.13976	0.428	0.056	5.24397e-180
20	APOE	3.03579e-172	1.88889	0.67	0.322	1.80514e-167
81	FTL	1.98095e-152	2.46251	0.916	0.349	1.17791e-147
81	MAFB	7.91511e-132	2.64247	0.394	0.062	4.70648e-127
81	OAS3	8.22259e-117	3.22731	0.212	0.022	4.88932e-112
81	CXCR4	5.58249e-98	2.47078	0.297	0.047	3.31946e-93
81	RSAD2	1.0158e-93	2.86509	0.25	0.036	6.04017e-89
81	RNASE6	1.34488e-83	2.5795	0.219	0.03	7.99695e-79
82	PADI2	7.3766e-38	1.75636	0.861	0.291	4.38628e-33
82	MYO1E	2.72619e-33	2.01407	0.733	0.241	1.62105e-28
82	XYLT1	3.53401e-33	1.86765	0.653	0.182	2.10139e-28
82	ASAP1	6.38334e-31	1.71139	0.812	0.297	3.79566e-26
82	GLDN	3.35662e-30	2.31578	0.812	0.324	1.99592e-25
82	GAS7	3.71459e-26	1.72646	0.584	0.177	2.20877e-21
82	PLA2G7	2.26678e-25	1.89971	0.327	0.066	1.34787e-20
82	PDGFA	9.64028e-24	2.03787	0.218	0.034	5.7323e-19
82	PPARG	3.55861e-23	1.96024	0.495	0.148	2.11602e-18
82	SLC7A1	6.44855e-22	2.05537	0.238	0.042	3.83444e-17
82	FARP1	1.09133e-20	1.7547	0.515	0.171	6.48929e-16
82	ENPP1	2.93455e-20	1.68611	0.366	0.095	1.74494e-15
82	ROR2	2.36419e-19	1.91215	0.297	0.069	1.40579e-14
82	HPCAL1	4.66304e-19	1.58479	0.396	0.111	2.77274e-14
82	EEPD1	3.5515e-17	1.67719	0.465	0.16	2.11179e-12
82	FLVCR2	2.32029e-16	1.83751	0.228	0.049	1.37969e-11
82	FAM20C	3.3258e-15	1.52763	0.297	0.08	1.97759e-10
82	WIPF3	7.82009e-15	1.55683	0.327	0.094	4.64998e-10
82	SLC31A1	8.45803e-13	1.55344	0.218	0.054	5.02932e-08
82	PTPRG	4.42286e-08	1.80141	0.257	0.096	0.00262992
83	RGCC	1.87879e-249	4.6899	0.335	0.018	1.11717e-244
83	LPL	6.91453e-208	4.15651	0.416	0.033	4.11152e-203
83	ARHGAP10	2.84046e-174	4.18757	0.321	0.024	1.68899e-169
83	TPRG1	2.95596e-151	3.89222	0.579	0.087	1.75767e-146
83	MYO1E	9.12934e-149	3.40769	0.88	0.24	5.42849e-144
83	PTPRG	2.49088e-147	4.74006	0.584	0.096	1.48113e-142
83	PPARG	2.43892e-133	3.09453	0.713	0.147	1.45023e-128
83	GLDN	1.86954e-129	4.0288	0.919	0.324	1.11167e-124
83	ADARB1	3.14603e-118	3.44689	0.44	0.062	1.87069e-113
83	ASAP1	6.32457e-86	2.66445	0.804	0.297	3.76072e-81
83	GAS7	2.79639e-79	2.44316	0.646	0.177	1.66279e-74
83	SPP1	3.80733e-78	2.47412	0.923	0.503	2.26392e-73
83	XYLT1	1.64553e-75	2.41775	0.636	0.182	9.78463e-71
83	RAMP1	8.8814e-75	2.72934	0.311	0.046	5.28106e-70
83	WIPF3	2.49109e-71	2.6103	0.45	0.094	1.48125e-66
83	CD9	1.25094e-68	2.86946	0.23	0.028	7.43834e-64
83	RASGRP3	5.14409e-68	2.38137	0.459	0.1	3.05878e-63
83	GPNMB	2.63254e-56	2.64157	0.263	0.042	1.56536e-51
83	DPYD-AS1	2.27829e-44	2.75522	0.211	0.034	1.35472e-39
83	PLA2G7	5.17483e-39	2.44183	0.287	0.066	3.07706e-34
84	TPRG1	6.5629e-109	4.4695	0.75	0.087	3.90243e-104
84	CLEC5A	6.51176e-37	3.31332	0.288	0.033	3.87203e-32
84	CD163	2.56814e-35	2.68769	0.488	0.094	1.52707e-30
84	SLC16A10	1.65812e-34	3.56757	0.2	0.018	9.85952e-30
84	ANXA2	3.74714e-34	3.38093	0.212	0.02	2.22813e-29
84	GPNMB	1.94912e-33	3.55609	0.312	0.043	1.15899e-28
84	MGAM	4.24472e-31	2.86798	0.238	0.027	2.52399e-26
84	TGFBI	3.84846e-29	3.30989	0.238	0.029	2.28837e-24
84	VIM	6.96853e-27	2.89935	0.225	0.027	4.14363e-22
84	ARHGAP10	7.91942e-25	3.4818	0.2	0.024	4.70904e-20
84	SLC38A6	4.66401e-21	2.79492	0.275	0.049	2.77332e-16
84	ADARB1	5.79149e-21	2.67585	0.312	0.062	3.44373e-16
84	NRP1	2.58814e-19	2.45843	0.475	0.147	1.53896e-14
84	KIFC3	3.92245e-19	2.62202	0.238	0.041	2.33237e-14
84	GLDN	6.51359e-18	2.91269	0.662	0.324	3.87311e-13
84	LPL	1.64418e-16	2.97855	0.2	0.034	9.77664e-12
84	MAFB	1.45458e-15	2.54519	0.275	0.062	8.6492e-11
84	FAM20C	2.39078e-15	2.91873	0.312	0.08	1.42161e-10
84	FLVCR2	1.40015e-11	2.55683	0.212	0.049	8.32556e-07
84	CTSL	1.38002e-10	3.09634	0.238	0.066	8.20588e-06
85	GPNMB	0	4.27056	0.748	0.042	0
85	ZNF804A	1.34239e-138	3.26521	0.681	0.074	7.9821e-134
85	LGALS3	3.20191e-117	3.95724	0.261	0.014	1.90392e-112
85	EYA2	2.88037e-115	3.53532	0.378	0.028	1.71273e-110
85	CDK14	3.14597e-65	2.63372	0.395	0.05	1.87066e-60
85	NUPR1	6.32937e-63	3.05531	0.244	0.021	3.76357e-58
85	STARD13-AS	1.06522e-62	3.21766	0.252	0.023	6.334e-58
85	STARD13	1.3649e-62	2.09095	0.832	0.218	8.11594e-58
85	SH3PXD2A	1.16729e-61	2.61532	0.353	0.042	6.94094e-57
85	KCNJ5	2.26758e-54	2.69771	0.294	0.034	1.34835e-49
85	WIPF3	1.61884e-51	2.14463	0.513	0.094	9.62597e-47
85	FPR3	2.75386e-50	2.35004	0.286	0.034	1.6375e-45
85	MAFB	1.46893e-49	2.33977	0.395	0.062	8.73457e-45
85	CD9	4.88985e-48	2.59349	0.252	0.028	2.9076e-43
85	CADM1	3.37235e-46	2.18572	0.496	0.098	2.00527e-41
85	CPM	7.09854e-43	2.11622	0.639	0.175	4.22093e-38
85	TIGD4	1.37401e-36	2.2629	0.269	0.039	8.17016e-32
85	SUSD1	9.67806e-31	2.21762	0.37	0.081	5.75477e-26
85	LTA4H	4.30172e-25	2.11355	0.269	0.053	2.55789e-20
85	PTPRG	7.21344e-25	2.54706	0.37	0.096	4.28926e-20
86	CCDC40	3.47613e-07	2.69975	0.304	0.06	0.0206698
86	ZNF420	6.02313e-07	2.64556	0.261	0.046	0.0358147
87	DDIT4	3.23254e-45	3.29422	0.594	0.094	1.92213e-40
87	H2AC18	1.15269e-38	3.27451	0.75	0.187	6.85411e-34
87	CEBPD	1.6249e-29	2.7299	0.766	0.256	9.66199e-25
87	H2AC6	3.53008e-28	2.78525	0.719	0.225	2.09905e-23
87	HSPB1	8.24955e-23	3.34921	0.422	0.09	4.90535e-18
87	RHOB	2.10431e-22	3.26168	0.375	0.073	1.25127e-17
87	RGS1	9.31403e-20	1.89847	0.719	0.262	5.53831e-15
87	RGS2	1.65541e-18	3.06674	0.25	0.039	9.84341e-14
87	HSPA1A	1.88355e-16	2.214	0.594	0.213	1.11999e-11
87	DUSP1	1.90262e-15	2.47756	0.484	0.158	1.13134e-10
87	JUN	2.14596e-13	2.98906	0.406	0.13	1.27603e-08
87	H2BC5	6.30812e-11	2.99337	0.203	0.043	3.75093e-06
87	TSC22D3	1.04723e-10	2.62684	0.266	0.069	6.22704e-06
87	TXNIP	1.10612e-09	1.82625	0.453	0.183	6.57724e-05
87	HSPE1	2.49604e-09	2.93001	0.25	0.071	0.00014842
87	HSPA1B	7.47727e-09	2.03241	0.375	0.143	0.000444613
87	HLA-DRB6	1.00987e-08	2.50459	0.219	0.057	0.000600488
87	H3-3B	7.35875e-08	1.97211	0.406	0.182	0.00437566
87	PPP1R15A	1.50931e-07	2.50432	0.203	0.056	0.00897463
87	CD69	6.77956e-07	2.89662	0.203	0.061	0.0403126
88	HSPA1A	1.02746e-17	3.42335	0.742	0.213	6.10945e-13
88	HSPA1B	9.62173e-15	3.0832	0.581	0.143	5.72127e-10
88	SERPINE1	1.08756e-14	3.21766	0.484	0.099	6.46683e-10
88	H2AC6	3.22148e-11	2.1755	0.645	0.225	1.91555e-06
88	H2AC18	1.74215e-08	2.16305	0.548	0.187	0.00103592
88	OXR1	2.63713e-07	1.45711	0.871	0.619	0.0156809
89	CD163L1	1.77645e-201	2.56053	0.6	0.05	1.05632e-196
89	CD163	1.61534e-180	3.0111	0.768	0.093	9.60515e-176
89	IL15	1.26557e-148	2.48224	0.529	0.052	7.52536e-144
89	SH3PXD2B	1.23767e-145	2.39275	0.548	0.056	7.35941e-141
89	DPYD-AS1	2.83073e-136	2.70254	0.406	0.034	1.68321e-131
89	HAMP	4.1791e-125	2.41833	0.594	0.075	2.48498e-120
89	CLEC5A	2.46502e-123	2.49116	0.381	0.033	1.46575e-118
89	ANKRD22	5.86549e-120	2.45368	0.439	0.044	3.48774e-115
89	DPYD	2.3497e-116	2.56821	1	0.314	1.39718e-111
89	HIF1A-AS3	1.10948e-115	2.80578	0.729	0.121	6.59716e-111
89	CD93	1.06332e-110	2.3846	0.284	0.021	6.32272e-106
89	TBC1D8	5.69886e-107	2.14517	0.723	0.122	3.38865e-102
89	PLXNC1	1.05907e-102	1.98722	0.49	0.06	6.29745e-98
89	MIR181A1HG	3.32619e-81	2.10269	0.606	0.109	1.97782e-76
89	ERC2	2.57862e-71	2.05043	0.555	0.102	1.5333e-66
89	PPP1R3B	4.55987e-62	2.01576	0.31	0.04	2.71139e-57
89	PFKFB4	4.7948e-60	1.97134	0.29	0.037	2.85108e-55
89	AP001636.3	1.07608e-54	2.40541	0.206	0.022	6.3986e-50
89	PGM1	3.09652e-52	2.10286	0.239	0.029	1.84125e-47
89	CERNA2	6.18472e-51	2.13208	0.265	0.036	3.67756e-46
90	PTCRA	1.67886e-227	3.96776	0.25	0.008	9.98284e-223
90	SORCS2	2.73646e-202	3.58589	0.282	0.012	1.62715e-197
90	WIPF3	4.90816e-200	2.95493	0.808	0.094	2.91849e-195
90	AJ009632.2	7.0973e-164	3.51715	0.333	0.02	4.22019e-159
90	ADGRD1	5.73347e-163	3.08223	0.442	0.035	3.40924e-158
90	IFNLR1	1.39931e-143	2.6857	0.519	0.052	8.32055e-139
90	GCNT1	6.03562e-128	2.78556	0.308	0.022	3.5889e-123
90	CPA6	6.10906e-128	2.71033	0.609	0.079	3.63257e-123
90	MPDZ	3.29151e-122	3.40298	0.308	0.023	1.95719e-117
90	ROR2	4.65279e-120	2.82386	0.545	0.068	2.76664e-115
90	XYLT1	3.67664e-106	2.3484	0.859	0.182	2.1862e-101
90	IFI44L	1.62219e-98	2.53608	0.776	0.169	9.64585e-94
90	XACT	5.91257e-84	2.5926	0.929	0.305	3.51573e-79
90	GLDN	1.41002e-79	2.30382	0.942	0.324	8.38426e-75
90	NRIR	8.58517e-63	2.09226	0.276	0.032	5.10491e-58
90	CPM	1.08726e-59	2.08914	0.673	0.175	6.46505e-55
90	PTPRG	3.28599e-54	2.77307	0.455	0.096	1.95391e-49
90	C5orf17	6.90501e-54	2.28839	0.295	0.042	4.10586e-49
90	GPNMB	6.57471e-37	2.29245	0.25	0.042	3.90945e-32
90	LPL	1.02393e-35	2.12411	0.218	0.034	6.08847e-31
91	PDK4	5.86939e-194	2.9412	0.605	0.124	3.49006e-189
91	CACNA1A	8.96753e-172	2.54017	0.864	0.312	5.33227e-167
91	ZBTB16	1.22337e-148	2.50855	0.725	0.219	7.27438e-144
91	ADGRV1	6.3679e-137	2.68264	0.384	0.066	3.78648e-132
91	GALNT13	8.16379e-130	3.03507	0.243	0.029	4.85435e-125
91	RBMS3	7.53156e-127	2.88968	0.432	0.088	4.47841e-122
91	TBC1D16	1.74671e-95	2.11431	0.635	0.226	1.03863e-90
91	NHSL1	2.05652e-91	1.82585	0.768	0.35	1.22285e-86
91	NLGN1	2.50537e-91	2.17462	0.381	0.087	1.48974e-86
91	SERPINE1	2.76432e-77	2.72154	0.373	0.098	1.64372e-72
91	FAM20C	4.97695e-61	2.26838	0.304	0.079	2.9594e-56
91	INSR	2.79951e-56	1.89662	0.405	0.137	1.66465e-51
91	SOX6	1.68035e-47	2.19991	0.2	0.045	9.99169e-43
91	SLC44A2	1.06968e-43	1.84926	0.288	0.088	6.36056e-39
91	CCDC40	1.12575e-38	2.07586	0.216	0.059	6.69392e-34
91	NTRK2	7.96845e-35	1.77578	0.229	0.069	4.7382e-30
91	PTPRZ1	7.26392e-33	1.63685	0.208	0.06	4.31927e-28
91	LRRTM4	8.61108e-28	1.71343	0.213	0.07	5.12032e-23
91	DCLK2	3.33153e-27	1.65602	0.213	0.071	1.981e-22
91	KLF13	2.23547e-26	1.75313	0.211	0.072	1.32926e-21
92	BCYRN1	0	2.45039	0.479	0.186	0
92	FP236383.4	2.32493e-126	1.2218	0.716	0.65	1.38245e-121
92	FKBP5	1.17951e-125	0.808621	0.737	0.548	7.01361e-121
92	SSH2	1.18943e-92	0.652683	0.813	0.762	7.07256e-88
92	KCNMA1	6.98041e-71	0.763591	0.64	0.555	4.15069e-66
92	DPYD	6.3567e-44	0.87548	0.421	0.314	3.77982e-39
92	GLDN	4.89964e-41	0.915041	0.408	0.323	2.91343e-36
92	FMN1	4.20119e-32	0.735146	0.508	0.477	2.49811e-27
92	RUNX1	5.99418e-32	0.594954	0.684	0.71	3.56426e-27
92	NHSL1	5.7834e-20	0.851704	0.394	0.35	3.43893e-15
92	OXR1	3.43534e-19	0.550688	0.605	0.619	2.04272e-14
92	LPAR6	5.29173e-19	0.571525	0.562	0.596	3.14657e-14
92	CACNA1A	4.29227e-18	0.967668	0.347	0.313	2.55227e-13
92	DTNA	5.09749e-17	0.739384	0.409	0.391	3.03107e-12
92	DOCK5	8.04077e-17	1.09271	0.224	0.175	4.7812e-12
92	CLU	2.76164e-12	1.19018	0.204	0.166	1.64213e-07
92	ZBTB16	3.65169e-11	0.713424	0.261	0.22	2.17137e-06
93	APOE	1.01903e-268	1.20396	0.416	0.317	6.05938e-264
92	KCNIP1	6.05528e-08	0.593977	0.353	0.34	0.00360059
92	TANC2	7.35143e-08	0.63294	0.382	0.394	0.00437131
93	BCYRN1	0	2.5222	0.47	0.166	0
93	TTR	0	3.60426	0.277	0.024	0
93	FKBP5	0	0.909772	0.782	0.531	0
93	GLDN	0	1.25872	0.46	0.313	0
93	NHSL1	0	1.21622	0.459	0.341	0
93	KCNMA1	0	0.861435	0.654	0.547	0
93	LPAR6	0	0.884767	0.652	0.59	0
92	APOE	5.94025e-11	0.713732	0.343	0.325	3.53219e-06
93	FOXP1	1.87771e-158	0.943233	0.374	0.299	1.11652e-153
93	DTNA	1.11901e-143	0.844914	0.436	0.387	6.65387e-139
93	ZBTB16	3.44321e-118	0.839407	0.29	0.215	2.0474e-113
93	DOCK5	8.28012e-107	1.16493	0.232	0.17	4.92353e-102
93	MS4A6A	4.91344e-88	1.05453	0.26	0.208	2.92163e-83
93	CACNA1A	2.0836e-85	0.921249	0.347	0.311	1.23895e-80
93	GAB1	1.07614e-79	1.01436	0.29	0.248	6.39896e-75
93	STARD13	8.19168e-69	0.952963	0.261	0.215	4.87094e-64
93	PDGFB	1.17063e-59	0.87041	0.277	0.239	6.96078e-55
93	PLCL1	8.36766e-33	0.928721	0.226	0.2	4.97558e-28
93	LRRK2	1.07751e-27	0.83484	0.252	0.24	6.40712e-23
93	ANAPC16	2.88374e-24	0.942752	0.214	0.201	1.71473e-19
94	CCL4	0	3.22887	0.603	0.104	0
94	CCL3	0	3.07706	0.603	0.107	0
94	CCL4L2	0	3.75254	0.532	0.069	0
94	CCL3L3	0	3.6015	0.521	0.064	0
94	TNFAIP8L3	0	3.99746	0.435	0.039	0
94	ENPP1	0	3.42222	0.427	0.087	0
94	HOMER1	0	3.4842	0.384	0.071	0
94	ID2	0	2.67648	0.384	0.091	0
94	MRC1	0	2.57712	0.5	0.21	0
94	EIF4E	0	2.55599	0.433	0.153	0
94	FLT1	0	3.26137	0.338	0.06	0
94	FHOD1	0	2.74577	0.333	0.07	0
94	TRIB1	0	3.06434	0.317	0.059	0
94	LPL	0	3.69622	0.26	0.029	0
94	LONRF1	0	3.20445	0.266	0.04	0
94	ZNF812P	0	3.46334	0.263	0.04	0
94	TWSG1	0	2.54367	0.281	0.067	0
94	ABCB4	0	2.88347	0.23	0.041	0
94	PLVAP	0	2.52889	0.246	0.063	0
94	RAMP1	0	2.80992	0.219	0.042	0
95	SMPDL3A	8.10677e-262	4.21081	0.232	0.007	4.82045e-257
95	HPSE	2.52055e-159	3.04382	0.524	0.052	1.49877e-154
95	ABCA1	1.10645e-121	2.40514	0.921	0.211	6.57915e-117
95	SH3PXD2A	4.18516e-117	2.34672	0.415	0.042	2.48858e-112
95	GPNMB	7.78098e-116	2.83808	0.409	0.042	4.62673e-111
95	CPM	2.40469e-113	2.66905	0.829	0.175	1.42988e-108
95	SPATS2L	2.25555e-108	2.21955	0.774	0.145	1.34119e-103
95	MITF	4.38586e-106	2.114	0.921	0.224	2.60792e-101
95	MS4A4A	5.81191e-105	2.37157	0.537	0.075	3.45588e-100
95	CD163L1	7.07483e-105	2.24601	0.433	0.05	4.20684e-100
95	MS4A4E	1.19228e-104	2.70355	0.348	0.034	7.08956e-100
95	DPYD	3.25412e-100	2.13754	0.982	0.314	1.93496e-95
95	PLA2G7	1.76457e-99	2.75249	0.482	0.065	1.04925e-94
95	KCNJ5	1.9528e-93	2.46364	0.329	0.034	1.16118e-88
95	FPR3	6.16821e-93	2.41978	0.329	0.034	3.66774e-88
95	ZNF804A	8.89242e-92	2.30904	0.5	0.074	5.28761e-87
95	CDKN2A	2.16982e-82	2.24329	0.354	0.042	1.29022e-77
95	SLC47A1	2.21814e-74	2.66336	0.213	0.018	1.31895e-69
95	SPATA7	1.78392e-68	2.21289	0.372	0.054	1.06076e-63
95	EPHB1	4.14431e-44	2.54607	0.207	0.027	2.46429e-39
96	CD163	0	3.31823	0.869	0.093	0
96	ADAMTS2	0	5.90607	0.755	0.01	0
96	F13A1	0	2.89381	0.531	0.04	0
96	MS4A4E	0	3.55052	0.524	0.033	0
96	FAM20A	0	3.34112	0.517	0.038	0
96	AP001636.3	0	3.47569	0.41	0.021	0
96	SMPDL3A	0	4.23821	0.221	0.006	0
96	TMEM163	1.65641e-273	2.97731	0.869	0.148	9.84934e-269
96	PLTP	4.82567e-250	2.85731	0.41	0.035	2.86944e-245
96	TSHZ3	3.05777e-239	3.21794	0.286	0.019	1.81821e-234
96	PGBD5	1.32524e-224	3.02596	0.317	0.024	7.88014e-220
96	KIFC3	9.51417e-215	2.58723	0.41	0.04	5.65731e-210
96	CMAHP	4.15654e-197	2.76561	0.952	0.29	2.47156e-192
96	FLVCR2	2.16091e-192	2.60509	0.431	0.048	1.28492e-187
96	GIPC2	1.88993e-190	3.25993	0.221	0.014	1.12379e-185
96	ENPP2	5.74155e-176	2.99385	0.279	0.023	3.41404e-171
96	RBPJ	4.55426e-166	3.35805	0.903	0.28	2.70806e-161
96	IL21R	6.45655e-150	2.53275	0.303	0.031	3.83919e-145
96	HMOX1	1.03298e-140	3.05217	0.521	0.095	6.14229e-136
96	SMIM3	1.3332e-115	2.50637	0.207	0.019	7.92746e-111
97	AP001636.3	6.35823e-152	4.32976	0.45	0.022	3.78073e-147
97	EYA2	2.56202e-128	4.26899	0.475	0.028	1.52343e-123
97	AP000812.1	4.1736e-112	5.0248	0.212	0.007	2.48171e-107
97	ZNF804A	5.13214e-84	3.37671	0.637	0.074	3.05167e-79
97	CD163	1.53811e-80	2.96096	0.713	0.094	9.14592e-76
97	DIRC3	1.25837e-76	3.2068	0.562	0.062	7.48251e-72
97	CDK14	2.76422e-54	3.65525	0.425	0.05	1.64366e-49
97	SLC38A6	5.23756e-49	3.26882	0.4	0.049	3.11436e-44
97	MCTP1	2.1407e-48	3.00924	0.425	0.055	1.2729e-43
97	DAPK1	1.87393e-45	2.66495	0.362	0.042	1.11427e-40
97	GPNMB	3.76625e-39	3.22645	0.338	0.043	2.23949e-34
97	MS4A4E	7.55986e-39	3.10212	0.3	0.034	4.49524e-34
97	CPM	1.36884e-34	2.58597	0.675	0.176	8.13937e-30
97	SH3PXD2A	9.48595e-33	2.6124	0.312	0.042	5.64054e-28
97	SESTD1	1.16219e-32	2.96898	0.25	0.028	6.91059e-28
97	CADM1	3.72055e-32	2.60142	0.488	0.098	2.21231e-27
97	TPRG1	1.32739e-27	2.69198	0.425	0.087	7.89291e-23
97	ADGRG6	1.19523e-23	2.61184	0.288	0.048	7.10708e-19
97	FPR3	1.78068e-23	2.68197	0.238	0.034	1.05883e-18
97	ESR1	4.16806e-20	2.56076	0.288	0.054	2.47841e-15
98	PADI2	2.66997e-11	2.20969	0.75	0.291	1.58762e-06
98	HIF1A	6.30345e-09	1.63681	0.75	0.371	0.000374816
98	P2RY12	7.33704e-08	-2.95878	0.194	0.622	0.00436275
98	ZBTB16	9.2752e-08	1.83532	0.556	0.221	0.00551522
98	SSH2	1.02865e-07	0.99254	0.944	0.762	0.00611654
98	CYRIA	1.62454e-07	1.84334	0.583	0.259	0.00965984
99	AP001977.1	1.06153e-287	3.15251	0.676	0.097	6.31207e-283
99	THRB	1.66851e-265	2.99127	0.519	0.061	9.92128e-261
99	IQCJ	1.48008e-263	3.36506	0.395	0.036	8.80082e-259
99	AHNAK	3.24351e-206	1.78218	0.381	0.04	1.92865e-201
99	DDX3Y	4.36603e-189	1.87891	0.407	0.048	2.59613e-184
99	DUSP10	2.93042e-187	2.2874	0.445	0.059	1.74249e-182
99	AP001636.3	1.01834e-185	3.01885	0.254	0.021	6.05525e-181
99	MS4A14	2.84817e-176	2.17232	0.475	0.069	1.69358e-171
99	MS4A6A	5.27086e-146	1.84196	0.802	0.211	3.13416e-141
99	SPON1	5.34568e-144	2.51415	0.316	0.04	3.17865e-139
99	DAB2IP	7.46477e-142	2.00232	0.286	0.033	4.4387e-137
99	CCNG2	4.13607e-141	2.29618	0.392	0.059	2.45939e-136
99	DOC2A	2.69093e-128	1.96463	0.257	0.029	1.60008e-123
99	PLXNA1	1.02596e-113	1.94918	0.221	0.025	6.10059e-109
99	CLEC1A	4.30783e-112	2.06824	0.26	0.033	2.56152e-107
99	CLIC2	1.35203e-86	1.96702	0.218	0.03	8.03945e-82
99	CLECL1	2.28934e-83	1.78439	0.248	0.039	1.36129e-78
99	ZNF804A	6.17878e-70	1.98879	0.33	0.074	3.67402e-65
99	CPNE8	4.2215e-66	1.85322	0.204	0.033	2.51019e-61
99	DIRC3	5.88627e-57	1.80892	0.274	0.062	3.50009e-52
100	DIRC3	4.69081e-27	2.67067	0.447	0.062	2.78925e-22
100	DPYD	8.66206e-24	1.93583	0.936	0.315	5.15064e-19
100	PLA2G7	3.6342e-22	2.08706	0.426	0.066	2.16097e-17
100	NHSL1	3.81056e-20	2.11739	0.894	0.351	2.26583e-15
100	CD163	1.14283e-17	1.78034	0.468	0.094	6.79552e-13
100	PLXNC1	1.75454e-17	2.2249	0.362	0.061	1.04328e-12
100	SDHAF3	1.46595e-16	2.12603	0.277	0.039	8.71684e-12
100	ZNF804A	2.14962e-15	2.01662	0.383	0.075	1.27821e-10
100	CPM	2.99681e-15	1.87747	0.617	0.176	1.78196e-10
100	SDCBP	1.0506e-14	1.96427	0.596	0.173	6.2471e-10
100	STARD13	1.96659e-14	1.77813	0.681	0.218	1.16937e-09
100	KCNJ5	8.1584e-14	2.18819	0.234	0.034	4.85114e-09
100	IL15	8.74608e-14	2.10126	0.298	0.052	5.20059e-09
100	IQCJ	8.09859e-13	2.76745	0.234	0.037	4.81558e-08
100	NCEH1	6.81052e-12	1.92768	0.34	0.074	4.04967e-07
100	AP001977.1	4.26717e-11	2.24604	0.383	0.098	2.53735e-06
100	MYO1D	1.6147e-09	2.03099	0.277	0.062	9.60135e-05
100	CTSD	3.33177e-09	1.82848	0.298	0.072	0.000198114
100	PIK3IP1	5.85215e-09	2.03934	0.298	0.076	0.000347981
100	CCDC40	2.40728e-08	1.75094	0.255	0.06	0.00143141
101	AP001636.3	7.06039e-87	4.12713	0.278	0.022	4.19825e-82
101	CLEC5A	1.4481e-65	2.69998	0.31	0.033	8.61069e-61
101	SPON1	1.67454e-56	3.10979	0.317	0.04	9.95716e-52
101	CD163	3.91974e-46	2.13127	0.468	0.094	2.33076e-41
101	DOCK5	1.53527e-42	1.82208	0.651	0.175	9.12902e-38
101	ZBTB16	6.24821e-41	1.78829	0.714	0.22	3.71531e-36
101	CMAHP	2.67283e-36	1.64179	0.778	0.291	1.58932e-31
101	C22orf34	2.15899e-34	1.71289	0.5	0.127	1.28378e-29
101	GPR155	5.26718e-34	1.84204	0.5	0.13	3.13197e-29
101	THRB	8.19501e-33	2.3228	0.317	0.062	4.87292e-28
101	IL15	3.23412e-32	2.41599	0.286	0.052	1.92307e-27
101	ESR1	1.04094e-29	2.0604	0.286	0.054	6.18961e-25
101	TSC22D3	8.11849e-29	1.81353	0.325	0.069	4.82742e-24
101	ZNF804A	1.85032e-25	2.14139	0.317	0.075	1.10024e-20
101	PLXNC1	2.00346e-25	1.93477	0.286	0.061	1.1913e-20
101	MS4A4A	8.05771e-22	2.00825	0.302	0.075	4.79128e-17
101	DIRC3	1.12397e-18	1.75739	0.254	0.062	6.68338e-14
101	C12orf42	2.78204e-16	1.79617	0.222	0.055	1.65426e-11
101	KHDRBS2	2.64779e-15	1.79661	0.214	0.054	1.57443e-10
101	INPP4B	4.69441e-10	1.5915	0.23	0.079	2.79139e-05
102	SOX6	8.28107e-110	2.58116	0.267	0.045	4.92409e-105
102	CCDC26	1.16322e-99	1.79791	0.579	0.192	6.91677e-95
102	CD163L1	7.60162e-91	2.35869	0.262	0.05	4.52008e-86
102	NLGN1	4.99821e-81	2.06647	0.344	0.087	2.97203e-76
102	NHSL1	2.58096e-75	1.36015	0.722	0.35	1.53469e-70
102	PDK4	4.51123e-69	1.5717	0.403	0.124	2.68247e-64
102	CD163	6.04088e-69	1.63188	0.339	0.093	3.59203e-64
102	CMAHP	2.35907e-68	1.41531	0.642	0.29	1.40275e-63
102	RNF150	8.92407e-62	1.48627	0.572	0.248	5.30643e-57
102	C22orf34	1.01236e-60	1.66992	0.387	0.127	6.01972e-56
102	CPM	6.44622e-55	1.42659	0.453	0.175	3.83305e-50
102	RBMS3	6.36946e-51	1.9233	0.292	0.089	3.78741e-46
102	NRP1	2.77788e-45	1.34461	0.385	0.146	1.65178e-40
102	SMIM35	9.97581e-42	1.39239	0.36	0.137	5.93182e-37
102	TBC1D16	9.44016e-39	1.44674	0.474	0.227	5.61331e-34
102	OPHN1	5.5604e-37	1.44639	0.323	0.124	3.30632e-32
102	STAB1	2.2715e-31	1.41941	0.294	0.117	1.35068e-26
102	DCLK2	6.55983e-29	1.37561	0.21	0.071	3.90061e-24
102	RFX3-AS1	4.84474e-28	1.34484	0.292	0.122	2.88078e-23
102	PPCDC	1.6013e-23	1.51063	0.226	0.091	9.52166e-19
103	C22orf34	7.77489e-11	1.98449	0.452	0.127	4.62311e-06
103	SSH2	2.13431e-07	0.895396	0.952	0.762	0.012691
103	PLXNA2	2.64521e-07	3.00226	0.238	0.058	0.015729
104	CCDC26	1.74393e-161	2.96729	0.759	0.192	1.03698e-156
104	CPA6	2.69657e-156	3.2799	0.493	0.078	1.60344e-151
104	PLEKHG5	2.2257e-125	3.72182	0.312	0.039	1.32345e-120
104	CMAHP	3.29729e-76	2.24017	0.706	0.291	1.96064e-71
104	ADGRE2	9.02286e-71	2.6477	0.372	0.085	5.36517e-66
104	STAB1	5.52728e-70	2.5455	0.436	0.117	3.28663e-65
104	C3	6.89972e-69	1.71666	0.883	0.615	4.10271e-64
104	C22orf34	1.57815e-55	2.4788	0.418	0.127	9.38399e-51
104	RTN1	4.61992e-47	2.40768	0.323	0.088	2.74709e-42
104	OR52K3P	2.97966e-45	2.37423	0.387	0.127	1.77176e-40
104	POU2F2	1.0441e-44	1.88045	0.596	0.285	6.2084e-40
104	SPATS2L	1.2023e-43	2.01735	0.422	0.146	7.14913e-39
104	AFF3	1.42321e-43	2.13497	0.326	0.093	8.46272e-39
104	PRR5	1.79076e-43	2.40979	0.305	0.085	1.06482e-38
104	ERC2	4.16508e-43	2.12018	0.34	0.102	2.47664e-38
104	NFIC	8.26733e-41	1.78761	0.589	0.306	4.91592e-36
104	TBC1D14	5.37966e-39	1.75684	0.596	0.309	3.19885e-34
104	FCGBP	2.79817e-31	2.70015	0.333	0.124	1.66385e-26
104	GAS6	4.3182e-26	1.76882	0.355	0.147	2.56769e-21
104	ADAMTSL4-AS1	5.9007e-24	1.74526	0.273	0.098	3.50867e-19
105	GRM5	4.69676e-09	3.05757	0.217	0.025	0.000279279
105	ADARB2	3.65734e-08	3.28762	0.261	0.04	0.00217473
105	RASGEF1C	3.84395e-08	1.58284	1	0.592	0.00228569
105	TSPAN33	1.01911e-07	3.31517	0.217	0.03	0.00605982
105	FRMD4A	1.3315e-07	0.822883	1	0.938	0.00791739
106	KCNIP4	0	2.78559	0.554	0.105	0
106	CNTNAP2	0	2.67778	0.543	0.112	0
106	RBFOX1	0	2.74431	0.49	0.094	0
106	NRXN3	0	2.56549	0.457	0.095	0
106	CSMD1	0	2.60576	0.451	0.093	0
106	ROBO2	0	2.58912	0.408	0.082	0
106	PTPRD	0	2.53059	0.408	0.089	0
106	SYT1	0	2.28627	0.366	0.086	0
106	DLGAP1	0	2.47882	0.316	0.069	0
106	FAM155A	0	2.22606	0.285	0.072	0
106	LRRTM4	0	2.34903	0.267	0.06	0
106	OPCML	0	2.80637	0.238	0.039	0
106	GRIK2	0	2.153	0.261	0.068	0
106	NKAIN2	0	2.25768	0.252	0.062	0
106	FGF14	0	2.41135	0.232	0.049	0
106	NEGR1	0	2.38045	0.222	0.046	0
106	CNTN5	0	2.67691	0.214	0.038	0
106	LRRC7	0	2.39862	0.216	0.046	0
106	MEG3	0	2.54399	0.209	0.041	0
106	TENM2	0	2.5388	0.209	0.042	0
107	HRH1	0	4.39618	0.434	0.032	0
107	KCNIP4	3.92958e-155	2.43639	0.641	0.126	2.33661e-150
107	RBFOX1	1.68045e-118	2.34155	0.541	0.113	9.99227e-114
107	CSMD1	1.41135e-117	2.31194	0.534	0.109	8.39218e-113
107	PTPRD	1.7708e-115	2.16557	0.521	0.104	1.05295e-110
107	CNTNAP2	7.92186e-113	2.1753	0.583	0.132	4.7105e-108
107	EEPD1	1.06369e-89	2.48807	0.569	0.159	6.32489e-85
107	LGMN	6.80491e-74	2.69501	0.507	0.151	4.04634e-69
107	NRXN3	6.27809e-70	1.85319	0.445	0.112	3.73308e-65
107	OPCML	6.16363e-69	2.32836	0.272	0.048	3.66502e-64
107	FGF14	1.95213e-67	2.22769	0.297	0.057	1.16078e-62
107	TMEM178B	5.30193e-61	2.31659	0.262	0.05	3.15263e-56
107	ROBO2	2.1559e-58	2.1014	0.379	0.097	1.28194e-53
107	FAM155A	6.34439e-57	2.1035	0.338	0.082	3.7725e-52
107	RALYL	3.44826e-55	2.28172	0.203	0.034	2.05041e-50
107	TENM2	1.70697e-47	2.04285	0.238	0.05	1.015e-42
107	CNTN5	8.3049e-47	2.2052	0.224	0.046	4.93826e-42
107	LRRC7	1.66291e-46	2.0181	0.245	0.054	9.88798e-42
107	CSMD3	4.3616e-45	2.25107	0.21	0.042	2.59349e-40
107	MEG3	1.108e-43	2.01874	0.228	0.049	6.58841e-39
108	TP53BP2	1.92199e-13	2.67384	0.444	0.098	1.14285e-08
108	EDIL3	4.12143e-13	2.86981	0.278	0.041	2.45068e-08
108	KLF3-AS1	4.26691e-12	2.58996	0.361	0.072	2.53719e-07
108	NRXN3	1.15423e-10	2.02641	0.444	0.113	6.86329e-06
108	CNTNAP2	1.80045e-10	2.09444	0.472	0.133	1.07058e-05
108	PCDH9	3.80687e-10	2.12172	0.667	0.292	2.26364e-05
108	CXCL12	5.21995e-10	2.99501	0.278	0.053	3.10388e-05
108	IGHMBP2	6.18957e-10	3.22461	0.222	0.036	3.68044e-05
108	SLC24A2	9.21182e-10	3.28558	0.222	0.036	5.47754e-05
108	NCAM2	4.39373e-09	2.05623	0.389	0.103	0.00026126
108	IST1	5.83789e-09	1.8203	0.528	0.187	0.000347133
108	DDX3Y	9.62735e-09	2.743	0.25	0.049	0.000572462
108	SFXN2	1.97352e-08	2.67567	0.278	0.062	0.00117349
[truncated: 1,632 more rows]
