# Supplementary material for: A transcriptomic microglia taxonomy across mouse and human pathologies
Source: Nat Immunol. 2026 Mar 25;27(5):1066–80. doi: 10.1038/s41590-026-02472-z (PMC7618987; doi:10.1038/s41590-026-02472-z)
Supplement: Supplementary file 14 — Raw data and descriptive P values. [file 41590_2026_2472_MOESM14_ESM.xlsx]

## Sheet: Ext. Data figure 3A
Genes enriched in Non-homeostasis Condition
Gene	p_val	avg_log2FC	pct.1	pct.2	p_val_adj
FKBP5	0	1.23187	0.606	0.39	0
ZBTB16	0	1.24779	0.248	0.133	0
SLC1A3	0	0.320443	0.866	0.787	0
CELF2	0	0.310621	0.874	0.81	0
MALAT1	0	-0.314661	1	1	0
NHSL1	2.96596e-305	0.877088	0.386	0.276	1.76362e-300
H2AC18	2.59208e-302	-1.37133	0.163	0.247	1.5413e-297
CCND3	3.45822e-284	0.609545	0.399	0.285	2.05633e-279
LPAR6	1.58469e-265	-0.469391	0.61	0.666	9.4229e-261
TBC1D16	1.33338e-248	0.780151	0.267	0.172	7.92853e-244
GSN	2.26422e-237	0.483998	0.435	0.322	1.34635e-232
CSGALNACT1	6.7469e-230	0.389037	0.71	0.626	4.01184e-225
DPP10	3.91661e-228	0.745779	0.232	0.145	2.32889e-223
LNCAROD	1.70894e-225	0.312689	0.768	0.69	1.01617e-220
KCNMA1	1.35206e-224	0.444028	0.594	0.496	8.03964e-220
DPYD	4.92126e-222	0.772159	0.28	0.19	2.92628e-217
ELMO1	2.22349e-211	0.220109	0.928	0.897	1.32213e-206
WASF2	3.59144e-210	0.393981	0.559	0.453	2.13554e-205
SMAP2	5.91802e-207	0.338552	0.738	0.652	3.51898e-202
ABCA1	1.50691e-199	0.777961	0.219	0.14	8.96039e-195
ACSL1	8.46667e-188	0.744445	0.268	0.187	5.03445e-183
KLF7	4.60227e-184	0.679895	0.225	0.147	2.7366e-179
AC008050.1	8.73375e-168	-0.584831	0.195	0.267	5.19326e-163
MITF	1.02395e-158	0.637205	0.231	0.158	6.08862e-154
CACNA1A	8.29837e-155	0.501804	0.365	0.281	4.93438e-150
PCDH9	3.10193e-146	0.385454	0.328	0.245	1.84447e-141
ZFP36L1	6.31095e-146	-0.414867	0.482	0.537	3.75262e-141
DDX5	6.73818e-144	0.254549	0.665	0.58	4.00666e-139
PDGFB	2.49416e-142	0.554629	0.264	0.191	1.48308e-137
RGS1	4.06746e-142	0.447087	0.272	0.198	2.41859e-137
FMN1	1.11188e-139	0.399863	0.508	0.429	6.61145e-135
AC008691.1	4.2915e-138	-0.316301	0.543	0.612	2.55181e-133
GLDN	1.25719e-134	0.634306	0.363	0.292	7.47553e-130
GOLGA8A	1.93154e-131	0.44506	0.22	0.152	1.14853e-126
ATG7	1.15265e-129	0.336562	0.496	0.418	6.85389e-125
MYO1E	1.11641e-126	0.359123	0.257	0.188	6.63839e-122
LSAMP	1.15161e-125	0.489771	0.23	0.164	6.84771e-121
CX3CR1	8.88204e-124	-0.400036	0.441	0.501	5.28144e-119
NCOA3	4.13567e-122	0.317849	0.49	0.406	2.45915e-117
SRRM2	1.92751e-118	0.24839	0.587	0.506	1.14613e-113
SFMBT2	1.00426e-117	0.16755	0.931	0.913	5.97152e-113
PIK3R5	4.36683e-114	0.2532	0.524	0.438	2.5966e-109
VASH1	2.6428e-113	0.301701	0.366	0.286	1.57146e-108
GAB1	1.86346e-111	0.393346	0.276	0.208	1.10805e-106
HSPA1A	1.67052e-110	-0.731395	0.189	0.242	9.93323e-106
FOXP1	3.83651e-109	0.370112	0.291	0.221	2.28126e-104
SLA	3.83694e-109	0.349574	0.261	0.193	2.28152e-104
PRKCH	6.38088e-109	0.511442	0.34	0.273	3.7942e-104
MYH9	1.73089e-103	0.347939	0.249	0.184	1.02922e-98
LDLRAD4	1.06417e-101	0.169168	0.908	0.882	6.32777e-97
MAF	2.48802e-100	-0.428076	0.401	0.443	1.47943e-95
CTTNBP2	3.01848e-99	0.30294	0.493	0.42	1.79485e-94
USP53	1.9955e-98	0.288661	0.548	0.479	1.18656e-93
SPTLC2	3.86252e-98	0.313004	0.516	0.444	2.29673e-93
SHTN1	3.70895e-95	0.201602	0.681	0.612	2.20542e-90
PRKAG2	6.16612e-95	0.277148	0.446	0.374	3.6665e-90
RIN3	1.03004e-91	0.237644	0.544	0.475	6.1248e-87
NFIC	2.65715e-91	0.267578	0.335	0.266	1.58e-86
CHKA	7.42704e-90	0.304244	0.35	0.282	4.41627e-85
DLEU7	1.52209e-89	0.30964	0.379	0.313	9.05068e-85
PALD1	6.29151e-87	0.16884	0.723	0.658	3.74106e-82
LINC02712	5.19339e-86	-0.298437	0.428	0.483	3.0881e-81
PTPRM	2.82199e-84	0.309432	0.238	0.181	1.67801e-79
PLXDC2	3.69609e-84	0.0978354	0.995	0.994	2.19777e-79
BCYRN1	9.2695e-83	0.739399	0.203	0.155	5.51183e-78
MAP2K1	1.40899e-82	0.315514	0.281	0.22	8.37814e-78
STARD13	1.86601e-82	0.488127	0.22	0.168	1.10956e-77
RASA1	1.41988e-81	0.244652	0.459	0.389	8.4429e-77
ALCAM	1.83417e-81	0.367242	0.304	0.246	1.09063e-76
AC008014.1	1.9161e-79	0.329354	0.227	0.173	1.13935e-74
LCP2	7.40535e-79	0.360359	0.293	0.233	4.40337e-74
KLHL6	1.73299e-78	0.372751	0.212	0.16	1.03047e-73
FRMD4B	2.69431e-78	0.262164	0.426	0.361	1.60209e-73
LRP1B	5.58548e-78	0.329146	0.227	0.174	3.32124e-73
CPEB3	6.62253e-78	0.221232	0.408	0.34	3.93789e-73
FOXO3	1.67505e-77	0.228455	0.427	0.359	9.96019e-73
HNRNPA2B1	3.74119e-76	0.197609	0.57	0.498	2.22459e-71
MTSS1	1.72333e-75	0.295236	0.416	0.354	1.02473e-70
TIAM1	3.24002e-75	-0.321418	0.457	0.491	1.92658e-70
FAM177B	4.70583e-75	0.403477	0.213	0.163	2.79818e-70
ARHGAP22	8.52669e-75	0.136741	0.773	0.718	5.07014e-70
ASAP1	1.60518e-74	0.294726	0.291	0.234	9.54472e-70
IRAK3	4.93849e-74	0.258463	0.459	0.394	2.93653e-69
ABHD12	4.95781e-73	0.242788	0.286	0.226	2.94801e-68
AP003086.1	6.05177e-71	0.287563	0.315	0.257	3.59851e-66
SUSD6	5.57188e-70	0.185213	0.55	0.481	3.31315e-65
TBXAS1	4.51603e-69	0.131836	0.806	0.762	2.68532e-64
MIR646HG	4.7595e-69	-0.316695	0.393	0.436	2.83009e-64
DDX46	4.85296e-69	0.22699	0.269	0.212	2.88567e-64
PNN	1.09757e-68	0.208824	0.234	0.18	6.52638e-64
MERTK	2.47881e-68	0.198706	0.583	0.522	1.47395e-63
SNHG14	4.42697e-68	0.231274	0.278	0.221	2.63236e-63
B3GNT5	8.60327e-68	-0.365543	0.388	0.419	5.11567e-63
PREX1	1.79154e-67	0.150759	0.69	0.629	1.06528e-62
ROCK1	8.97357e-67	0.218707	0.448	0.382	5.33586e-62
DOCK10	3.11365e-66	0.143806	0.758	0.711	1.85144e-61
HCLS1	1.02561e-65	0.236782	0.384	0.323	6.0985e-61
CADM2	7.01818e-65	0.257585	0.232	0.181	4.17315e-60
CDK6	9.04567e-65	0.28138	0.383	0.325	5.37874e-60
DENND4C	1.56812e-64	0.237039	0.298	0.241	9.32436e-60
TANC2	2.68836e-64	0.248285	0.407	0.35	1.59855e-59
SSH2	2.83834e-64	0.158507	0.786	0.738	1.68773e-59
OPRM1	9.49387e-64	0.306426	0.283	0.233	5.64524e-59
JDP2	1.5185e-63	0.417629	0.232	0.186	9.0293e-59
PARVG	1.58167e-63	0.245467	0.253	0.201	9.40495e-59
FMNL2	2.6641e-63	0.215397	0.667	0.614	1.58413e-58
AP2A2	4.35502e-63	0.257523	0.204	0.156	2.58958e-58
PDGFC	5.75865e-63	0.314379	0.24	0.191	3.42421e-58
ATG16L2	9.44649e-63	0.301468	0.203	0.156	5.61707e-58
LIMS1	8.0089e-62	0.164581	0.552	0.487	4.76225e-57
KCNQ1OT1	1.54103e-61	0.330468	0.203	0.158	9.16329e-57
AXL	2.37367e-61	0.230972	0.262	0.209	1.41143e-56
CD302	7.14731e-61	0.273588	0.209	0.162	4.24993e-56
PRKCE	3.36731e-60	0.290041	0.24	0.192	2.00227e-55
MS4A6A	4.84694e-59	0.349612	0.215	0.17	2.88209e-54
SCIN	4.86921e-59	0.228548	0.333	0.278	2.89533e-54
ARHGAP15	6.46688e-59	0.177046	0.711	0.668	3.84534e-54
ARHGAP25	1.95422e-58	-0.506028	0.499	0.516	1.16202e-53
SAMD4A	6.11267e-58	0.261178	0.251	0.202	3.63472e-53
SESN1	6.3674e-58	0.277702	0.248	0.2	3.78618e-53
FLI1	7.60518e-58	0.160547	0.568	0.508	4.52219e-53
RAB31	1.64138e-57	0.190634	0.567	0.508	9.75998e-53
BMPR2	1.74885e-57	0.24136	0.354	0.298	1.0399e-52
INTS10	2.74103e-57	0.233711	0.233	0.184	1.62987e-52
LINC02232	8.29487e-57	-0.255378	0.454	0.489	4.93229e-52
NCOR2	1.14987e-56	0.173003	0.389	0.328	6.83736e-52
SLC25A37	3.69463e-56	-0.299768	0.404	0.436	2.1969e-51
AL163541.1	4.08768e-56	-0.151369	0.563	0.61	2.43062e-51
PDE3B	1.69286e-55	0.27348	0.627	0.572	1.00661e-50
DEPTOR	1.49667e-54	0.21535	0.283	0.232	8.89951e-50
ZMYND8	3.86735e-54	0.143994	0.291	0.237	2.2996e-49
ITPR2	1.12921e-53	-0.109098	0.926	0.933	6.71453e-49
CCDC144A	1.99242e-53	0.237196	0.213	0.169	1.18473e-48
TMIGD3	3.41455e-53	0.248909	0.256	0.208	2.03036e-48
NUTM2A-AS1	9.88331e-53	0.158845	0.308	0.253	5.87682e-48
PRKCB	1.03586e-51	0.194107	0.415	0.36	6.15945e-47
CERS6	1.36837e-51	0.285307	0.201	0.159	8.13659e-47
OSBPL3	3.64958e-51	0.202736	0.396	0.342	2.17011e-46
TRIM44	4.09697e-51	0.157874	0.381	0.322	2.43614e-46
SORT1	7.81166e-51	0.178468	0.361	0.307	4.64497e-46
A2M	1.47762e-50	0.179612	0.596	0.541	8.78622e-46
UTRN	1.50112e-50	0.189022	0.385	0.331	8.92595e-46
YPEL2	4.44398e-50	0.168554	0.211	0.166	2.64248e-45
LUC7L3	4.56083e-50	0.142941	0.481	0.418	2.71196e-45
ABI2	9.48376e-50	0.201731	0.201	0.158	5.63924e-45
ITPR1	1.07128e-49	0.187777	0.302	0.252	6.37006e-45
AC106865.1	2.37408e-49	-0.142642	0.177	0.216	1.41167e-44
MACROH2A1	4.42448e-49	0.15252	0.385	0.328	2.63088e-44
USP4	8.53755e-49	0.200929	0.312	0.261	5.0766e-44
YAF2	5.99906e-48	0.213089	0.215	0.172	3.56716e-43
BNC2	6.85673e-48	0.147517	0.596	0.544	4.07715e-43
ZNF846	9.12038e-48	0.140239	0.321	0.267	5.42316e-43
GRID2	1.92459e-47	-0.261039	0.469	0.503	1.1444e-42
GALNT2	2.00525e-47	0.140419	0.571	0.512	1.19236e-42
SNRNP70	2.41503e-47	0.152194	0.314	0.262	1.43603e-42
TGFB1	3.05941e-47	0.212277	0.269	0.223	1.81919e-42
MYO9B	5.01237e-47	0.137346	0.464	0.402	2.98046e-42
CPQ	1.1755e-46	0.143832	0.394	0.34	6.98978e-42
SNX6	1.21977e-46	0.17043	0.209	0.167	7.25297e-42
FRG1HP	1.41735e-46	0.153994	0.269	0.22	8.42784e-42
NPEPPS	1.62281e-46	0.16463	0.253	0.206	9.64953e-42
FBXL20	1.65536e-46	0.135902	0.282	0.232	9.84307e-42
MGMT	1.90449e-46	0.159525	0.202	0.161	1.13245e-41
TGFBR1	3.89059e-46	-0.317546	0.455	0.475	2.31342e-41
PRKCA	6.15513e-46	-0.207415	0.606	0.627	3.65997e-41
CARD11	8.52347e-46	0.167115	0.312	0.262	5.06823e-41
TUBGCP3	1.38413e-45	0.153472	0.207	0.164	8.23033e-41
AC006001.3	1.44283e-45	0.156139	0.222	0.178	8.57936e-41
STK10	2.43233e-45	0.147639	0.28	0.231	1.44631e-40
PCM1	4.12283e-45	0.130618	0.482	0.422	2.45151e-40
ARHGAP12	1.05134e-44	-0.220436	0.561	0.576	6.25151e-40
MKNK1	2.47536e-44	-0.28293	0.472	0.488	1.4719e-39
PHC2	2.8941e-44	0.147491	0.367	0.314	1.72089e-39
AFF1	3.17791e-44	0.141864	0.57	0.516	1.88965e-39
PTEN	3.29754e-44	0.144684	0.386	0.332	1.96078e-39
ABHD15-AS1	3.3546e-44	0.216322	0.226	0.185	1.99471e-39
BBS9	7.75996e-44	0.154435	0.303	0.255	4.61423e-39
HIPK2	1.01001e-43	0.18266	0.242	0.199	6.00573e-39
MAP3K3	1.85312e-43	0.145387	0.297	0.247	1.1019e-38
PPP6R2	2.29109e-43	0.121618	0.497	0.438	1.36233e-38
TMSB4X	3.31718e-43	-0.371688	0.321	0.347	1.97246e-38
PLCL1	3.54603e-43	0.315842	0.215	0.177	2.10854e-38
RBM25	3.93747e-43	0.113477	0.397	0.34	2.3413e-38
SH3TC1	4.02315e-43	0.175152	0.258	0.213	2.39224e-38
ARHGAP31	7.64512e-43	0.210318	0.345	0.297	4.54594e-38
FNDC3A	1.0422e-42	0.155083	0.398	0.346	6.19711e-38
EVL	1.43737e-42	0.113508	0.472	0.413	8.54688e-38
GNAQ	2.09053e-42	0.116874	0.787	0.744	1.24307e-37
TGFBR2	2.55453e-42	0.129012	0.557	0.5	1.51897e-37
TBC1D1	2.73153e-42	0.145622	0.498	0.443	1.62422e-37
OLR1	3.6679e-42	-0.36415	0.417	0.438	2.18101e-37
LRRK2	5.52446e-42	0.193335	0.252	0.209	3.28495e-37
CHD6	6.59967e-42	0.138816	0.298	0.249	3.9243e-37
AC068587.4	9.7654e-42	0.185119	0.245	0.203	5.8067e-37
DOCK2	9.93786e-42	0.106297	0.723	0.684	5.90925e-37
DLEU1	1.17284e-41	0.105496	0.885	0.864	6.97395e-37
MSR1	1.34354e-41	0.161908	0.324	0.277	7.98897e-37
CDC42BPB	2.3271e-41	0.173767	0.25	0.206	1.38374e-36
RHBDF2	2.64499e-41	0.111089	0.561	0.499	1.57277e-36
SEC14L1	3.33924e-41	0.216897	0.31	0.265	1.98558e-36
SLCO2B1	3.84952e-41	0.101452	0.694	0.644	2.289e-36
BHLHE41	5.25314e-41	-0.192632	0.53	0.549	3.12362e-36
CNTRL	6.46405e-41	0.12365	0.322	0.272	3.84365e-36
AUH	6.86052e-41	0.127657	0.241	0.197	4.0794e-36
WDR37	9.31926e-41	0.134947	0.29	0.243	5.54142e-36
ST6GAL1	1.0623e-40	-0.140809	0.9	0.907	6.31666e-36
GPX1	2.21836e-40	0.297239	0.277	0.237	1.31908e-35
PRRC2B	2.5697e-40	0.109441	0.454	0.396	1.52799e-35
PRMT2	3.34403e-40	0.111628	0.433	0.375	1.98842e-35
ZBTB20	3.85893e-40	0.0964165	0.734	0.686	2.2946e-35
GGNBP2	4.27821e-40	0.177988	0.21	0.171	2.54391e-35
ACIN1	1.10448e-39	0.118985	0.255	0.21	6.56747e-35
MARCKS	1.6555e-39	-0.463662	0.195	0.222	9.84396e-35
FGD2	1.70343e-39	0.110725	0.413	0.356	1.01289e-34
AC012150.1	6.77255e-39	0.205243	0.258	0.218	4.02709e-34
ADCY7	7.44159e-39	0.105	0.304	0.255	4.42492e-34
APBB1IP	9.64444e-39	0.086429	0.894	0.879	5.73478e-34
CUX1	1.37061e-38	0.122739	0.515	0.461	8.14989e-34
NBEA	1.41051e-38	0.114816	0.353	0.302	8.38717e-34
MAPKAP1	1.81467e-38	0.109033	0.372	0.32	1.07904e-33
ATP6V1B2	1.86049e-38	0.166717	0.222	0.182	1.10628e-33
AC004980.1	3.79374e-38	0.129866	0.296	0.25	2.25584e-33
ANKRD11	8.38495e-38	0.133197	0.64	0.591	4.98586e-33
C20orf194	9.59855e-38	0.113954	0.388	0.336	5.70749e-33
PELI2	1.09402e-37	0.128638	0.301	0.255	6.50527e-33
USP3	1.10988e-37	0.131642	0.31	0.263	6.59956e-33
TRRAP	1.12094e-37	0.123443	0.232	0.191	6.66535e-33
GOLGB1	1.17168e-37	0.115421	0.293	0.247	6.96703e-33
IL13RA1	3.80195e-37	0.131213	0.443	0.392	2.26071e-32
AC044781.1	3.93297e-37	0.163994	0.261	0.219	2.33862e-32
PELI1	4.12862e-37	0.170855	0.469	0.421	2.45496e-32
AC087564.1	4.23566e-37	0.129639	0.381	0.333	2.51861e-32
SYNDIG1	4.40508e-37	-0.119676	0.836	0.856	2.61935e-32
RAPH1	6.24756e-37	0.126646	0.336	0.288	3.71492e-32
UTY	7.76371e-37	0.12941	0.235	0.194	4.61646e-32
MED13L	1.15799e-36	0.0997695	0.813	0.782	6.88565e-32
ZEB2	1.26808e-36	0.0998599	0.741	0.699	7.54027e-32
AL357522.1	1.27947e-36	-0.325797	0.345	0.37	7.60801e-32
MARK2	1.81671e-36	0.10533	0.232	0.191	1.08025e-31
IFNGR2	1.82695e-36	0.157071	0.344	0.297	1.08634e-31
RNF115	2.25217e-36	0.11824	0.209	0.17	1.33919e-31
NSMCE2	3.64259e-36	0.129896	0.44	0.389	2.16596e-31
RESF1	4.44262e-36	0.139261	0.245	0.204	2.64167e-31
CHFR	7.04565e-36	0.0921908	0.206	0.167	4.18948e-31
SRSF11	7.4329e-36	0.116861	0.385	0.335	4.41975e-31
RYR1	7.55097e-36	0.0722114	0.516	0.457	4.48996e-31
CEP350	7.95426e-36	0.131863	0.433	0.383	4.72976e-31
CLEC2D	8.94763e-36	0.113682	0.234	0.193	5.32044e-31
LINC02245	1.22243e-35	0.122103	0.244	0.203	7.2688e-31
ELK3	1.72024e-35	0.112662	0.248	0.206	1.02289e-30
TRPM2	1.87949e-35	0.108562	0.399	0.347	1.11758e-30
FAR2	2.61653e-35	0.149706	0.315	0.271	1.55584e-30
TSPAN14	2.6311e-35	0.0909154	0.321	0.272	1.5645e-30
TNPO1	3.1437e-35	0.148611	0.253	0.212	1.86931e-30
SUZ12P1	4.53896e-35	0.101295	0.473	0.418	2.69896e-30
PTPRJ	4.94167e-35	0.137355	0.775	0.744	2.93842e-30
PMS1	5.16675e-35	0.176425	0.235	0.197	3.07225e-30
CWF19L2	5.40173e-35	0.125219	0.252	0.211	3.21198e-30
CREBRF	5.59476e-35	0.129595	0.221	0.183	3.32675e-30
SRGAP2	7.06453e-35	-0.0791693	0.946	0.943	4.20071e-30
TM6SF1	7.56565e-35	0.159747	0.23	0.192	4.49868e-30
GPATCH8	8.24292e-35	0.0966103	0.359	0.309	4.9014e-30
KDM4B	8.61705e-35	0.130555	0.235	0.195	5.12387e-30
RPS8	1.04768e-34	-0.579398	0.181	0.208	6.22974e-30
RASGEF1C	1.10789e-34	-0.176782	0.659	0.679	6.58772e-30
DAGLB	1.13724e-34	0.12972	0.301	0.257	6.76224e-30
ACYP2	1.27967e-34	0.130996	0.281	0.239	7.60919e-30
NAV3	2.02375e-34	-0.0927613	0.836	0.865	1.20336e-29
PLEKHA2	2.56468e-34	0.101226	0.297	0.252	1.52501e-29
SPIDR	2.88287e-34	0.118427	0.545	0.495	1.71421e-29
ZSWIM6	3.29712e-34	-0.150368	0.766	0.769	1.96054e-29
ITGB5	3.29792e-34	-0.422146	0.253	0.277	1.96101e-29
CHST15	3.58721e-34	0.15053	0.239	0.2	2.13303e-29
ARHGAP24	3.63324e-34	0.0824748	0.932	0.922	2.1604e-29
TMEM65	4.1592e-34	0.153671	0.26	0.22	2.47314e-29
IRS2	7.34669e-34	0.161967	0.247	0.209	4.36849e-29
BDP1	9.92745e-34	0.104141	0.297	0.252	5.90306e-29
CD84	1.10478e-33	0.128604	0.294	0.251	6.56923e-29
PPP1R12A	1.15332e-33	0.129391	0.395	0.347	6.85785e-29
SP110	1.47679e-33	0.103145	0.31	0.265	8.78127e-29
MCPH1	2.69213e-33	0.133191	0.243	0.204	1.6008e-28
ARRB1	3.47257e-33	0.0891554	0.28	0.237	2.06486e-28
EHBP1	3.51773e-33	0.141614	0.228	0.191	2.09171e-28
AL365273.2	6.84124e-33	0.118716	0.204	0.168	4.06794e-28
ITPKB	8.29544e-33	0.0994936	0.222	0.184	4.93263e-28
STAG1	8.71317e-33	0.0938099	0.655	0.605	5.18103e-28
GRAMD1B	9.52859e-33	0.113294	0.323	0.279	5.66589e-28
PIBF1	9.61761e-33	0.108831	0.29	0.247	5.71882e-28
MPHOSPH8	2.58757e-32	0.0923132	0.291	0.247	1.53862e-27
TFEC	3.32698e-32	0.115316	0.311	0.267	1.97829e-27
DDX39B	3.56399e-32	0.109176	0.202	0.167	2.11922e-27
RASSF4	4.19399e-32	0.118564	0.29	0.246	2.49383e-27
GALNT1	4.92755e-32	0.120824	0.307	0.265	2.93002e-27
SLTM	5.66865e-32	0.103507	0.318	0.273	3.3707e-27
LILRB4	7.9754e-32	0.172073	0.216	0.182	4.74233e-27
SOS1	8.25356e-32	0.116316	0.344	0.299	4.90773e-27
IKBKB	8.34277e-32	0.103761	0.282	0.24	4.96078e-27
ERCC6L2	8.3534e-32	0.098432	0.224	0.186	4.9671e-27
ANKHD1	8.38666e-32	0.0934184	0.375	0.326	4.98688e-27
GRK3	1.02813e-31	0.110248	0.415	0.367	6.11345e-27
SP100	1.46001e-31	0.0847576	0.582	0.526	8.68151e-27
CLEC16A	1.53014e-31	0.113649	0.259	0.219	9.0985e-27
PPP3CA	2.23803e-31	0.115313	0.477	0.429	1.33078e-26
SYNRG	2.29887e-31	0.0732825	0.273	0.231	1.36695e-26
TCF25	3.00977e-31	0.0810388	0.361	0.312	1.78967e-26
HSP90AA1	3.02708e-31	0.230129	0.32	0.283	1.79996e-26
EXOC2	3.17407e-31	0.0960899	0.228	0.191	1.88737e-26
ARID1A	3.98411e-31	0.0683573	0.391	0.34	2.36903e-26
RGL1	5.12765e-31	0.23469	0.227	0.193	3.04901e-26
MSRA	6.2412e-31	0.120155	0.248	0.21	3.71114e-26
DENND3	7.6569e-31	-0.243838	0.512	0.519	4.55295e-26
ASB3	8.76124e-31	0.123779	0.243	0.205	5.20961e-26
ZDHHC14	9.36505e-31	0.0916271	0.389	0.343	5.56865e-26
CHSY3	1.44474e-30	0.122691	0.328	0.286	8.59072e-26
PI4KA	1.47904e-30	0.11028	0.262	0.222	8.79464e-26
SCAPER	1.58704e-30	0.0892812	0.374	0.326	9.43684e-26
ANAPC16	1.67306e-30	0.190536	0.212	0.178	9.94834e-26
WNT2B	1.87489e-30	0.11268	0.253	0.215	1.11485e-25
MIB1	2.23199e-30	0.170422	0.219	0.184	1.32719e-25
ARRB2	2.24225e-30	0.108244	0.279	0.238	1.33329e-25
NEMF	2.76039e-30	0.0749284	0.317	0.271	1.64138e-25
CTDSPL2	2.97149e-30	0.091924	0.212	0.176	1.76691e-25
STK24	3.26001e-30	0.104541	0.231	0.194	1.93847e-25
RPS6KA1	3.58681e-30	0.130464	0.21	0.175	2.13279e-25
TPCN1	4.08907e-30	0.0922814	0.229	0.192	2.43144e-25
BICRAL	4.81905e-30	0.097991	0.302	0.259	2.8655e-25
ATXN7L1	5.66738e-30	0.0947193	0.278	0.237	3.36994e-25
KMT2A	6.08036e-30	0.0946979	0.261	0.221	3.61551e-25
ATE1	1.12581e-29	0.095384	0.234	0.197	6.69426e-25
AEBP2	1.13171e-29	0.139593	0.216	0.182	6.72938e-25
FOS	1.2049e-29	0.275972	0.245	0.213	7.16458e-25
KDM2B	1.27557e-29	0.0914312	0.226	0.19	7.5848e-25
RAF1	1.60119e-29	0.121242	0.244	0.207	9.52098e-25
CDK13	2.08644e-29	0.0781243	0.433	0.382	1.24064e-24
RPS6KA3	2.29521e-29	0.125853	0.429	0.383	1.36478e-24
DNMT3A	2.3007e-29	0.0937863	0.306	0.263	1.36804e-24
MEF2A	2.59514e-29	0.0665983	0.954	0.947	1.54312e-24
PARP4	3.44763e-29	0.054369	0.281	0.239	2.05003e-24
HOOK3	3.94652e-29	0.107476	0.271	0.231	2.34668e-24
NPL	5.41265e-29	-0.285239	0.4	0.415	3.21847e-24
FAM193A	5.97589e-29	0.0747253	0.244	0.206	3.55338e-24
SIPA1L2	6.80903e-29	-0.186036	0.659	0.657	4.04879e-24
FBXO42	7.74846e-29	0.0966696	0.227	0.191	4.60739e-24
NCK2	7.92682e-29	0.0961002	0.542	0.491	4.71344e-24
MAN1A1	8.21695e-29	0.175417	0.271	0.235	4.88597e-24
FGD4	9.00263e-29	0.101042	0.73	0.688	5.35314e-24
NOL4L	1.32792e-28	0.0957037	0.22	0.184	7.89611e-24
GSAP	1.40655e-28	0.0972758	0.294	0.253	8.3636e-24
AP1B1	1.4215e-28	0.0794571	0.434	0.384	8.45254e-24
SIL1	1.46689e-28	0.112708	0.21	0.176	8.72241e-24
TPR	1.47853e-28	0.0910588	0.206	0.172	8.79166e-24
BCAS3	1.99629e-28	0.0825207	0.459	0.41	1.18704e-23
ASAH1	2.18244e-28	0.121782	0.252	0.215	1.29772e-23
ACBD6	2.36376e-28	0.105635	0.257	0.22	1.40554e-23
MICU3	2.52231e-28	0.105989	0.272	0.233	1.49981e-23
MICOS10	3.05177e-28	-0.289453	0.355	0.377	1.81464e-23
RASAL2	3.1265e-28	0.104044	0.6	0.554	1.85908e-23
RPS24	3.25659e-28	-0.531706	0.23	0.253	1.93643e-23
STX16	3.55913e-28	0.0809908	0.276	0.236	2.11633e-23
FAM135A	3.60225e-28	0.103202	0.427	0.381	2.14197e-23
CEBPD	3.92202e-28	0.113365	0.263	0.228	2.33211e-23
LUC7L	4.66224e-28	0.124251	0.265	0.228	2.77226e-23
TPK1	4.8851e-28	0.106074	0.347	0.304	2.90478e-23
ZNF33A	4.93151e-28	0.0952459	0.235	0.199	2.93238e-23
HNRNPA3	5.08665e-28	0.0947717	0.307	0.266	3.02463e-23
HIBCH	5.49015e-28	0.141908	0.226	0.192	3.26455e-23
AMPD3	6.57696e-28	0.0690026	0.207	0.172	3.91079e-23
CMAHP	8.5014e-28	0.20543	0.291	0.257	5.0551e-23
FNDC3B	8.79978e-28	0.133336	0.35	0.309	5.23252e-23
ZRANB2	1.066e-27	0.0804595	0.405	0.356	6.33867e-23
TNRC6B	1.08931e-27	0.0740049	0.59	0.539	6.47725e-23
ENTPD1-AS1	1.41469e-27	0.100957	0.395	0.351	8.41201e-23
HTT	1.57789e-27	0.0921175	0.24	0.203	9.38248e-23
RNPC3	1.60594e-27	0.0642703	0.298	0.256	9.54921e-23
XPR1	1.68439e-27	0.125824	0.288	0.25	1.00157e-22
TENM4	1.74488e-27	0.111513	0.405	0.364	1.03754e-22
MEF2C	2.60552e-27	-0.0962571	0.937	0.939	1.54929e-22
CCAR1	2.76636e-27	0.067794	0.231	0.194	1.64493e-22
HNRNPH1	2.82904e-27	-0.274431	0.357	0.373	1.6822e-22
KLC1	4.43026e-27	0.0871216	0.281	0.241	2.63432e-22
HDAC9	5.14693e-27	0.104629	0.723	0.676	3.06047e-22
TET3	5.86275e-27	0.071284	0.313	0.271	3.48611e-22
COTL1	6.00524e-27	0.109024	0.277	0.238	3.57083e-22
XRN1	6.76958e-27	0.0589185	0.314	0.271	4.02533e-22
DMXL1	6.79339e-27	0.0732842	0.271	0.232	4.03948e-22
CBFB	7.77504e-27	0.148732	0.274	0.237	4.62319e-22
GON4L	8.65594e-27	0.0549244	0.218	0.183	5.14699e-22
NOTCH2	1.11464e-26	0.123908	0.212	0.179	6.6279e-22
DYNC1H1	1.11503e-26	0.0870535	0.202	0.169	6.6302e-22
RABEP1	1.12851e-26	0.0782991	0.375	0.33	6.71036e-22
MSI2	1.12894e-26	0.0926187	0.372	0.329	6.71293e-22
JAK1	1.31356e-26	0.0700562	0.407	0.359	7.81067e-22
ARFGEF2	1.37611e-26	0.0652386	0.21	0.177	8.18262e-22
ELP4	1.41058e-26	0.113362	0.202	0.171	8.38759e-22
FOXN3	1.47628e-26	0.0731798	0.746	0.7	8.77825e-22
GIT2	1.7741e-26	0.0593194	0.299	0.258	1.05492e-21
FBXW11	2.26016e-26	0.133259	0.316	0.277	1.34394e-21
SPG7	3.39278e-26	0.0788284	0.202	0.17	2.01741e-21
RCSD1	3.53697e-26	0.0809001	0.42	0.372	2.10315e-21
SFSWAP	4.64312e-26	0.0603318	0.242	0.206	2.76089e-21
VAPA	5.07684e-26	0.163675	0.241	0.207	3.01879e-21
SMC5	5.11242e-26	0.0816937	0.278	0.24	3.03995e-21
UBR2	8.08487e-26	0.0645087	0.309	0.267	4.80742e-21
USP48	8.18352e-26	0.0828243	0.213	0.18	4.86608e-21
RBMX	8.83398e-26	0.0939671	0.261	0.225	5.25286e-21
UBASH3B	9.41591e-26	0.153769	0.221	0.19	5.59889e-21
NFATC3	1.03772e-25	0.0744018	0.289	0.249	6.17052e-21
PSEN1	1.16981e-25	0.0894484	0.253	0.217	6.9559e-21
PLCG2	1.33544e-25	0.0744118	0.483	0.434	7.94078e-21
MAP4K3	1.39235e-25	0.113773	0.342	0.3	8.27917e-21
CCDC88A	1.61497e-25	0.0714653	0.478	0.429	9.60296e-21
ATF7	1.69866e-25	0.118434	0.202	0.171	1.01006e-20
LINC01091	2.27781e-25	-0.337086	0.207	0.231	1.35443e-20
AC005670.3	2.40964e-25	0.0776702	0.259	0.223	1.43282e-20
RSRP1	3.012e-25	0.0748854	0.399	0.353	1.791e-20
SIPA1L3	3.56717e-25	0.0727697	0.22	0.187	2.12111e-20
DLG2	3.66219e-25	0.0697854	0.321	0.281	2.17761e-20
MAD1L1	3.76679e-25	0.0845398	0.205	0.173	2.23981e-20
TBCK	3.85996e-25	0.062542	0.326	0.285	2.29521e-20
PDS5A	5.56545e-25	0.0618957	0.408	0.36	3.30933e-20
BPTF	6.06825e-25	0.0713021	0.44	0.393	3.6083e-20
ATP11B	6.3546e-25	0.0987184	0.233	0.2	3.77857e-20
RNF130	6.59946e-25	0.0841321	0.593	0.551	3.92417e-20
RASSF8	6.6907e-25	-0.210717	0.455	0.47	3.97842e-20
DOCK11	7.03702e-25	0.0846239	0.441	0.395	4.18436e-20
AKT3	7.49969e-25	0.0682789	0.614	0.567	4.45946e-20
OGFRL1	7.70802e-25	0.119505	0.368	0.328	4.58334e-20
SLC4A7	8.03785e-25	-0.179415	0.647	0.641	4.77947e-20
ANKRD44	8.63094e-25	0.0663084	0.843	0.822	5.13213e-20
ANOS1	8.70212e-25	0.108294	0.263	0.228	5.17445e-20
VAV1	1.00086e-24	0.053255	0.31	0.269	5.95131e-20
MED12L	1.06867e-24	0.132595	0.271	0.236	6.35455e-20
NCOR1	1.13841e-24	0.0547405	0.415	0.367	6.7692e-20
CLASP1	1.32733e-24	0.0710889	0.429	0.383	7.89259e-20
SLC2A13	1.71716e-24	0.0984075	0.304	0.266	1.02106e-19
SNCA	1.76488e-24	0.132068	0.315	0.279	1.04943e-19
CDK19	1.79233e-24	0.0814581	0.34	0.299	1.06575e-19
ARAP2	1.84644e-24	0.102678	0.206	0.175	1.09793e-19
DPYSL2	1.94454e-24	0.0811574	0.357	0.314	1.15626e-19
RALY	2.08522e-24	0.116128	0.237	0.204	1.23992e-19
LONP2	2.29089e-24	0.057635	0.345	0.302	1.36221e-19
GATAD2B	2.39624e-24	0.0679998	0.358	0.314	1.42485e-19
WWP2	2.42935e-24	0.089632	0.238	0.204	1.44454e-19
NLK	2.62856e-24	0.107146	0.291	0.254	1.563e-19
FER	3.27236e-24	0.0887347	0.561	0.516	1.94581e-19
SGK1	3.32571e-24	0.121957	0.342	0.304	1.97754e-19
ITCH	3.43289e-24	0.0736685	0.343	0.301	2.04127e-19
SSH1	3.61817e-24	0.0636043	0.398	0.352	2.15144e-19
MYOF	3.74254e-24	0.0600257	0.345	0.302	2.22539e-19
SENP7	3.95061e-24	0.0582854	0.304	0.265	2.34911e-19
AP2B1	4.41832e-24	0.0998291	0.232	0.2	2.62722e-19
PHACTR2	4.535e-24	0.124251	0.224	0.192	2.6966e-19
MAPK14	4.83802e-24	0.0649513	0.212	0.18	2.87678e-19
ZNF618	5.39053e-24	0.0752108	0.224	0.191	3.20532e-19
ATP11A	6.27899e-24	0.0616801	0.316	0.276	3.73361e-19
ARFIP1	6.3874e-24	0.0841222	0.299	0.261	3.79808e-19
RUFY3	6.59575e-24	0.103948	0.258	0.224	3.92197e-19
TCF7L2	7.32221e-24	0.0976668	0.28	0.245	4.35393e-19
MARK3	7.64482e-24	0.0678124	0.396	0.351	4.54576e-19
MIS18BP1	9.37354e-24	0.0719905	0.491	0.443	5.57369e-19
KHDRBS3	9.47146e-24	0.114847	0.52	0.481	5.63192e-19
AC093752.1	9.4897e-24	0.0738137	0.22	0.187	5.64277e-19
ADK	9.60762e-24	0.0927367	0.506	0.463	5.71289e-19
MLXIP	1.05399e-23	0.0696359	0.23	0.197	6.26726e-19
ANKIB1	1.42722e-23	0.0949663	0.248	0.214	8.48653e-19
SPATA13	1.43804e-23	-0.245676	0.365	0.38	8.55089e-19
USP10	1.4535e-23	0.0869732	0.206	0.175	8.64278e-19
EP400	1.49375e-23	0.0605271	0.216	0.183	8.88212e-19
UBE2K	1.5005e-23	0.080566	0.442	0.396	8.92226e-19
DIS3L2	1.59658e-23	0.0707076	0.229	0.196	9.49357e-19
TANC1	1.73714e-23	-0.228839	0.353	0.371	1.03294e-18
SEMA4D	2.07766e-23	0.05814	0.299	0.26	1.23542e-18
STAT1	2.11265e-23	0.103847	0.225	0.193	1.25623e-18
DCAF5	2.20727e-23	0.061154	0.226	0.193	1.31249e-18
CMKLR1	2.29097e-23	0.111146	0.205	0.175	1.36226e-18
GAREM1	2.39492e-23	0.117588	0.388	0.349	1.42407e-18
RPS6KC1	2.52448e-23	0.0611568	0.265	0.229	1.5011e-18
ABCC4	2.53921e-23	-0.126766	0.727	0.728	1.50987e-18
CCDC7	2.88328e-23	0.0682737	0.233	0.2	1.71446e-18
DYM	3.66896e-23	0.0878061	0.393	0.351	2.18163e-18
FNBP1	3.76728e-23	0.0769509	0.271	0.235	2.2401e-18
SLC2A5	4.18015e-23	-0.348163	0.337	0.352	2.4856e-18
NCOA6	4.51252e-23	0.0614546	0.218	0.185	2.68323e-18
EPS15	4.75435e-23	0.100642	0.348	0.309	2.82703e-18
PBX3	4.97791e-23	0.127833	0.21	0.18	2.95997e-18
SLC12A6	5.43962e-23	0.144921	0.202	0.173	3.2345e-18
SNX30	6.71834e-23	0.0759241	0.205	0.175	3.99486e-18
AZIN1-AS1	7.33467e-23	0.142542	0.222	0.191	4.36134e-18
GLG1	7.57158e-23	0.0541317	0.28	0.243	4.50222e-18
THADA	8.22561e-23	0.0746822	0.323	0.284	4.89111e-18
MPZL1	9.17879e-23	0.0798045	0.27	0.235	5.45789e-18
TANK	1.0119e-22	0.0771938	0.3	0.263	6.01698e-18
RSRC1	1.24618e-22	0.0821639	0.368	0.327	7.41005e-18
UBE2R2	1.54963e-22	0.0658614	0.229	0.197	9.21441e-18
CUL5	1.6327e-22	0.0660148	0.24	0.206	9.70835e-18
P4HA1	1.90291e-22	-0.3962	0.258	0.28	1.13151e-17
ERC1	1.95774e-22	0.0725776	0.473	0.428	1.16411e-17
RHOA	2.68667e-22	0.116015	0.238	0.206	1.59755e-17
TOP1	2.85532e-22	0.0743125	0.304	0.267	1.69783e-17
MSN	3.44306e-22	0.0588608	0.287	0.252	2.04731e-17
PARN	3.79643e-22	0.0551909	0.218	0.186	2.25743e-17
TTC3	3.80649e-22	0.0583029	0.359	0.317	2.26341e-17
TNRC6A	4.08755e-22	0.0570876	0.4	0.355	2.43054e-17
NT5C2	4.14633e-22	0.0818231	0.319	0.282	2.46549e-17
RALGAPA2	4.92375e-22	0.0978625	0.375	0.336	2.92776e-17
FNBP4	5.05527e-22	0.0508143	0.313	0.273	3.00596e-17
GGTA1P	5.72892e-22	0.0695044	0.28	0.244	3.40653e-17
ARHGEF6	6.7663e-22	0.0658889	0.342	0.303	4.02338e-17
UGCG	7.11244e-22	0.141572	0.2	0.172	4.2292e-17
HERC4	7.27715e-22	0.0854178	0.438	0.395	4.32714e-17
CASK	7.80973e-22	0.0885622	0.252	0.219	4.64382e-17
SETD5	7.85561e-22	0.0647012	0.374	0.332	4.6711e-17
SMG6	8.3545e-22	0.0791878	0.243	0.211	4.96775e-17
FAM13A	9.19556e-22	0.243485	0.368	0.337	5.46787e-17
GATAD1	9.27075e-22	0.0574874	0.2	0.17	5.51257e-17
NIBAN1	9.36527e-22	-0.365707	0.183	0.203	5.56878e-17
XIST	9.52727e-22	-0.139528	0.437	0.464	5.6651e-17
ADAM9	1.03461e-21	-0.329652	0.242	0.26	6.15197e-17
GPHN	1.23977e-21	0.0710295	0.34	0.302	7.37192e-17
USP47	1.24093e-21	0.0592094	0.3	0.263	7.37883e-17
CBWD5	1.40713e-21	0.103435	0.265	0.232	8.3671e-17
AVL9	1.47854e-21	0.0692727	0.292	0.255	8.79167e-17
CLIP1	1.77107e-21	0.056405	0.207	0.177	1.05311e-16
UBL3	1.82651e-21	0.056908	0.331	0.292	1.08608e-16
C6orf62	2.1637e-21	-0.31208	0.3	0.313	1.28658e-16
SEPTIN7	2.17507e-21	0.0700626	0.288	0.253	1.29334e-16
ARPC1B	2.25981e-21	0.0827354	0.278	0.243	1.34373e-16
GALNT10	2.42633e-21	0.0937687	0.312	0.275	1.44274e-16
VPS53	2.5668e-21	0.0547484	0.251	0.217	1.52627e-16
CALM2	3.28656e-21	0.1197	0.215	0.186	1.95425e-16
HDAC8	3.75662e-21	0.0651635	0.374	0.333	2.23376e-16
GPRIN3	3.83797e-21	0.103113	0.305	0.27	2.28213e-16
SRSF5	4.1713e-21	0.0609119	0.247	0.213	2.48034e-16
UBR5	4.17583e-21	0.0804095	0.373	0.333	2.48303e-16
BAZ2B	4.93529e-21	0.0667319	0.619	0.574	2.93462e-16
USP15	6.7945e-21	0.0852766	0.579	0.536	4.04015e-16
PDE8A	1.25459e-20	0.110492	0.282	0.249	7.46006e-16
FAM102B	1.25576e-20	-0.337895	0.273	0.287	7.46703e-16
KIAA0319L	1.50652e-20	0.0616059	0.239	0.207	8.9581e-16
GBF1	1.76956e-20	0.0666137	0.231	0.2	1.05221e-15
KANSL1L	1.81639e-20	0.0692947	0.258	0.225	1.08006e-15
RBPJ	2.03557e-20	0.199779	0.271	0.239	1.21039e-15
RBM5	2.0728e-20	0.0520157	0.321	0.283	1.23253e-15
INO80	2.69395e-20	0.0824709	0.204	0.175	1.60188e-15
VTI1A	2.77597e-20	0.0859486	0.5	0.459	1.65064e-15
PCCA	2.87539e-20	0.0503092	0.372	0.331	1.70977e-15
PCBP1-AS1	2.9377e-20	0.061667	0.203	0.174	1.74681e-15
RAC1	3.35886e-20	0.0817047	0.36	0.321	1.99725e-15
TMEM117	3.38913e-20	0.0816025	0.342	0.306	2.01524e-15
RECK	3.45805e-20	0.0677899	0.219	0.19	2.05622e-15
CTBP2	4.57485e-20	0.0663006	0.488	0.445	2.7203e-15
C9orf72	4.59636e-20	-0.36221	0.185	0.203	2.73308e-15
MAP2K5	4.63054e-20	0.0623084	0.3	0.265	2.75341e-15
IL18	4.73995e-20	0.0525203	0.388	0.346	2.81847e-15
RAB2A	5.94003e-20	0.0638983	0.374	0.334	3.53206e-15
GNB1	6.03642e-20	0.0782836	0.472	0.429	3.58938e-15
VPS13C	6.3486e-20	0.0632889	0.644	0.601	3.775e-15
H2AC6	7.24348e-20	-0.369698	0.214	0.232	4.30712e-15
BTRC	7.53061e-20	0.0849839	0.245	0.214	4.47785e-15
ETS2	9.06876e-20	0.12265	0.253	0.223	5.39246e-15
SRSF4	1.10393e-19	0.0609928	0.232	0.201	6.56422e-15
AL392172.1	1.13724e-19	0.0960523	0.407	0.369	6.76227e-15
CLASP2	1.27566e-19	0.0634356	0.364	0.324	7.58531e-15
AGO3	1.42e-19	0.0785291	0.309	0.274	8.44358e-15
RSRC2	2.00016e-19	0.0543853	0.227	0.196	1.18934e-14
RBM47	2.11864e-19	0.0704202	0.549	0.506	1.25979e-14
ITFG1	2.17703e-19	0.0518279	0.433	0.392	1.29451e-14
SH2B3	2.25401e-19	0.0520773	0.316	0.278	1.34028e-14
MBNL2	2.27228e-19	0.0815911	0.326	0.292	1.35114e-14
IFNGR1	2.4304e-19	0.0929779	0.594	0.551	1.44517e-14
ZNF438	3.07687e-19	0.0888204	0.205	0.178	1.82957e-14
GTDC1	3.23997e-19	0.105972	0.273	0.243	1.92655e-14
ZNF407	3.51572e-19	0.0700499	0.309	0.274	2.09052e-14
USP6NL	3.57232e-19	0.0628542	0.505	0.463	2.12417e-14
MFSD11	3.64113e-19	0.0647507	0.202	0.174	2.16509e-14
DISC1	4.43469e-19	0.0684403	0.796	0.772	2.63696e-14
KLF6	4.55392e-19	0.227964	0.204	0.18	2.70785e-14
GARRE1	6.28404e-19	0.0666509	0.21	0.182	3.73662e-14
SAT1	7.171e-19	-0.195862	0.636	0.627	4.26402e-14
GMDS	8.55826e-19	0.0880993	0.259	0.229	5.08891e-14
DOCK8	9.74869e-19	0.0576166	0.922	0.914	5.79677e-14
CAST	1.07662e-18	0.0591805	0.29	0.256	6.40181e-14
MAP3K2	1.15343e-18	0.0668273	0.382	0.343	6.85851e-14
BABAM2	1.21619e-18	0.0522686	0.42	0.379	7.23171e-14
LCORL	1.23582e-18	0.0543271	0.307	0.273	7.34845e-14
TBC1D5	1.59291e-18	0.0998644	0.698	0.667	9.47179e-14
FAF1	1.7935e-18	0.0610093	0.486	0.443	1.06645e-13
UBE2F	1.92569e-18	0.0843572	0.209	0.182	1.14505e-13
DENND4A	1.93756e-18	-0.186895	0.469	0.474	1.15211e-13
STAMBPL1	2.18268e-18	0.0811224	0.292	0.259	1.29787e-13
CBL	2.34649e-18	0.0505108	0.37	0.331	1.39527e-13
HNRNPDL	2.69344e-18	0.0553019	0.437	0.395	1.60157e-13
DNAJB14	3.1474e-18	0.0601429	0.21	0.183	1.8715e-13
SLC9A9	3.16086e-18	0.0660209	0.813	0.792	1.87951e-13
DISP1	3.2131e-18	0.0705608	0.522	0.483	1.91057e-13
WDR70	3.41203e-18	0.0589609	0.509	0.465	2.02886e-13
MBP	4.70014e-18	0.0735784	0.391	0.352	2.7948e-13
CCDC91	4.96694e-18	0.0650453	0.408	0.369	2.95344e-13
DST	5.34524e-18	0.0638153	0.53	0.488	3.17839e-13
NAV2	6.02718e-18	0.111266	0.469	0.438	3.58388e-13
EPB41	6.73131e-18	0.0602794	0.369	0.332	4.00257e-13
BCAR3	6.8179e-18	0.0860579	0.331	0.297	4.05406e-13
LRBA	6.92191e-18	0.0639863	0.434	0.394	4.1159e-13
R3HCC1L	6.92567e-18	0.0601196	0.242	0.212	4.11814e-13
NSMAF	7.03659e-18	0.0572509	0.202	0.175	4.1841e-13
SLC15A2	7.34833e-18	0.0510034	0.269	0.237	4.36946e-13
CCDC50	7.70598e-18	-0.307349	0.282	0.294	4.58213e-13
PHF21A	1.09765e-17	0.0829646	0.367	0.333	6.52687e-13
RAP1A	1.12604e-17	0.0730619	0.592	0.546	6.69567e-13
HNRNPD	1.13413e-17	0.052509	0.269	0.236	6.74374e-13
MAN1A2	1.25622e-17	0.0663922	0.212	0.185	7.46972e-13
NFAT5	1.27398e-17	0.0554921	0.386	0.346	7.57534e-13
COMMD1	1.30575e-17	0.0842195	0.241	0.213	7.76425e-13
ABL1	1.51391e-17	0.0608875	0.277	0.246	9.00202e-13
WWC2	1.61213e-17	0.0655545	0.276	0.244	9.58607e-13
FARS2	1.80453e-17	0.0725835	0.343	0.309	1.07301e-12
RPL11	1.97929e-17	-0.416989	0.188	0.206	1.17693e-12
PRKN	2.09882e-17	0.0668916	0.522	0.482	1.248e-12
STX7	2.24503e-17	0.0519115	0.519	0.474	1.33494e-12
UVRAG	2.32656e-17	0.0530446	0.607	0.564	1.38342e-12
B4GALT1	2.87849e-17	0.0611497	0.312	0.277	1.71161e-12
OSBPL8	2.98979e-17	0.0683489	0.273	0.242	1.77779e-12
MAP4	3.17638e-17	0.057466	0.237	0.208	1.88874e-12
UBAC2	3.26288e-17	-0.305308	0.445	0.443	1.94017e-12
B2M	3.42484e-17	-0.239499	0.296	0.312	2.03648e-12
VMP1	3.925e-17	0.0841558	0.334	0.301	2.33389e-12
WNK1	5.18976e-17	0.0645346	0.418	0.38	3.08593e-12
DTNA	5.63911e-17	0.0999606	0.406	0.373	3.35313e-12
IGSF21	6.87157e-17	-0.162881	0.413	0.428	4.08597e-12
MIR99AHG	9.62119e-17	0.0604721	0.54	0.498	5.72095e-12
WDR7	1.03142e-16	0.053717	0.311	0.278	6.13305e-12
WDPCP	1.12069e-16	0.0510896	0.255	0.226	6.66383e-12
ARHGAP21	1.18393e-16	-0.204548	0.527	0.521	7.03987e-12
SRRM1	1.18483e-16	0.0507695	0.267	0.236	7.04526e-12
PUM3	1.74705e-16	0.0871696	0.23	0.203	1.03883e-11
FAM133B	1.74905e-16	0.0686028	0.28	0.249	1.04002e-11
NUMB	1.82322e-16	0.0511282	0.38	0.342	1.08412e-11
PIK3CA	2.45083e-16	0.0517425	0.204	0.178	1.45731e-11
HMGB1	3.16231e-16	0.0713682	0.291	0.26	1.88037e-11
RAB10	3.77582e-16	0.0542957	0.434	0.395	2.24518e-11
IRAK2	4.52951e-16	-0.455464	0.197	0.211	2.69334e-11
ITGAV	4.56894e-16	0.0938154	0.313	0.282	2.71678e-11
ADAM17	5.17695e-16	0.0954046	0.278	0.249	3.07832e-11
FNIP2	5.88385e-16	0.0613643	0.317	0.284	3.49865e-11
CYTH3	7.34294e-16	0.0848156	0.229	0.203	4.36626e-11
HPGDS	8.22297e-16	-0.330039	0.209	0.224	4.88954e-11
CAP1	9.66518e-16	0.0687203	0.207	0.181	5.74711e-11
GARNL3	1.22415e-15	0.0554783	0.259	0.23	7.27904e-11
MFSD1	1.23399e-15	0.0893261	0.206	0.182	7.33758e-11
PEAK1	1.43084e-15	0.142901	0.453	0.413	8.50805e-11
COX10-AS1	1.51667e-15	0.0773906	0.218	0.192	9.01843e-11
ACACA	1.60133e-15	0.0691848	0.201	0.177	9.52184e-11
PICALM	1.62723e-15	0.054996	0.829	0.794	9.67585e-11
HS3ST4	2.72766e-15	0.085491	0.685	0.663	1.62192e-10
CARMIL1	2.93432e-15	0.0653496	0.253	0.226	1.7448e-10
CST3	3.86064e-15	-0.189332	0.253	0.271	2.29561e-10
ATP8B4	5.63314e-15	-0.0815067	0.762	0.764	3.34958e-10
MTREX	6.96758e-15	0.0528376	0.211	0.185	4.14306e-10
TSC22D2	9.8665e-15	-0.442435	0.341	0.344	5.86682e-10
ZNF124	1.1821e-14	0.0592423	0.25	0.223	7.02898e-10
QKI	1.25164e-14	-0.0635154	0.89	0.889	7.44248e-10
HIF1A	1.44141e-14	-0.26083	0.343	0.354	8.57091e-10
MIR223HG	2.1221e-14	0.0741379	0.209	0.185	1.26185e-09
BCL2L1	2.22342e-14	0.0886965	0.2	0.177	1.32209e-09
LPAR1	2.23272e-14	0.0600088	0.377	0.344	1.32762e-09
FTO	3.2924e-14	0.0559987	0.363	0.33	1.95773e-09
ETNK1	3.43124e-14	-0.300586	0.318	0.324	2.04029e-09
MAML2	3.66204e-14	0.0782066	0.85	0.837	2.17752e-09
ACSL4	3.88283e-14	0.0863633	0.271	0.244	2.30881e-09
TRIP12	4.58175e-14	0.0549818	0.413	0.377	2.7244e-09
CPEB4	4.8225e-14	-0.347651	0.246	0.258	2.86756e-09
SYTL3	5.96703e-14	-0.280463	0.188	0.203	3.54811e-09
TPM3	8.84093e-14	0.0930629	0.233	0.209	5.25699e-09
LPP	1.15115e-13	0.0515711	0.685	0.65	6.84495e-09
GLUL	1.70674e-13	-0.340097	0.221	0.235	1.01486e-08
ABL2	1.72459e-13	0.0859132	0.225	0.201	1.02547e-08
VRK2	1.85927e-13	0.0656953	0.216	0.192	1.10556e-08
ARSB	4.14682e-13	0.0524495	0.222	0.198	2.46578e-08
BIN1	4.52803e-13	-0.225207	0.35	0.359	2.69246e-08
SORL1	4.66769e-13	-0.0673085	0.877	0.886	2.7755e-08
CERT1	5.12319e-13	0.0524799	0.277	0.251	3.04635e-08
TCF12	7.80367e-13	0.0728235	0.792	0.764	4.64022e-08
UBE2W	9.98485e-13	-0.188291	0.395	0.4	5.93719e-08
DCAF6	1.04005e-12	0.0509863	0.315	0.285	6.18433e-08
MRC1	1.91601e-12	0.381855	0.237	0.219	1.1393e-07
ABR	3.20851e-12	0.0537024	0.772	0.758	1.90784e-07
BCL2	4.00507e-12	0.0937783	0.388	0.36	2.38149e-07
DENND1A	4.11147e-12	0.0542757	0.459	0.426	2.44476e-07
ZFPM2-AS1	4.58853e-12	-0.143722	0.294	0.31	2.72843e-07
REL	6.5166e-12	-0.250704	0.382	0.381	3.8749e-07
SNX9	8.10904e-12	0.100265	0.299	0.272	4.8218e-07
MT-CO1	8.46005e-12	0.0551555	0.297	0.271	5.03051e-07
BMP2K	9.55137e-12	-0.080423	0.762	0.757	5.67943e-07
BACH1	1.63778e-11	-0.180536	0.513	0.509	9.73854e-07
ATP2B1	1.87963e-11	-0.27187	0.285	0.293	1.11767e-06
CLEC7A	2.30038e-11	-0.203633	0.276	0.287	1.36785e-06
RUBCNL	2.74381e-11	-0.24517	0.315	0.321	1.63152e-06
NFATC2	3.86766e-11	-0.173326	0.405	0.409	2.29979e-06
SDK1	5.6658e-11	0.0826453	0.615	0.586	3.369e-06
CHN2	6.90478e-11	0.0922312	0.433	0.409	4.10572e-06
CD83	9.56328e-11	-0.252524	0.249	0.26	5.68652e-06
E2F3	1.36485e-10	0.0558912	0.216	0.195	8.11569e-06
MAN2A1	1.5544e-10	0.0736883	0.373	0.344	9.24277e-06
MIOS	4.14147e-10	-0.267624	0.208	0.219	2.4626e-05
FTH1	4.29515e-10	-0.353383	0.328	0.334	2.55398e-05
RPL13	4.49948e-10	-0.294652	0.203	0.215	2.67548e-05
DSCAM	4.624e-10	0.0653839	0.649	0.625	2.74952e-05
PRDM11	4.74052e-10	-0.211252	0.259	0.271	2.81881e-05
KLHL5	7.05164e-10	0.0647893	0.495	0.463	4.19305e-05
ZMAT3	8.20802e-10	-0.255081	0.205	0.216	4.88065e-05
ANKH	1.30533e-09	-0.0627195	0.231	0.209	7.76176e-05
ITGAM	1.42256e-09	-0.234158	0.284	0.291	8.45883e-05
KCNIP1	2.36235e-09	0.0546055	0.368	0.344	0.00014047
PSMA1	3.80635e-09	0.0506168	0.485	0.454	0.000226333
POLR2J3.1	3.95e-09	-0.0603754	0.264	0.237	0.000234875
INTS6	4.40409e-09	0.0628012	0.25	0.229	0.000261876
C12orf75	6.95979e-09	-0.250141	0.22	0.23	0.000413843
CHSY1	6.98428e-09	-0.253398	0.309	0.316	0.000415299
AZIN2	1.21049e-08	-0.0657007	0.206	0.185	0.000719784
PSAP	1.90669e-08	-0.228049	0.351	0.35	0.00113376
OXR1	2.46783e-08	0.0845646	0.661	0.639	0.00146742
RPL41	4.7576e-08	-0.257089	0.244	0.254	0.00282896
MT-RNR2	4.96191e-08	-0.0918924	0.645	0.582	0.00295045
MGA	5.22559e-08	-0.0512175	0.215	0.194	0.00310724
ZNF91	6.06993e-08	-0.0556047	0.203	0.182	0.0036093
RB1CC1	6.17786e-08	-0.0654035	0.235	0.212	0.00367348
HLA-DRA	6.30066e-08	-0.167762	0.267	0.277	0.0037465
EEF1A1	8.17099e-08	-0.284357	0.27	0.277	0.00485863
PLSCR1	8.68383e-08	-0.199324	0.252	0.26	0.00516358
CTSB	1.05787e-07	-0.108984	0.487	0.444	0.00629033
RERE	1.4821e-07	-0.0960613	0.714	0.708	0.00881288
SPNS2	1.5926e-07	-0.0622219	0.218	0.197	0.00946992
TPT1	1.68704e-07	-0.375214	0.207	0.215	0.0100315
MAP4K4	1.85995e-07	-0.0662158	0.733	0.735	0.0110596
NFE2L2	2.67743e-07	-0.248488	0.308	0.308	0.0159205
SRGN	3.22092e-07	-0.102703	0.366	0.375	0.0191522
ADAM28	3.2906e-07	-0.0569394	0.822	0.818	0.0195665
GAK	4.2771e-07	-0.0629717	0.31	0.282	0.0254325
WDFY3	6.04647e-07	-0.12132	0.561	0.551	0.0359535
UHRF1BP1L	6.82638e-07	-0.0689173	0.218	0.198	0.040591
HLA-DRB1	1.09033e-06	-0.191809	0.277	0.283	0.0648333
APMAP	1.16772e-06	-0.223576	0.242	0.247	0.0694347
ERP44	1.38029e-06	-0.0550805	0.25	0.228	0.082075
PDE4D	1.81229e-06	-0.165337	0.246	0.255	0.107762
ULK2	1.86094e-06	-0.0567839	0.22	0.201	0.110655
MT-CO3	2.62271e-06	-0.133887	0.201	0.212	0.155952
CAMK2D	3.00387e-06	-0.156029	0.442	0.438	0.178616
MIR29B2CHG	3.64969e-06	-0.0543392	0.362	0.331	0.217018
CD74	3.68408e-06	-0.0720427	0.594	0.587	0.219063
ACER3	5.76011e-06	-0.0529472	0.254	0.234	0.342508
ITM2B	5.82041e-06	-0.0801264	0.563	0.554	0.346093
OGT	5.83744e-06	-0.066718	0.23	0.21	0.347106
NRIP1	8.75192e-06	-0.101771	0.577	0.568	0.520407
SON	9.297e-06	-0.0870665	0.586	0.575	0.552818
PTPRE	1.02677e-05	-0.093966	0.633	0.625	0.610539
ATP2A2	1.06703e-05	-0.261851	0.207	0.213	0.634478
AUTS2	1.16679e-05	-0.0930512	0.657	0.648	0.693796
EPB41L2	1.41724e-05	-0.0570731	0.904	0.9	0.842721
SMAD3	1.46117e-05	-0.0726252	0.279	0.257	0.868841
PIK3AP1	1.58772e-05	-0.175062	0.42	0.412	0.944087
IL6ST	2.05191e-05	-0.0773631	0.635	0.627	1
MGAT4A	2.16868e-05	-0.0990101	0.663	0.648	1
ZC3HAV1	2.35084e-05	-0.422208	0.219	0.222	1
GNG7	2.55391e-05	-0.0504887	0.5	0.463	1
ARGLU1	2.7464e-05	-0.134081	0.508	0.496	1
JARID2	3.99479e-05	-0.0846252	0.314	0.291	1
ANXA4	4.34232e-05	-0.0501113	0.237	0.219	1
PHACTR4	4.53203e-05	-0.0530668	0.258	0.238	1
MORC3	4.88464e-05	-0.0721176	0.25	0.23	1
ATRN	5.33582e-05	-0.0576173	0.322	0.299	1
LMBRD1	5.47222e-05	-0.0651067	0.218	0.2	1
TLE4	6.51519e-05	-0.140699	0.276	0.281	1
CHD7	7.22732e-05	-0.119028	0.512	0.5	1
UBXN4	7.61269e-05	-0.0692464	0.208	0.192	1
PABPN1	9.19842e-05	-0.083738	0.224	0.206	1
SCMH1	9.37948e-05	-0.0550149	0.209	0.194	1
CACNA1D	0.000108064	-0.140931	0.342	0.345	1
ITGA9	0.000109348	-0.230812	0.257	0.26	1
VPS45	0.000129615	-0.0740166	0.202	0.186	1
GPCPD1	0.000150315	-0.13809	0.412	0.407	1
APAF1	0.000157935	-0.237842	0.264	0.264	1
PTPN2	0.000176356	-0.226214	0.276	0.275	1
GNB4	0.00019731	-0.134747	0.458	0.449	1
ALG13	0.000232206	-0.220138	0.311	0.309	1
SERPINB9	0.000273761	-0.0783121	0.384	0.385	1
SEC22A	0.000308192	-0.0536588	0.205	0.191	1
MAP3K1	0.000357367	-0.0676104	0.247	0.23	1
YTHDC1	0.000363079	-0.0674739	0.233	0.217	1
ETV6	0.000368326	-0.0744345	0.701	0.686	1
SLC7A6	0.000371981	-0.0809427	0.2	0.185	1
OTULINL	0.000387786	-0.15743	0.343	0.34	1
LPXN	0.000486383	-0.0747158	0.205	0.19	1
JAZF1	0.000520325	-0.0895657	0.656	0.64	1
TLR2	0.000566931	-0.082078	0.385	0.387	1
TMEM165	0.000571302	-0.0518599	0.297	0.277	1
FNBP1L	0.000589879	-0.0574692	0.272	0.253	1
MGAT5	0.000614184	-0.110144	0.522	0.51	1
GPBP1	0.000691427	-0.263062	0.353	0.345	1
MAGI1	0.000812407	-0.198188	0.201	0.205	1
LAPTM5	0.000907011	-0.184527	0.264	0.265	1
PRDM2	0.000930089	-0.0522018	0.281	0.262	1
BTBD7	0.00105566	-0.0524623	0.301	0.283	1
ABI1	0.00116784	-0.146544	0.42	0.411	1
HPS3	0.0013335	-0.109793	0.257	0.238	1
MSH3	0.0013732	-0.0803285	0.214	0.2	1
ATP2C1	0.00145905	-0.0659159	0.552	0.519	1
ZNF518A	0.00149498	-0.0933209	0.225	0.21	1
KLF3	0.00152309	-0.0551132	0.204	0.191	1
ZNF131	0.00152317	-0.0869602	0.207	0.193	1
GLS	0.0015678	-0.190002	0.428	0.415	1
MROCKI	0.00158604	-0.198054	0.251	0.251	1
BLNK	0.00160942	-0.0756764	0.546	0.539	1
ADAP2	0.0016646	-0.0845831	0.329	0.307	1
NEAT1	0.00174681	0.0627129	0.895	0.866	1
XRN2	0.00210972	-0.0805902	0.241	0.225	1
CREB1	0.00224524	-0.0669277	0.259	0.243	1
SPP1	0.00229822	-0.187512	0.518	0.489	1
TASOR2	0.00236776	-0.0592278	0.235	0.221	1
NAIP	0.00260678	-0.0789532	0.26	0.243	1
AIG1	0.00274472	-0.0545869	0.328	0.308	1
ZFAND6	0.00307408	-0.152345	0.312	0.31	1
GCNT2	0.00384227	-0.0698491	0.289	0.271	1
TLR1	0.00416361	-0.181313	0.285	0.282	1
KBTBD12	0.00438567	-0.169222	0.379	0.374	1
PRRC2C	0.00447721	-0.0655098	0.425	0.397	1
SCAF8	0.00469657	-0.0579148	0.346	0.325	1
SPEN	0.00470821	-0.0713351	0.278	0.26	1
PABPC1	0.00479108	-0.118642	0.4	0.392	1
SWAP70	0.00482918	-0.0807992	0.338	0.315	1
P2RY12	0.00515148	-0.0522675	0.698	0.698	1
CHD1	0.00528277	-0.149692	0.353	0.348	1
NPC1	0.00571783	-0.087025	0.267	0.25	1
C1QB	0.00578607	-0.211067	0.219	0.22	1
PIKFYVE	0.00671518	-0.102853	0.233	0.218	1
HNRNPU	0.00673116	-0.0790368	0.366	0.342	1
PPP4R3A	0.00704479	-0.107569	0.223	0.208	1
ADGRG1	0.00704702	-0.131175	0.237	0.239	1
PAK1	0.00707301	-0.0554242	0.246	0.232	1
MT-CO2	0.0074638	-0.0776759	0.208	0.214	1
BIN2	0.00837302	-0.105826	0.279	0.261	1
NSRP1	0.00884285	-0.0569548	0.228	0.215	1
CCNT2	0.00884675	-0.0605894	0.205	0.193	1
STK17A	0.00894107	-0.0947637	0.249	0.234	1
TACC1	0.00906892	-0.102378	0.295	0.276	1
ETV5	0.00916884	-0.0618683	0.268	0.254	1
UST	0.00994978	-0.207092	0.26	0.261	1
HTRA1	0.0103464	-0.162321	0.37	0.362	1
STK4	0.0114	-0.111478	0.401	0.392	1
ITGAX	0.0117516	-0.0894	0.414	0.408	1
ST3GAL1	0.0121787	-0.149679	0.259	0.242	1
SH3RF3	0.0122589	-0.0829919	0.685	0.67	1
KPNA4	0.0126984	-0.0747435	0.208	0.196	1
FTL	0.0135087	-0.339788	0.342	0.337	1
ATP13A3	0.0144265	-0.157952	0.266	0.264	1
PLD1	0.0148816	-0.0710434	0.325	0.306	1
RLF	0.0159502	-0.0546066	0.274	0.26	1
ERICH1	0.0159742	-0.0988585	0.259	0.244	1
CDC14B	0.0162279	-0.0694849	0.209	0.198	1
PCNX1	0.0163596	-0.0620177	0.302	0.285	1
NXN	0.0164342	-0.0996277	0.204	0.192	1
COPA	0.0167057	-0.15965	0.237	0.236	1
RTN4	0.0167148	-0.0900882	0.523	0.507	1
CNOT2	0.0169796	-0.0766469	0.337	0.317	1
KIF5B	0.0173208	-0.092195	0.229	0.216	1
CUL1	0.017499	-0.0800852	0.278	0.262	1
MOB1B	0.0177092	-0.0675508	0.331	0.312	1
OSBPL6	0.0182244	-0.0651971	0.21	0.199	1
ARL17B	0.0205009	-0.11084	0.213	0.201	1
PADI2	0.0205394	-0.266093	0.288	0.271	1
SLC23A2	0.0206574	-0.0770396	0.308	0.291	1
GLCE	0.0213451	-0.0927396	0.204	0.193	1
ZNF644	0.0217235	-0.0656245	0.384	0.362	1
RUNX1	0.0239049	-0.0693287	0.722	0.702	1
SRGAP3	0.0242794	-0.0567482	0.284	0.27	1
DHX9	0.02539	-0.0876103	0.209	0.198	1
ARHGEF7	0.0261719	-0.0889027	0.312	0.294	1
CTNND1	0.0262025	-0.133568	0.33	0.325	1
ATR	0.0263278	-0.106191	0.235	0.221	1
DDX3X	0.0274384	-0.0687969	0.234	0.221	1
CD2AP	0.0283293	-0.171866	0.259	0.257	1
SOCS6	0.0284096	-0.0649132	0.537	0.528	1
SKI	0.0297762	-0.0625255	0.397	0.376	1
ATP11C	0.0326368	-0.150015	0.239	0.238	1
RBM6	0.0349124	-0.0625084	0.511	0.48	1
POU2F1	0.0358526	-0.0586942	0.316	0.299	1
IFI16	0.0361258	-0.0618646	0.479	0.451	1
TAF1D	0.0396357	-0.0865029	0.283	0.267	1
CNOT6L	0.0404761	-0.107357	0.212	0.201	1
SKIL	0.0417792	-0.0696109	0.4	0.378	1
ATG10	0.0418915	-0.094717	0.235	0.224	1
HIVEP3	0.0420291	-0.0665427	0.536	0.53	1
MTMR10	0.043651	-0.0947156	0.221	0.21	1
C1QC	0.0443916	-0.153244	0.214	0.215	1
NUP98	0.0445661	-0.0771974	0.234	0.223	1
CAPZA2	0.0446875	-0.0636507	0.236	0.225	1
PJA2	0.0458033	-0.0842661	0.263	0.249	1
SIK2	0.0471495	-0.0636483	0.212	0.202	1
ACTB	0.0472539	-0.118851	0.357	0.352	1
ZDHHC21	0.0487506	-0.061178	0.271	0.258	1
XAF1	0.0491563	-0.116756	0.237	0.225	1
RAPGEF2	0.0509142	-0.127065	0.371	0.363	1
CLTC	0.0533015	-0.0658225	0.288	0.273	1
CLCN5	0.0541872	-0.195075	0.207	0.206	1
EVI5	0.0542137	-0.0526571	0.424	0.403	1
PPARD	0.0544453	-0.113476	0.328	0.324	1
GOLGA4	0.0546123	-0.161651	0.419	0.406	1
HNRNPC	0.0546284	-0.103424	0.461	0.444	1
EDA	0.0555277	-0.1038	0.238	0.24	1
SPATA6	0.0585137	-0.113017	0.263	0.249	1
ADNP	0.0607853	-0.103042	0.266	0.252	1
UBE2H	0.0620112	-0.180353	0.283	0.277	1
TRANK1	0.0629408	-0.114313	0.207	0.196	1
OSBPL11	0.064983	-0.11095	0.291	0.275	1
RAPGEF6	0.0659971	-0.0838661	0.559	0.54	1
IRF8	0.0703801	-0.110766	0.249	0.236	1
HP1BP3	0.0719572	-0.0551421	0.402	0.38	1
WSB1	0.0747559	-0.0864944	0.529	0.512	1
MDM4	0.0760598	-0.150341	0.314	0.307	1
RANBP9	0.0766314	-0.12708	0.332	0.325	1
ARIH1	0.076928	-0.0843024	0.353	0.333	1
PRPF38B	0.0788148	-0.0839123	0.275	0.261	1
MARCHF3	0.0790993	-0.0663092	0.424	0.406	1
YTHDC2	0.0798962	-0.0864724	0.323	0.306	1
BTG2	0.0827614	-0.0500504	0.25	0.241	1
MAP3K5	0.0833948	-0.0569782	0.632	0.619	1
HEATR5B	0.0851106	-0.112427	0.324	0.306	1
DDX6	0.0907689	-0.085377	0.271	0.257	1
BCLAF1	0.0914637	-0.0977974	0.261	0.247	1
LINC02798	0.0934955	-0.0847727	0.617	0.601	1
DCP2	0.0951315	-0.119228	0.243	0.23	1
TET2	0.095491	-0.0526901	0.402	0.383	1
PCBP2	0.0971557	-0.0797548	0.211	0.201	1
MCF2L	0.0998849	-0.0760544	0.492	0.481	1
CECR2	0.105614	-0.0964045	0.241	0.23	1
FBXO11	0.112947	-0.0540064	0.543	0.514	1
PCF11	0.118388	-0.0974724	0.204	0.195	1
PLA2G4A	0.12309	-0.0747403	0.38	0.371	1
ACTR3	0.128441	-0.0612661	0.341	0.325	1
CTNNB1	0.131596	-0.138082	0.263	0.259	1
APLP2	0.133076	-0.101016	0.214	0.205	1
KMT2E	0.133288	-0.071287	0.485	0.47	1
ZMYND11	0.135181	-0.0613094	0.31	0.296	1
ADAM10	0.138184	-0.088388	0.498	0.482	1
PAG1	0.138527	-0.0632471	0.595	0.567	1
SETX	0.139573	-0.0511278	0.511	0.485	1
CACNB4	0.14617	-0.162165	0.255	0.251	1
RNMT	0.15049	-0.0709259	0.226	0.217	1
USP25	0.161231	-0.11336	0.29	0.275	1
USP32	0.162748	-0.0796933	0.35	0.333	1
OSTF1	0.173466	-0.126661	0.224	0.213	1
CCSER2	0.174606	-0.101002	0.246	0.235	1
RTTN	0.184986	-0.111615	0.481	0.462	1
DAAM1	0.199765	-0.107195	0.202	0.194	1
STRBP	0.201209	-0.147429	0.324	0.315	1
PER3	0.20266	-0.143648	0.208	0.198	1
ACTR2	0.220507	-0.111914	0.368	0.357	1
GPD2	0.229092	-0.124396	0.226	0.225	1
SLC38A2	0.231636	-0.0682413	0.238	0.229	1
NAALADL2	0.257094	-0.118444	0.328	0.323	1
SGMS1	0.260519	-0.0535607	0.433	0.415	1
RHOQ	0.268085	-0.116525	0.311	0.294	1
MLLT10	0.278227	-0.0683018	0.374	0.357	1
SREBF2	0.279729	-0.139858	0.245	0.241	1
NFKB1	0.280409	-0.211231	0.239	0.227	1
IKZF1	0.286311	-0.0772466	0.569	0.554	1
HLA-E	0.290407	-0.0653639	0.227	0.219	1
ZNF780B	0.296732	-0.143564	0.204	0.195	1
PPP2R2A	0.309197	-0.0747897	0.291	0.279	1
TBC1D9	0.309628	-0.131636	0.333	0.323	1
KCNQ1	0.312366	-0.0863621	0.35	0.333	1
ELF2	0.319427	-0.0648805	0.362	0.348	1
CSNK1A1	0.320278	-0.0691513	0.415	0.394	1
SESN3	0.336469	-0.373646	0.245	0.238	1
CD86	0.336517	-0.207707	0.418	0.4	1
TBC1D4	0.340359	-0.102169	0.497	0.478	1
PLCL2	0.341037	-0.0684556	0.516	0.499	1
RNF149	0.348804	-0.132371	0.343	0.333	1
TYROBP	0.349521	-0.102783	0.227	0.225	1
MRC2	0.351244	-0.078369	0.325	0.312	1
TRA2A	0.353214	-0.111684	0.344	0.333	1
KAT6A	0.358245	-0.0623828	0.433	0.414	1
TAL1	0.363414	-0.11651	0.262	0.257	1
AC006230.1	0.373727	-0.140853	0.289	0.274	1
EXT1	0.389547	-0.117853	0.219	0.217	1
ROCK2	0.410142	-0.115972	0.27	0.258	1
RUNX2	0.423377	-0.0535244	0.502	0.483	1
PLEKHO1	0.430299	-0.123991	0.232	0.223	1
FAM168A	0.435549	-0.0855851	0.359	0.349	1
INPP4A	0.443802	-0.0990698	0.321	0.307	1
SPIN1	0.450366	-0.128749	0.314	0.305	1
ARHGAP17	0.45158	-0.0906325	0.309	0.297	1
NUFIP2	0.46036	-0.105839	0.272	0.266	1
NLRP1	0.470575	-0.175755	0.295	0.285	1
ZNF710	0.487553	-0.0588452	0.533	0.516	1
DCTN4	0.487869	-0.114435	0.221	0.213	1
TCF4	0.492622	-0.0646023	0.462	0.443	1
ZNRF2	0.508052	-0.10985	0.403	0.389	1
UBE2D3	0.556944	-0.0964176	0.349	0.338	1
GRB2	0.56022	-0.0749012	0.483	0.466	1
SEL1L	0.577303	-0.121687	0.232	0.224	1
TRA2B	0.5825	-0.104281	0.327	0.316	1
IBTK	0.591362	-0.13972	0.207	0.2	1
TTC28	0.615326	-0.0589493	0.466	0.455	1
CCNI	0.619278	-0.11191	0.204	0.198	1
AF127936.1	0.627802	-0.216605	0.212	0.206	1
SHOC2	0.650891	-0.110622	0.231	0.223	1
TNFRSF1B	0.656191	-0.123226	0.282	0.275	1
RANBP2	0.65825	-0.276113	0.237	0.227	1
P3H2	0.666946	-0.0983217	0.285	0.278	1
DNAJC13	0.670322	-0.146066	0.285	0.275	1
PGM5P2	0.678361	-0.161257	0.261	0.252	1
LYST	0.684106	-0.0528609	0.511	0.49	1
HCK	0.68713	-0.116283	0.358	0.341	1
SLC39A10	0.71243	-0.142903	0.271	0.262	1
KDM7A	0.748942	-0.163503	0.239	0.229	1
ANKRD17	0.759858	-0.0638108	0.504	0.485	1
GNA13	0.774041	-0.187221	0.317	0.304	1
IL1RAP	0.785258	-0.0846442	0.288	0.282	1
TUT4	0.797955	-0.0830577	0.416	0.4	1
ZMYM2	0.800644	-0.0794656	0.418	0.402	1
PDE7A	0.80777	-0.165353	0.21	0.204	1
LINC02649	0.835276	-0.168782	0.226	0.218	1
ATP6V0A1	0.835983	-0.165887	0.292	0.279	1
UBE2E1	0.846106	-0.0926624	0.404	0.387	1
RAPGEF1	0.846893	-0.0753017	0.605	0.583	1
ALOX5	0.847546	-0.08798	0.457	0.435	1
S100Z	0.856988	-0.123648	0.23	0.223	1
SAMSN1	0.86925	-0.0823061	0.53	0.509	1
PLPP1	0.877076	-0.217882	0.211	0.206	1
ALPK1	0.884278	-0.110173	0.35	0.336	1
AC025569.1	0.895258	-0.112552	0.319	0.309	1
DHX36	0.899694	-0.110931	0.235	0.228	1
LINC01578	0.907224	-0.103312	0.236	0.23	1
CAPZA1	0.918036	-0.101132	0.28	0.272	1
HERC1	0.918338	-0.10279	0.427	0.407	1
TRAK1	0.939764	-0.0994018	0.403	0.385	1
TMEM131L	0.942037	-0.135227	0.2	0.194	1
SETBP1	0.956886	-0.0919862	0.312	0.303	1
DENND11	0.992504	-0.142856	0.278	0.267	1

## Sheet: Ext. Data Figure 3C
Sample ID	Group	area_total	p2y_positive_only	p2y_total	P2Y_FKPB_positive	% P2RY12+ FKBP5+	Quality check	Batch
dapi - N48015 AGS CTX	AGS	1765836	33	48	15	31.25	ok	2
dapi - N97617 AGS basal ganglia	AGS	1723390	29	112	83	74.1071	ok	2
Block1_D_AGS1_STD1401000322	AGS	2629520	3879	6729	1080.05	42.2054	ok	1
Block1_E_AGS2_1006998055	AGS	2272880	3253	4953	746.19	34.2419	ok	1
dapi - 4668 Hip ALZ early	ALZ	2361521	5	46	41	89.1304	ok	2
dapi - BEB18124 Hip ALZ late	ALZ	2345582	10	36	26	72.2222	ok	2
Block3_A_2901 BA17 AD	ALZ	3179690	1595	1595	490.299	49.2109	ok	1
Block3_C_189442 AD	ALZ	2999410	776	776	752.481	74.3902	ok	1
Block3_E_4668 BA17 AD	ALZ	4461610	1290	1290	519.543	64.2105	ok	1
dapi - 4135 BA17 Control	BA17_CTRL	2826363	42	42	0	0	ok	2
dapi - 5410 BA17 Control	BA17_CTRL	2151356	29	39	10	25.641	ok	2
dapi - 5801 BA17 Control	BA17_CTRL	3070096	82	89	7	7.86517	ok	2
Block4_A_BA4_Ctrl1_5917 Ctrl BA4	BA4_CTRL	3037970	3375	3526	49.3751	4.25411	ok	1
Block4_B_BA4_Ctrl2_5711 Ctrl BA4	BA4_CTRL	2266650	3666	3963	131.03	7.49432	ok	1
Block4_C_BA4_Ctrl3_1379 Ctrl BA4	BA4_CTRL	1207690	2607	2673	49.6816	2.24467	ok	1
dapi - 310 FCD II b CTX	FCD	1839889	279	297	18	6.06061	ok	2
dapi - 465 FCD II b CTX	FCD	1907772	145	150	5	3.33333	ok	2
Block4_G_FCD I	FCD	6133370	9784	14181	634.724	27.4522	ok	1
Block4_H_FCD II	FCD	3047820	4049	5645	442.611	23.8973	ok	1
dapi - 183 GBM	GBM	1984464	35	96	61	63.5417	ok	2
Block1_A_GBM1	GBM	11033000	3152	10866	691.29	70.1914	ok	1
Block1_B_GBM2	GBM	14383200	11462	22929	766.589	48.0876	ok	1
dapi - 4859 Hippocampus CTRL	HIPPO_CTRL	2596708	104	112	8	7.14286	ok	2
dapi - 5410 Hippocampus CTRL	HIPPO_CTRL	3099304	2	2	0	0	ok	2
dapi - 5789 Hippocampus CTRL	HIPPO_CTRL	2521746	58	58	0	0	ok	2
dapi - 2016 104 PLA1	MS_Brain	2150179	35	78	43	55.1282	ok	2
Block2_A_MS1_2016 104 Mri 7	MS_Brain	11060100	28450	34871	520.248	16.5008	ok	1
Block2_B_MS2_13 015 Mri 1	MS_Brain	5291050	7850	15983	1520.68	50.341	ok	1
Block2_C_MS3_16 019 Mri 6	MS_Brain	8536140	4864	24215	2251.6	79.3723	ok	1
dapi - 2014-007 MS spinal cord	MS_SPC	1920288	34	122	88	72.1311	ok	2
dapi - 2016-019 MS spinal cord	MS_SPC	2538908	25	255	230	90.1961	ok	2
dapi - 2003-033 SPC CTRL	SPC_CTRL	2400835	8	23	15	65.2174	ok	2
dapi - 2010-039 SPC CTRL	SPC_CTRL	2222233	24	88	64	72.7273	ok	2
dapi - 2011-069 SPC CTRL	SPC_CTRL	2448730	1	2	1	50	ok	2

## Sheet: Ext. Data Figure 3D
Name	B3_BetaAmyloid - Block3_A_AD1_BA10	B3_BetaAmyloid - Block3_E_AD3_BA10	B3_BetaAmyloid - Block3_C_AD2_BA10
P2RY12_FKBP5	125	381	254
P2RY12_FKBP5_GPNMB	0	0	0
P2RY12_only	230	175	18
P2RY12_GPNMB	0	0	0
P2RY12_FKBP5_GPNMB_amyloid_100um_radius	0	0	0
P2RY12_FKBP5_amyloid_100um_radius	46	49	93
P2RY12_GPNMB_amyloid_100um_radius	0	0	0
P2RY12_only_amyloid_100um_radius	203	6	4
P2RY12neg_FKBP5pos	2291	8776	3299
P2RY12neg_FKBP5pos_amyloid_100um_radius	1553	2237	1644
area_total_outside_radius	1.20668e+06	2.02688e+06	834917
area_total_amyloid_100um_radius	1.41624e+06	1.85082e+06	1.2854e+06
P2RY12-FKBP5+ inside periplaque	1096.56	1208.66	1278.98
P2RY12-FKBP5+ outside periplaque	611.595	3226.14	1982.23
FKBP5+ inside periplaque	1129.04	1235.13	1351.33
FKBP5+ outside periplaque	677.064	3389.94	2175.07
P2RY12 only inside periplaque	143.337	3.24181	3.11187
P2RY12 only outside periplaque	229.857	174.997	17.9969
FKBP5/P2RY12 ratio (inside)	7.87685	381	434.25
FKBP5/P2RY12 ratio (outside)	2.94559	19.3714	120.858

## Sheet: Ext. Data Figure 3E
lesion	500	1000	1500	2000	2500
327.67	70.6926	39.0365	15.7526	2.83048	1.15471
574.073	29.5547	22.419	23.5814	25.9819	38.452
555.381	155.859	152.719	152.56	154.156	181.174
Repeated measures ANOVA summary
Assume sphericity?	No
F	30.34
P value	0.0249
P value summary	*
Statistically significant (P < 0.05)?	Yes
Geisser-Greenhouse's epsilon	0.2213
R squared	0.9382
Was the matching effective?
F	12.45
P value	0.0019
P value summary	**
Is there significant matching (P < 0.05)?	Yes
R squared	0.1335
ANOVA table	SS	DF	MS	F (DFn, DFd)	P value
Treatment (between columns)	430918	5	86184	F (1,107, 2,213) = 30,34	P=0,0249
Individual (between rows)	70738	2	35369	F (2, 10) = 12,45	P=0,0019
Residual (random)	28407	10	2841
Total	530064	17
Data summary
Number of treatments (columns)	6
Number of subjects (rows)	3
Number of missing values	0
Number of families	1
Number of comparisons per family	5
Alpha	0.05
Dunnett's multiple comparisons test	Mean Diff,	95,00% CI of diff,	Below threshold?	Summary	Adjusted P Value	A-?
0 vs. 500	400.3	-168,5 to 969,2	No	ns	0.0969	B	500
0 vs. 1000	414.3	-107,6 to 936,2	No	ns	0.0774	C	1000
0 vs. 1500	421.7	-54,66 to 898,2	No	ns	0.0631	D	1500
0 vs. 2000	424.7	-24,22 to 873,7	No	ns	0.0556	E	2000
0 vs. 2500	412.1	-21,48 to 845,7	No	ns	0.0551	F	2500
Test details	Mean 1	Mean 2	Mean Diff,	SE of diff,	n1	n2	q	DF
0 vs. 500	485.7	85.37	400.3	83.01	3	3	4.823	2
0 vs. 1000	485.7	71.39	414.3	76.15	3	3	5.441	2
0 vs. 1500	485.7	63.96	421.7	69.52	3	3	6.067	2
0 vs. 2000	485.7	60.99	424.7	65.51	3	3	6.483	2
0 vs. 2500	485.7	73.59	412.1	63.27	3	3	6.514	2
