# Supplementary material for: A transcriptomic microglia taxonomy across mouse and human pathologies
Source: Nat Immunol. 2026 Mar 25;27(5):1066–80. doi: 10.1038/s41590-026-02472-z (PMC7618987; doi:10.1038/s41590-026-02472-z)
Supplement: Supplementary file 15 — Raw data and descriptive P values. [file 41590_2026_2472_MOESM15_ESM.xlsx]

## Sheet: Ext. Data figure 4A
Marker genes for cell types in Nanostring CosMX data
Cell type	gene	p_val	avg_log2FC	pct.1	pct.2	p_val_adj
Microglia	CD74	6.65426e-272	2.58181	0.75	0.21	6.58772e-269
Microglia	C1QC	2.62419e-173	2.69955	0.556	0.134	2.59795e-170
Microglia	CSF1R	1.93728e-107	2.62359	0.377	0.092	1.9179e-104
Microglia	FCGR3A	4.55197e-106	2.60786	0.374	0.097	4.50645e-103
Microglia	C1QB	1.66667e-102	2.22501	0.409	0.115	1.65e-99
Microglia	HLA-DRA	6.69598e-96	2.28199	0.414	0.119	6.62902e-93
Microglia	HLA-DPA1	7.54587e-91	2.13878	0.458	0.156	7.47041e-88
Microglia	SRGN	1.58665e-86	2.16922	0.372	0.12	1.57079e-83
Microglia	SPP1	2.41499e-77	1.63526	0.514	0.248	2.39084e-74
Microglia	JUNB	1.48933e-31	1.30319	0.372	0.218	1.47443e-28
Microglia	NEAT1	4.44368e-21	0.736645	0.429	0.305	4.39924e-18
Microglia	GFAP	7.33881e-19	0.297425	0.684	0.552	7.26542e-16
Microglia	B2M	3.45193e-18	0.670411	0.495	0.365	3.41741e-15
Microglia	HLA-B	1.53742e-06	0.519968	0.317	0.254	0.00152205
Microglia	FAM107A	5.14069e-06	0.184554	0.366	0.3	0.00508929
Microglia	RPL21	7.82788e-06	0.33047	0.464	0.423	0.0077496
CAM	HLA-DQB1	6.10613e-178	3.53033	0.879	0.106	6.04507e-175
CAM	HLA-DRA	2.33962e-165	3.37321	0.904	0.137	2.31622e-162
CAM	CD163	5.4299e-165	3.29474	0.768	0.076	5.3756e-162
CAM	CD74	1.65751e-138	3.11102	0.99	0.245	1.64094e-135
CAM	HLA-DPA1	1.82966e-133	2.93047	0.914	0.175	1.81137e-130
CAM	C1QC	2.77894e-132	2.93672	0.899	0.161	2.75115e-129
CAM	C1QB	4.0628e-131	2.7463	0.854	0.133	4.02217e-128
CAM	CD14	1.35422e-127	2.87925	0.773	0.112	1.34068e-124
CAM	HLA-DRB1	2.04602e-125	3.0427	0.747	0.099	2.02556e-122
CAM	HLA-DPB1	1.96237e-118	2.91989	0.631	0.066	1.94275e-115
CAM	HLA-DQA1	5.44721e-118	2.9227	0.652	0.077	5.39274e-115
CAM	DCN	1.50077e-114	2.93847	0.5	0.045	1.48576e-111
CAM	COL3A1	3.16572e-112	2.90983	0.495	0.043	3.13406e-109
CAM	CD68	9.90609e-111	2.55131	0.737	0.119	9.80703e-108
CAM	RGS2	1.79226e-104	3.0268	0.621	0.083	1.77434e-101
CAM	SRGN	5.72497e-104	2.2878	0.763	0.136	5.66772e-101
CAM	C1QA	3.39207e-91	2.34208	0.646	0.096	3.35815e-88
CAM	HLA-DRB5	8.29153e-87	2.7248	0.54	0.074	8.20861e-84
CAM	MS4A4A	5.2628e-86	2.62239	0.429	0.039	5.21018e-83
CAM	SELENOP	7.23178e-84	2.01924	0.753	0.141	7.15946e-81
CAM	THBS1	7.04745e-79	2.45388	0.455	0.054	6.97697e-76
CAM	DUSP1	1.52712e-78	2.13977	0.712	0.153	1.51185e-75
CAM	COL1A2	2.37143e-77	2.45987	0.465	0.059	2.34771e-74
CAM	FOS	4.47252e-75	2.09406	0.747	0.173	4.42779e-72
CAM	TYROBP	9.88952e-74	2.10299	0.551	0.074	9.79062e-71
CAM	CXCR4	2.46818e-70	2.48714	0.389	0.049	2.4435e-67
CAM	FCGR3A	1.5145e-68	1.86264	0.641	0.114	1.49935e-65
CAM	CXCL2	1.19207e-65	2.85429	0.359	0.037	1.18015e-62
CAM	CYP1B1	2.13851e-63	2.88888	0.303	0.021	2.11713e-60
CAM	ZFP36	5.00826e-61	1.82288	0.621	0.129	4.95817e-58
CAM	LUM	1.84327e-60	2.1291	0.354	0.039	1.82483e-57
CAM	IER3	7.84148e-57	1.99581	0.49	0.081	7.76307e-54
CAM	CCL3	1.89508e-56	1.84107	0.444	0.076	1.87613e-53
CAM	SAT1	4.85038e-55	1.98112	0.561	0.118	4.80187e-52
CAM	JUNB	5.85156e-54	1.61098	0.712	0.227	5.79304e-51
CAM	CSF1R	1.66034e-53	1.44064	0.551	0.11	1.64374e-50
CAM	IGFBP7	1.3701e-47	1.17643	0.758	0.238	1.3564e-44
CAM	MGP	1.3624e-46	1.85219	0.318	0.049	1.34877e-43
CAM	FCER1G	5.9637e-44	2.14137	0.338	0.049	5.90406e-41
CAM	CD53	3.13105e-43	1.44718	0.384	0.07	3.09974e-40
CAM	RGS1	9.0613e-43	1.80129	0.399	0.074	8.97069e-40
CAM	B2M	1.80234e-39	1.05959	0.884	0.373	1.78432e-36
CAM	GADD45B	4.51565e-39	1.68479	0.439	0.096	4.47049e-36
CAM	APOD	5.28836e-39	1.29588	0.591	0.176	5.23547e-36
CAM	CIITA	1.87594e-38	2.17781	0.308	0.041	1.85718e-35
CAM	COL6A2	3.50552e-38	1.29089	0.384	0.086	3.47047e-35
CAM	HSPA1B	7.12245e-37	0.811594	0.788	0.288	7.05122e-34
CAM	TIMP1	1.72819e-36	0.92154	0.626	0.208	1.71091e-33
CAM	TLR2	3.1357e-35	1.23112	0.414	0.092	3.10434e-32
CAM	GPX1	2.48658e-32	1.17254	0.561	0.171	2.46171e-29
CAM	HLA-A	1.47223e-28	0.835115	0.783	0.336	1.45751e-25
CAM	TAGLN	1.10674e-27	0.679612	0.5	0.155	1.09567e-24
CAM	IFITM3	1.63227e-27	0.904581	0.556	0.196	1.61594e-24
CAM	BGN	2.0144e-23	0.763018	0.409	0.128	1.99425e-20
CAM	IFITM1	6.29591e-19	0.48526	0.47	0.169	6.23295e-16
CAM	BTG1	2.17355e-18	0.825079	0.313	0.094	2.15182e-15
CAM	TNFRSF1A	5.45471e-18	0.780758	0.404	0.132	5.40016e-15
CAM	YBX3	9.22638e-18	0.266278	0.404	0.145	9.13411e-15
CAM	CD63	3.51342e-16	0.607013	0.495	0.2	3.47829e-13
CAM	FN1	4.69986e-16	0.526024	0.308	0.103	4.65286e-13
CAM	IFNGR1	6.78962e-16	0.363898	0.364	0.129	6.72172e-13
CAM	COTL1	1.15805e-15	0.699809	0.399	0.148	1.14647e-12
CAM	HLA-E	1.45757e-15	0.619192	0.359	0.126	1.443e-12
CAM	JAK1	8.49118e-15	0.339848	0.359	0.139	8.40627e-12
CAM	STAT3	2.53558e-14	0.346348	0.343	0.131	2.51022e-11
CAM	GSN	3.63962e-14	0.148181	0.596	0.269	3.60322e-11
CAM	HLA-C	2.09446e-13	0.342304	0.611	0.286	2.07352e-10
CAM	CDKN1A	3.60061e-13	0.468856	0.419	0.158	3.56461e-10
CAM	CD81	5.97033e-11	0.220046	0.697	0.367	5.91063e-08
CAM	S100A9	1.71551e-10	0.562953	0.308	0.12	1.69835e-07
CAM	FABP5	1.7752e-10	0.367984	0.389	0.173	1.75745e-07
CAM	HLA-B	2.20881e-10	0.387584	0.53	0.257	2.18672e-07
CAM	PSAP	8.50581e-10	0.158103	0.601	0.313	8.42075e-07
CAM	JUN	1.16877e-09	0.288184	0.318	0.133	1.15708e-06
CAM	LGALS1	3.99322e-09	0.163055	0.495	0.234	3.95329e-06
CAM	RPL37	2.97724e-07	0.147108	0.364	0.181	0.000294747
CAM	IGFBP5	1.76949e-06	0.201451	0.313	0.139	0.0017518
MDM	C1QB	0	3.28646	0.791	0.102	0
MDM	C1QC	0	2.76294	0.8	0.131	0
MDM	CD74	0	2.8106	0.88	0.215	0
MDM	CD163	0	4.2354	0.681	0.048	0
MDM	SPP1	0	3.0864	0.863	0.236	0
MDM	SRGN	0	2.83406	0.733	0.107	0
MDM	HLA-DRA	0	3.08593	0.734	0.109	0
MDM	CD68	0	2.95594	0.696	0.091	0
MDM	HLA-DQB1	0	3.53988	0.666	0.08	0
MDM	C1QA	3.11732e-297	3.02484	0.632	0.07	3.08615e-294
MDM	FCGR3A	1.8127e-293	2.76085	0.67	0.088	1.79457e-290
MDM	HLA-DPA1	1.99784e-281	2.37775	0.718	0.15	1.97786e-278
MDM	HLA-DRB1	2.50466e-267	3.04891	0.603	0.076	2.47961e-264
MDM	CD14	6.66727e-256	2.46809	0.607	0.089	6.6006e-253
MDM	RGS1	6.10311e-209	2.6679	0.489	0.054	6.04208e-206
MDM	CCL4	2.64003e-204	4.22117	0.458	0.049	2.61363e-201
MDM	HLA-DQA1	4.58195e-198	2.64033	0.469	0.058	4.53613e-195
MDM	HLA-DRB5	1.08395e-189	2.68766	0.459	0.056	1.07311e-186
MDM	TYROBP	1.66434e-186	2.16124	0.462	0.056	1.64769e-183
MDM	B2M	4.40202e-183	1.02232	0.825	0.352	4.358e-180
MDM	CCL3	4.25938e-176	2.85585	0.429	0.059	4.21678e-173
MDM	HLA-A	2.04514e-163	1.07801	0.765	0.315	2.02469e-160
MDM	CXCL16	1.04366e-161	2.37625	0.42	0.06	1.03322e-158
MDM	FCER1G	1.12003e-158	2.88921	0.389	0.033	1.10883e-155
MDM	CD53	3.45146e-157	1.82656	0.395	0.055	3.41694e-154
MDM	SAT1	4.70251e-156	1.71183	0.482	0.1	4.65549e-153
MDM	HLA-DPB1	1.33514e-152	2.51096	0.408	0.051	1.32179e-149
MDM	GPX1	1.53734e-152	1.55234	0.553	0.153	1.52196e-149
MDM	CCL3L3	1.6977e-149	3.27348	0.365	0.037	1.68072e-146
MDM	FPR1	3.37683e-142	2.15033	0.373	0.049	3.34307e-139
MDM	FCGBP	1.78152e-137	3.00124	0.349	0.036	1.7637e-134
MDM	CCL4L2	6.36241e-133	2.78427	0.342	0.044	6.29879e-130
MDM	CSF1R	6.77029e-125	1.18516	0.442	0.095	6.70259e-122
MDM	IER3	2.07725e-124	2.12787	0.385	0.067	2.05648e-121
MDM	ZFP36	1.21986e-122	1.52893	0.451	0.114	1.20766e-119
MDM	GPNMB	5.89782e-121	2.37048	0.353	0.053	5.83884e-118
MDM	CD63	1.0742e-119	1.23412	0.558	0.182	1.06346e-116
MDM	COTL1	2.71619e-117	1.33293	0.477	0.132	2.68903e-114
MDM	TLR2	4.09413e-117	1.35419	0.412	0.077	4.05319e-114
MDM	TIMP1	6.81375e-113	1.30247	0.551	0.192	6.74561e-110
MDM	HLA-B	2.28243e-109	1.05296	0.63	0.239	2.25961e-106
MDM	ITGB2	9.23557e-109	1.63104	0.336	0.052	9.14321e-106
MDM	TGFBR1	7.89358e-99	1.26448	0.365	0.085	7.81465e-96
MDM	PSAP	5.2996e-98	1.00334	0.653	0.296	5.24661e-95
MDM	DUSP1	3.36744e-93	1.16826	0.446	0.14	3.33376e-90
MDM	HLA-C	1.31388e-84	0.690095	0.637	0.27	1.30074e-81
MDM	SOD2	2.99187e-84	0.931231	0.567	0.224	2.96195e-81
MDM	FOS	2.15711e-75	0.677735	0.413	0.163	2.13554e-72
MDM	HLA-E	5.5502e-72	0.943394	0.38	0.114	5.4947e-69
MDM	LGALS1	9.40466e-71	0.731894	0.503	0.221	9.31061e-68
MDM	S100A9	3.53889e-69	1.1169	0.349	0.109	3.5035e-66
MDM	GLUL	2.73365e-68	0.633435	0.688	0.338	2.70631e-65
MDM	CD81	5.8012e-63	0.483445	0.682	0.351	5.74319e-60
MDM	VIM	3.06282e-59	0.456177	0.593	0.278	3.03219e-56
MDM	ANXA2	4.7024e-59	1.20736	0.326	0.103	4.65537e-56
MDM	RPL37	2.40134e-52	0.560525	0.389	0.171	2.37733e-49
MDM	ITGAV	1.06689e-47	0.54392	0.463	0.202	1.05622e-44
MDM	NEAT1	1.68994e-46	0.437021	0.581	0.3	1.67305e-43
MDM	RPL22	1.46774e-45	0.347018	0.475	0.236	1.45306e-42
MDM	MT2A	2.65767e-43	0.606769	0.503	0.255	2.63109e-40
MDM	HSPA1B	8.80221e-43	0.298608	0.547	0.277	8.71418e-40
MDM	JUNB	1.08029e-41	0.279507	0.449	0.217	1.06948e-38
MDM	IFNGR1	3.32895e-40	0.288086	0.324	0.12	3.29566e-37
MDM	CDKN1A	2.32239e-36	0.436087	0.363	0.149	2.29917e-33
MDM	RPL32	2.43438e-29	0.133553	0.316	0.148	2.41004e-26
MDM	HSP90B1	3.48413e-23	0.10286	0.453	0.257	3.44929e-20
MDM	MIF	6.73907e-15	0.187379	0.401	0.248	6.67168e-12
DC	ITGAX	2.86578e-18	3.40403	0.533	0.049	2.83712e-15
DC	TNFRSF1B	1.71546e-14	3.19258	0.4	0.041	1.69831e-11
DC	RGS1	2.98248e-13	3.46227	0.533	0.075	2.95265e-10
DC	CXCR4	5.75803e-10	3.27394	0.4	0.05	5.70045e-07
DC	SRGN	9.05188e-09	2.55736	0.6	0.138	8.96136e-06
DC	CD83	9.99846e-09	3.46179	0.4	0.055	9.89847e-06
DC	IER3	2.98205e-08	2.66193	0.467	0.082	2.95223e-05
DC	OLR1	3.174e-06	2.88457	0.333	0.054	0.00314226
DC	CCL4	4.7214e-06	2.04442	0.333	0.069	0.00467419
DC	LAIR1	8.18774e-06	1.76218	0.333	0.059	0.00810586
DC	ZFP36	1.51784e-05	2.12321	0.467	0.131	0.0150266
DC	DUSP1	1.54062e-05	1.98679	0.533	0.155	0.0152521
DC	IRF3	1.86803e-05	2.32581	0.4	0.092	0.0184935
Plasmablast	IGHG1	0	7.02782	0.917	0.08	0
Plasmablast	IGHG2	0	6.93393	0.847	0.052	0
Plasmablast	IGKC	0	7.12943	0.828	0.059	0
Plasmablast	JCHAIN	5.29564e-144	5.26986	0.384	0.024	5.24269e-141
CD8 TRM	CCL5	1.33983e-126	4.90329	0.365	0.024	1.32644e-123
CD8 TRM	PTPRC	7.01588e-85	3.39955	0.309	0.044	6.94572e-82
CD8 TRM	B2M	1.47575e-55	1.51358	0.652	0.372	1.46099e-52
CD8 TRM	HLA-B	7.89568e-43	1.68278	0.506	0.256	7.81672e-40
CD8 TRM	HLA-A	1.52941e-37	1.37868	0.562	0.335	1.51411e-34
CD8 TRM	IFITM1	2.14232e-30	1.30212	0.371	0.168	2.1209e-27
CD8 TRM	HLA-C	1.65264e-29	1.27424	0.471	0.286	1.63612e-26
CD8 TRM	RPL21	5.65041e-13	0.602394	0.527	0.425	5.5939e-10
CD8 TRM	FYN	1.35789e-12	1.02305	0.31	0.215	1.34431e-09
CD8 TRM	MALAT1	3.74033e-06	0.189676	0.783	0.675	0.00370292
CD8 TRM	MZT2A	7.08719e-06	0.260177	0.681	0.59	0.00701632
Treg	CEACAM1	1.84573e-37	3.37296	0.5	0.031	1.82728e-34
Treg	GDF3	1.0173e-36	3.71698	0.538	0.035	1.00713e-33
Treg	APOB	4.96471e-32	3.31847	0.385	0.027	4.91506e-29
Treg	IL7R	1.37751e-31	3.23988	0.5	0.033	1.36373e-28
Treg	CD2	6.84076e-26	3.44317	0.346	0.025	6.77236e-23
Treg	RAMP2	1.51266e-25	3.16899	0.462	0.042	1.49754e-22
Treg	MKI67	2.85675e-25	3.34824	0.385	0.031	2.82819e-22
Treg	MS4A4A	1.2719e-23	3.22457	0.462	0.04	1.25918e-20
Treg	UPK3A	9.90175e-23	3.59692	0.385	0.021	9.80273e-20
Treg	CCR2	1.54034e-22	3.52339	0.385	0.032	1.52493e-19
Treg	ANGPT2	8.07049e-22	3.35906	0.423	0.04	7.98978e-19
Treg	IL15RA	2.27318e-21	2.84934	0.538	0.072	2.25045e-18
Treg	IGHA1	1.9991e-19	2.99124	0.462	0.045	1.97911e-16
Treg	RSPO1	2.215e-19	3.01895	0.423	0.041	2.19285e-16
Treg	ACKR4	2.46218e-19	2.64823	0.423	0.044	2.43755e-16
Treg	KLRB1	3.80186e-19	2.57385	0.385	0.038	3.76384e-16
Treg	BMX	6.08189e-19	1.8546	0.346	0.034	6.02107e-16
Treg	CRIP1	4.37627e-18	2.45635	0.462	0.058	4.33251e-15
Treg	LY6D	5.26012e-18	2.82271	0.423	0.039	5.20752e-15
Treg	NLRP1	1.50176e-17	3.23446	0.385	0.037	1.48674e-14
Treg	KRT20	1.81011e-17	2.86512	0.308	0.029	1.79201e-14
Treg	VTN	2.70619e-17	2.40929	0.385	0.037	2.67913e-14
Treg	CXCL6	2.96567e-17	2.82807	0.346	0.029	2.93601e-14
Treg	KRT7	1.23908e-16	2.75999	0.385	0.042	1.22669e-13
Treg	PLA2R1	1.29875e-16	1.99568	0.385	0.046	1.28577e-13
Treg	WNT5A	2.01478e-16	2.76771	0.346	0.032	1.99463e-13
Treg	NRG4	2.13622e-16	2.71039	0.385	0.052	2.11486e-13
Treg	FFAR4	5.92531e-16	2.09822	0.385	0.048	5.86605e-13
Treg	PTGS2	6.00747e-16	2.36239	0.423	0.048	5.94739e-13
Treg	RNF43	2.02657e-15	2.49743	0.308	0.026	2.00631e-12
Treg	CCL20	3.68467e-15	2.34836	0.385	0.045	3.64782e-12
Treg	IL12RB1	5.77138e-15	2.86302	0.385	0.051	5.71367e-12
Treg	CCL3	1.43893e-14	2.18155	0.5	0.077	1.42454e-11
Treg	COL17A1	2.16761e-14	1.98157	0.308	0.034	2.14593e-11
Treg	NOD2	3.64841e-14	1.73355	0.462	0.069	3.61193e-11
Treg	COL21A1	3.70738e-14	2.17652	0.308	0.031	3.6703e-11
Treg	LUM	4.35405e-14	2.51285	0.346	0.039	4.31051e-11
Treg	TWIST1	1.86982e-13	2.0577	0.423	0.054	1.85112e-10
Treg	CD28	2.23932e-13	1.83334	0.346	0.042	2.21692e-10
Treg	CCL11	2.65024e-13	1.9983	0.308	0.038	2.62373e-10
Treg	COL15A1	2.79126e-13	2.30127	0.385	0.048	2.76334e-10
Treg	AHR	7.44054e-13	2.19241	0.346	0.044	7.36613e-10
Treg	EPHB2	7.98703e-13	2.38687	0.423	0.065	7.90716e-10
Treg	LIF	1.07154e-12	2.63688	0.308	0.041	1.06083e-09
Treg	CD36	2.8013e-12	2.65931	0.308	0.039	2.77329e-09
Treg	IDO1	7.74974e-12	2.21922	0.346	0.041	7.67224e-09
Treg	CLEC4A	1.0821e-11	2.01987	0.462	0.076	1.07128e-08
Treg	LYN	1.72466e-11	2.83446	0.346	0.048	1.70741e-08
Treg	CXCL17	1.81783e-11	2.37008	0.308	0.034	1.79965e-08
Treg	NR1H4	2.41812e-11	2.52989	0.308	0.041	2.39394e-08
Treg	ACKR3	4.43502e-11	1.90165	0.385	0.063	4.39067e-08
Treg	BATF3	5.78822e-11	2.34702	0.346	0.046	5.73034e-08
Treg	GPR17	7.69351e-11	2.00798	0.423	0.071	7.61658e-08
Treg	NPR2	1.98537e-10	1.51367	0.346	0.062	1.96552e-07
Treg	GDF15	1.99633e-10	1.72008	0.346	0.053	1.97636e-07
Treg	MPO	2.28189e-10	2.09009	0.308	0.04	2.25907e-07
Treg	SMO	3.47503e-10	2.00575	0.385	0.054	3.44028e-07
Treg	TYROBP	1.14908e-09	1.95662	0.385	0.075	1.13759e-06
Treg	SFN	1.3257e-09	2.27379	0.308	0.044	1.31245e-06
Treg	COL16A1	2.06612e-09	1.64227	0.423	0.083	2.04546e-06
Treg	NR1H2	2.79446e-09	1.76619	0.577	0.14	2.76651e-06
Treg	ITGB5	2.88068e-08	1.80303	0.423	0.1	2.85187e-05
Treg	DUSP2	1.66336e-07	1.82506	0.308	0.06	0.000164673
Treg	CCL4	3.1273e-07	1.43642	0.308	0.069	0.000309603
Treg	YBX3	3.15115e-07	1.25386	0.5	0.146	0.000311964
Treg	AZU1	3.62384e-07	1.27676	0.462	0.116	0.000358761
Treg	EFNB1	3.79331e-07	1.51524	0.308	0.054	0.000375538
Treg	CD53	7.43477e-07	1.45014	0.308	0.071	0.000736043
Treg	FAS	5.18944e-06	1.49713	0.308	0.069	0.00513755
Treg	TLR2	6.75018e-06	1.40529	0.385	0.093	0.00668267
Treg	SMARCB1	6.79801e-06	0.875847	0.385	0.098	0.00673003
Treg	TNFRSF1A	1.00246e-05	1.63232	0.423	0.133	0.00992438
Treg	COL4A1	1.0073e-05	1.74799	0.308	0.077	0.00997229
Treg	CLOCK	2.63468e-05	1.82408	0.308	0.082	0.0260833
Treg	S100A10	4.55755e-05	1.29442	0.385	0.121	0.0451197
Treg	HES6	4.92097e-05	0.887643	0.385	0.112	0.0487176
Astrocytes	GFAP	4.0436e-40	1.24002	0.589	0.551	4.00316e-37
Astrocytes	S100A6	7.04852e-17	0.213673	0.175	0.307	6.97803e-14
Astrocytes	CLU	7.94049e-16	0.988825	0.549	0.604	7.86108e-13
Astrocytes	GLUL	6.85854e-13	0.233836	0.257	0.392	6.78995e-10
Astrocytes	CD81	1.55144e-10	0.169448	0.247	0.413	1.53592e-07
Astrocytes	HSPA1B	2.76628e-07	0.365233	0.226	0.314	0.000273862
Astrocytes	FAM107A	1.14309e-05	1.09212	0.32	0.299	0.0113166
Oligodendrocytes	CRYAB	0	2.19439	0.898	0.429	0
Oligodendrocytes	PTGDS	3.23491e-242	2.19454	0.681	0.205	3.20256e-239
Oligodendrocytes	LAMP2	1.5588e-181	2.60266	0.551	0.17	1.54322e-178
Oligodendrocytes	SELENOP	7.11414e-181	3.02586	0.512	0.089	7.04299e-178
Oligodendrocytes	GSN	1.31328e-164	2.02902	0.604	0.222	1.30015e-161
Oligodendrocytes	AATK	4.97789e-140	2.93501	0.413	0.076	4.92812e-137
Oligodendrocytes	DST	6.45192e-115	2.05138	0.51	0.213	6.3874e-112
Oligodendrocytes	APOD	7.03e-114	1.86307	0.433	0.141	6.9597e-111
Oligodendrocytes	CD9	6.9948e-83	2.17711	0.385	0.128	6.92485e-80
Oligodendrocytes	MALAT1	1.07403e-51	0.488645	0.846	0.652	1.06329e-48
Oligodendrocytes	SPP1	2.01593e-39	0.415594	0.422	0.244	1.99577e-36
Oligodendrocytes	S100B	2.80695e-37	1.0545	0.374	0.203	2.77888e-34
Oligodendrocytes	STMN1	5.1305e-33	0.643907	0.43	0.263	5.07919e-30
Oligodendrocytes	GLUL	6.79877e-33	0.86617	0.478	0.338	6.73079e-30
Oligodendrocytes	HSPA1A	1.83047e-32	0.9259	0.565	0.412	1.81216e-29
Oligodendrocytes	NEAT1	3.05909e-32	0.768335	0.448	0.294	3.0285e-29
Oligodendrocytes	HSP90AA1	1.46568e-30	0.657936	0.652	0.51	1.45103e-27
Oligodendrocytes	HSPA1B	2.03123e-28	1.05253	0.416	0.271	2.01092e-25
Oligodendrocytes	CALM2	1.53354e-22	0.404648	0.557	0.427	1.51821e-19
Oligodendrocytes	MZT2A	1.30591e-20	0.415476	0.724	0.571	1.29285e-17
Oligodendrocytes	APP	2.05003e-14	0.493908	0.364	0.29	2.02953e-11
Oligodendrocytes	SQSTM1	1.07122e-11	0.480979	0.395	0.325	1.06051e-08
Oligodendrocytes	RPL21	1.9974e-06	0.187339	0.455	0.421	0.00197743
OPC	VCAN	8.32708e-282	4.00974	0.652	0.087	8.24381e-279
OPC	BCAN	3.96975e-225	3.39511	0.618	0.113	3.93005e-222
OPC	PDGFRA	2.20642e-219	4.60084	0.468	0.029	2.18436e-216
OPC	COL9A1	7.90077e-153	4.00836	0.385	0.032	7.82176e-150
OPC	OLIG1	2.59307e-138	2.69955	0.523	0.123	2.56714e-135
OPC	APOD	4.26453e-137	2.26384	0.569	0.17	4.22188e-134
OPC	GPR17	8.59091e-103	3.16715	0.366	0.066	8.505e-100
OPC	SOX10	1.39523e-93	2.4874	0.361	0.072	1.38128e-90
OPC	MEG3	1.48069e-59	1.03147	0.422	0.186	1.46588e-56
OPC	MZT2A	2.56277e-55	0.655033	0.802	0.586	2.53714e-52
OPC	MALAT1	1.1885e-37	0.474144	0.845	0.673	1.17661e-34
OPC	CD81	3.2559e-27	0.782479	0.511	0.365	3.22334e-24
OPC	FYN	1.68866e-25	1.37301	0.375	0.212	1.67177e-22
OPC	DST	4.53446e-15	0.516716	0.364	0.248	4.48912e-12
OPC	HLA-A	1.12914e-10	0.509799	0.433	0.335	1.11784e-07
OPC	GFAP	1.13868e-10	0.257656	0.668	0.559	1.12729e-07
OPC	HLA-C	5.06242e-10	0.597179	0.374	0.286	5.01179e-07
OPC	HLA-B	2.97945e-06	0.437448	0.315	0.257	0.00294965
Neuron	CALM3	0	2.81387	0.738	0.196	0
Neuron	CALM1	1.64345e-248	2.48912	0.72	0.223	1.62701e-245
Neuron	MEG3	4.16082e-240	3.51228	0.573	0.093	4.11921e-237
Neuron	STMN1	2.13982e-209	2.19083	0.646	0.193	2.11842e-206
Neuron	CALM2	2.86904e-198	1.83134	0.769	0.361	2.84035e-195
Neuron	CHGA	3.50774e-180	3.62631	0.445	0.035	3.47266e-177
Neuron	STMN2	2.78066e-179	3.57461	0.415	0.039	2.75285e-176
Neuron	SPARCL1	2.11237e-147	1.60042	0.742	0.378	2.09125e-144
Neuron	FGF12	2.64129e-118	2.81668	0.323	0.042	2.61488e-115
Neuron	SOD1	1.06022e-101	1.85333	0.482	0.174	1.04962e-98
Neuron	ADGRB3	5.84196e-92	2.25342	0.315	0.064	5.78354e-89
Neuron	MALAT1	2.29526e-86	0.967169	0.792	0.647	2.27231e-83
Neuron	HSP90AB1	7.14712e-86	1.253	0.573	0.324	7.07564e-83
Neuron	MZT2A	1.64072e-72	0.855406	0.749	0.55	1.62431e-69
Neuron	AHI1	1.72079e-71	2.11454	0.309	0.072	1.70358e-68
Neuron	HSP90AA1	7.25547e-70	0.883344	0.711	0.481	7.18292e-67
Neuron	APP	4.97136e-62	1.17362	0.48	0.254	4.92165e-59
Neuron	CTNNB1	1.98897e-51	1.12089	0.44	0.246	1.96909e-48
Neuron	RAC1	1.35023e-36	0.796045	0.479	0.301	1.33673e-33
Neuron	RPL21	3.9038e-32	0.502025	0.551	0.394	3.86477e-29
Neuron	MIF	1.24771e-30	1.05534	0.395	0.22	1.23524e-27
Neuron	SQSTM1	1.24137e-29	0.621807	0.462	0.302	1.22895e-26
Neuron	TUBB	5.2428e-21	0.747364	0.345	0.215	5.19037e-18
Neuron	PSAP	9.49499e-17	0.510294	0.398	0.292	9.40004e-14
Neuron	RPL22	6.13473e-07	0.397715	0.311	0.232	0.000607338
Endothelia	FLT1	4.69154e-227	4.33542	0.499	0.049	4.64462e-224
Endothelia	EPAS1	4.58608e-147	3.20933	0.384	0.064	4.54022e-144
Endothelia	IFITM1	1.68699e-139	2.2029	0.499	0.149	1.67012e-136
Endothelia	IFITM3	7.01439e-124	2.14855	0.5	0.177	6.94425e-121
Endothelia	IGFBP7	2.08424e-100	1.62516	0.506	0.223	2.0634e-97
Endothelia	HLA-E	4.0441e-67	2.06275	0.312	0.115	4.00366e-64
Endothelia	DUSP1	1.45164e-51	1.70559	0.336	0.143	1.43712e-48
Endothelia	B2M	2.13816e-51	0.846402	0.552	0.363	2.11678e-48
Endothelia	HLA-A	1.09579e-49	0.938712	0.5	0.327	1.08484e-46
Endothelia	VIM	2.27467e-48	0.791227	0.478	0.281	2.25193e-45
Endothelia	HLA-B	1.89628e-45	1.09188	0.413	0.248	1.87732e-42
Endothelia	HLA-C	3.15962e-41	1.05848	0.448	0.277	3.12802e-38
Endothelia	NEAT1	4.46498e-18	0.717798	0.436	0.305	4.42033e-15
Endothelia	FAM107A	1.23768e-16	0.626592	0.407	0.298	1.22531e-13
Endothelia	MT2A	2.09508e-14	0.619604	0.355	0.261	2.07413e-11
Pericytes	IGFBP7	0	2.55853	0.825	0.226	0
Pericytes	COL4A1	0	4.14178	0.64	0.063	0
Pericytes	COL4A2	1.02574e-304	4.15611	0.642	0.075	1.01548e-301
Pericytes	FN1	6.67853e-300	3.73422	0.661	0.089	6.61175e-297
Pericytes	BGN	1.43857e-295	3.12203	0.701	0.115	1.42418e-292
Pericytes	PDGFRB	9.81064e-292	3.66284	0.6	0.051	9.71253e-289
Pericytes	COL1A2	5.04667e-228	3.54511	0.511	0.049	4.9962e-225
Pericytes	RGS5	1.18015e-209	3.10389	0.519	0.054	1.16835e-206
Pericytes	COL6A2	1.38208e-207	3.11512	0.536	0.076	1.36826e-204
Pericytes	IFITM3	3.9819e-198	2.04588	0.66	0.185	3.94208e-195
Pericytes	ITGA1	3.21429e-196	3.62611	0.444	0.038	3.18215e-193
Pericytes	TAGLN	3.73129e-191	2.47658	0.596	0.145	3.69398e-188
Pericytes	COL3A1	4.47689e-181	3.4035	0.424	0.035	4.43212e-178
Pericytes	NOTCH3	5.88126e-179	3.83024	0.427	0.032	5.82245e-176
Pericytes	CALD1	1.53622e-176	2.747	0.514	0.089	1.52085e-173
Pericytes	C11orf96	1.24229e-160	2.44132	0.516	0.112	1.22986e-157
Pericytes	COL18A1	1.11409e-153	2.09197	0.494	0.096	1.10295e-150
Pericytes	COL1A1	2.47845e-153	3.19564	0.382	0.042	2.45367e-150
Pericytes	EPAS1	5.17019e-149	2.3498	0.439	0.074	5.11849e-146
Pericytes	JAG1	5.18345e-147	2.91344	0.407	0.062	5.13162e-144
Pericytes	IFITM1	2.21148e-133	1.70326	0.558	0.16	2.18936e-130
Pericytes	CYTOR	7.17939e-132	2.91603	0.421	0.073	7.10759e-129
Pericytes	TIMP1	7.76724e-121	1.36164	0.559	0.201	7.68957e-118
Pericytes	DCN	9.69968e-116	2.52399	0.329	0.039	9.60269e-113
Pericytes	VIM	9.98127e-115	1.29123	0.684	0.284	9.88145e-112
Pericytes	TPM2	2.21142e-110	2.10562	0.365	0.073	2.18931e-107
Pericytes	LGALS1	1.69962e-106	1.49618	0.567	0.226	1.68262e-103
Pericytes	ITGB1	1.91029e-101	2.21684	0.386	0.089	1.89119e-98
Pericytes	ETS1	9.78359e-99	2.28061	0.309	0.048	9.68576e-96
Pericytes	COL6A1	6.85104e-92	2.20045	0.34	0.076	6.78253e-89
Pericytes	COL5A3	2.3897e-80	1.27597	0.375	0.111	2.36581e-77
Pericytes	ATP1A2	6.52673e-78	2.10934	0.394	0.123	6.46146e-75
Pericytes	TPM1	9.62702e-69	1.66634	0.303	0.082	9.53075e-66
Pericytes	RPL37	4.67706e-60	0.971543	0.402	0.176	4.63029e-57
Pericytes	B2M	3.49371e-54	0.551872	0.652	0.368	3.45877e-51
Pericytes	JUNB	6.20728e-45	0.687185	0.44	0.223	6.14521e-42
Pericytes	HLA-B	8.96751e-45	0.602771	0.478	0.253	8.87784e-42
Pericytes	CD63	1.74524e-40	0.675299	0.396	0.196	1.72779e-37
Pericytes	HLA-A	4.66543e-39	0.503554	0.573	0.331	4.61878e-36
Pericytes	HLA-C	5.65923e-38	0.487932	0.512	0.282	5.60264e-35
Pericytes	ITGAV	5.61117e-32	0.700115	0.4	0.21	5.55506e-29
Pericytes	EIF5A	3.57649e-22	0.447594	0.337	0.192	3.54073e-19
Pericytes	TUBB	1.31609e-18	0.271877	0.394	0.238	1.30293e-15
Pericytes	NEAT1	2.04778e-17	0.349433	0.491	0.309	2.02731e-14
Pericytes	RPL22	7.98224e-17	0.315685	0.4	0.244	7.90242e-14
Pericytes	HSPB1	9.82388e-14	0.452042	0.347	0.216	9.72564e-11
Fibroblasts	COL1A1	0	5.88954	0.895	0.046	0
Fibroblasts	COL3A1	0	6.12203	0.872	0.041	0
Fibroblasts	DCN	1.30313e-277	4.78215	0.799	0.042	1.2901e-274
Fibroblasts	COL1A2	7.76268e-270	4.8896	0.847	0.056	7.68505e-267
Fibroblasts	COL6A3	1.2552e-225	4.95479	0.623	0.025	1.24265e-222
Fibroblasts	FN1	1.96486e-218	4.27906	0.815	0.1	1.94521e-215
Fibroblasts	COL6A2	1.71885e-201	3.82469	0.776	0.084	1.70166e-198
Fibroblasts	TIMP1	3.1184e-197	3.58137	0.93	0.206	3.08722e-194
Fibroblasts	LUM	2.65481e-162	3.94717	0.559	0.037	2.62826e-159
Fibroblasts	MGP	1.74702e-140	3.68919	0.53	0.048	1.72955e-137
Fibroblasts	COL6A1	9.90543e-120	3.29164	0.581	0.08	9.80638e-117
Fibroblasts	IGFBP7	8.08952e-112	2.17571	0.827	0.237	8.00862e-109
Fibroblasts	MT2A	2.7827e-111	2.46441	0.837	0.264	2.75488e-108
Fibroblasts	THBS2	8.8463e-104	2.98989	0.431	0.046	8.75784e-101
Fibroblasts	COL4A2	1.39328e-100	2.77426	0.53	0.086	1.37934e-97
Fibroblasts	COL5A1	1.14513e-98	2.90403	0.46	0.05	1.13368e-95
Fibroblasts	CYP1B1	3.17751e-96	3.6654	0.332	0.02	3.14574e-93
Fibroblasts	IL1R1	1.99513e-86	2.71598	0.351	0.035	1.97518e-83
Fibroblasts	BGN	1.21217e-81	1.92678	0.607	0.127	1.20005e-78
Fibroblasts	IFITM3	2.10633e-80	1.5862	0.693	0.194	2.08526e-77
Fibroblasts	CXCL8	9.43102e-72	3.21837	0.319	0.039	9.33671e-69
Fibroblasts	COL11A1	2.07041e-62	2.32087	0.307	0.034	2.04971e-59
Fibroblasts	TAGLN	3.20491e-61	1.45069	0.581	0.154	3.17286e-58
Fibroblasts	LGALS1	7.29797e-57	1.37457	0.677	0.232	7.22499e-54
Fibroblasts	CCL2	7.05291e-55	2.62218	0.377	0.078	6.98238e-52
Fibroblasts	IER3	1.52338e-51	2.04456	0.387	0.081	1.50815e-48
Fibroblasts	COL4A1	6.52146e-51	1.5993	0.377	0.076	6.45624e-48
Fibroblasts	ANXA2	1.83552e-48	1.81897	0.419	0.112	1.81717e-45
Fibroblasts	THBS1	4.72791e-47	2.24796	0.304	0.054	4.68063e-44
Fibroblasts	CDH11	1.54164e-45	2.01748	0.374	0.081	1.52622e-42
Fibroblasts	IGFBP6	3.22841e-40	1.91608	0.307	0.063	3.19612e-37
Fibroblasts	C11orf96	5.13252e-39	1.0073	0.409	0.121	5.08119e-36
Fibroblasts	DUSP1	4.76624e-38	1.3844	0.473	0.153	4.71857e-35
Fibroblasts	JUNB	8.32988e-36	1.07558	0.585	0.227	8.24658e-33
Fibroblasts	VIM	1.42672e-35	0.794558	0.712	0.291	1.41245e-32
Fibroblasts	APOD	2.4645e-35	1.65641	0.502	0.176	2.43985e-32
Fibroblasts	FOS	1.01824e-33	1.27794	0.473	0.174	1.00806e-30
Fibroblasts	HILPDA	3.30214e-33	1.58622	0.3	0.074	3.26912e-30
Fibroblasts	ZFP36	9.26651e-29	1.19443	0.377	0.13	9.17384e-26
Fibroblasts	CALD1	5.80575e-27	1.13664	0.316	0.099	5.74769e-24
Fibroblasts	CD63	8.25705e-27	0.991399	0.495	0.199	8.17448e-24
Fibroblasts	IGFBP5	1.23226e-25	1.13832	0.399	0.138	1.21994e-22
Fibroblasts	SOD2	2.32272e-24	0.944202	0.524	0.239	2.29949e-21
Fibroblasts	IFITM1	3.28317e-21	0.475276	0.454	0.169	3.25034e-18
Fibroblasts	JUN	5.7121e-18	0.816644	0.319	0.133	5.65498e-15
Fibroblasts	HLA-A	4.48958e-17	0.459203	0.62	0.336	4.44469e-14
Fibroblasts	COL18A1	1.95034e-16	0.670551	0.3	0.105	1.93084e-13
Fibroblasts	SRGN	5.69235e-14	0.248968	0.326	0.137	5.63543e-11
Fibroblasts	HSPA1B	8.74404e-10	0.135659	0.492	0.289	8.6566e-07
Fibroblasts	RPL37	6.77087e-09	0.285449	0.339	0.181	6.70316e-06
Fibroblasts	EIF5A	1.30147e-07	0.464374	0.361	0.195	0.000128846
Fibroblasts	MT1X	1.53389e-07	0.125942	0.419	0.248	0.000151856
SMC	MYH11	9.66683e-162	5.67207	0.383	0.03	9.57016e-159
SMC	TAGLN	5.01829e-159	3.96539	0.525	0.149	4.96811e-156
SMC	C11orf96	1.70163e-143	4.13741	0.47	0.115	1.68462e-140
SMC	SQSTM1	3.5164e-14	0.334254	0.184	0.337	3.48124e-11
SMC	IGFBP7	3.11381e-13	1.29799	0.311	0.238	3.08268e-10
SMC	NEAT1	1.2782e-09	0.15877	0.185	0.316	1.26542e-06
Tumor	TIMP1	4.85043e-250	2.5152	0.671	0.137	4.80192e-247
Tumor	MT2A	2.31423e-221	2.18312	0.709	0.198	2.29109e-218
Tumor	CD63	4.55842e-204	2.19334	0.604	0.138	4.51283e-201
Tumor	DDR1	3.9446e-195	2.25188	0.564	0.103	3.90516e-192
Tumor	VIM	6.00514e-190	1.50179	0.712	0.228	5.94509e-187
Tumor	FABP7	7.42048e-182	2.84347	0.463	0.064	7.34628e-179
Tumor	S100B	2.69282e-173	1.8666	0.604	0.166	2.66589e-170
Tumor	ITGB8	6.59594e-163	2.49465	0.513	0.08	6.52998e-160
Tumor	LGALS1	1.65219e-157	1.61714	0.614	0.175	1.63567e-154
Tumor	ANXA2	4.35666e-147	2.16332	0.407	0.068	4.3131e-144
Tumor	SOD2	1.09652e-145	2.20797	0.588	0.186	1.08556e-142
Tumor	CD44	4.56742e-141	2.13934	0.441	0.074	4.52174e-138
Tumor	HLA-C	2.30861e-125	1.18727	0.632	0.234	2.28553e-122
Tumor	HLA-A	4.45208e-125	1.04068	0.69	0.282	4.40756e-122
Tumor	TNFRSF12A	6.64066e-125	1.20457	0.572	0.192	6.57425e-122
Tumor	MT1X	2.30567e-120	1.40825	0.577	0.198	2.28261e-117
Tumor	CLU	5.54782e-120	0.899757	0.885	0.543	5.49234e-117
Tumor	CDKN1A	1.07742e-118	1.63124	0.433	0.117	1.06664e-115
Tumor	SERPINA3	3.53974e-117	1.94815	0.415	0.092	3.50434e-114
Tumor	CHI3L1	3.73367e-117	2.99536	0.368	0.063	3.69633e-114
Tumor	IGFBP5	3.06345e-116	1.82093	0.41	0.097	3.03281e-113
Tumor	IL1RAP	6.30685e-113	2.14236	0.353	0.061	6.24378e-110
Tumor	HLA-B	1.55888e-101	1.05748	0.57	0.21	1.54329e-98
Tumor	FABP5	4.04911e-101	1.60128	0.453	0.131	4.00862e-98
Tumor	ITGAV	2.9521e-87	0.947336	0.483	0.173	2.92258e-84
Tumor	GSTP1	2.46184e-85	1.10023	0.412	0.121	2.43722e-82
Tumor	S100A6	2.48712e-84	0.759396	0.58	0.222	2.46225e-81
Tumor	VEGFA	9.14171e-82	1.87872	0.318	0.091	9.05029e-79
Tumor	RPS4Y1	7.54321e-78	1.15245	0.341	0.087	7.46778e-75
Tumor	APP	1.35783e-75	0.803823	0.602	0.253	1.34425e-72
Tumor	SPP1	3.7033e-75	0.587226	0.564	0.221	3.66627e-72
Tumor	S100A10	5.65418e-75	0.965686	0.322	0.089	5.59764e-72
Tumor	MIF	5.99115e-75	0.862517	0.523	0.213	5.93124e-72
Tumor	BCAN	3.3278e-69	1.62104	0.319	0.092	3.29452e-66
Tumor	TUBB	7.45444e-68	0.618983	0.487	0.203	7.3799e-65
Tumor	HSP90B1	3.0062e-67	0.574552	0.512	0.228	2.97614e-64
Tumor	COTL1	1.49039e-65	1.09824	0.357	0.117	1.47549e-62
Tumor	NEAT1	2.60885e-59	0.689986	0.562	0.274	2.58276e-56
Tumor	IGFBP7	2.25277e-53	0.762164	0.459	0.206	2.23024e-50
Tumor	CD9	1.13507e-52	0.503757	0.351	0.13	1.12371e-49
Tumor	GLUL	3.11376e-52	0.565388	0.636	0.312	3.08262e-49
Tumor	IL6ST	1.1418e-48	0.801661	0.311	0.097	1.13038e-45
Tumor	RPL22	2.5595e-48	0.474435	0.478	0.212	2.5339e-45
Tumor	B2M	3.40223e-47	0.357173	0.639	0.333	3.36821e-44
Tumor	YBX3	9.27946e-47	0.430627	0.315	0.12	9.18666e-44
Tumor	RPL37	3.03869e-46	0.661094	0.379	0.151	3.00831e-43
Tumor	TNFRSF1A	9.05054e-46	0.543836	0.301	0.107	8.96004e-43
Tumor	RAC1	2.99578e-45	0.260189	0.579	0.3	2.96582e-42
Tumor	EIF5A	3.71521e-44	0.491354	0.391	0.165	3.67806e-41
Tumor	FOS	1.06116e-36	0.200548	0.332	0.151	1.05055e-33
Tumor	APOD	3.48296e-33	0.299487	0.347	0.151	3.44813e-30
Tumor	CD81	7.39154e-30	0.164728	0.603	0.331	7.31762e-27
Tumor	PTGES3	1.37444e-29	0.319805	0.421	0.197	1.3607e-26
Tumor	H4C3	9.21093e-29	0.849767	0.302	0.139	9.11882e-26
Tumor	PSAP	5.42159e-28	0.182118	0.516	0.282	5.36737e-25
Tumor	HSP90AB1	4.04061e-26	0.191733	0.601	0.339	4.00021e-23
Tumor	TYK2	7.43883e-26	0.110495	0.315	0.148	7.36444e-23
Tumor	GPX1	7.11089e-25	0.156082	0.306	0.152	7.03978e-22
Tumor	BCL2L1	4.43977e-24	0.238589	0.307	0.146	4.39538e-21

## Sheet: Ext. Data figure 4B
Cell numbers across contexts in Nanostring CosMX data Figure 2 and Extended data figure 4B
Context	Microglia	CAM	MDM	DC	Plasmablast	CD8 TRM	Astrocytes	Oligodendrocytes	OPC	Neuron	Endothelia	Pericytes	SMC	Treg	Fibroblasts	Tumor
Control	491	1	10	1	10	31	4928	1599	279	7107	1088	238	534	0	0	0
AD	484	0	0	0	2	21	2414	1684	166	2609	530	120	173	1	0	0
AGS	989	1	67	0	28	161	3719	1186	280	2895	812	171	168	0	3	0
MS lesion	350	5	16	0	298	152	1955	157	37	128	239	63	97	0	4	0
MS lesion rim	90	0	4	0	20	14	220	125	15	11	22	8	4	0	0	0
MS NAWM	733	0	87	0	44	86	3127	2772	180	441	380	114	166	0	0	0
FCD	1459	4	0	10	5	60	2326	1098	356	614	360	86	100	2	5	0
GBM	125	187	3126	4	17	84	0	0	0	0	660	833	119	23	301	9198
total	4721	198	3310	15	424	609	18689	8621	1313	13805	4091	1633	1361	26	313	9198
Descriptive statistics for all celltypes (Ext. Data Fig. 4B)
Subclass_label	Context	k	n	K	N	pval	enrichment	perc_in_Subclass_label	perc_in_context	p_adj	Stars
Neuron	AD	2609	13805	8204	68327	1.7372e-155	1.574	18.8989	31.8016	1.70246e-154	***
Oligodendrocytes	AD	1684	8621	8204	68327	9.43479e-104	1.62686	19.5337	20.5266	7.11238e-103	***
Astrocytes	AD	2414	18689	8204	68327	4.32938e-06	1.07577	12.9167	29.4247	1.24788e-05	***
Endothelia	AD	530	4091	8204	68327	0.029656	1.07898	12.9553	6.46026	0.0726573
SMC	AD	173	1361	8204	68327	0.220778	1.05866	12.7112	2.10873	0.503168
OPC	AD	166	1313	8204	68327	0.248705	1.05296	12.6428	2.0234	0.553933
Treg	AD	1	26	8204	68327	0.964077	0.320327	3.84615	0.0121892	1
Microglia	AD	484	4721	8204	68327	0.99996	0.853843	10.2521	5.89956	1
Pericytes	AD	120	1633	8204	68327	1	0.612015	7.34844	1.4627	1
CD8 TRM	AD	21	609	8204	68327	1	0.28719	3.44828	0.255973	1
Plasmablast	AD	2	424	8204	68327	1	0.0392854	0.471698	0.0243784	1
Neuron	AGS	2895	13805	10480	68327	1.9931e-88	1.36724	20.9707	27.624	1.39517e-87	***
Astrocytes	AGS	3719	18689	10480	68327	4.69879e-88	1.29739	19.8994	35.4866	3.06988e-87	***
Microglia	AGS	989	4721	10480	68327	1.05191e-26	1.36582	20.949	9.43702	5.15438e-26	***
Endothelia	AGS	812	4091	10480	68327	8.20052e-16	1.29407	19.8484	7.74809	3.49413e-15	***
CD8 TRM	AGS	161	609	10480	68327	1.05389e-12	1.72361	26.4368	1.53626	3.82523e-12	***
OPC	AGS	280	1313	10480	68327	3.72364e-09	1.39035	21.3252	2.67176	1.14036e-08	***
SMC	AGS	168	1361	10480	68327	0.999351	0.804789	12.3439	1.60305	1
Oligodendrocytes	AGS	1186	8621	10480	68327	0.999995	0.896929	13.7571	11.3168	1
Plasmablast	AGS	28	424	10480	68327	1	0.43055	6.60377	0.267176	1
Pericytes	AGS	171	1633	10480	68327	1	0.682717	10.4715	1.63168	1
CAM	AGS	1	198	10480	68327	1	0.032928	0.505051	0.00954198	1
MDM	AGS	67	3310	10480	68327	1	0.131971	2.02417	0.639313	1
Fibroblasts	AGS	3	313	10480	68327	1	0.0624896	0.958466	0.028626	1
Neuron	Control	7107	13805	16317	68327	0	2.15577	51.4813	43.5558	0	***
SMC	Control	534	1361	16317	68327	4.1747e-37	1.64299	39.2359	3.27266	2.15327e-36	***
Astrocytes	Control	4928	18689	16317	68327	8.12713e-21	1.10417	26.3685	30.2016	3.62027e-20	***
Endothelia	Control	1088	4091	16317	68327	1.77085e-05	1.11366	26.595	6.66789	4.95839e-05	***
DC	Control	1	15	16317	68327	0.98332	0.279165	6.66667	0.00612858	1
OPC	Control	279	1313	16317	68327	0.989719	0.889798	21.249	1.70987	1
Microglia	Control	491	4721	16317	68327	1	0.435511	10.4003	3.00913	1
CAM	Control	1	198	16317	68327	1	0.0211489	0.505051	0.00612858	1
MDM	Control	10	3310	16317	68327	1	0.012651	0.302115	0.0612858	1
Plasmablast	Control	10	424	16317	68327	1	0.0987612	2.35849	0.0612858	1
CD8 TRM	Control	31	609	16317	68327	1	0.213155	5.09031	0.189986	1
Oligodendrocytes	Control	1599	8621	16317	68327	1	0.776681	18.5477	9.7996	1
Pericytes	Control	238	1633	16317	68327	1	0.610299	14.5744	1.4586	1
Microglia	FCD	1459	4721	6485	68327	0	3.25614	30.9045	22.4981	0	***
OPC	FCD	356	1313	6485	68327	1.62524e-76	2.85672	27.1135	5.48959	9.95462e-76	***
Astrocytes	FCD	2326	18689	6485	68327	2.86688e-56	1.31131	12.4458	35.8674	1.56086e-55	***
Oligodendrocytes	FCD	1098	8621	6485	68327	2.13766e-26	1.34192	12.7363	16.9314	9.97577e-26	***
DC	FCD	10	15	6485	68327	1.12893e-07	7.02411	66.6667	0.154202	3.35259e-07	***
CD8 TRM	FCD	60	609	6485	68327	0.400021	1.03805	9.85222	0.925212	0.850144
Treg	FCD	2	26	6485	68327	0.721273	0.810474	7.69231	0.0308404	1
Endothelia	FCD	360	4091	6485	68327	0.944504	0.927162	8.7998	5.55127	1
SMC	FCD	100	1361	6485	68327	0.997902	0.774148	7.34754	1.54202	1
CAM	FCD	4	198	6485	68327	0.999996	0.212852	2.0202	0.0616808	1
Fibroblasts	FCD	5	313	6485	68327	1	0.168309	1.59744	0.077101	1
Pericytes	FCD	86	1633	6485	68327	1	0.554874	5.26638	1.32614	1
Plasmablast	FCD	5	424	6485	68327	1	0.124247	1.17925	0.077101	1
Neuron	FCD	614	13805	6485	68327	1	0.468613	4.44766	9.468	1
MDM	GBM	3126	3310	14677	68327	0	4.39659	94.4411	21.2986	0	***
Tumor	GBM	9198	9198	14677	68327	0	4.65538	100	62.6695	0	***
Fibroblasts	GBM	301	313	14677	68327	6.737e-183	4.4769	96.1661	2.05083	8.25283e-182	***
Pericytes	GBM	833	1633	14677	68327	8.27984e-156	2.37473	51.0104	5.67555	9.01582e-155	***
CAM	GBM	187	198	14677	68327	1.23095e-109	4.39675	94.4444	1.2741	1.00527e-108	***
Treg	GBM	23	26	14677	68327	5.57684e-13	4.11822	88.4615	0.156708	2.10204e-12	***
DC	GBM	4	15	14677	68327	0.407722	1.24143	26.6667	0.0272535	0.850144
CD8 TRM	GBM	84	609	14677	68327	1	0.642121	13.7931	0.572324	1
Microglia	GBM	125	4721	14677	68327	1	0.123263	2.64774	0.851673	1
Plasmablast	GBM	17	424	14677	68327	1	0.186654	4.00943	0.115827	1
Endothelia	GBM	660	4091	14677	68327	1	0.751051	16.133	4.49683	1
SMC	GBM	119	1361	14677	68327	1	0.407046	8.74357	0.810792	1
Astrocytes	MS lesion	1955	18689	3501	68327	3.96002e-291	2.04155	10.4607	55.8412	6.46803e-290	***
Plasmablast	MS lesion	298	424	3501	68327	1.33355e-282	13.7167	70.283	8.51185	1.86697e-281	***
CD8 TRM	MS lesion	152	609	3501	68327	5.14214e-61	4.87109	24.9589	4.34162	2.96429e-60	***
Microglia	MS lesion	350	4721	3501	68327	1.6336e-12	1.44689	7.41368	9.99714	5.71761e-12	***
SMC	MS lesion	97	1361	3501	68327	0.000762465	1.39096	7.12711	2.77064	0.0020195	**
Endothelia	MS lesion	239	4091	3501	68327	0.0187177	1.14017	5.84209	6.82662	0.0482721	*
CAM	MS lesion	5	198	3501	68327	0.976216	0.492839	2.52525	0.142816	1
Pericytes	MS lesion	63	1633	3501	68327	0.993676	0.75293	3.85793	1.79949	1
Fibroblasts	MS lesion	4	313	3501	68327	0.999934	0.249411	1.27796	0.114253	1
OPC	MS lesion	37	1313	3501	68327	0.999988	0.549968	2.81797	1.05684	1
MDM	MS lesion	16	3310	3501	68327	1	0.0943392	0.483384	0.457012	1
Oligodendrocytes	MS lesion	157	8621	3501	68327	1	0.35542	1.82113	4.48443	1
Neuron	MS lesion	128	13805	3501	68327	1	0.180956	0.9272	3.6561	1
Microglia	MS lesion rim	90	4721	533	68327	3.96426e-15	2.44384	1.90638	16.8856	1.61874e-14	***
Astrocytes	MS lesion rim	220	18689	533	68327	2.45964e-12	1.50904	1.17716	41.2758	8.3119e-12	***
Oligodendrocytes	MS lesion rim	125	8621	533	68327	3.87639e-12	1.85874	1.44995	23.4522	1.26629e-11	***
Plasmablast	MS lesion rim	20	424	533	68327	2.46739e-10	6.04685	4.71698	3.75235	7.80015e-10	***
CD8 TRM	MS lesion rim	14	609	533	68327	0.000370765	2.94697	2.29885	2.62664	0.0010093	**
OPC	MS lesion rim	15	1313	533	68327	0.0937711	1.46451	1.14242	2.81426	0.218799
Pericytes	MS lesion rim	8	1633	533	68327	0.94103	0.628013	0.489896	1.50094	1
Endothelia	MS lesion rim	22	4091	533	68327	0.976856	0.689379	0.537766	4.12758	1
SMC	MS lesion rim	4	1361	533	68327	0.993952	0.376762	0.293902	0.750469	1
MDM	MS lesion rim	4	3310	533	68327	1	0.154916	0.120846	0.750469	1
Neuron	MS lesion rim	11	13805	533	68327	1	0.102146	0.0796813	2.06379	1
Oligodendrocytes	MS NAWM	2772	8621	8130	68327	0	2.70232	32.154	34.0959	0	***
Astrocytes	MS NAWM	3127	18689	8130	68327	1.13677e-119	1.40619	16.7318	38.4625	1.01276e-118	***
Microglia	MS NAWM	733	4721	8130	68327	8.23976e-15	1.30488	15.5264	9.01599	3.22999e-14	***
OPC	MS NAWM	180	1313	8130	68327	0.024224	1.15215	13.7091	2.21402	0.0608705
CD8 TRM	MS NAWM	86	609	8130	68327	0.0531541	1.18681	14.1215	1.05781	0.127051
SMC	MS NAWM	166	1361	8130	68327	0.378154	1.02507	12.1969	2.04182	0.823535
Plasmablast	MS NAWM	44	424	8130	68327	0.852728	0.872145	10.3774	0.541205	1
Endothelia	MS NAWM	380	4091	8130	68327	1	0.780649	9.28868	4.67405	1
Pericytes	MS NAWM	114	1633	8130	68327	1	0.586706	6.98102	1.40221	1
MDM	MS NAWM	87	3310	8130	68327	1	0.220899	2.6284	1.07011	1
Neuron	MS NAWM	441	13805	8130	68327	1	0.268475	3.19449	5.42435	1
