# Supplementary material for: A transcriptomic microglia taxonomy across mouse and human pathologies
Source: Nat Immunol. 2026 Mar 25;27(5):1066–80. doi: 10.1038/s41590-026-02472-z (PMC7618987; doi:10.1038/s41590-026-02472-z)
Supplement: Supplementary file 16 — Raw data and descriptive P values. [file 41590_2026_2472_MOESM16_ESM.xlsx]

## Sheet: Ext. Data figure 5B
Cell type marker genes Visium HD Fig 4 and Ext Data Fig 5
Cell type	gene	p_val	avg_log2FC	pct.1	pct.2	p_val_adj
Microglia	CD74	0	4.97838	0.272	0.019	0
Microglia	C3	0	4.62558	0.11	0.012	0
Microglia	CSF1R	1.16489e-202	3.49277	0.048	0.004	2.10669e-198
Microglia	C1QC	2.38158e-138	3.46501	0.051	0.006	4.30709e-134
Microglia	SAT1	2.32329e-104	3.65389	0.104	0.028	4.20168e-100
Microglia	C1QB	3.65765e-80	3.48111	0.037	0.005	6.61486e-76
Microglia	LAPTM5	1.88252e-77	3.1138	0.038	0.006	3.40453e-73
Microglia	ITGAX	2.20964e-73	3.47292	0.026	0.003	3.99613e-69
Microglia	APBB1IP	3.78313e-72	3.54048	0.022	0.002	6.8418e-68
Microglia	ZFP36L1	2.1071e-71	3.9158	0.071	0.019	3.8107e-67
Microglia	P2RY12	7.99401e-64	3.26237	0.023	0.003	1.44572e-59
Microglia	CSF2RA	2.72976e-62	3.12795	0.015	0.001	4.93677e-58
Microglia	ADAM28	1.28987e-60	3.45857	0.017	0.002	2.33273e-56
Microglia	DOCK8	6.25078e-58	3.78014	0.013	0.001	1.13045e-53
Microglia	STAB1	6.69993e-55	3.40526	0.022	0.003	1.21168e-50
Microglia	CX3CR1	7.67789e-54	3.58364	0.015	0.001	1.38855e-49
Microglia	GFAP	2.3041e-52	0.866308	0.351	0.23	4.16697e-48
Microglia	PLCB2	1.92142e-50	3.48143	0.015	0.001	3.47489e-46
Microglia	CYBB	3.17633e-50	3.1013	0.018	0.002	5.7444e-46
Microglia	C1QA	2.90805e-47	2.97746	0.028	0.005	5.25922e-43
Microglia	CLEC7A	4.8605e-44	3.49227	0.011	0.001	8.79022e-40
Microglia	OLR1	6.13194e-41	3.23571	0.016	0.002	1.10896e-36
Microglia	CSF3R	1.00824e-38	3.03068	0.01	0.001	1.82341e-34
Microglia	P2RY13	1.43273e-38	2.9998	0.01	0.001	2.59109e-34
Microglia	SPI1	4.63372e-38	2.70153	0.021	0.004	8.38009e-34
Microglia	LAIR1	3.9993e-34	3.06308	0.01	0.001	7.23274e-30
Microglia	RNASET2	1.45863e-33	2.83179	0.022	0.004	2.63793e-29
Microglia	CD14	5.65768e-33	2.92569	0.017	0.003	1.02319e-28
Microglia	SPP1	1.6477e-31	1.60255	0.104	0.051	2.97987e-27
Microglia	GPR34	5.38689e-31	2.76469	0.015	0.002	9.7422e-27
Microglia	RGS1	1.72216e-30	2.73676	0.02	0.004	3.11453e-26
Microglia	DOCK2	4.54531e-30	2.88379	0.01	0.001	8.22019e-26
Microglia	SLCO2B1	1.45866e-29	2.55837	0.015	0.002	2.63799e-25
Microglia	SLC2A5	1.37726e-28	2.84883	0.015	0.003	2.49078e-24
Microglia	CD163	3.46067e-28	3.24794	0.019	0.004	6.25862e-24
Microglia	LGALS1	7.95805e-28	3.64033	0.068	0.029	1.43921e-23
Microglia	PALD1	1.4881e-27	2.697	0.014	0.002	2.69123e-23
Microglia	CD53	1.0103e-26	3.4415	0.012	0.002	1.82714e-22
Microglia	MS4A6A	3.59071e-26	2.83776	0.014	0.002	6.49379e-22
Microglia	LPCAT2	8.82381e-25	2.30891	0.011	0.002	1.59579e-20
Microglia	CYTH4	4.65369e-23	2.95219	0.01	0.001	8.41621e-19
Microglia	FCGR3A	6.22256e-23	2.68812	0.015	0.003	1.12535e-18
Microglia	LPAR6	8.36802e-23	2.47942	0.012	0.002	1.51336e-18
Microglia	MS4A7	1.03216e-22	3.46584	0.01	0.002	1.86667e-18
Microglia	FCER1G	4.13775e-19	2.8333	0.015	0.003	7.48313e-15
Microglia	CTSS	4.24213e-19	2.18285	0.011	0.002	7.67189e-15
Microglia	ARHGAP45	4.91077e-19	3.36736	0.01	0.002	8.88112e-15
Microglia	FCGBP	1.53154e-18	2.96935	0.019	0.005	2.76979e-14
Microglia	VSIR	4.25733e-18	2.20348	0.011	0.002	7.69938e-14
Microglia	RGS10	9.87297e-18	1.63274	0.011	0.002	1.78553e-13
Microglia	SFMBT2	4.01497e-16	1.63871	0.019	0.006	7.26107e-12
Microglia	PLXDC2	4.5549e-16	1.6225	0.022	0.007	8.23754e-12
Microglia	A2M	1.00274e-15	0.788424	0.031	0.012	1.81345e-11
Microglia	TYROBP	1.20928e-15	2.38814	0.01	0.002	2.18698e-11
Microglia	LCP1	2.36454e-14	2.66263	0.01	0.002	4.27627e-10
Microglia	RAB3IP	2.7769e-14	0.123883	0.013	0.048	5.02202e-10
Microglia	ITGB2	3.01364e-14	3.07215	0.01	0.002	5.45018e-10
Microglia	CYBA	7.13026e-14	2.03419	0.011	0.003	1.28951e-09
Microglia	CD68	1.60514e-13	2.05663	0.015	0.004	2.9029e-09
Microglia	SLC11A1	2.47896e-13	2.55253	0.011	0.003	4.4832e-09
Microglia	DENND3	2.63787e-13	1.96688	0.019	0.006	4.77058e-09
Microglia	SORL1	3.74894e-12	1.78576	0.039	0.019	6.77995e-08
Microglia	AIF1	8.09837e-12	2.27237	0.013	0.004	1.46459e-07
Microglia	EHBP1L1	3.15666e-11	2.2477	0.018	0.006	5.70882e-07
Microglia	IGFBP5	3.96251e-11	0.47003	0.009	0.035	7.16619e-07
Microglia	ABCC4	3.19689e-10	1.67897	0.01	0.003	5.78157e-06
Microglia	ZFP36L2	5.23234e-10	2.10003	0.027	0.013	9.46269e-06
Microglia	APOE	7.067e-10	1.0026	0.127	0.093	1.27807e-05
Microglia	SYNDIG1	9.9385e-10	1.57514	0.021	0.009	1.79738e-05
Microglia	ST6GAL1	1.14625e-09	2.52854	0.01	0.003	2.073e-05
Microglia	ALOX5	1.28833e-09	2.44528	0.011	0.004	2.32994e-05
Microglia	BST2	1.37019e-09	1.7254	0.013	0.004	2.478e-05
Microglia	CTSZ	1.15975e-08	2.05128	0.023	0.011	0.000209741
Microglia	ACTG1	2.73738e-08	0.151396	0.009	0.029	0.000495055
Microglia	MAF	1.59396e-07	1.85367	0.023	0.012	0.00288268
Microglia	CYFIP1	1.82744e-07	1.74552	0.016	0.007	0.00330493
Microglia	SQSTM1	1.99594e-07	0.176086	0.018	0.04	0.00360966
Microglia	FAM20C	2.13719e-07	0.861289	0.005	0.02	0.00386511
Microglia	MAT2A	2.49834e-07	0.123572	0.026	0.05	0.00451826
Microglia	OBSL1	4.52386e-07	0.139736	0.005	0.02	0.0081814
Microglia	CNN3	1.36511e-06	0.359582	0.026	0.048	0.024688
Microglia	SRGN	1.56913e-06	1.75862	0.016	0.007	0.0283777
Microglia	FAM3C	1.63803e-06	0.294559	0.017	0.037	0.0296237
Microglia	TPM1	1.71618e-06	0.232014	0.019	0.038	0.031037
Microglia	CHST11	1.71766e-06	1.73028	0.015	0.006	0.0310639
Microglia	C1QTNF1	2.06712e-06	0.299717	0.003	0.015	0.0373839
Microglia	ZBTB16	2.28415e-06	0.529346	0.008	0.023	0.0413088
Microglia	ACTB	2.35353e-06	0.31383	0.078	0.114	0.0425637
Microglia	CTSB	2.71085e-06	1.18921	0.053	0.035	0.0490257
CAM	IGHG1	0	5.84464	0.739	0.007	0
CAM	ADGRE1	1.98904e-305	9.68856	0.043	0	3.59719e-301
CAM	DHRS9	1.99489e-270	6.52894	0.174	0.001	3.60776e-266
CAM	KRT71	1.66034e-229	8.31939	0.043	0	3.00272e-225
CAM	PTGIR	8.92556e-204	6.66591	0.087	0	1.61419e-199
CAM	SLC1A7	6.29782e-184	6.96809	0.043	0	1.13896e-179
CAM	AQP2	6.29782e-184	6.91741	0.043	0	1.13896e-179
CAM	CD80	1.56913e-183	7.53355	0.087	0	2.83778e-179
CAM	CCL5	3.5955e-179	7.51271	0.13	0	6.50247e-175
CAM	IGKC	8.16488e-170	5.44793	0.565	0.009	1.47662e-165
CAM	CD79A	6.40224e-167	6.96832	0.087	0	1.15785e-162
CAM	IGHM	1.49132e-153	8.51978	0.043	0	2.69705e-149
CAM	CTLA4	1.51309e-153	8.0852	0.043	0	2.73643e-149
CAM	SKAP1	4.009e-153	7.07937	0.087	0	7.25028e-149
CAM	GZMA	5.20455e-147	6.34799	0.087	0	9.41243e-143
CAM	SLC7A7	2.7706e-146	5.97713	0.174	0.001	5.01062e-142
CAM	SERPINB12	7.68297e-132	7.00437	0.043	0	1.38947e-127
CAM	TRPM5	7.87629e-132	7.0307	0.043	0	1.42443e-127
CAM	LAIR1	6.65516e-122	5.47173	0.174	0.001	1.20359e-117
CAM	CAPSL	1.47453e-115	7.79211	0.043	0	2.6667e-111
CAM	SVOPL	1.50695e-115	5.09998	0.043	0	2.72532e-111
CAM	RGS1	4.32433e-107	6.12262	0.304	0.004	7.82055e-103
CAM	CD160	6.92658e-103	7.18858	0.043	0	1.25267e-98
CAM	GPX5	7.06176e-103	8.34636	0.043	0	1.27712e-98
CAM	KCNA10	7.13034e-103	5.06653	0.043	0	1.28952e-98
CAM	STAB1	5.64636e-101	5.49501	0.261	0.003	1.02114e-96
CAM	CD8A	9.9845e-100	6.70624	0.087	0	1.8057e-95
CAM	CIITA	1.54517e-97	5.3647	0.174	0.002	2.79444e-93
CAM	CD74	4.99496e-95	4.2668	0.696	0.025	9.03338e-91
CAM	F13A1	4.94015e-91	5.88281	0.174	0.002	8.93426e-87
CAM	ADCY7	2.3399e-85	5.81803	0.13	0.001	4.23171e-81
CAM	AOAH	8.78596e-83	5.59492	0.13	0.001	1.58894e-78
CAM	GNLY	2.0697e-80	5.78261	0.087	0	3.74305e-76
CAM	FPR1	1.19032e-79	5.61498	0.13	0.001	2.1527e-75
CAM	SLAMF8	1.54603e-77	5.94403	0.043	0	2.79599e-73
CAM	OR6X1	1.54603e-77	7.78096	0.043	0	2.79599e-73
CAM	SYCP1	1.56861e-77	6.10294	0.043	0	2.83682e-73
CAM	CD4	6.99047e-72	5.40215	0.174	0.002	1.26423e-67
CAM	LCK	1.12103e-71	7.01562	0.043	0	2.02738e-67
CAM	IGLC1	3.29839e-71	3.62638	0.087	0.001	5.96515e-67
CAM	LAPTM5	8.98641e-68	4.85247	0.304	0.007	1.62519e-63
CAM	SLC13A4	1.14951e-66	6.51038	0.043	0	2.07888e-62
CAM	INMT	1.15667e-66	6.25001	0.043	0	2.09184e-62
CAM	CD3G	1.16388e-66	5.38312	0.043	0	2.10488e-62
CAM	C1QC	2.57763e-63	4.92283	0.304	0.007	4.66165e-59
CAM	ITGB7	2.55172e-62	7.44972	0.043	0	4.61479e-58
CAM	ACP5	2.56656e-62	7.43796	0.043	0	4.64163e-58
CAM	SLC26A9	2.61161e-62	6.87349	0.043	0	4.72309e-58
CAM	TMEM45B	2.61161e-62	7.6007	0.043	0	4.72309e-58
CAM	CARD11	5.29741e-59	6.19605	0.087	0.001	9.58036e-55
CAM	BIN2	5.60486e-59	5.0997	0.087	0.001	1.01364e-54
CAM	LILRB5	1.66039e-58	7.3289	0.043	0	3.00281e-54
CAM	SIGLEC11	1.66039e-58	6.54733	0.043	0	3.00281e-54
CAM	GAGE10	1.69689e-58	5.42623	0.043	0	3.06882e-54
CAM	TRGJP2	1.71544e-58	6.07461	0.043	0	3.10237e-54
CAM	SCIN	2.67914e-57	5.53616	0.13	0.001	4.84522e-53
CAM	CTSW	3.75521e-55	7.72349	0.043	0	6.79131e-51
CAM	IL12RB1	3.81331e-55	6.64162	0.043	0	6.89636e-51
CAM	ANGPTL5	3.83287e-55	6.78857	0.043	0	6.93174e-51
CAM	SH2D2A	3.84269e-55	5.92687	0.043	0	6.9495e-51
CAM	SLC16A12	3.87229e-55	5.84963	0.043	0	7.00304e-51
CAM	PRF1	3.91212e-55	6.17867	0.043	0	7.07507e-51
CAM	TNFAIP8L2	3.93219e-55	5.21576	0.043	0	7.11136e-51
CAM	POU2AF1	3.78476e-52	4.44362	0.043	0	6.84474e-48
CAM	CXCL12	1.47402e-51	4.24251	0.174	0.003	2.66576e-47
CAM	CYBA	9.59499e-51	4.07503	0.174	0.003	1.73525e-46
CAM	STK10	7.3404e-48	4.897	0.174	0.003	1.32751e-43
CAM	DCN	2.51806e-47	3.5756	0.261	0.007	4.5539e-43
CAM	ANPEP	4.4251e-47	6.82046	0.043	0	8.00278e-43
CAM	C1orf131	4.95602e-46	5.10685	0.13	0.002	8.96296e-42
CAM	VENTX	6.57288e-45	7.49391	0.043	0	1.1887e-40
CAM	LY9	6.73829e-45	7.03692	0.043	0	1.21862e-40
CAM	M1AP	6.27721e-43	7.35534	0.043	0	1.13523e-38
CAM	HTR2B	6.58223e-43	5.10809	0.043	0	1.1904e-38
CAM	MGAT1	1.68697e-41	4.51632	0.217	0.006	3.05088e-37
CAM	IL4I1	4.11378e-41	6.23787	0.043	0	7.43978e-37
CAM	TYROBP	4.1309e-41	5.30818	0.13	0.002	7.47073e-37
CAM	FZD2	4.14502e-41	5.86333	0.043	0	7.49627e-37
CAM	ADGRG7	4.2082e-41	6.00481	0.043	0	7.61053e-37
CAM	ISG20	5.19719e-40	5.3481	0.13	0.002	9.39912e-36
CAM	OR6C70	1.88369e-39	5.90607	0.043	0	3.40666e-35
CAM	NAT2	1.8974e-39	6.15325	0.043	0	3.43144e-35
CAM	MZB1	1.93911e-39	4.73053	0.043	0	3.50688e-35
CAM	ARPC1B	5.16031e-39	4.87128	0.13	0.002	9.33242e-35
CAM	SLC16A13	6.26947e-38	6.27334	0.043	0	1.13383e-33
CAM	CYP3A43	6.29132e-38	5.86423	0.043	0	1.13779e-33
CAM	DAPP1	6.3795e-38	5.04851	0.043	0	1.15373e-33
CAM	PTGDR2	6.51407e-38	4.71853	0.043	0	1.17807e-33
CAM	C1QB	8.83649e-38	3.62606	0.217	0.006	1.59808e-33
CAM	TWIST1	1.60008e-36	6.26188	0.043	0	2.89374e-32
CAM	FGD3	1.63799e-36	5.84516	0.043	0	2.96231e-32
CAM	C3AR1	1.81714e-36	6.10772	0.087	0.001	3.2863e-32
CAM	SLC15A3	4.30208e-36	4.70715	0.087	0.001	7.78031e-32
CAM	ACKR4	3.33068e-35	4.92152	0.043	0	6.02354e-31
CAM	CD68	2.1306e-34	3.8287	0.174	0.004	3.85319e-30
CAM	CYBB	4.58678e-34	4.11068	0.13	0.003	8.29519e-30
CAM	NFAM1	5.31435e-34	5.75695	0.043	0	9.611e-30
CAM	TDRD10	5.39755e-34	5.27294	0.043	0	9.76147e-30
CAM	RNASE2	5.40594e-34	4.76951	0.043	0	9.77664e-30
CAM	GJC3	5.44809e-34	5.23166	0.043	0	9.85286e-30
CAM	GZMK	7.37594e-33	3.9729	0.043	0	1.33394e-28
CAM	GPR34	1.24286e-32	4.11223	0.13	0.003	2.24772e-28
CAM	GBP1	3.32263e-32	4.96594	0.087	0.001	6.00899e-28
CAM	DOCK8	3.46815e-32	5.40211	0.087	0.001	6.27216e-28
CAM	CXCR4	4.94351e-32	3.85974	0.13	0.003	8.94033e-28
CAM	LY75	8.01772e-32	6.08498	0.043	0	1.45e-27
CAM	LTB	8.06436e-32	6.2119	0.043	0	1.45844e-27
CAM	CLEC5A	6.19693e-31	5.43793	0.087	0.001	1.12072e-26
CAM	EFNA4	7.66704e-31	6.37762	0.043	0	1.38658e-26
CAM	P2RY6	7.88526e-31	5.79546	0.043	0	1.42605e-26
CAM	PLAC8	7.92964e-31	5.24462	0.043	0	1.43408e-26
CAM	LILRA2	8.01914e-31	4.07473	0.043	0	1.45026e-26
CAM	DOCK2	1.22302e-30	4.15526	0.087	0.001	2.21184e-26
CAM	RGS19	2.00289e-30	5.2316	0.087	0.001	3.62223e-26
CAM	MPZL3	6.5991e-30	5.85266	0.043	0	1.19345e-25
CAM	CYTL1	6.67125e-30	5.86808	0.043	0	1.2065e-25
CAM	LRRC32	1.78597e-29	4.76079	0.087	0.001	3.22993e-25
CAM	LCP2	1.83731e-29	3.63592	0.087	0.001	3.32278e-25
CAM	CD96	5.02712e-29	4.20138	0.043	0	9.09154e-25
CAM	PARP9	1.2178e-28	5.12505	0.087	0.001	2.20239e-24
CAM	GCH1	3.15681e-28	5.9716	0.043	0	5.70909e-24
CAM	TMEM236	3.20565e-28	5.69433	0.043	0	5.79742e-24
CAM	IL7R	3.26358e-28	5.33237	0.043	0	5.90219e-24
CAM	RASGRP2	1.25157e-27	4.58363	0.13	0.003	2.26347e-23
CAM	TXLNA	1.41845e-27	3.78047	0.217	0.009	2.56526e-23
CAM	DERL3	1.90945e-27	5.27121	0.043	0	3.45323e-23
CAM	CD14	3.98692e-27	3.75268	0.13	0.003	7.21034e-23
CAM	ORC1	1.01069e-26	5.83048	0.043	0	1.82783e-22
CAM	C16orf89	1.17423e-26	4.53608	0.087	0.001	2.1236e-22
CAM	SIGIRR	1.80718e-26	4.2184	0.087	0.001	3.26829e-22
CAM	GBP2	2.47895e-26	4.73324	0.087	0.001	4.48318e-22
CAM	CD209	5.00701e-26	5.39848	0.043	0	9.05518e-22
CAM	MYO1G	5.0188e-26	4.81059	0.043	0	9.0765e-22
CAM	LYZ	1.27583e-25	4.38716	0.087	0.002	2.30733e-21
CAM	ZAP70	2.24469e-25	4.38319	0.043	0	4.05952e-21
CAM	CXCL10	2.28617e-25	3.97713	0.043	0	4.13454e-21
CAM	FCGR1B	9.32101e-25	5.66171	0.043	0	1.68571e-20
CAM	TNFRSF13C	9.46769e-25	5.24881	0.043	0	1.71223e-20
CAM	MBNL3	9.55253e-25	4.38419	0.043	0	1.72757e-20
CAM	FCER1G	1.66461e-24	4.24476	0.13	0.004	3.01044e-20
CAM	TBC1D2B	2.14121e-24	4.06981	0.174	0.006	3.87237e-20
CAM	FERMT1	3.62932e-24	5.52447	0.043	0	6.56363e-20
CAM	NHEJ1	6.3194e-24	5.22595	0.087	0.002	1.14286e-19
CAM	PRDM1	6.59627e-24	5.43203	0.087	0.002	1.19294e-19
CAM	CD37	6.76298e-24	4.46286	0.087	0.002	1.22308e-19
CAM	CEMIP	1.26282e-23	4.28359	0.13	0.004	2.28381e-19
CAM	CYSLTR2	1.28688e-23	6.23128	0.043	0	2.32733e-19
CAM	CNMD	1.29373e-23	6.58024	0.043	0	2.33971e-19
CAM	COL4A4	1.2951e-23	5.28565	0.043	0	2.34219e-19
CAM	CD28	1.30199e-23	5.68932	0.043	0	2.35465e-19
CAM	PTER	1.33415e-23	4.29988	0.043	0	2.41281e-19
CAM	CRYBG1	4.55396e-23	4.83536	0.043	0	8.23583e-19
CAM	TNFAIP8	4.59184e-23	4.95437	0.043	0	8.30434e-19
CAM	MS4A7	6.13188e-23	4.88953	0.087	0.002	1.10895e-18
CAM	CX3CR1	6.32606e-23	4.85872	0.087	0.002	1.14407e-18
CAM	PTGES	1.44498e-22	6.05041	0.043	0	2.61325e-18
CAM	CHIT1	1.46559e-22	4.74314	0.043	0	2.65052e-18
CAM	ZFP36L1	1.96789e-22	3.24996	0.304	0.02	3.55893e-18
CAM	ACY1	2.00998e-22	4.9834	0.087	0.002	3.63505e-18
CAM	TYMP	2.18322e-22	3.8565	0.087	0.002	3.94835e-18
CAM	DUSP1	4.26691e-22	4.16078	0.217	0.011	7.71671e-18
CAM	TGFB1	4.4123e-22	5.2626	0.043	0	7.97965e-18
CAM	LRRC25	4.50041e-22	4.72634	0.043	0	8.13899e-18
CAM	TBX18	4.50486e-22	5.23446	0.043	0	8.14704e-18
CAM	IRF1	6.46693e-22	4.54135	0.087	0.002	1.16954e-17
CAM	LY96	6.59638e-22	4.32626	0.087	0.002	1.19295e-17
CAM	C5AR1	7.86994e-22	5.0751	0.087	0.002	1.42328e-17
CAM	CHRNA1	1.29738e-21	5.50716	0.043	0	2.34631e-17
CAM	TNFAIP2	1.48451e-21	4.5622	0.087	0.002	2.68474e-17
CAM	DOCK11	1.87768e-21	4.77171	0.087	0.002	3.39579e-17
CAM	TGFBR2	2.02519e-21	3.74331	0.13	0.004	3.66256e-17
CAM	PGLS	3.14657e-21	4.53188	0.13	0.004	5.69057e-17
CAM	MLPH	3.51567e-21	6.86085	0.043	0	6.3581e-17
CAM	GPR65	3.57942e-21	5.35366	0.043	0	6.47339e-17
CAM	NUDT13	3.62713e-21	4.463	0.043	0	6.55966e-17
CAM	COLCA2	3.62713e-21	4.59541	0.043	0	6.55966e-17
CAM	CD163	9.22198e-21	5.05216	0.13	0.004	1.66779e-16
CAM	LILRB1	9.53056e-21	5.47445	0.043	0	1.7236e-16
CAM	CGAS	9.56591e-21	5.4797	0.043	0	1.72999e-16
CAM	RGS22	2.3929e-20	5.63087	0.043	0	4.32755e-16
CAM	TSPAN1	2.46332e-20	5.93478	0.043	0	4.45491e-16
CAM	SFRP4	2.98791e-20	4.30656	0.087	0.002	5.40364e-16
CAM	TMC6	4.12084e-20	4.18992	0.087	0.002	7.45254e-16
CAM	ZNF366	6.14782e-20	5.06232	0.043	0	1.11183e-15
CAM	CD53	7.82318e-20	4.61583	0.087	0.002	1.41482e-15
CAM	SELENOP	8.91619e-20	2.86937	0.304	0.022	1.61249e-15
CAM	CMPK2	1.21903e-19	4.33022	0.087	0.002	2.20462e-15
CAM	RIN2	1.89793e-19	3.98035	0.13	0.004	3.4324e-15
CAM	NEU4	3.28303e-19	5.82352	0.043	0.001	5.93736e-15
CAM	DDX31	5.14448e-19	4.25646	0.13	0.005	9.3038e-15
CAM	KIFC1	7.0781e-19	6.82517	0.043	0.001	1.28008e-14
CAM	TAGAP	7.4425e-19	4.79306	0.043	0.001	1.34598e-14
CAM	FMNL3	1.29863e-18	4.03406	0.087	0.002	2.34857e-14
CAM	FCAR	1.57425e-18	4.75594	0.043	0.001	2.84704e-14
CAM	MEPE	1.60294e-18	4.4929	0.043	0.001	2.89891e-14
CAM	POLA2	1.90215e-18	4.5465	0.087	0.002	3.44004e-14
CAM	CSF1R	2.25984e-18	3.58481	0.13	0.005	4.08693e-14
CAM	PSME2	2.28641e-18	3.998	0.087	0.002	4.13497e-14
CAM	VSIR	3.24107e-18	4.88933	0.087	0.002	5.86147e-14
CAM	TYRP1	3.32391e-18	4.74943	0.043	0.001	6.01129e-14
CAM	ITGAM	6.90719e-18	4.04115	0.043	0.001	1.24916e-13
CAM	IFITM1	7.02839e-18	3.64988	0.043	0.001	1.27108e-13
CAM	EEF2	1.04149e-17	2.54015	0.391	0.04	1.88353e-13
CAM	RIN3	1.25611e-17	3.47535	0.087	0.002	2.27168e-13
CAM	GAR1	1.37398e-17	4.79625	0.087	0.002	2.48484e-13
CAM	PSMB9	2.52471e-17	3.45471	0.087	0.002	4.56594e-13
CAM	SLCO2A1	2.57166e-17	5.64623	0.043	0.001	4.65084e-13
CAM	C2orf73	4.93977e-17	5.03525	0.043	0.001	8.93357e-13
CAM	FERMT3	5.06736e-17	4.27235	0.043	0.001	9.16432e-13
CAM	RNASE6	5.1055e-17	3.383	0.043	0.001	9.23331e-13
CAM	EPHA2	5.11317e-17	3.62879	0.043	0.001	9.24716e-13
CAM	SIGLEC10	5.11317e-17	3.63246	0.043	0.001	9.24716e-13
CAM	ARHGAP4	5.24028e-17	5.15226	0.087	0.002	9.47705e-13
CAM	TRIP12	6.67533e-17	3.04563	0.261	0.02	1.20723e-12
CAM	MAP4K1	9.44792e-17	4.75154	0.043	0.001	1.70866e-12
CAM	LPAR6	1.102e-16	4.05976	0.087	0.002	1.99297e-12
CAM	LCP1	1.30327e-16	4.05738	0.087	0.002	2.35697e-12
CAM	CTSS	1.37059e-16	3.02964	0.087	0.002	2.47871e-12
CAM	NFE2L3	1.68844e-16	4.98004	0.043	0.001	3.05354e-12
CAM	SASH3	1.70567e-16	4.8644	0.043	0.001	3.0847e-12
CAM	MYH15	1.71062e-16	4.58445	0.043	0.001	3.09366e-12
CAM	CYBC1	2.39148e-16	3.69969	0.174	0.009	4.32499e-12
CAM	COL1A2	4.06257e-16	3.1876	0.087	0.002	7.34715e-12
CAM	EAF2	4.92861e-16	4.27729	0.087	0.002	8.9134e-12
CAM	CHEK2	5.22289e-16	6.05039	0.043	0.001	9.4456e-12
CAM	MS4A4A	5.26707e-16	5.13505	0.043	0.001	9.52549e-12
CAM	ANO1	5.29672e-16	5.55137	0.043	0.001	9.57912e-12
CAM	PIWIL4	5.33402e-16	5.41069	0.043	0.001	9.64657e-12
CAM	PARP14	5.82937e-16	3.77222	0.087	0.002	1.05424e-11
CAM	CALHM6	9.39338e-16	3.89981	0.043	0.001	1.69879e-11
CAM	SBSPON	9.45844e-16	3.80527	0.043	0.001	1.71056e-11
CAM	UBAP2	1.53149e-15	4.47453	0.087	0.003	2.7697e-11
CAM	ANXA2R	1.53938e-15	5.03051	0.043	0.001	2.78398e-11
CAM	DSC2	1.5711e-15	4.49003	0.043	0.001	2.84133e-11
CAM	ARHGAP15	1.5926e-15	3.73206	0.043	0.001	2.88022e-11
CAM	APBB1IP	2.51263e-15	3.52297	0.087	0.003	4.54409e-11
CAM	RAC2	2.5972e-15	5.17548	0.043	0.001	4.69704e-11
CAM	FGD2	2.65697e-15	3.70762	0.043	0.001	4.80514e-11
CAM	GIMAP8	2.67839e-15	3.51366	0.043	0.001	4.84387e-11
CAM	PSMB8	3.01349e-15	3.92277	0.087	0.003	5.44989e-11
CAM	RAB13	3.03186e-15	3.6215	0.174	0.01	5.48311e-11
CAM	LPXN	3.50325e-15	3.74938	0.087	0.003	6.33563e-11
CAM	ADIRF	3.8343e-15	3.15666	0.13	0.006	6.93434e-11
CAM	FGR	4.24021e-15	4.90606	0.043	0.001	7.66842e-11
CAM	WDFY4	4.33059e-15	4.28312	0.043	0.001	7.83187e-11
CAM	DMRT2	4.35922e-15	3.8906	0.043	0.001	7.88365e-11
CAM	EOMES	4.4287e-15	3.37237	0.043	0.001	8.0093e-11
CAM	PNOC	6.70852e-15	6.23669	0.043	0.001	1.21324e-10
CAM	APOL3	7.02963e-15	3.78812	0.043	0.001	1.27131e-10
CAM	ALDH3B1	1.68903e-14	6.5274	0.043	0.001	3.05462e-10
CAM	ELF4	1.71047e-14	4.65776	0.043	0.001	3.09339e-10
CAM	RUNX2	1.75195e-14	3.73211	0.043	0.001	3.1684e-10
CAM	HIST1H2BG	1.75416e-14	4.18051	0.043	0.001	3.1724e-10
CAM	PARP8	1.95229e-14	4.20653	0.087	0.003	3.53072e-10
CAM	APOE	2.54342e-14	1.78661	0.565	0.094	4.59977e-10
CAM	CC2D2B	2.68742e-14	4.62297	0.043	0.001	4.8602e-10
CAM	GPR183	4.14897e-14	4.51496	0.043	0.001	7.50341e-10
CAM	CMKLR1	4.22075e-14	3.8323	0.043	0.001	7.63323e-10
CAM	ZNF682	4.78922e-14	4.00682	0.087	0.003	8.66131e-10
CAM	ELF1	5.34505e-14	4.12969	0.087	0.003	9.66652e-10
CAM	CXCL16	5.42817e-14	3.66434	0.087	0.003	9.81685e-10
CAM	SPC24	6.07434e-14	6.0971	0.043	0.001	1.09854e-09
CAM	LRRK1	6.10688e-14	5.51698	0.087	0.003	1.10443e-09
CAM	FAM20A	6.27586e-14	3.83892	0.043	0.001	1.13499e-09
CAM	TTLL4	6.44168e-14	4.50472	0.087	0.003	1.16498e-09
CAM	PHYKPL	7.82322e-14	4.2664	0.13	0.006	1.41483e-09
CAM	RASSF1	8.8918e-14	4.81795	0.087	0.003	1.60808e-09
CAM	DNALI1	9.30835e-14	3.78571	0.087	0.003	1.68342e-09
CAM	NLRP1	9.54485e-14	4.43042	0.043	0.001	1.72619e-09
CAM	HACD4	9.57903e-14	4.16471	0.043	0.001	1.73237e-09
CAM	MILR1	9.60189e-14	3.4019	0.043	0.001	1.7365e-09
CAM	SHE	9.65926e-14	3.84484	0.043	0.001	1.74688e-09
CAM	CTSZ	1.06391e-13	2.70284	0.174	0.011	1.92408e-09
CAM	USH1C	1.39058e-13	5.13191	0.043	0.001	2.51486e-09
CAM	FXYD5	1.56187e-13	2.74757	0.087	0.003	2.82464e-09
CAM	TMOD3	1.65212e-13	2.36127	0.13	0.006	2.98785e-09
CAM	DND1	2.04582e-13	5.18797	0.043	0.001	3.69986e-09
CAM	CENPU	2.047e-13	4.81695	0.043	0.001	3.70201e-09
CAM	PLP2	2.36711e-13	4.91053	0.087	0.003	4.28092e-09
CAM	ANKRD44	2.55814e-13	4.34983	0.087	0.003	4.6264e-09
CAM	PLA2G4A	3.03471e-13	3.99762	0.043	0.001	5.48827e-09
CAM	CP	3.09079e-13	3.23109	0.087	0.003	5.5897e-09
CAM	C14orf93	4.19231e-13	5.89021	0.043	0.001	7.5818e-09
CAM	SHCBP1	4.23518e-13	4.99488	0.043	0.001	7.65933e-09
CAM	FAM149B1	4.28816e-13	4.49458	0.043	0.001	7.75515e-09
CAM	RERGL	4.37627e-13	3.90441	0.043	0.001	7.91448e-09
CAM	CRIP1	6.1762e-13	4.32935	0.043	0.001	1.11697e-08
CAM	CCDC15	6.20381e-13	3.86179	0.043	0.001	1.12196e-08
CAM	DSE	7.90778e-13	2.71948	0.087	0.003	1.43012e-08
CAM	AGMO	8.61289e-13	3.72913	0.043	0.001	1.55764e-08
CAM	OLFML2B	8.70828e-13	4.14718	0.043	0.001	1.57489e-08
CAM	CYFIP1	1.02289e-12	2.96335	0.13	0.007	1.8499e-08
CAM	VEGFD	1.21215e-12	4.71089	0.043	0.001	2.19217e-08
CAM	FYB1	1.2388e-12	4.09684	0.043	0.001	2.24038e-08
CAM	SYK	1.2442e-12	3.00593	0.043	0.001	2.25014e-08
CAM	TMEM267	2.01823e-12	3.66708	0.087	0.003	3.64997e-08
CAM	FCGR3A	2.55347e-12	3.90959	0.087	0.003	4.61794e-08
CAM	P2RY12	2.66463e-12	4.6406	0.087	0.003	4.81899e-08
CAM	TNFRSF11A	3.11129e-12	5.98701	0.043	0.001	5.62676e-08
CAM	MMS22L	3.16725e-12	4.72782	0.043	0.001	5.72797e-08
CAM	TP53I13	3.19058e-12	3.52646	0.043	0.001	5.77016e-08
CAM	DUSP16	4.02052e-12	3.17615	0.13	0.007	7.2711e-08
CAM	EVI2A	4.09207e-12	1.63834	0.13	0.007	7.4005e-08
CAM	BLNK	4.3305e-12	4.82215	0.043	0.001	7.83171e-08
CAM	OLFML3	4.44178e-12	3.14699	0.043	0.001	8.03297e-08
CAM	PLXDC2	4.4519e-12	2.97893	0.13	0.007	8.05126e-08
CAM	LYN	4.98772e-12	3.92051	0.087	0.003	9.02028e-08
CAM	ZMPSTE24	5.20575e-12	3.72701	0.13	0.007	9.4146e-08
CAM	ENG	5.50028e-12	2.69659	0.087	0.003	9.94726e-08
CAM	SAMHD1	5.66401e-12	3.39398	0.13	0.007	1.02434e-07
CAM	CTC1	6.64855e-12	4.39826	0.087	0.003	1.20239e-07
CAM	CENPI	7.65835e-12	5.55096	0.043	0.001	1.38501e-07
CAM	CEP152	7.66999e-12	5.36446	0.043	0.001	1.38712e-07
CAM	ZNF492	7.8189e-12	4.14607	0.043	0.001	1.41405e-07
CAM	APOBR	1.04686e-11	4.10792	0.043	0.001	1.89325e-07
CAM	ABI3	1.07443e-11	2.76067	0.043	0.001	1.94311e-07
CAM	GIMAP7	1.07551e-11	3.00736	0.043	0.001	1.94506e-07
CAM	HIST1H1E	1.28023e-11	2.52488	0.13	0.008	2.3153e-07
CAM	GPAT3	1.40005e-11	4.68465	0.043	0.001	2.53199e-07
CAM	ARRB2	1.68184e-11	3.61397	0.174	0.013	3.0416e-07
CAM	LTBP2	1.82251e-11	3.96807	0.043	0.001	3.29601e-07
CAM	ITGAX	2.33628e-11	3.5029	0.087	0.004	4.22517e-07
CAM	SLC16A4	2.40478e-11	3.30456	0.043	0.001	4.34904e-07
CAM	MYH11	2.42344e-11	3.12062	0.043	0.001	4.38279e-07
CAM	IGFBP7	2.64716e-11	2.709	0.217	0.02	4.78739e-07
CAM	EHMT1	3.34801e-11	2.64989	0.174	0.014	6.05488e-07
CAM	HIST1H1B	3.92257e-11	4.40657	0.043	0.001	7.09397e-07
CAM	PLEK	3.98051e-11	4.23788	0.043	0.001	7.19875e-07
CAM	MARCO	4.91987e-11	6.25922	0.043	0.001	8.89758e-07
CAM	WDR70	5.64484e-11	3.26642	0.13	0.008	1.02087e-06
CAM	GOLGA1	7.47483e-11	3.11343	0.087	0.004	1.35182e-06
CAM	GNAI2	1.01838e-10	2.89123	0.13	0.008	1.84174e-06
CAM	PRKCQ	1.04579e-10	4.8179	0.043	0.001	1.89131e-06
CAM	LGALS9	1.32061e-10	4.26341	0.043	0.001	2.38832e-06
CAM	CYTIP	1.3409e-10	3.15522	0.043	0.001	2.42501e-06
CAM	CCDC88C	1.34451e-10	3.44228	0.043	0.001	2.43154e-06
CAM	METTL23	1.62652e-10	3.62968	0.087	0.004	2.94156e-06
CAM	ID2	1.71212e-10	3.0657	0.174	0.015	3.09636e-06
CAM	EXOSC8	1.7771e-10	4.0624	0.087	0.004	3.21388e-06
CAM	TOP1	1.87196e-10	2.36306	0.174	0.015	3.38544e-06
CAM	LITAF	1.98014e-10	2.15264	0.13	0.008	3.58108e-06
CAM	CYP1B1	2.08576e-10	3.86479	0.043	0.001	3.77209e-06
CAM	SPI1	2.45939e-10	3.06021	0.087	0.004	4.44781e-06
CAM	CD86	2.53535e-10	4.69891	0.043	0.001	4.58518e-06
CAM	PRDX5	3.0664e-10	2.9652	0.13	0.009	5.54558e-06
CAM	MPV17L2	3.086e-10	5.18191	0.043	0.001	5.58102e-06
CAM	GMPR2	3.16235e-10	3.44989	0.087	0.004	5.71911e-06
CAM	FCGR2A	3.17775e-10	3.82845	0.043	0.001	5.74696e-06
CAM	CH25H	3.19009e-10	3.08379	0.043	0.001	5.76928e-06
CAM	C6orf62	3.36123e-10	3.28188	0.13	0.009	6.07878e-06
CAM	RPA3	3.80314e-10	4.9181	0.043	0.001	6.87797e-06
CAM	PARVG	3.92177e-10	4.21969	0.043	0.001	7.09252e-06
CAM	METRNL	4.06874e-10	3.24477	0.087	0.004	7.35831e-06
CAM	GM2A	4.09295e-10	2.93713	0.087	0.004	7.4021e-06
CAM	CDC23	4.31499e-10	3.67933	0.087	0.004	7.80365e-06
CAM	MYO1F	4.75175e-10	4.86363	0.043	0.001	8.59354e-06
CAM	GSDMD	4.82252e-10	4.04654	0.043	0.001	8.72152e-06
CAM	JAK3	4.85316e-10	3.19589	0.043	0.001	8.77694e-06
CAM	SLC2A3	4.91995e-10	3.90857	0.087	0.004	8.89774e-06
CAM	ELMSAN1	5.00829e-10	3.47649	0.13	0.009	9.0575e-06
CAM	NIBAN2	5.32891e-10	3.56906	0.087	0.004	9.63734e-06
CAM	SELPLG	5.8381e-10	4.33367	0.043	0.001	1.05582e-05
CAM	SERPINB9	6.26374e-10	3.9392	0.087	0.004	1.1328e-05
CAM	PREX1	6.89161e-10	3.08791	0.13	0.009	1.24635e-05
CAM	FBLIM1	6.92924e-10	4.8276	0.043	0.001	1.25315e-05
CAM	TMEM35B	8.54737e-10	3.25655	0.087	0.004	1.54579e-05
CAM	LHFPL2	8.56059e-10	3.81307	0.087	0.004	1.54818e-05
CAM	CCDC22	8.58744e-10	4.53756	0.043	0.001	1.55304e-05
CAM	S100A4	8.79068e-10	3.42775	0.043	0.001	1.58979e-05
CAM	KCTD10	9.92065e-10	3.12029	0.087	0.004	1.79415e-05
CAM	PSME1	1.00503e-09	2.80856	0.13	0.009	1.81759e-05
CAM	RTN4IP1	1.03742e-09	4.73285	0.043	0.001	1.87618e-05
CAM	PAOX	1.24845e-09	4.52953	0.043	0.001	2.25782e-05
CAM	CCDC77	1.25652e-09	4.11919	0.043	0.001	2.27242e-05
CAM	CSF3R	1.28105e-09	3.52636	0.043	0.001	2.31678e-05
CAM	ZNF799	1.492e-09	4.75009	0.043	0.001	2.69828e-05
CAM	NUDT17	1.79006e-09	4.25506	0.043	0.001	3.23732e-05
CAM	PPT1	1.82487e-09	2.46099	0.174	0.016	3.30028e-05
CAM	EPSTI1	2.18051e-09	3.8203	0.043	0.001	3.94345e-05
CAM	CBFB	2.32225e-09	2.93729	0.13	0.01	4.1998e-05
CAM	TAP2	2.58818e-09	3.98724	0.087	0.004	4.68072e-05
CAM	CASP4	2.60607e-09	3.01236	0.043	0.001	4.71309e-05
CAM	ZNF703	2.86352e-09	3.78244	0.087	0.004	5.17867e-05
CAM	ABCD1	2.94546e-09	5.53687	0.043	0.001	5.32686e-05
CAM	ARRDC1	3.09907e-09	5.00924	0.087	0.004	5.60467e-05
CAM	LAMA2	3.2102e-09	2.67577	0.087	0.004	5.80565e-05
CAM	ASAH1	3.23896e-09	3.35684	0.13	0.01	5.85765e-05
CAM	TSG101	3.44116e-09	3.25164	0.087	0.004	6.22334e-05
CAM	NCAPD3	3.95014e-09	3.79273	0.087	0.005	7.14382e-05
CAM	TMEM50A	4.12201e-09	2.67311	0.174	0.017	7.45466e-05
CAM	LTBR	4.82886e-09	5.61984	0.043	0.001	8.733e-05
CAM	TBC1D22B	4.83587e-09	4.28403	0.087	0.005	8.74567e-05
CAM	TMEM187	4.93881e-09	4.2272	0.043	0.001	8.93183e-05
CAM	MEOX2	5.6623e-09	4.79812	0.043	0.001	0.000102403
CAM	MAATS1	5.89436e-09	3.21573	0.043	0.001	0.0001066
CAM	CPED1	5.96488e-09	2.94633	0.043	0.001	0.000107875
CAM	PPP1R18	6.21127e-09	3.69411	0.087	0.005	0.000112331
CAM	NDUFB1	6.39419e-09	3.07001	0.13	0.01	0.000115639
CAM	CCDC9	6.87995e-09	2.85156	0.13	0.01	0.000124424
CAM	TMSB10	7.37445e-09	1.48571	0.304	0.047	0.000133367
CAM	WNT5A	7.78081e-09	5.14993	0.043	0.001	0.000140716
CAM	BGN	9.25929e-09	2.70203	0.087	0.005	0.000167454
CAM	CTSH	9.27298e-09	2.06686	0.087	0.005	0.000167702
CAM	ARHGDIA	9.35456e-09	3.33193	0.13	0.01	0.000169177
CAM	SCARA3	9.44318e-09	2.93054	0.087	0.005	0.00017078
CAM	APMAP	9.46755e-09	3.07238	0.174	0.017	0.000171221
CAM	TMEM63A	9.88372e-09	2.00949	0.13	0.01	0.000178747
CAM	DNAJC1	1.07397e-08	2.19322	0.087	0.005	0.000194227
CAM	CLEC7A	1.07426e-08	4.13611	0.043	0.001	0.00019428
CAM	NUDT5	1.11394e-08	3.34336	0.087	0.005	0.000201455
CAM	TMEM263	1.1324e-08	2.43854	0.13	0.01	0.000204795
CAM	FBXO46	1.15815e-08	3.81721	0.087	0.005	0.000209451
CAM	RNASET2	1.19139e-08	3.56865	0.087	0.005	0.000215464
CAM	SEH1L	1.32551e-08	2.95673	0.13	0.01	0.000239718
CAM	SH3BGRL	1.34368e-08	2.42779	0.13	0.01	0.000243004
CAM	PM20D2	1.42861e-08	3.87039	0.087	0.005	0.000258364
CAM	ADIPOR1	1.43296e-08	2.60827	0.13	0.01	0.00025915
CAM	PLGLB2	1.46213e-08	3.20333	0.087	0.005	0.000264427
CAM	CHSY1	1.54328e-08	3.43065	0.13	0.011	0.000279101
CAM	MFSD2A	1.64188e-08	4.50379	0.043	0.001	0.000296933
CAM	LYVE1	1.66741e-08	2.74256	0.043	0.001	0.000301552
CAM	THBS1	1.66858e-08	3.16767	0.043	0.001	0.000301763
CAM	COL14A1	1.67562e-08	3.52105	0.043	0.001	0.000303036
CAM	RAD23B	1.72384e-08	3.14856	0.13	0.01	0.000311757
CAM	EPHB4	1.83451e-08	5.12635	0.043	0.001	0.000331772
CAM	ODF3B	1.93553e-08	2.61571	0.043	0.001	0.000350041
CAM	DHTKD1	1.94928e-08	3.24067	0.087	0.005	0.000352527
CAM	ARHGEF1	1.96566e-08	2.25558	0.13	0.011	0.00035549
CAM	PLAA	1.98621e-08	4.32268	0.087	0.005	0.000359206
CAM	TNFSF13B	2.17296e-08	3.31066	0.043	0.001	0.00039298
CAM	UACA	2.22512e-08	2.31407	0.087	0.005	0.000402413
CAM	IL32	2.48145e-08	3.53231	0.043	0.001	0.00044877
CAM	PLD4	2.50107e-08	3.9651	0.043	0.001	0.000452319
CAM	NBL1	2.62026e-08	2.64651	0.13	0.011	0.000473874
CAM	LBR	2.62283e-08	3.4166	0.087	0.005	0.000474339
CAM	IFI30	2.77083e-08	4.96012	0.043	0.001	0.000501105
CAM	DELE1	2.80417e-08	2.81515	0.13	0.011	0.000507133
CAM	OAS1	2.85692e-08	3.90627	0.043	0.001	0.000516673
CAM	QPRT	3.66327e-08	4.12354	0.043	0.001	0.000662503
CAM	FRZB	3.68541e-08	4.06998	0.043	0.001	0.000666506
CAM	TRIM38	4.67787e-08	4.04095	0.043	0.001	0.000845992
CAM	RAB21	4.68293e-08	1.95315	0.13	0.011	0.000846909
CAM	ZNF764	5.16587e-08	5.99015	0.043	0.001	0.000934247
CAM	ADAP2	5.32726e-08	4.23478	0.043	0.001	0.000963435
CAM	PTGDS	5.88641e-08	1.10534	0.478	0.109	0.00106456
CAM	ZFHX3	6.0043e-08	3.52367	0.043	0.001	0.00108588
CAM	FILIP1	6.66472e-08	4.70868	0.043	0.001	0.00120532
CAM	FTH1	7.2992e-08	1.242	0.435	0.096	0.00132006
CAM	OSTM1	7.42475e-08	3.12665	0.087	0.005	0.00134277
CAM	THBS2	8.27258e-08	3.6987	0.087	0.005	0.0014961
CAM	CYB5A	8.28629e-08	3.63297	0.087	0.005	0.00149858
CAM	RUBCNL	8.49231e-08	3.58722	0.043	0.001	0.00153583
CAM	NAGK	8.7935e-08	2.84215	0.13	0.011	0.0015903
CAM	UBE2E2	8.88758e-08	2.90669	0.13	0.011	0.00160732
CAM	VAMP8	9.65221e-08	3.50267	0.043	0.001	0.0017456
CAM	ARHGAP9	9.66439e-08	3.64708	0.043	0.001	0.0017478
CAM	CENPJ	9.68534e-08	3.51762	0.087	0.005	0.00175159
CAM	RARRES2	1.08823e-07	2.57673	0.043	0.001	0.00196806
CAM	COL18A1	1.22472e-07	2.74603	0.087	0.005	0.00221491
CAM	MBD6	1.27143e-07	3.86308	0.087	0.005	0.00229938
CAM	XPNPEP3	1.31813e-07	4.32785	0.043	0.001	0.00238384
CAM	CD300A	1.32957e-07	4.15203	0.043	0.001	0.00240453
CAM	FBXO21	1.33156e-07	3.2135	0.087	0.005	0.00240812
CAM	PRTG	1.61944e-07	5.08794	0.043	0.001	0.00292875
CAM	FAM102A	1.64531e-07	2.20564	0.13	0.012	0.00297555
CAM	C1QA	1.66283e-07	2.08016	0.087	0.006	0.00300723
CAM	BLVRB	1.67072e-07	2.37054	0.087	0.006	0.0030215
CAM	SRPX2	1.79123e-07	5.48046	0.043	0.001	0.00323944
CAM	CDK5RAP1	1.81586e-07	3.66076	0.087	0.006	0.00328398
CAM	NSMAF	1.82068e-07	3.46187	0.087	0.006	0.0032927
CAM	FANCF	1.86638e-07	3.19161	0.043	0.001	0.00337535
CAM	ZFP36	1.8858e-07	3.39538	0.13	0.012	0.00341047
CAM	FZD1	2.01935e-07	4.52014	0.043	0.001	0.00365199
CAM	BTN3A1	2.07586e-07	3.04909	0.043	0.001	0.0037542
CAM	RASSF5	2.2674e-07	3.82962	0.043	0.002	0.00410059
CAM	IER3	2.29185e-07	2.94386	0.043	0.002	0.00414481
CAM	MON1B	2.41931e-07	3.25886	0.087	0.006	0.00437532
CAM	DUSP2	2.45252e-07	4.97361	0.043	0.002	0.00443539
CAM	BTN3A2	2.52995e-07	3.08605	0.043	0.002	0.00457541
CAM	SLFN11	2.57068e-07	2.36892	0.043	0.002	0.00464908
CAM	TLN1	2.63348e-07	2.93718	0.087	0.006	0.00476264
CAM	SEC24A	2.65449e-07	3.67894	0.087	0.006	0.00480064
CAM	ZNF101	2.74197e-07	4.5116	0.043	0.002	0.00495885
CAM	HIST3H2BB	2.77277e-07	3.80817	0.043	0.002	0.00501456
CAM	TSEN34	2.77603e-07	3.82309	0.043	0.002	0.00502046
CAM	DOLK	2.96423e-07	5.41173	0.043	0.002	0.00536082
CAM	MICAL1	3.13252e-07	3.17126	0.087	0.006	0.00566516
CAM	FBXW8	3.22531e-07	2.66358	0.087	0.006	0.00583297
CAM	PANK2	3.35731e-07	4.22521	0.043	0.002	0.00607169
CAM	LARP4	3.40429e-07	2.16888	0.13	0.012	0.00615666
CAM	STARD3	3.51286e-07	2.87999	0.13	0.013	0.006353
CAM	CTDNEP1	3.61651e-07	3.43562	0.087	0.006	0.00654045
CAM	MKNK1	3.6908e-07	2.92539	0.087	0.006	0.0066748
CAM	PERP	4.08689e-07	3.75991	0.043	0.002	0.00739115
CAM	C5	4.11741e-07	2.88388	0.043	0.002	0.00744634
CAM	MAP3K3	4.18143e-07	2.99578	0.087	0.006	0.00756212
CAM	NABP1	4.89861e-07	3.99793	0.043	0.002	0.00885913
CAM	PLTP	4.9365e-07	2.35798	0.13	0.013	0.00892766
CAM	SERPINA1	4.98514e-07	2.82257	0.043	0.002	0.00901562
CAM	WLS	5.08756e-07	2.18885	0.174	0.022	0.00920085
CAM	MITF	5.35607e-07	3.80444	0.043	0.002	0.00968646
CAM	DCX	5.3651e-07	3.68418	0.043	0.002	0.00970279
CAM	ZFP36L2	5.62695e-07	3.06832	0.13	0.013	0.0101763
CAM	DEDD2	6.00208e-07	2.69031	0.087	0.006	0.0108548
CAM	COPB1	6.42583e-07	2.86393	0.13	0.013	0.0116211
CAM	HIF1A	6.46064e-07	2.99638	0.087	0.006	0.0116841
CAM	HINT2	7.0297e-07	3.71604	0.043	0.002	0.0127132
CAM	TGFBI	7.11928e-07	3.00254	0.043	0.002	0.0128752
CAM	TNFRSF1B	7.18223e-07	2.32134	0.043	0.002	0.0129891
CAM	NR1H3	7.68149e-07	3.48802	0.043	0.002	0.013892
CAM	C1QTNF6	8.08005e-07	4.89703	0.043	0.002	0.0146128
CAM	RNASE1	8.29629e-07	1.66364	0.13	0.013	0.0150038
CAM	C1S	8.52367e-07	2.59602	0.087	0.006	0.0154151
CAM	SERPINB8	8.83131e-07	4.62377	0.043	0.002	0.0159714
CAM	GAS8	9.39911e-07	2.88087	0.087	0.006	0.0169983
CAM	SYTL1	9.43555e-07	3.16555	0.043	0.002	0.0170642
CAM	PAPOLA	9.52459e-07	2.52479	0.087	0.006	0.0172252
CAM	HIST1H2AE	9.80922e-07	3.93934	0.043	0.002	0.01774
CAM	IGFBP6	1.00599e-06	2.48371	0.043	0.002	0.0181933
CAM	IRAK4	1.06289e-06	3.54436	0.043	0.002	0.0192223
CAM	GNPNAT1	1.09075e-06	3.12041	0.043	0.002	0.0197263
CAM	SLC2A4RG	1.15442e-06	3.13485	0.087	0.006	0.0208777
CAM	GXYLT1	1.22514e-06	5.04409	0.043	0.002	0.0221567
CAM	CCDC66	1.2384e-06	3.45037	0.087	0.006	0.0223964
CAM	CORO1A	1.23891e-06	3.20633	0.087	0.006	0.0224056
CAM	BARD1	1.31799e-06	5.41306	0.043	0.002	0.0238358
CAM	PLCB2	1.40281e-06	2.68658	0.043	0.002	0.0253698
CAM	ZNRD1	1.48007e-06	3.6927	0.043	0.002	0.026767
CAM	PRKCI	1.48147e-06	3.60442	0.087	0.006	0.0267924
CAM	PHKG2	1.49919e-06	3.23608	0.087	0.006	0.0271129
CAM	SNX18	1.54929e-06	4.98186	0.043	0.002	0.0280188
CAM	DDX20	1.57764e-06	4.02033	0.043	0.002	0.0285317
CAM	NR4A2	1.60816e-06	3.63607	0.043	0.002	0.0290836
CAM	CORO7	1.67192e-06	2.57618	0.087	0.007	0.0302367
CAM	FAM228A	1.68343e-06	4.60455	0.043	0.002	0.0304449
CAM	NUP43	1.6946e-06	2.83033	0.087	0.007	0.0306468
CAM	CTSC	1.71141e-06	3.9652	0.043	0.002	0.0309508
CAM	GSR	1.74268e-06	2.81943	0.087	0.007	0.0315163
CAM	GFM2	1.75598e-06	2.11886	0.087	0.007	0.0317569
CAM	EXOC3	1.79318e-06	2.05936	0.13	0.014	0.0324297
CAM	EHBP1L1	1.81542e-06	3.1584	0.087	0.007	0.032832
CAM	IFI35	1.8681e-06	2.64633	0.043	0.002	0.0337846
CAM	THAP10	1.87097e-06	3.48473	0.043	0.002	0.0338365
CAM	NET1	2.03759e-06	3.26584	0.043	0.002	0.0368498
CAM	CHRDL1	2.10329e-06	4.7182	0.043	0.002	0.0380379
CAM	C3	2.14771e-06	3.11919	0.13	0.014	0.0388414
CAM	CD38	2.14955e-06	3.62858	0.043	0.002	0.0388747
CAM	CRTAP	2.18125e-06	1.75284	0.13	0.014	0.0394479
CAM	THEMIS2	2.19403e-06	2.21808	0.043	0.002	0.039679
CAM	PPIL6	2.20125e-06	2.58997	0.043	0.002	0.0398095
CAM	PTX3	2.27427e-06	4.17319	0.043	0.002	0.0411301
CAM	SPATA24	2.28517e-06	3.83534	0.043	0.002	0.0413272
CAM	FIGNL1	2.2938e-06	4.07932	0.043	0.002	0.0414835
CAM	VSIG4	2.30595e-06	3.79301	0.043	0.002	0.0417031
CAM	NUP54	2.37901e-06	2.14473	0.087	0.007	0.0430243
CAM	ARHGAP26	2.38771e-06	2.30317	0.13	0.014	0.0431816
CAM	CTSB	2.41321e-06	1.69921	0.217	0.035	0.0436428
CAM	PDIA4	2.48292e-06	3.27789	0.043	0.002	0.0449036
CAM	FAM107A	2.48623e-06	0.907176	0.261	0.047	0.0449635
CAM	GGA1	2.52468e-06	3.67783	0.087	0.007	0.0456589
CAM	ADNP	2.52959e-06	3.6514	0.087	0.007	0.0457476
CAM	UBE2L3	2.55577e-06	2.00042	0.087	0.007	0.0462211
MDM	VIM	0	3.11271	0.544	0.055	0
MDM	VEGFA	0	3.58131	0.518	0.039	0
MDM	SPP1	0	3.8986	0.473	0.046	0
MDM	IGFBP5	0	3.76075	0.322	0.031	0
MDM	FTL	0	2.52915	0.31	0.037	0
MDM	CHI3L1	0	3.42626	0.276	0.027	0
MDM	MDM2	0	3.32362	0.258	0.035	0
MDM	SAT1	0	2.79411	0.24	0.027	0
MDM	ANXA5	0	3.35489	0.237	0.025	0
MDM	HSPA1B	0	3.02635	0.236	0.03	0
MDM	SOD2	0	2.66584	0.23	0.034	0
MDM	HMOX1	0	6.01053	0.197	0.006	0
MDM	LGALS3	0	4.08788	0.187	0.019	0
MDM	SRGN	0	3.24462	0.133	0.006	0
MDM	CD163	0	3.93027	0.11	0.003	0
MDM	FCGBP	0	4.77562	0.107	0.004	0
MDM	SLC11A1	0	4.67552	0.103	0.002	0
MDM	LAPTM5	0	2.88067	0.104	0.005	0
MDM	RGS1	0	3.74502	0.092	0.003	0
MDM	CXCL8	0	5.19618	0.09	0.002	0
MDM	HK2	0	4.65301	0.076	0.003	0
MDM	STAB1	0	3.73737	0.075	0.002	0
MDM	MSR1	0	3.41373	0.07	0.002	0
MDM	SPI1	0	2.81174	0.07	0.003	0
MDM	SLC2A5	0	2.83648	0.062	0.002	0
MDM	CLEC5A	0	4.52646	0.046	0.001	0
MDM	PLIN2	0	4.79589	0.035	0.001	0
MDM	ADM	8.1019e-303	3.75935	0.14	0.013	1.46523e-298
MDM	AKAP12	1.39348e-291	2.48708	0.313	0.062	2.52011e-287
MDM	IFI30	1.64801e-283	4.04817	0.038	0.001	2.98042e-279
MDM	PLTP	5.97034e-272	2.75962	0.123	0.011	1.07974e-267
MDM	ITGAX	3.93552e-271	2.9227	0.062	0.003	7.11739e-267
MDM	CD68	2.19566e-269	2.72607	0.07	0.004	3.97085e-265
MDM	GPNMB	2.38179e-256	3.84017	0.066	0.003	4.30746e-252
MDM	PTN	8.19402e-256	2.38678	0.227	0.038	1.48189e-251
MDM	VSIG4	6.57197e-252	3.7912	0.042	0.001	1.18854e-247
MDM	HSPA1A	3.19209e-251	2.65677	0.174	0.024	5.77289e-247
MDM	CNOT2	1.87719e-250	3.16881	0.202	0.032	3.3949e-246
MDM	DNAJB1	1.23851e-247	2.53498	0.178	0.025	2.23984e-243
MDM	RAB3IP	5.38372e-244	2.83773	0.242	0.045	9.73646e-240
MDM	TLR2	8.82325e-236	3.1125	0.038	0.001	1.59568e-231
MDM	LSP1	1.11221e-219	3.9134	0.039	0.001	2.01144e-215
MDM	PLAUR	1.25757e-218	3.33049	0.047	0.002	2.27432e-214
MDM	CD14	2.98381e-217	2.53347	0.053	0.003	5.39623e-213
MDM	NUPR1	1.02341e-215	2.24468	0.137	0.017	1.85084e-211
MDM	C1QA	3.39725e-207	2.26927	0.07	0.005	6.14392e-203
MDM	CYTH4	2.8775e-206	3.28163	0.036	0.001	5.20396e-202
MDM	THBD	2.32992e-193	3.66517	0.021	0	4.21365e-189
MDM	IBSP	2.08327e-188	4.73406	0.023	0	3.7676e-184
MDM	C1QC	2.72068e-187	1.81641	0.077	0.006	4.92035e-183
MDM	TMSB4X	6.24504e-183	0.662345	0.475	0.161	1.12942e-178
MDM	NES	1.54263e-181	2.87846	0.13	0.018	2.78985e-177
MDM	HK3	2.10382e-181	4.33191	0.017	0	3.80476e-177
MDM	TNFRSF1B	6.37193e-180	2.7618	0.034	0.001	1.15236e-175
MDM	IRF8	6.42051e-179	2.63481	0.032	0.001	1.16115e-174
MDM	HSPB1	5.16778e-176	1.69683	0.179	0.033	9.34592e-172
MDM	NDRG1	1.54077e-175	2.3092	0.163	0.028	2.78648e-171
MDM	MS4A7	1.73379e-170	2.65729	0.034	0.001	3.13556e-166
MDM	SAMSN1	1.74862e-170	3.80911	0.027	0.001	3.16238e-166
MDM	FTH1	2.25809e-170	0.833258	0.33	0.093	4.08375e-166
MDM	LGALS1	1.28548e-169	1.82985	0.163	0.029	2.3248e-165
MDM	ACTB	4.94897e-169	1.28748	0.357	0.11	8.95021e-165
MDM	SLC2A1	1.16894e-168	2.31374	0.143	0.023	2.11403e-164
MDM	CNN3	5.38821e-166	1.81364	0.21	0.046	9.74458e-162
MDM	TGFBI	3.77713e-163	3.65573	0.032	0.001	6.83094e-159
MDM	ALOX5AP	2.62945e-162	2.54479	0.038	0.002	4.75536e-158
MDM	IGFBP2	1.68111e-160	3.3714	0.112	0.015	3.04029e-156
MDM	CCND2	1.41272e-158	2.7189	0.12	0.018	2.55491e-154
MDM	CTSB	2.33435e-155	1.77723	0.172	0.034	4.22167e-151
MDM	CDCP1	5.69624e-155	3.8428	0.017	0	1.03017e-150
MDM	HAVCR2	1.45187e-154	2.43354	0.036	0.002	2.6257e-150
MDM	IL1R2	2.98886e-153	5.9733	0.015	0	5.40536e-149
MDM	TIMP1	2.0988e-152	2.52085	0.096	0.012	3.79568e-148
MDM	METRNL	4.58045e-151	2.9424	0.051	0.003	8.28374e-147
MDM	CCL4	2.20088e-150	4.2059	0.017	0	3.98029e-146
MDM	HSPA6	3.90743e-150	4.46594	0.04	0.002	7.06659e-146
MDM	FCGR3A	2.15396e-149	2.18505	0.045	0.003	3.89543e-145
MDM	SPARC	4.30754e-148	0.816016	0.222	0.053	7.79018e-144
MDM	TCIRG1	6.64379e-146	2.71889	0.033	0.001	1.20153e-141
MDM	CCT2	3.69261e-144	3.97531	0.108	0.016	6.67809e-140
MDM	C1QB	1.415e-143	1.9446	0.062	0.005	2.55903e-139
MDM	TAGLN	8.88798e-142	2.53817	0.116	0.018	1.60739e-137
MDM	AQP1	1.49191e-141	1.74918	0.133	0.023	2.69812e-137
MDM	APOBR	3.58972e-141	2.75422	0.022	0.001	6.49201e-137
MDM	MT3	1.29759e-138	1.24368	0.212	0.052	2.34669e-134
MDM	FOS	2.29163e-138	2.32834	0.118	0.019	4.1444e-134
MDM	MCL1	2.59916e-138	2.04701	0.141	0.026	4.70057e-134
MDM	CTSL	5.70557e-137	2.7096	0.065	0.006	1.03185e-132
MDM	BNIP3L	3.25598e-135	1.8495	0.159	0.032	5.88843e-131
MDM	S100A9	5.28984e-135	2.24943	0.041	0.003	9.56668e-131
MDM	RUNX1	1.67804e-133	2.53617	0.029	0.001	3.03473e-129
MDM	CD300A	7.4765e-133	2.64272	0.028	0.001	1.35213e-128
MDM	TMSB10	1.17074e-131	1.4083	0.192	0.046	2.11728e-127
MDM	SLC16A3	1.7057e-131	3.23068	0.047	0.003	3.08477e-127
MDM	CYBA	1.77925e-131	1.97167	0.04	0.003	3.21777e-127
MDM	C5AR1	1.78961e-131	3.13745	0.031	0.001	3.23652e-127
MDM	BCL2A1	4.65886e-131	3.42509	0.021	0.001	8.42555e-127
MDM	NCF2	5.31961e-129	3.21327	0.024	0.001	9.62051e-125
MDM	F13A1	5.60547e-129	2.87573	0.029	0.001	1.01375e-124
MDM	TYMP	2.33612e-128	2.82685	0.03	0.001	4.22487e-124
MDM	ENO1	1.03116e-126	2.36916	0.111	0.018	1.86485e-122
MDM	B2M	8.41253e-125	1.20512	0.128	0.023	1.52141e-120
MDM	ADAM28	4.29477e-124	2.26442	0.031	0.002	7.7671e-120
MDM	RAB13	4.70057e-123	2.07431	0.076	0.009	8.50099e-119
MDM	MARCO	4.19817e-122	3.9792	0.021	0.001	7.59239e-118
MDM	NAMPT	1.01719e-120	3.29771	0.091	0.013	1.83959e-116
MDM	NABP1	1.31268e-120	2.92679	0.028	0.001	2.37399e-116
MDM	FCER1G	3.44597e-117	2.0574	0.042	0.003	6.23204e-113
MDM	TNFRSF14	3.55043e-117	2.80623	0.038	0.003	6.42096e-113
MDM	KLF6	7.47066e-117	3.01869	0.073	0.009	1.35107e-112
MDM	CXCL16	7.71954e-116	3.05334	0.037	0.002	1.39608e-111
MDM	ANXA1	7.08704e-115	2.74673	0.076	0.01	1.28169e-110
MDM	SERPINB6	1.05883e-113	2.26486	0.117	0.022	1.91489e-109
MDM	KYNU	5.97766e-113	4.23385	0.013	0	1.08106e-108
MDM	ARL4C	3.26155e-112	2.87891	0.094	0.015	5.89852e-108
MDM	ACTG1	6.19362e-111	2.35206	0.132	0.027	1.12012e-106
MDM	NPC2	3.57044e-108	1.60232	0.075	0.01	6.45715e-104
MDM	CXCR4	3.67831e-108	3.38049	0.035	0.002	6.65222e-104
MDM	GADD45B	1.06476e-107	2.55372	0.069	0.009	1.92563e-103
MDM	HILPDA	1.75637e-106	2.85365	0.101	0.018	3.17639e-102
MDM	AIF1	6.96662e-106	1.77309	0.043	0.004	1.25991e-101
MDM	CCL3	1.35632e-105	4.77506	0.011	0	2.45291e-101
MDM	UBC	2.73786e-105	1.9738	0.111	0.021	4.95141e-101
MDM	RACK1	8.03969e-105	2.2629	0.101	0.018	1.45398e-100
MDM	CD74	2.1191e-103	0.585878	0.12	0.024	3.8324e-99
MDM	LHFPL2	2.66505e-100	2.3271	0.043	0.004	4.81975e-96
MDM	IL1B	3.82238e-100	4.08522	0.015	0	6.91278e-96
MDM	ID2	4.49168e-99	2.22164	0.085	0.014	8.1232e-95
MDM	CSTB	4.95499e-99	2.76499	0.044	0.004	8.96109e-95
MDM	CD4	6.01986e-99	2.23402	0.029	0.002	1.08869e-94
MDM	CD63	2.80219e-98	1.66955	0.102	0.019	5.06775e-94
MDM	PFKFB3	1.14525e-97	1.67942	0.102	0.019	2.07118e-93
MDM	CD44	1.03245e-93	1.45746	0.1	0.019	1.86718e-89
MDM	S100A11	2.21978e-92	2.27768	0.028	0.002	4.01446e-88
MDM	CEBPD	3.84819e-92	2.14738	0.092	0.017	6.95944e-88
MDM	ZFP36	5.699e-92	2.05711	0.074	0.011	1.03066e-87
MDM	VAMP8	6.27177e-92	2.52971	0.023	0.001	1.13425e-87
MDM	ERO1A	9.39362e-92	2.51017	0.099	0.019	1.69884e-87
MDM	CYTIP	2.08121e-91	3.1724	0.019	0.001	3.76386e-87
MDM	PDPN	4.09879e-89	3.60184	0.071	0.011	7.41266e-85
MDM	PPP1R15A	5.85064e-89	2.97339	0.048	0.005	1.05809e-84
MDM	RNASET2	7.08069e-89	1.67445	0.043	0.004	1.28054e-84
MDM	MS4A6A	1.86607e-88	1.88609	0.031	0.002	3.37478e-84
MDM	ELL2	3.96691e-88	2.00268	0.077	0.013	7.17415e-84
MDM	SLC16A10	1.20318e-87	2.79377	0.027	0.002	2.17595e-83
MDM	JUN	4.36896e-87	1.81848	0.117	0.026	7.90126e-83
MDM	PADI2	4.69214e-87	1.5909	0.099	0.019	8.48574e-83
MDM	ITGB2	5.49653e-87	1.85883	0.028	0.002	9.94047e-83
MDM	APOE	1.02117e-86	0.28666	0.262	0.092	1.84678e-82
MDM	MMP19	1.54048e-86	4.95228	0.013	0	2.78596e-82
MDM	BIRC7	1.59821e-86	3.94425	0.013	0	2.89036e-82
MDM	DNAJB9	6.29651e-86	2.54376	0.079	0.013	1.13872e-81
MDM	ANXA2	1.39686e-85	2.20872	0.065	0.009	2.52623e-81
MDM	KLHL6	2.06374e-85	2.89516	0.012	0	3.73227e-81
MDM	YEATS4	4.19346e-85	3.63005	0.066	0.01	7.58387e-81
MDM	ABCA1	1.49465e-84	2.55394	0.072	0.011	2.70307e-80
MDM	CD93	2.41847e-84	2.59334	0.017	0.001	4.37381e-80
MDM	CD99	1.33506e-83	2.21226	0.071	0.011	2.41445e-79
MDM	CEBPB	6.58706e-83	2.5172	0.058	0.008	1.19127e-78
MDM	ACSL1	2.02149e-81	2.36956	0.037	0.003	3.65586e-77
MDM	NPL	3.21219e-81	1.87457	0.036	0.003	5.80924e-77
MDM	DUSP1	3.25076e-81	1.56111	0.066	0.01	5.87901e-77
MDM	FCGR2A	4.79266e-80	2.33679	0.018	0.001	8.66753e-76
MDM	P4HA1	5.45926e-80	2.09357	0.067	0.011	9.87306e-76
MDM	MT1X	8.36868e-80	2.11638	0.066	0.01	1.51347e-75
MDM	HSPA5	1.26478e-79	2.76821	0.06	0.009	2.28736e-75
MDM	PYGL	1.02909e-78	3.58753	0.05	0.006	1.8611e-74
MDM	C2	4.50111e-78	3.17309	0.017	0.001	8.14026e-74
MDM	APOC2	6.14851e-78	1.59607	0.025	0.002	1.11196e-73
MDM	ATF3	2.46692e-77	3.49084	0.034	0.003	4.46143e-73
MDM	CST3	5.28485e-77	0.345632	0.25	0.092	9.55764e-73
MDM	GLUL	9.74393e-77	0.673746	0.193	0.062	1.76219e-72
MDM	MT2A	2.7402e-76	1.17528	0.099	0.021	4.95565e-72
MDM	ATF5	3.03534e-76	3.21181	0.051	0.007	5.48941e-72
MDM	CD28	3.55657e-76	3.73631	0.011	0	6.43206e-72
MDM	LPL	6.11753e-76	2.50518	0.073	0.013	1.10635e-71
MDM	CSF1R	7.57171e-76	1.28146	0.04	0.004	1.36934e-71
MDM	ARHGAP18	4.6611e-75	3.19372	0.021	0.001	8.4296e-71
MDM	TNFAIP3	5.84998e-75	3.02461	0.021	0.001	1.05797e-70
MDM	CPSF6	7.38705e-75	2.17278	0.12	0.031	1.33595e-70
MDM	TUBB2B	1.31643e-74	1.2972	0.133	0.036	2.38076e-70
MDM	IER3	2.53723e-74	1.94422	0.021	0.001	4.58857e-70
MDM	CALU	5.40456e-74	2.24441	0.098	0.022	9.77415e-70
MDM	TNFRSF12A	7.03576e-74	3.7471	0.042	0.005	1.27242e-69
MDM	UBA52	8.31189e-74	1.35091	0.109	0.026	1.50321e-69
MDM	MYL6	1.47015e-73	1.64972	0.125	0.033	2.65877e-69
MDM	ADGRG1	1.59779e-73	2.17195	0.075	0.014	2.8896e-69
MDM	MAP3K8	2.24495e-73	2.15844	0.022	0.001	4.05999e-69
MDM	MS4A4A	6.91072e-73	2.17781	0.013	0	1.2498e-68
MDM	CTSZ	1.55354e-72	1.38504	0.064	0.01	2.80958e-68
MDM	CD53	1.85987e-72	2.14058	0.024	0.002	3.36358e-68
MDM	BRI3	2.02566e-72	1.58817	0.094	0.02	3.66341e-68
MDM	ZFP36L1	2.34995e-72	0.941852	0.091	0.019	4.24989e-68
MDM	CD9	1.04147e-71	1.39139	0.119	0.031	1.8835e-67
MDM	MXRA7	6.70836e-71	1.83626	0.13	0.036	1.21321e-66
MDM	NCF4	1.84757e-70	2.78271	0.013	0	3.34134e-66
MDM	WSB1	2.08165e-70	1.24496	0.158	0.049	3.76467e-66
MDM	CCL2	3.71378e-70	3.01406	0.028	0.002	6.71637e-66
MDM	SERPINA1	5.47666e-70	2.48829	0.021	0.001	9.90453e-66
MDM	VCAN	9.43628e-70	1.79348	0.071	0.013	1.70655e-65
MDM	S100A8	1.41719e-69	1.6168	0.025	0.002	2.56298e-65
MDM	SLCO2B1	8.73735e-69	1.22632	0.028	0.002	1.58015e-64
MDM	SLA	1.29275e-68	1.82088	0.026	0.002	2.33794e-64
MDM	TREM2	1.89136e-68	1.68822	0.02	0.001	3.42052e-64
MDM	NRN1	3.57286e-68	2.01596	0.117	0.031	6.46152e-64
MDM	FGR	3.5734e-68	2.87112	0.013	0.001	6.46249e-64
MDM	DAB2	3.65854e-68	1.86573	0.027	0.002	6.61647e-64
MDM	JUND	8.66964e-68	1.24066	0.115	0.03	1.5679e-63
MDM	SSR2	1.31075e-67	2.11139	0.075	0.015	2.37049e-63
MDM	YBX3	1.84378e-67	2.2248	0.079	0.016	3.33447e-63
MDM	MAFF	3.22471e-67	2.50568	0.032	0.003	5.83189e-63
MDM	IGFBP7	3.42978e-67	1.20145	0.089	0.02	6.20275e-63
MDM	LOX	3.76523e-67	4.11108	0.05	0.007	6.80941e-63
MDM	EGR1	6.72229e-67	2.52408	0.081	0.017	1.21573e-62
MDM	LCP1	7.17899e-67	1.80779	0.026	0.002	1.29832e-62
MDM	PLEK	2.21427e-66	2.0987	0.016	0.001	4.0045e-62
MDM	SERPINE1	2.52445e-66	2.91486	0.055	0.009	4.56547e-62
MDM	C1QTNF1	8.90843e-66	3.09799	0.071	0.014	1.61109e-61
MDM	PPDPF	1.06118e-65	1.8289	0.089	0.02	1.91915e-61
MDM	IRAK1	3.17182e-65	2.20653	0.034	0.004	5.73624e-61
MDM	IER5	4.708e-65	2.24481	0.051	0.007	8.51441e-61
MDM	MYO1F	7.48838e-65	2.30988	0.017	0.001	1.35427e-60
MDM	TIMP2	9.6985e-65	2.09444	0.075	0.015	1.75397e-60
MDM	ADAP2	1.8158e-64	2.25442	0.019	0.001	3.28387e-60
MDM	SERPINA3	2.7327e-64	1.69259	0.078	0.016	4.94208e-60
MDM	OLR1	3.20891e-64	1.40121	0.026	0.002	5.80332e-60
MDM	FPR1	3.71241e-64	1.36341	0.017	0.001	6.71389e-60
MDM	MAPK4	5.25046e-64	2.07419	0.102	0.026	9.49546e-60
MDM	LYVE1	8.60464e-64	1.98495	0.018	0.001	1.55615e-59
MDM	ASPH	8.89816e-64	1.68004	0.119	0.033	1.60923e-59
MDM	SOCS3	5.7184e-63	2.15359	0.047	0.007	1.03417e-58
MDM	EEF2	6.35393e-63	1.18843	0.132	0.039	1.14911e-58
MDM	NCKAP1L	1.22982e-62	2.33186	0.016	0.001	2.22413e-58
MDM	SLC3A2	3.69743e-62	1.80673	0.092	0.022	6.6868e-58
MDM	NEK6	6.41856e-62	2.00486	0.081	0.018	1.1608e-57
MDM	HCLS1	8.94706e-62	1.85972	0.02	0.001	1.61808e-57
MDM	CLU	1.24415e-61	0.324381	0.441	0.229	2.25005e-57
MDM	ZYX	5.63415e-61	2.27647	0.096	0.024	1.01894e-56
MDM	MFSD1	3.90696e-60	1.47045	0.05	0.008	7.06575e-56
MDM	CREG1	7.26735e-60	1.5926	0.059	0.011	1.3143e-55
MDM	TYROBP	2.68891e-59	1.99226	0.023	0.002	4.86289e-55
MDM	PIK3AP1	2.69878e-59	3.20292	0.016	0.001	4.88075e-55
MDM	DOCK2	1.20656e-58	2.06032	0.017	0.001	2.18206e-54
MDM	RGS2	1.6866e-58	2.73285	0.049	0.008	3.05022e-54
MDM	SLC15A3	5.65857e-58	1.83	0.016	0.001	1.02335e-53
MDM	EHBP1L1	2.4294e-57	1.4104	0.043	0.006	4.39356e-53
MDM	PFN1	8.50189e-57	1.43654	0.088	0.021	1.53757e-52
MDM	AMPD3	1.76521e-56	2.07767	0.026	0.002	3.19238e-52
MDM	TMEM176B	1.96361e-56	2.32676	0.047	0.007	3.55119e-52
MDM	PDK1	3.88633e-56	2.43358	0.047	0.008	7.02843e-52
MDM	MDK	1.36468e-55	3.02408	0.041	0.006	2.46803e-51
MDM	EMP3	3.14098e-55	2.45664	0.048	0.008	5.68047e-51
MDM	TNS3	1.15037e-54	1.82942	0.021	0.002	2.08045e-50
MDM	CALD1	1.46714e-54	1.41768	0.084	0.02	2.65331e-50
MDM	PTMS	2.4226e-54	1.86285	0.084	0.021	4.38127e-50
MDM	LITAF	5.64994e-54	1.2589	0.048	0.008	1.02179e-49
MDM	MGP	7.78026e-54	2.46098	0.026	0.003	1.40706e-49
MDM	CHI3L2	1.19347e-53	3.25293	0.027	0.003	2.15838e-49
MDM	TREM1	1.88513e-53	3.34721	0.016	0.001	3.40925e-49
MDM	FRS2	1.13218e-52	2.51545	0.068	0.015	2.04755e-48
MDM	C3AR1	1.14412e-52	1.99062	0.015	0.001	2.06914e-48
MDM	FOLR2	1.23576e-52	1.89638	0.011	0	2.23487e-48
MDM	KCTD12	3.53432e-52	1.39666	0.055	0.01	6.39183e-48
MDM	RAB20	5.16618e-52	3.25218	0.017	0.001	9.34303e-48
MDM	IRX1	6.54255e-52	4.29889	0.035	0.005	1.18322e-47
MDM	G0S2	9.31418e-52	2.52874	0.013	0.001	1.68447e-47
MDM	SQOR	2.12487e-51	3.10174	0.017	0.001	3.84283e-47
MDM	BTG1	2.99438e-51	1.43968	0.09	0.024	5.41533e-47
MDM	CYBB	4.84168e-51	1.61059	0.024	0.002	8.75618e-47
MDM	IRAK3	8.16147e-51	1.42214	0.016	0.001	1.476e-46
MDM	SLC2A3	1.28265e-50	2.49666	0.031	0.004	2.31968e-46
MDM	ARRDC3	2.1536e-50	1.64569	0.08	0.02	3.89478e-46
MDM	CCN1	1.51429e-49	2.66793	0.064	0.014	2.73859e-45
MDM	EGLN3	2.25088e-49	2.47864	0.062	0.013	4.07071e-45
MDM	NINJ1	4.62414e-49	1.72357	0.029	0.003	8.36275e-45
MDM	CLEC7A	6.55673e-49	1.34506	0.016	0.001	1.18578e-44
MDM	CD109	7.17583e-49	3.34148	0.02	0.002	1.29775e-44
MDM	HSP90AA1	1.48242e-48	0.804953	0.139	0.049	2.68095e-44
MDM	NRP1	2.17409e-48	2.18732	0.032	0.004	3.93184e-44
MDM	SGK1	2.65031e-48	1.14439	0.049	0.009	4.79308e-44
MDM	C3	4.97179e-48	0.783198	0.062	0.013	8.99149e-44
MDM	PPIB	4.9956e-48	2.38138	0.042	0.007	9.03455e-44
MDM	NDUFA4L2	5.94285e-48	2.97382	0.046	0.008	1.07476e-43
MDM	THBS1	1.10055e-47	3.68945	0.016	0.001	1.99034e-43
MDM	SERPINH1	2.77653e-47	2.46173	0.036	0.005	5.02136e-43
MDM	MERTK	4.20529e-47	1.46612	0.026	0.003	7.60527e-43
MDM	DENND3	4.25139e-47	1.44203	0.039	0.006	7.68864e-43
MDM	S100A6	6.10727e-46	1.01488	0.1	0.03	1.1045e-41
MDM	LCP2	6.34934e-46	2.04249	0.016	0.001	1.14828e-41
MDM	APBB1IP	7.48989e-46	1.49305	0.023	0.002	1.35455e-41
MDM	RHOB	9.73787e-46	0.875366	0.148	0.056	1.76109e-41
MDM	LMAN1	1.08074e-45	2.10512	0.066	0.016	1.95452e-41
MDM	LIMD1	1.14586e-45	2.31824	0.022	0.002	2.07228e-41
MDM	PMP2	1.91178e-45	0.443506	0.111	0.035	3.45745e-41
MDM	VMP1	3.78383e-45	1.74819	0.065	0.015	6.84306e-41
MDM	PPP1R3B	3.9529e-45	3.20236	0.024	0.003	7.14882e-41
MDM	CTSC	8.68561e-45	1.41431	0.018	0.002	1.57079e-40
MDM	CALR	1.5334e-44	2.04874	0.05	0.01	2.77315e-40
MDM	LAIR1	2.44845e-44	0.695022	0.015	0.001	4.42802e-40
MDM	QKI	2.71833e-44	0.432325	0.126	0.044	4.9161e-40
MDM	ARPC1B	4.13419e-44	1.74184	0.021	0.002	7.47667e-40
MDM	SLC16A1	5.37173e-44	1.92554	0.066	0.016	9.71478e-40
MDM	TWSG1	5.91686e-44	2.5446	0.053	0.011	1.07006e-39
MDM	IGFBP3	8.4229e-44	2.6037	0.054	0.011	1.52328e-39
MDM	CD37	9.84439e-44	1.19617	0.017	0.001	1.78036e-39
MDM	PTPRZ1	1.39127e-43	1.40436	0.086	0.025	2.51611e-39
MDM	KCNE4	2.33289e-43	3.23064	0.03	0.004	4.21903e-39
MDM	IL10RA	2.5833e-43	1.14278	0.012	0.001	4.6719e-39
MDM	SERF2	3.36248e-43	1.03896	0.07	0.017	6.08105e-39
MDM	HSPH1	3.46043e-43	1.27632	0.072	0.018	6.25818e-39
MDM	SEC61G	1.0043e-42	2.67347	0.033	0.005	1.81627e-38
MDM	MSN	1.06447e-42	1.36619	0.047	0.009	1.92509e-38
MDM	LONP1	2.4883e-42	1.83839	0.061	0.014	4.5001e-38
MDM	ST8SIA4	3.07248e-42	2.64538	0.02	0.002	5.55657e-38
MDM	FCGRT	4.10816e-42	2.02435	0.026	0.003	7.4296e-38
MDM	SAP30	4.27151e-42	1.57562	0.059	0.014	7.72502e-38
MDM	DDIT4	5.28262e-42	0.915759	0.058	0.013	9.55361e-38
MDM	ALPK3	7.744e-42	2.99176	0.016	0.001	1.4005e-37
MDM	EIF4A1	8.27379e-42	1.91444	0.061	0.014	1.49631e-37
MDM	HIF1A	9.40532e-42	2.58075	0.036	0.006	1.70095e-37
MDM	PLA2G2A	1.20951e-41	5.74893	0.012	0.001	2.18739e-37
MDM	FAM20A	1.21045e-41	2.29671	0.011	0.001	2.1891e-37
MDM	CANX	2.47471e-41	1.87173	0.053	0.011	4.47551e-37
MDM	CORO1C	3.18023e-41	1.10409	0.072	0.019	5.75145e-37
MDM	CTDSP1	5.56155e-41	0.956454	0.042	0.008	1.00581e-36
MDM	FAM20C	5.73239e-41	2.33104	0.072	0.019	1.0367e-36
MDM	SEPTIN9	6.5107e-41	2.2064	0.055	0.013	1.17746e-36
MDM	OAZ1	1.23515e-40	0.433658	0.193	0.085	2.23377e-36
MDM	HM13	1.25974e-40	2.44145	0.055	0.013	2.27824e-36
MDM	TRIB3	3.42504e-40	3.73658	0.039	0.007	6.19418e-36
MDM	BUD31	5.42521e-40	1.62533	0.059	0.014	9.81149e-36
MDM	JUNB	7.2696e-40	1.31085	0.069	0.018	1.31471e-35
MDM	TRAM1	7.85376e-40	1.75216	0.055	0.013	1.42035e-35
MDM	CNN2	7.88778e-40	2.77431	0.042	0.008	1.4265e-35
MDM	COL3A1	8.11806e-40	1.89195	0.022	0.003	1.46815e-35
MDM	TRIM38	8.47616e-40	0.913057	0.015	0.001	1.53291e-35
MDM	RAB31	1.08508e-39	2.02663	0.035	0.006	1.96237e-35
MDM	RIN3	1.14125e-39	2.04388	0.02	0.002	2.06394e-35
MDM	DHRS3	1.30162e-39	1.58029	0.035	0.006	2.35399e-35
MDM	CHST11	1.51236e-39	1.42126	0.036	0.006	2.7351e-35
MDM	SSR3	3.83312e-39	2.03906	0.04	0.008	6.93219e-35
MDM	LYZ	6.44408e-39	2.92007	0.016	0.001	1.16541e-34
MDM	CLIC1	7.60411e-39	2.697	0.021	0.002	1.3752e-34
MDM	B4GALT1	7.84942e-39	1.62705	0.019	0.002	1.41957e-34
MDM	MMP14	2.08835e-38	2.57903	0.028	0.004	3.77678e-34
MDM	TMBIM1	2.25454e-38	1.70688	0.032	0.005	4.07734e-34
MDM	PLP2	2.38247e-38	3.44989	0.023	0.003	4.30869e-34
MDM	DEF6	5.09056e-38	1.8828	0.013	0.001	9.20627e-34
MDM	BHLHE40	5.50632e-38	1.56103	0.059	0.015	9.95817e-34
MDM	PLCB2	1.13284e-37	1.69515	0.017	0.002	2.04875e-33
MDM	PDIA6	1.45172e-37	2.5838	0.037	0.007	2.62543e-33
MDM	CCND1	1.62271e-37	1.33935	0.019	0.002	2.93466e-33
MDM	SQSTM1	1.78087e-37	0.885239	0.108	0.038	3.22069e-33
MDM	GBE1	2.09914e-37	2.5784	0.041	0.008	3.7963e-33
MDM	CDKN1A	2.30424e-37	1.91688	0.036	0.006	4.16722e-33
MDM	WLS	2.7775e-37	1.42602	0.073	0.021	5.02311e-33
MDM	SYK	4.76863e-37	1.3942	0.011	0.001	8.62407e-33
MDM	WIPF1	4.91294e-37	1.6949	0.025	0.003	8.88505e-33
MDM	ZEB1	7.22346e-37	1.76064	0.048	0.011	1.30636e-32
MDM	TNFRSF1A	7.33452e-37	1.75559	0.047	0.01	1.32645e-32
MDM	GNB2	1.7929e-36	1.95326	0.056	0.014	3.24246e-32
MDM	CIRBP	2.01184e-36	0.643856	0.201	0.095	3.63842e-32
MDM	PNRC1	2.25758e-36	0.814574	0.096	0.032	4.08283e-32
MDM	TUT7	4.10481e-36	1.53324	0.05	0.011	7.42355e-32
MDM	TMED7	7.46224e-36	1.69091	0.051	0.012	1.34955e-31
MDM	TPP1	7.70297e-36	1.06137	0.077	0.023	1.39308e-31
MDM	JAM2	1.03979e-35	2.34784	0.034	0.006	1.88046e-31
MDM	HTRA1	1.31603e-35	1.16739	0.069	0.019	2.38005e-31
MDM	SH3BGRL3	2.02249e-35	0.895131	0.056	0.014	3.65768e-31
MDM	EIF4EBP1	3.21267e-35	3.15859	0.031	0.005	5.81012e-31
MDM	ARHGAP45	3.3426e-35	1.96989	0.017	0.002	6.04509e-31
MDM	LPAR5	4.35563e-35	1.46337	0.011	0.001	7.87715e-31
MDM	P4HB	5.94723e-35	2.30786	0.036	0.007	1.07556e-30
MDM	XBP1	7.17984e-35	2.00949	0.037	0.007	1.29847e-30
MDM	HDLBP	1.37418e-34	1.63021	0.051	0.012	2.48521e-30
MDM	IKZF1	1.54497e-34	1.60286	0.013	0.001	2.79407e-30
MDM	TP53	1.68377e-34	2.90311	0.031	0.005	3.04509e-30
MDM	WWTR1	2.37212e-34	1.92168	0.032	0.005	4.28998e-30
MDM	VKORC1	2.97563e-34	1.87672	0.045	0.01	5.38143e-30
MDM	PIM1	4.26598e-34	2.28557	0.021	0.003	7.71502e-30
MDM	OTUD1	5.26781e-34	1.6594	0.022	0.003	9.52684e-30
MDM	PLXDC2	5.9141e-34	0.394629	0.036	0.007	1.06956e-29
MDM	SDC3	6.57296e-34	1.2861	0.07	0.02	1.18872e-29
MDM	CAPG	7.08658e-34	1.00954	0.021	0.003	1.28161e-29
MDM	PFKFB4	9.57727e-34	3.2687	0.029	0.005	1.73205e-29
MDM	TM6SF1	1.20415e-33	2.27552	0.017	0.002	2.1777e-29
MDM	CTSS	1.24649e-33	1.45962	0.019	0.002	2.25428e-29
MDM	RBM3	1.39092e-33	2.02559	0.051	0.012	2.51547e-29
MDM	YBX1	1.39838e-33	1.30805	0.043	0.01	2.52897e-29
MDM	TPM4	5.72219e-33	1.87777	0.065	0.019	1.03486e-28
MDM	CPM	6.91401e-33	1.19722	0.024	0.004	1.2504e-28
MDM	STXBP2	7.53108e-33	2.66291	0.013	0.001	1.362e-28
MDM	SEPTIN7	8.4894e-33	2.18481	0.039	0.008	1.53531e-28
MDM	PGPEP1	1.04678e-32	1.66472	0.04	0.009	1.8931e-28
MDM	ZFP36L2	1.09506e-32	1.28797	0.051	0.012	1.98041e-28
MDM	CDH2	1.15592e-32	1.49682	0.067	0.02	2.09048e-28
MDM	ADAM9	1.19128e-32	1.9043	0.051	0.013	2.15443e-28
MDM	STAT3	1.23358e-32	2.52898	0.039	0.008	2.23092e-28
MDM	THEMIS2	1.40868e-32	1.46289	0.016	0.002	2.5476e-28
MDM	GADD45A	1.63647e-32	2.43452	0.033	0.006	2.95956e-28
MDM	SEPTIN2	1.79839e-32	1.75698	0.04	0.009	3.25239e-28
MDM	PTTG1IP	1.90112e-32	1.27108	0.064	0.018	3.43817e-28
MDM	CRTAP	2.3828e-32	1.13302	0.053	0.014	4.30929e-28
MDM	HERPUD1	2.77874e-32	1.47415	0.04	0.009	5.02536e-28
MDM	OLFML2B	2.92881e-32	2.19285	0.01	0.001	5.29676e-28
MDM	HYOU1	4.55112e-32	2.13944	0.045	0.01	8.23071e-28
MDM	NFKBIZ	6.78016e-32	2.38405	0.032	0.006	1.22619e-27
MDM	MAN2B1	7.09813e-32	2.31197	0.017	0.002	1.2837e-27
MDM	ARHGDIB	7.97612e-32	1.25145	0.018	0.002	1.44248e-27
MDM	PPP1R3C	1.28494e-31	1.58858	0.037	0.008	2.32382e-27
MDM	DDX3Y	1.30439e-31	2.48437	0.036	0.007	2.35899e-27
MDM	ANG	1.48413e-31	3.13412	0.012	0.001	2.68405e-27
MDM	BCAT1	1.49928e-31	2.37942	0.035	0.007	2.71144e-27
MDM	MFGE8	1.50163e-31	2.28215	0.051	0.013	2.71569e-27
MDM	MAFB	1.542e-31	1.93935	0.017	0.002	2.78872e-27
MDM	TRIB1	2.06006e-31	2.34706	0.021	0.003	3.72562e-27
MDM	MKNK1	2.08828e-31	1.16037	0.031	0.006	3.77665e-27
MDM	BCAN	2.17413e-31	1.26279	0.044	0.01	3.93191e-27
MDM	CSF2RA	2.55082e-31	1.29719	0.014	0.001	4.61315e-27
MDM	LPCAT1	3.27272e-31	1.91742	0.042	0.009	5.91872e-27
MDM	BSG	3.69515e-31	1.24562	0.076	0.025	6.68267e-27
MDM	PHLDA1	3.93582e-31	1.73335	0.035	0.007	7.11793e-27
MDM	PMP22	3.94787e-31	0.713303	0.071	0.022	7.13973e-27
MDM	DSE	4.23867e-31	1.13425	0.021	0.003	7.66564e-27
MDM	SLC8A1	4.8085e-31	0.922879	0.08	0.027	8.69616e-27
MDM	OS9	5.13597e-31	0.961712	0.074	0.024	9.2884e-27
MDM	HMG20B	5.68055e-31	2.5709	0.027	0.004	1.02733e-26
MDM	RHOC	7.16285e-31	1.21432	0.051	0.013	1.2954e-26
MDM	MTHFD2	7.67198e-31	2.61119	0.022	0.003	1.38748e-26
MDM	RXRA	1.23359e-30	1.7467	0.041	0.009	2.23094e-26
MDM	TLN1	1.42817e-30	2.06994	0.03	0.005	2.58285e-26
MDM	LGMN	1.80801e-30	1.22525	0.039	0.009	3.26978e-26
MDM	DTNA	1.99499e-30	0.175153	0.153	0.069	3.60794e-26
MDM	ADSSL1	2.84736e-30	1.77461	0.019	0.002	5.14945e-26
MDM	PKM	4.2232e-30	1.04903	0.088	0.032	7.63765e-26
MDM	MYDGF	4.59286e-30	1.89938	0.042	0.01	8.30619e-26
MDM	ZFAND2A	7.18797e-30	1.95025	0.038	0.008	1.29994e-25
MDM	SMIM3	1.01426e-29	2.92051	0.023	0.003	1.83429e-25
MDM	PARP4	1.09125e-29	2.00655	0.019	0.002	1.97352e-25
MDM	TCIM	1.09914e-29	2.82861	0.024	0.004	1.9878e-25
MDM	ARRB2	1.15825e-29	0.84271	0.05	0.013	2.0947e-25
MDM	EIF1	1.28339e-29	1.16659	0.062	0.018	2.32101e-25
MDM	CD151	1.37323e-29	1.79455	0.047	0.012	2.48349e-25
MDM	PER1	1.51361e-29	1.30619	0.047	0.012	2.73736e-25
MDM	ODF3B	1.62081e-29	1.58292	0.013	0.001	2.93123e-25
MDM	FERMT2	1.94923e-29	2.58135	0.03	0.006	3.52518e-25
MDM	CLIC4	1.96577e-29	0.714605	0.068	0.021	3.55509e-25
MDM	SULF2	2.45596e-29	1.89367	0.036	0.008	4.4416e-25
MDM	RGS16	3.90373e-29	1.72194	0.017	0.002	7.05989e-25
MDM	NFIL3	4.29005e-29	1.50054	0.033	0.007	7.75855e-25
MDM	RAP2B	7.28301e-29	1.88958	0.029	0.005	1.31713e-24
MDM	WASF2	8.68909e-29	1.17627	0.037	0.008	1.57142e-24
MDM	MCUB	8.75133e-29	3.59651	0.018	0.002	1.58268e-24
MDM	PARVB	1.00107e-28	2.10689	0.028	0.005	1.81043e-24
MDM	EIF4H	2.11389e-28	1.5748	0.053	0.015	3.82297e-24
MDM	RHBDF2	3.43581e-28	0.833891	0.013	0.001	6.21367e-24
MDM	TGFBR2	3.44308e-28	0.878411	0.024	0.004	6.2268e-24
MDM	FLNA	4.53038e-28	2.52307	0.055	0.016	8.19319e-24
MDM	LPAR6	5.87611e-28	0.874758	0.017	0.002	1.06269e-23
MDM	CMTM3	6.44673e-28	1.64883	0.028	0.005	1.16589e-23
MDM	UGCG	1.61542e-27	1.6333	0.047	0.012	2.92149e-23
MDM	HEXA	1.6449e-27	1.28456	0.047	0.012	2.97479e-23
MDM	SELENOS	1.81529e-27	1.69619	0.037	0.008	3.28295e-23
MDM	HSPB6	1.95534e-27	1.94166	0.028	0.005	3.53623e-23
MDM	GPR34	4.37931e-27	0.947108	0.018	0.002	7.91997e-23
MDM	FAM162A	4.41479e-27	1.45306	0.048	0.013	7.98416e-23
MDM	SBNO2	4.67374e-27	1.77383	0.037	0.009	8.45245e-23
MDM	RGCC	6.06902e-27	0.310469	0.047	0.012	1.09758e-22
MDM	EFEMP1	6.65562e-27	1.51683	0.044	0.011	1.20367e-22
MDM	STC2	8.37773e-27	3.84579	0.02	0.003	1.51511e-22
MDM	ICAM1	8.87422e-27	3.03096	0.021	0.003	1.6049e-22
MDM	SMOX	1.23831e-26	1.36898	0.05	0.014	2.23948e-22
MDM	SDCBP	1.23839e-26	1.25605	0.041	0.01	2.23963e-22
MDM	PHC2	1.29748e-26	1.41834	0.044	0.011	2.3465e-22
MDM	ACTR3	1.35172e-26	1.17341	0.039	0.01	2.44458e-22
MDM	RNASE4	1.94314e-26	2.47349	0.021	0.003	3.51418e-22
MDM	CSF3R	2.04978e-26	2.00788	0.011	0.001	3.70703e-22
MDM	DDR2	2.6347e-26	2.00244	0.021	0.003	4.76486e-22
MDM	IRS2	2.67227e-26	1.80074	0.066	0.022	4.83281e-22
MDM	TOMM7	2.98495e-26	1.00595	0.066	0.022	5.39827e-22
MDM	VAT1	3.17962e-26	1.65079	0.036	0.008	5.75034e-22
MDM	IFRD1	3.40104e-26	1.74957	0.048	0.013	6.15079e-22
MDM	ASAH1	3.45945e-26	1.19405	0.039	0.009	6.25641e-22
MDM	EMILIN2	3.97147e-26	2.82197	0.013	0.001	7.18241e-22
MDM	WSCD1	4.27603e-26	2.99699	0.036	0.008	7.7332e-22
MDM	TNIP1	4.30971e-26	1.80697	0.037	0.009	7.79411e-22
MDM	EVI2B	4.96225e-26	1.32165	0.015	0.002	8.97424e-22
MDM	SIVA1	5.25735e-26	1.36871	0.04	0.01	9.50792e-22
MDM	PTGS2	5.83535e-26	2.84962	0.017	0.002	1.05532e-21
MDM	NUCB1	6.062e-26	1.21276	0.07	0.024	1.09631e-21
MDM	STK10	7.46684e-26	1.09097	0.02	0.003	1.35038e-21
MDM	CHPF	1.51584e-25	2.16105	0.05	0.014	2.7414e-21
MDM	EIF4A3	1.57709e-25	1.76484	0.039	0.01	2.85217e-21
MDM	CAST	1.95103e-25	0.905101	0.048	0.014	3.52843e-21
MDM	COL9A3	2.08945e-25	2.12736	0.036	0.009	3.77877e-21
MDM	RCN3	2.1588e-25	2.02846	0.018	0.003	3.90419e-21
MDM	TLCD3A	2.28135e-25	4.1778	0.012	0.001	4.12583e-21
MDM	BACH1	2.34257e-25	1.357	0.047	0.013	4.23654e-21
MDM	PTPRE	2.45489e-25	1.28426	0.022	0.004	4.43968e-21
MDM	BAG6	2.65309e-25	1.29229	0.051	0.015	4.79811e-21
MDM	SRP54	3.27856e-25	1.68128	0.04	0.01	5.92927e-21
MDM	STAU1	3.53285e-25	1.49327	0.046	0.013	6.38915e-21
MDM	C1orf61	4.08718e-25	0.790431	0.071	0.025	7.39166e-21
MDM	MYOF	5.01329e-25	1.65508	0.027	0.005	9.06653e-21
MDM	PLSCR1	6.06223e-25	1.89971	0.022	0.004	1.09635e-20
MDM	SCO2	6.29289e-25	1.49105	0.015	0.002	1.13807e-20
MDM	CYFIP1	9.15014e-25	1.14644	0.031	0.007	1.6548e-20
MDM	CA12	9.31948e-25	2.86891	0.039	0.01	1.68543e-20
MDM	FBXO32	9.74262e-25	2.33033	0.033	0.008	1.76195e-20
MDM	EPAS1	1.00904e-24	1.26314	0.055	0.017	1.82485e-20
MDM	CAVIN1	1.10331e-24	1.74756	0.03	0.006	1.99533e-20
MDM	LUC7L2	1.15302e-24	1.04831	0.073	0.027	2.08523e-20
MDM	TMCO1	1.48521e-24	1.54132	0.045	0.012	2.686e-20
MDM	MAFK	1.4921e-24	1.84085	0.028	0.006	2.69847e-20
MDM	FN1	1.60808e-24	1.75364	0.043	0.012	2.90821e-20
MDM	TRIM9	1.75731e-24	1.58826	0.083	0.032	3.1781e-20
MDM	HAMP	1.88992e-24	2.09113	0.01	0.001	3.41791e-20
MDM	PHF1	1.92545e-24	1.7751	0.043	0.011	3.48218e-20
MDM	EIF3B	1.95457e-24	1.47944	0.058	0.019	3.53484e-20
MDM	MAGT1	2.25764e-24	1.50546	0.026	0.005	4.08295e-20
MDM	APBB3	2.36125e-24	1.50855	0.04	0.01	4.27032e-20
MDM	COL1A1	2.59843e-24	1.44249	0.018	0.003	4.69926e-20
MDM	KISS1R	2.74141e-24	4.17883	0.027	0.005	4.95783e-20
MDM	C1orf54	3.0079e-24	2.04406	0.013	0.001	5.43978e-20
MDM	SRPX	3.11904e-24	2.68977	0.024	0.004	5.64078e-20
MDM	ATF4	3.94698e-24	1.31588	0.057	0.018	7.13811e-20
MDM	TMEM158	4.11508e-24	2.63864	0.029	0.006	7.44213e-20
MDM	SERPINF1	4.53846e-24	1.52903	0.019	0.003	8.2078e-20
MDM	HES4	4.57897e-24	2.07658	0.032	0.007	8.28106e-20
MDM	S100A10	4.60295e-24	0.538463	0.025	0.005	8.32444e-20
MDM	IDH1	5.1917e-24	2.64815	0.019	0.003	9.3892e-20
MDM	SAMD4A	5.88441e-24	1.99666	0.024	0.005	1.0642e-19
MDM	MDM4	6.00397e-24	0.752312	0.082	0.032	1.08582e-19
MDM	MRC2	6.76735e-24	2.33732	0.041	0.011	1.22388e-19
MDM	RAB8B	8.67334e-24	1.39981	0.033	0.008	1.56857e-19
MDM	RAPGEF1	9.14859e-24	1.04377	0.037	0.009	1.65452e-19
MDM	GPX3	9.64379e-24	1.84582	0.026	0.005	1.74408e-19
MDM	LTB4R	1.1916e-23	2.08507	0.01	0.001	2.15501e-19
MDM	DPYD	1.49196e-23	1.36678	0.041	0.011	2.69821e-19
MDM	NMB	1.57105e-23	2.14716	0.019	0.003	2.84124e-19
MDM	TSPO	3.68913e-23	1.38625	0.019	0.003	6.67178e-19
MDM	KDM3A	4.30078e-23	1.9637	0.043	0.012	7.77795e-19
MDM	H3F3B	4.6734e-23	1.20085	0.042	0.012	8.45185e-19
MDM	TXNDC12	5.2928e-23	1.88457	0.026	0.005	9.57203e-19
MDM	NEURL2	6.03449e-23	1.71807	0.011	0.001	1.09134e-18
MDM	PTX3	6.55606e-23	3.32127	0.013	0.002	1.18566e-18
MDM	PJA2	7.18885e-23	0.611088	0.122	0.057	1.3001e-18
MDM	SERP1	8.15101e-23	1.0927	0.039	0.01	1.47411e-18
MDM	MYO9B	8.47451e-23	1.29386	0.049	0.015	1.53261e-18
MDM	BEST3	8.89295e-23	2.71182	0.035	0.009	1.60829e-18
MDM	TPD52L2	9.36339e-23	1.18544	0.053	0.017	1.69337e-18
MDM	APOC1	9.66566e-23	1.33622	0.013	0.001	1.74803e-18
MDM	PALLD	9.88224e-23	1.83134	0.039	0.01	1.7872e-18
MDM	GABARAP	1.01093e-22	0.876745	0.054	0.017	1.82827e-18
MDM	LY96	1.0866e-22	1.68939	0.013	0.002	1.96512e-18
MDM	RELT	1.18302e-22	2.48643	0.015	0.002	2.13949e-18
MDM	AFAP1	1.61309e-22	2.49714	0.032	0.008	2.91728e-18
MDM	AEBP1	1.70778e-22	1.54459	0.05	0.015	3.08852e-18
MDM	TMEM140	2.03525e-22	2.60887	0.013	0.002	3.68075e-18
MDM	RSRC2	2.07418e-22	1.1866	0.05	0.015	3.75115e-18
MDM	EEF1G	2.6549e-22	1.07883	0.047	0.014	4.80139e-18
MDM	LRP1	2.71532e-22	0.775274	0.077	0.03	4.91066e-18
MDM	MAF	3.7491e-22	0.621078	0.041	0.011	6.78025e-18
MDM	HSP90B1	3.84917e-22	1.65866	0.021	0.004	6.96121e-18
MDM	SEC23B	3.94938e-22	1.83342	0.032	0.008	7.14246e-18
MDM	PLEKHA4	4.27726e-22	2.03997	0.018	0.003	7.73543e-18
MDM	ERF	4.52311e-22	1.77956	0.043	0.012	8.18005e-18
MDM	KXD1	4.60275e-22	1.12634	0.043	0.012	8.32406e-18
MDM	RSL1D1	4.71681e-22	3.24518	0.015	0.002	8.53035e-18
MDM	COLGALT1	5.12352e-22	1.30594	0.032	0.008	9.26589e-18
MDM	SELENOF	5.23049e-22	1.06089	0.056	0.019	9.45933e-18
MDM	BCAP31	5.51573e-22	1.49343	0.031	0.007	9.9752e-18
MDM	IL6R	6.12137e-22	1.68253	0.013	0.002	1.10705e-17
MDM	EZR	8.65829e-22	1.41004	0.033	0.008	1.56585e-17
MDM	ANAPC11	1.13084e-21	1.20737	0.049	0.015	2.04512e-17
MDM	AK4	1.15134e-21	1.82889	0.039	0.011	2.0822e-17
MDM	SP100	1.24362e-21	1.06274	0.017	0.003	2.24909e-17
MDM	CACNG4	1.39624e-21	2.85394	0.026	0.006	2.5251e-17
MDM	ITGA5	1.47246e-21	2.93783	0.018	0.003	2.66294e-17
MDM	CORO1A	1.67571e-21	1.12779	0.028	0.006	3.03052e-17
MDM	COL28A1	1.71837e-21	2.67121	0.021	0.004	3.10768e-17
MDM	LNPK	1.94066e-21	1.80838	0.033	0.008	3.50969e-17
MDM	GRN	2.13197e-21	1.43104	0.021	0.004	3.85567e-17
MDM	C1orf162	3.00346e-21	1.73741	0.013	0.002	5.43176e-17
MDM	FXYD5	3.36535e-21	0.756514	0.017	0.003	6.08623e-17
MDM	SEC11C	4.58874e-21	0.831281	0.055	0.018	8.29873e-17
MDM	NFKBID	4.60017e-21	2.37319	0.013	0.002	8.31941e-17
MDM	MIDN	4.83683e-21	1.74227	0.045	0.014	8.74741e-17
MDM	LOXL3	5.69725e-21	2.34651	0.019	0.003	1.03035e-16
MDM	SFXN3	7.0273e-21	1.85631	0.039	0.011	1.27089e-16
MDM	SPATS2L	7.85707e-21	1.40134	0.033	0.008	1.42095e-16
MDM	BAG3	9.2299e-21	0.990953	0.035	0.009	1.66923e-16
MDM	PLEKHF2	9.68064e-21	2.50006	0.017	0.003	1.75074e-16
MDM	TXNL1	9.72437e-21	1.35267	0.055	0.019	1.75865e-16
MDM	MYO1E	1.11343e-20	1.12236	0.03	0.007	2.01363e-16
MDM	TRIM22	1.12037e-20	1.49204	0.021	0.004	2.02618e-16
MDM	SFMBT2	1.44349e-20	0.749826	0.026	0.006	2.61056e-16
MDM	PPP1CB	1.54972e-20	1.1815	0.048	0.015	2.80267e-16
MDM	PLOD2	1.59109e-20	1.95689	0.036	0.01	2.87749e-16
MDM	F3	1.76477e-20	0.918158	0.051	0.017	3.19159e-16
MDM	SCG2	2.05393e-20	1.55759	0.056	0.02	3.71453e-16
MDM	LMNA	2.09863e-20	1.16825	0.049	0.016	3.79537e-16
MDM	BAX	2.11203e-20	1.76829	0.025	0.005	3.81961e-16
MDM	PLK3	2.14256e-20	2.21517	0.014	0.002	3.87481e-16
MDM	SRA1	2.41959e-20	1.2729	0.029	0.007	4.37582e-16
MDM	IVNS1ABP	2.55866e-20	0.952031	0.029	0.007	4.62734e-16
MDM	SLTM	3.08169e-20	1.04312	0.051	0.017	5.57324e-16
MDM	LAMP1	3.10295e-20	0.449334	0.072	0.028	5.61169e-16
MDM	WNT5A	3.20462e-20	1.90755	0.01	0.001	5.79556e-16
MDM	ACTN4	3.26732e-20	1.15225	0.051	0.017	5.90895e-16
MDM	GNAI2	3.40199e-20	0.899962	0.032	0.008	6.1525e-16
MDM	CPVL	3.75686e-20	1.58887	0.019	0.003	6.79429e-16
MDM	RAF1	3.76239e-20	1.276	0.025	0.006	6.80429e-16
MDM	EHD2	3.76787e-20	1.80918	0.036	0.01	6.81419e-16
MDM	SERPINB1	3.89069e-20	1.08337	0.019	0.003	7.0363e-16
MDM	NIBAN2	4.00953e-20	1.67833	0.021	0.004	7.25123e-16
MDM	FAM114A1	4.97013e-20	1.56245	0.024	0.005	8.98847e-16
MDM	UCP2	5.19211e-20	2.11291	0.011	0.001	9.38993e-16
MDM	RAB10	5.21172e-20	0.960383	0.051	0.017	9.42539e-16
MDM	MIF	5.53921e-20	0.797747	0.052	0.018	1.00177e-15
MDM	ARAP1	7.13313e-20	0.874137	0.036	0.01	1.29003e-15
MDM	SPIRE1	7.84911e-20	0.929534	0.058	0.021	1.41951e-15
MDM	ARHGAP9	8.03335e-20	1.00763	0.011	0.001	1.45283e-15
MDM	HNRNPA3	8.59719e-20	1.05325	0.051	0.017	1.5548e-15
MDM	HSPA9	9.95483e-20	1.51572	0.033	0.009	1.80033e-15
MDM	JMJD6	1.05315e-19	2.03408	0.028	0.007	1.90462e-15
MDM	INSIG2	1.13257e-19	1.86969	0.027	0.006	2.04825e-15
MDM	FNDC3B	1.22493e-19	2.00614	0.024	0.005	2.21529e-15
MDM	SLC30A7	1.24224e-19	2.18505	0.017	0.003	2.24658e-15
MDM	ABCG1	1.29769e-19	0.871302	0.026	0.006	2.34687e-15
MDM	CHST15	1.37837e-19	1.09096	0.018	0.003	2.49278e-15
MDM	TNFAIP2	1.64071e-19	2.04351	0.013	0.002	2.96722e-15
MDM	FEM1C	1.75621e-19	1.47745	0.04	0.012	3.1761e-15
MDM	ACADVL	1.80645e-19	1.00915	0.063	0.024	3.26696e-15
MDM	PGK1	2.25602e-19	3.51684	0.011	0.001	4.08001e-15
MDM	PRDX4	2.35087e-19	1.9465	0.024	0.005	4.25154e-15
MDM	EIF3L	2.48278e-19	1.84778	0.023	0.005	4.4901e-15
MDM	BRD4	2.55209e-19	1.19066	0.055	0.019	4.61546e-15
MDM	PDIA3	3.11362e-19	1.5118	0.032	0.008	5.63098e-15
MDM	WDR45B	3.76522e-19	0.896699	0.039	0.012	6.80941e-15
MDM	WASHC4	4.11439e-19	1.32619	0.039	0.012	7.44088e-15
MDM	BMP2K	4.74102e-19	0.518474	0.026	0.006	8.57413e-15
MDM	FOSB	5.14224e-19	2.51908	0.013	0.002	9.29974e-15
MDM	KDM4B	6.61545e-19	2.59259	0.032	0.008	1.1964e-14
MDM	MBD2	6.79803e-19	1.20057	0.047	0.016	1.22942e-14
MDM	RASSF2	7.56929e-19	0.379255	0.043	0.013	1.36891e-14
MDM	SLC6A8	8.10015e-19	0.903999	0.05	0.017	1.46491e-14
MDM	CNN1	8.33999e-19	2.78981	0.015	0.002	1.50829e-14
MDM	ALOX5	8.77411e-19	1.22202	0.019	0.004	1.5868e-14
MDM	PNPLA8	9.00193e-19	1.60658	0.028	0.007	1.628e-14
MDM	TGFBR1	9.71022e-19	1.08481	0.021	0.004	1.75609e-14
MDM	RNMT	1.10733e-18	1.25253	0.041	0.013	2.00261e-14
MDM	TIPARP	1.11272e-18	2.00372	0.017	0.003	2.01235e-14
MDM	SCIN	1.13227e-18	0.841485	0.011	0.001	2.04772e-14
MDM	NR2E1	1.39098e-18	2.91204	0.019	0.004	2.5156e-14
MDM	ARID5B	1.62249e-18	1.30556	0.039	0.012	2.93428e-14
MDM	SPRED1	1.65754e-18	1.00727	0.042	0.013	2.99766e-14
MDM	AKT1	1.90569e-18	0.936421	0.048	0.016	3.44644e-14
MDM	ARHGAP4	1.94792e-18	1.76184	0.014	0.002	3.52281e-14
MDM	MANF	2.0063e-18	1.54783	0.027	0.007	3.62839e-14
MDM	EIF3G	2.20297e-18	1.02227	0.028	0.007	3.98407e-14
MDM	XRN2	2.52286e-18	1.72555	0.033	0.009	4.5626e-14
MDM	DBI	2.53417e-18	0.874279	0.036	0.011	4.58304e-14
MDM	RHOA	2.84675e-18	0.23643	0.05	0.017	5.14835e-14
MDM	ARPC5	3.52009e-18	1.48121	0.026	0.006	6.36609e-14
MDM	ITPRID2	3.57302e-18	1.39065	0.04	0.013	6.46181e-14
MDM	SERPINB9	4.33241e-18	0.545758	0.02	0.004	7.83516e-14
MDM	IER5L	4.41255e-18	2.06649	0.028	0.007	7.9801e-14
MDM	SLC25A19	4.75109e-18	1.35537	0.01	0.001	8.59235e-14
MDM	SLC7A5	4.75323e-18	0.679755	0.037	0.011	8.59621e-14
MDM	COL4A1	4.80862e-18	1.62816	0.029	0.008	8.69638e-14
MDM	EYA2	5.32968e-18	2.49788	0.025	0.006	9.63872e-14
MDM	HELZ	5.59131e-18	1.37798	0.037	0.011	1.01119e-13
MDM	ITPR2	5.61669e-18	0.751443	0.033	0.009	1.01578e-13
MDM	PGM3	5.98259e-18	2.10505	0.027	0.007	1.08195e-13
MDM	PPARD	6.8275e-18	1.35083	0.021	0.005	1.23475e-13
MDM	ENO2	6.98616e-18	0.465126	0.147	0.08	1.26345e-13
MDM	BTG3	8.00409e-18	1.92614	0.015	0.002	1.44754e-13
MDM	PLEKHO2	8.18326e-18	1.74935	0.017	0.003	1.47994e-13
MDM	CCNL2	8.30447e-18	0.544099	0.131	0.069	1.50186e-13
MDM	UCK1	8.51883e-18	1.40354	0.026	0.006	1.54063e-13
MDM	CTSD	9.53528e-18	0.852075	0.03	0.008	1.72445e-13
MDM	KCTD20	1.25035e-17	1.37122	0.026	0.006	2.26125e-13
MDM	SNX1	1.99441e-17	0.737042	0.045	0.015	3.60689e-13
MDM	NNMT	2.0065e-17	3.05374	0.014	0.002	3.62875e-13
MDM	AGPAT2	2.14612e-17	2.327	0.011	0.001	3.88126e-13
MDM	RAC1	2.16373e-17	0.69833	0.055	0.02	3.91311e-13
MDM	FGF11	2.17542e-17	2.66888	0.013	0.002	3.93425e-13
MDM	IFNGR2	2.28065e-17	1.21345	0.027	0.007	4.12455e-13
MDM	SH3GL1	2.30363e-17	1.69601	0.029	0.008	4.16611e-13
MDM	PLS3	2.33073e-17	1.60786	0.029	0.008	4.21513e-13
MDM	SSH1	2.39354e-17	1.15686	0.021	0.005	4.32872e-13
MDM	C11orf96	2.43044e-17	1.06005	0.028	0.007	4.39545e-13
MDM	MMP2	2.56745e-17	1.88165	0.013	0.002	4.64323e-13
MDM	TRABD	2.71393e-17	0.92464	0.028	0.007	4.90815e-13
MDM	TMEM263	2.99738e-17	1.93367	0.034	0.01	5.42076e-13
MDM	TFG	3.11357e-17	1.47633	0.029	0.008	5.63089e-13
MDM	YTHDC1	3.22303e-17	0.954691	0.044	0.015	5.82885e-13
MDM	KDM7A	4.40697e-17	2.31225	0.026	0.007	7.97e-13
MDM	SLN	4.85596e-17	4.09049	0.013	0.002	8.78201e-13
MDM	HECA	5.08508e-17	1.25919	0.016	0.003	9.19636e-13
MDM	GPX4	5.16872e-17	0.456044	0.066	0.027	9.34762e-13
MDM	MAP4	5.22914e-17	0.461389	0.094	0.045	9.45691e-13
MDM	NFIX	5.36607e-17	0.671034	0.076	0.033	9.70455e-13
MDM	ARMCX3	5.45327e-17	1.2461	0.039	0.013	9.86224e-13
MDM	POLR2H	5.70788e-17	1.89263	0.028	0.007	1.03227e-12
MDM	COL4A2	5.98892e-17	1.41495	0.035	0.01	1.0831e-12
MDM	VEGFB	6.13084e-17	0.689304	0.036	0.011	1.10876e-12
MDM	TIMM44	6.1788e-17	2.62998	0.03	0.008	1.11744e-12
MDM	EIF2S1	6.54894e-17	1.52458	0.038	0.012	1.18438e-12
MDM	STAG2	7.26826e-17	1.57095	0.028	0.008	1.31447e-12
MDM	HNRNPF	7.70814e-17	1.24244	0.03	0.008	1.39402e-12
MDM	USP53	7.88186e-17	0.775854	0.032	0.009	1.42543e-12
MDM	MYADM	8.18523e-17	1.74118	0.033	0.01	1.4803e-12
MDM	ERGIC3	8.73717e-17	1.05628	0.047	0.017	1.58012e-12
MDM	SLC25A37	9.279e-17	1.26266	0.027	0.007	1.67811e-12
MDM	TUBA1C	9.44295e-17	1.66156	0.021	0.005	1.70776e-12
MDM	WEE1	9.77643e-17	3.43285	0.02	0.004	1.76807e-12
MDM	NRP2	9.88922e-17	1.80619	0.023	0.005	1.78847e-12
MDM	ASIC4	1.08478e-16	3.16904	0.014	0.002	1.96183e-12
MDM	TGFB1I1	1.1085e-16	3.16775	0.019	0.004	2.00473e-12
MDM	SNX6	1.1222e-16	0.729452	0.031	0.009	2.02951e-12
MDM	KLHL21	1.18782e-16	1.49901	0.039	0.012	2.14816e-12
MDM	RHOG	1.36799e-16	0.771064	0.016	0.003	2.474e-12
MDM	BNIP2	1.37353e-16	0.755975	0.032	0.009	2.48402e-12
MDM	HSPD1	1.41353e-16	1.11313	0.032	0.009	2.55638e-12
MDM	STARD3NL	1.47357e-16	1.44662	0.028	0.007	2.66496e-12
MDM	EDNRB	1.50378e-16	0.791132	0.029	0.008	2.71958e-12
MDM	HSD17B14	1.63254e-16	2.38085	0.021	0.005	2.95245e-12
MDM	CEBPG	1.66327e-16	0.943397	0.037	0.012	3.00803e-12
MDM	SH2B3	2.12573e-16	2.16958	0.01	0.001	3.84439e-12
MDM	EMP1	2.26368e-16	1.50689	0.024	0.006	4.09387e-12
MDM	M6PR	2.65612e-16	0.946787	0.032	0.01	4.8036e-12
MDM	ANGPTL4	2.76265e-16	1.028	0.031	0.009	4.99626e-12
MDM	B3GNT5	2.83936e-16	2.19198	0.01	0.001	5.13499e-12
MDM	MGAT1	2.93994e-16	0.827705	0.023	0.005	5.31688e-12
MDM	EMD	2.94249e-16	0.859649	0.042	0.014	5.32149e-12
MDM	PLOD1	3.15662e-16	2.01897	0.028	0.007	5.70874e-12
MDM	PLXND1	3.27757e-16	0.474351	0.024	0.006	5.92748e-12
MDM	DAP	3.38279e-16	1.57305	0.02	0.004	6.11777e-12
MDM	GPR137B	3.48732e-16	0.897878	0.033	0.01	6.30683e-12
MDM	EFEMP2	3.79688e-16	2.27795	0.018	0.004	6.86666e-12
MDM	USP36	4.15264e-16	1.84084	0.025	0.006	7.51004e-12
MDM	AGFG1	4.42229e-16	0.761052	0.041	0.014	7.9977e-12
MDM	SND1	4.79858e-16	1.26852	0.037	0.012	8.67824e-12
MDM	SRSF4	5.1531e-16	1.11204	0.036	0.012	9.31938e-12
MDM	RNF149	5.46359e-16	0.566123	0.039	0.013	9.8809e-12
MDM	PDLIM3	5.90675e-16	2.8379	0.016	0.003	1.06824e-11
MDM	CLK3	6.91883e-16	0.888791	0.029	0.008	1.25127e-11
MDM	MAT2A	7.13944e-16	0.287395	0.099	0.049	1.29117e-11
MDM	PHF10	8.16686e-16	0.844474	0.042	0.014	1.47698e-11
MDM	SEC13	1.02583e-15	1.71045	0.028	0.008	1.85522e-11
MDM	SLFN11	1.07775e-15	0.495985	0.01	0.001	1.94911e-11
MDM	C12orf49	1.13344e-15	2.21974	0.013	0.002	2.04982e-11
MDM	SWAP70	1.1378e-15	1.7818	0.021	0.005	2.05772e-11
MDM	PLEKHM2	1.15882e-15	0.931845	0.036	0.012	2.09573e-11
MDM	SRI	1.16828e-15	0.756136	0.058	0.023	2.11284e-11
MDM	NANS	1.20615e-15	2.1821	0.014	0.003	2.18132e-11
MDM	KRT10	1.31432e-15	1.54139	0.018	0.004	2.37695e-11
MDM	COL6A2	1.44812e-15	1.46127	0.024	0.006	2.61893e-11
MDM	LIPG	1.95263e-15	3.03929	0.023	0.006	3.53133e-11
MDM	HSF1	2.12241e-15	1.10828	0.03	0.009	3.83838e-11
MDM	ACTN1	2.43178e-15	1.5905	0.05	0.019	4.39788e-11
MDM	LACTB2	2.56537e-15	1.36105	0.015	0.003	4.63948e-11
MDM	UBE2D3	2.63234e-15	0.694114	0.049	0.018	4.76058e-11
MDM	SRP72	2.66958e-15	1.51454	0.026	0.007	4.82793e-11
MDM	COPB1	2.89006e-15	1.15583	0.038	0.013	5.22668e-11
MDM	DAPK3	2.98127e-15	1.74135	0.043	0.016	5.39163e-11
MDM	ANKRD10	3.07277e-15	0.805366	0.058	0.024	5.5571e-11
MDM	NUDC	3.11012e-15	0.587807	0.055	0.022	5.62466e-11
MDM	SALL3	3.26189e-15	3.02768	0.015	0.003	5.89913e-11
MDM	NR4A1	3.58323e-15	1.69759	0.025	0.007	6.48027e-11
MDM	ARL6IP4	3.64119e-15	0.568754	0.038	0.013	6.5851e-11
MDM	TMED4	3.64524e-15	1.01454	0.052	0.02	6.59242e-11
MDM	PICALM	4.51518e-15	0.30328	0.039	0.014	8.16571e-11
MDM	ANKHD1	4.86135e-15	1.24767	0.044	0.016	8.79175e-11
MDM	RAP1A	5.20149e-15	0.499988	0.037	0.012	9.40689e-11
MDM	CCDC50	7.10187e-15	1.92059	0.025	0.007	1.28437e-10
MDM	KDELR2	8.07067e-15	1.81785	0.021	0.005	1.45958e-10
MDM	ARF4	8.81179e-15	1.52222	0.017	0.003	1.59361e-10
MDM	VAPA	9.454e-15	1.22321	0.037	0.013	1.70976e-10
MDM	DYNC1LI2	1.03614e-14	0.28495	0.078	0.037	1.87386e-10
MDM	MYD88	1.13556e-14	1.81351	0.012	0.002	2.05366e-10
MDM	REST	1.33836e-14	2.13596	0.014	0.003	2.42043e-10
MDM	CGNL1	1.402e-14	1.23785	0.017	0.003	2.53553e-10
MDM	NFKB2	1.45416e-14	0.951923	0.012	0.002	2.62984e-10
MDM	STAC2	1.45749e-14	1.53959	0.036	0.012	2.63588e-10
MDM	INPPL1	1.75875e-14	1.06976	0.026	0.007	3.18071e-10
MDM	MTPN	1.79523e-14	1.54623	0.031	0.01	3.24667e-10
MDM	TRIB2	1.80399e-14	1.42591	0.035	0.011	3.26251e-10
MDM	NUS1	1.81814e-14	1.253	0.033	0.011	3.2881e-10
MDM	KPNB1	1.85628e-14	1.77557	0.017	0.004	3.35709e-10
MDM	CAPZA2	1.91167e-14	1.31277	0.036	0.012	3.45726e-10
MDM	ECH1	1.97552e-14	0.80895	0.041	0.015	3.57274e-10
MDM	LAMTOR4	1.99287e-14	0.738668	0.054	0.022	3.6041e-10
MDM	SPNS2	2.25055e-14	1.59142	0.034	0.011	4.07012e-10
MDM	DHPS	2.64294e-14	1.71888	0.034	0.011	4.77975e-10
MDM	ASXL1	2.71407e-14	1.06422	0.046	0.017	4.90839e-10
MDM	SNX8	2.8356e-14	1.86219	0.019	0.004	5.12819e-10
MDM	FOSL2	2.97511e-14	1.18387	0.02	0.005	5.38048e-10
MDM	ARHGDIA	3.03463e-14	0.867851	0.032	0.01	5.48814e-10
MDM	SLC35F5	3.0739e-14	1.6463	0.041	0.015	5.55915e-10
MDM	SEC31A	3.26536e-14	1.17314	0.046	0.017	5.9054e-10
MDM	FAM210A	3.39884e-14	1.94303	0.022	0.006	6.1468e-10
MDM	DDIT3	3.78559e-14	1.32758	0.032	0.01	6.84624e-10
MDM	PKN1	3.82735e-14	1.592	0.023	0.006	6.92175e-10
MDM	RAB1A	3.87637e-14	1.20848	0.024	0.006	7.01041e-10
MDM	GYS1	3.95862e-14	1.9816	0.028	0.008	7.15916e-10
MDM	BUD23	4.10162e-14	1.15267	0.031	0.01	7.41779e-10
MDM	ME2	4.11749e-14	1.36814	0.028	0.009	7.44648e-10
MDM	DDAH2	4.16904e-14	0.287761	0.022	0.006	7.53971e-10
MDM	HMGB2	4.30426e-14	1.06117	0.017	0.004	7.78425e-10
MDM	FBL	4.45258e-14	2.30099	0.015	0.003	8.0525e-10
MDM	GAA	4.47277e-14	0.684582	0.022	0.006	8.089e-10
MDM	DARS	4.58912e-14	0.860929	0.032	0.01	8.29942e-10
MDM	HGS	4.71754e-14	1.0464	0.037	0.013	8.53167e-10
MDM	PTGS1	4.73004e-14	2.00148	0.012	0.002	8.55427e-10
MDM	PRKCD	4.75659e-14	1.09429	0.013	0.002	8.60229e-10
MDM	PPP1R18	4.93087e-14	1.85657	0.019	0.004	8.91749e-10
MDM	TRIM24	5.3819e-14	1.87861	0.032	0.011	9.73317e-10
MDM	ITPRIPL2	5.94484e-14	1.53167	0.01	0.002	1.07512e-09
MDM	SERBP1	6.05915e-14	1.62018	0.024	0.007	1.0958e-09
MDM	ST6GAL1	6.35932e-14	0.554249	0.014	0.003	1.15008e-09
MDM	TTYH3	6.97696e-14	1.17721	0.033	0.011	1.26178e-09
MDM	YKT6	7.16899e-14	1.49954	0.042	0.016	1.29651e-09
MDM	IFI16	7.9378e-14	0.649922	0.013	0.002	1.43555e-09
MDM	CTNND1	8.21326e-14	0.952744	0.05	0.02	1.48537e-09
MDM	DCTN4	8.55428e-14	0.527421	0.044	0.017	1.54704e-09
MDM	TIMM8B	8.73069e-14	2.10828	0.016	0.003	1.57895e-09
MDM	MESD	8.79377e-14	1.22518	0.025	0.007	1.59035e-09
MDM	SEC24D	8.9396e-14	2.25977	0.018	0.004	1.61673e-09
MDM	VEZF1	9.40978e-14	1.04905	0.027	0.008	1.70176e-09
MDM	UBE2I	9.66192e-14	1.24884	0.037	0.013	1.74736e-09
MDM	HPS3	9.71423e-14	1.04565	0.016	0.003	1.75682e-09
MDM	ARG2	1.04584e-13	2.25558	0.014	0.003	1.89139e-09
MDM	TENT2	1.05388e-13	1.13467	0.025	0.007	1.90593e-09
MDM	PCOLCE2	1.07436e-13	3.55566	0.018	0.004	1.94298e-09
MDM	HSPE1	1.09432e-13	0.670603	0.035	0.012	1.97907e-09
MDM	MOXD1	1.12722e-13	2.10496	0.018	0.004	2.03858e-09
MDM	EMC10	1.21547e-13	0.855021	0.042	0.016	2.19818e-09
MDM	ROMO1	1.25543e-13	0.923219	0.028	0.008	2.27045e-09
MDM	DYNLT1	1.30587e-13	0.93354	0.022	0.006	2.36167e-09
MDM	HNRNPU	1.34489e-13	1.8147	0.022	0.006	2.43224e-09
MDM	VPS13C	1.40375e-13	0.740242	0.046	0.018	2.53868e-09
MDM	TRIP10	1.43445e-13	1.45261	0.013	0.003	2.59421e-09
MDM	SDC4	1.58149e-13	0.705871	0.029	0.009	2.86012e-09
MDM	ITGB8	1.6548e-13	0.691351	0.039	0.014	2.99271e-09
MDM	CTNNA1	1.70658e-13	0.682334	0.036	0.012	3.08636e-09
MDM	SH3RF3	1.72256e-13	1.77331	0.013	0.003	3.11526e-09
MDM	SEC24A	1.80521e-13	1.83941	0.021	0.006	3.26472e-09
MDM	IFNGR1	1.85284e-13	0.238588	0.027	0.008	3.35086e-09
MDM	TRIM26	1.91998e-13	1.07266	0.017	0.004	3.47229e-09
MDM	PATL1	1.92494e-13	1.6032	0.017	0.004	3.48126e-09
MDM	ANP32B	2.12935e-13	1.69378	0.013	0.002	3.85093e-09
MDM	C1R	2.22911e-13	1.21246	0.029	0.009	4.03134e-09
MDM	OSER1	2.27051e-13	2.11424	0.021	0.005	4.10622e-09
MDM	HAPLN3	2.34175e-13	3.25992	0.017	0.004	4.23505e-09
MDM	MYL9	2.43321e-13	0.898526	0.026	0.008	4.40045e-09
MDM	RABAC1	2.72318e-13	0.447405	0.043	0.017	4.92487e-09
MDM	DEPP1	2.85178e-13	1.31884	0.032	0.01	5.15744e-09
MDM	TMOD3	2.95226e-13	1.13461	0.023	0.006	5.33917e-09
MDM	SMS	3.19989e-13	1.05512	0.044	0.017	5.787e-09
MDM	SH3BP2	3.21258e-13	1.98929	0.018	0.004	5.80995e-09
MDM	RP2	3.51591e-13	0.714062	0.012	0.002	6.35853e-09
MDM	PSRC1	3.69213e-13	1.3373	0.04	0.015	6.67721e-09
MDM	MKLN1	3.82824e-13	0.830102	0.048	0.02	6.92337e-09
MDM	RAB11B	3.89507e-13	0.386066	0.073	0.035	7.04424e-09
MDM	BET1L	4.53e-13	1.22376	0.03	0.01	8.1925e-09
MDM	COL23A1	4.61858e-13	3.05906	0.023	0.006	8.35269e-09
MDM	NCL	4.62549e-13	1.15839	0.035	0.012	8.3652e-09
MDM	PABPC4	4.66036e-13	2.38143	0.011	0.002	8.42826e-09
MDM	PTPN12	4.66069e-13	0.929965	0.035	0.012	8.42885e-09
MDM	RHOQ	4.72016e-13	0.238069	0.027	0.008	8.53642e-09
MDM	SH3GLB1	4.86785e-13	1.08421	0.037	0.013	8.80351e-09
MDM	SCFD1	5.33659e-13	1.09132	0.03	0.01	9.65121e-09
MDM	SURF4	5.64884e-13	1.53458	0.026	0.008	1.02159e-08
MDM	NUDT1	5.72109e-13	1.73975	0.012	0.002	1.03466e-08
MDM	TFE3	5.88128e-13	0.637088	0.028	0.009	1.06363e-08
MDM	ADPGK	6.01687e-13	1.7015	0.017	0.004	1.08815e-08
MDM	CDCA7L	6.50504e-13	2.24414	0.013	0.003	1.17644e-08
MDM	ID3	6.69574e-13	0.315264	0.028	0.009	1.21093e-08
MDM	SNX10	6.74456e-13	1.0635	0.042	0.016	1.21975e-08
MDM	COPE	6.84581e-13	1.46065	0.026	0.008	1.23807e-08
MDM	IL13RA1	6.89033e-13	1.10769	0.013	0.002	1.24612e-08
MDM	HIST1H1D	7.34242e-13	1.7808	0.02	0.005	1.32788e-08
MDM	WIZ	7.34353e-13	1.34261	0.027	0.008	1.32808e-08
MDM	CHMP2A	7.78999e-13	0.780885	0.035	0.012	1.40882e-08
MDM	TMED9	7.81728e-13	0.888332	0.029	0.009	1.41375e-08
MDM	SF3A2	7.8529e-13	1.66041	0.025	0.008	1.4202e-08
MDM	SPAG7	8.02034e-13	1.12282	0.023	0.006	1.45048e-08
MDM	ERBIN	8.30663e-13	0.216073	0.051	0.021	1.50225e-08
MDM	SET	8.38991e-13	0.488278	0.037	0.013	1.51732e-08
MDM	DSTN	8.51184e-13	0.628381	0.073	0.035	1.53937e-08
MDM	RELA	8.53616e-13	1.42323	0.021	0.005	1.54376e-08
MDM	TCF12	8.54583e-13	0.784124	0.025	0.008	1.54551e-08
MDM	KMT2E	9.1362e-13	0.918424	0.049	0.02	1.65228e-08
MDM	EIF5	9.35735e-13	0.404037	0.063	0.029	1.69228e-08
MDM	PGM1	9.52844e-13	1.22667	0.023	0.006	1.72322e-08
MDM	TNC	9.80969e-13	1.92778	0.032	0.011	1.77408e-08
MDM	UBE2Q2	1.00624e-12	1.25795	0.025	0.008	1.81978e-08
MDM	ERN1	1.02223e-12	1.96993	0.015	0.003	1.84871e-08
MDM	CLN8	1.07628e-12	1.31162	0.018	0.004	1.94646e-08
MDM	ARC	1.08113e-12	2.9154	0.017	0.004	1.95523e-08
MDM	PHF19	1.09062e-12	2.07521	0.019	0.005	1.97239e-08
MDM	DDX49	1.1334e-12	1.82455	0.022	0.006	2.04976e-08
MDM	DAZAP2	1.14333e-12	0.287806	0.04	0.015	2.06771e-08
MDM	TENT5A	1.17164e-12	2.33592	0.013	0.003	2.11892e-08
MDM	ATP6V0E1	1.18666e-12	0.871837	0.021	0.005	2.14607e-08
MDM	SYF2	1.22688e-12	1.46321	0.026	0.008	2.21882e-08
MDM	BTG2	1.25484e-12	0.33144	0.022	0.006	2.26937e-08
MDM	ATP6V1F	1.33799e-12	0.873337	0.034	0.012	2.41976e-08
MDM	MAPKAPK3	1.34906e-12	1.76852	0.012	0.002	2.43977e-08
MDM	GSTP1	1.36054e-12	0.399576	0.042	0.016	2.46054e-08
MDM	CDK5RAP3	1.47236e-12	0.653558	0.061	0.028	2.66276e-08
MDM	TWF1	1.50953e-12	1.60873	0.013	0.002	2.72998e-08
MDM	MYH9	1.56497e-12	1.24715	0.024	0.007	2.83024e-08
MDM	STX4	1.68031e-12	0.56602	0.028	0.009	3.03884e-08
MDM	HNRNPC	1.73841e-12	1.10609	0.038	0.014	3.14392e-08
MDM	ARFGAP3	1.84667e-12	1.18269	0.028	0.009	3.33971e-08
MDM	KLF10	1.93878e-12	2.00897	0.013	0.002	3.50629e-08
MDM	MAPK13	2.15195e-12	1.42924	0.013	0.003	3.89179e-08
MDM	WDR83OS	2.21924e-12	1.00944	0.04	0.016	4.0135e-08
MDM	CNR1	2.30479e-12	1.32458	0.041	0.016	4.16822e-08
MDM	KANSL3	2.41736e-12	0.963419	0.024	0.007	4.3718e-08
MDM	CAV2	2.42618e-12	1.82401	0.021	0.006	4.38774e-08
MDM	DPP7	2.54042e-12	0.488708	0.059	0.027	4.59435e-08
MDM	AKNA	2.55789e-12	0.639911	0.016	0.004	4.62595e-08
MDM	PGS1	2.55824e-12	1.19829	0.021	0.006	4.62658e-08
MDM	CCNL1	2.56001e-12	0.874623	0.042	0.016	4.62978e-08
MDM	TCEAL9	2.59738e-12	0.790829	0.023	0.007	4.69736e-08
MDM	SAMD4B	2.68869e-12	1.69979	0.025	0.008	4.86249e-08
MDM	PCBP1	2.72625e-12	2.32617	0.013	0.003	4.93043e-08
MDM	ZC3HAV1	2.73611e-12	1.75205	0.013	0.003	4.94825e-08
MDM	LPCAT2	2.77361e-12	0.263776	0.01	0.002	5.01608e-08
MDM	ADAM17	2.78205e-12	1.07363	0.022	0.006	5.03134e-08
MDM	KIAA1191	2.80556e-12	1.46644	0.028	0.009	5.07386e-08
MDM	BCKDK	2.90449e-12	1.35767	0.022	0.006	5.25277e-08
MDM	PLEKHO1	3.15983e-12	1.01931	0.035	0.013	5.71456e-08
MDM	SELENOK	3.30011e-12	1.48353	0.021	0.006	5.96825e-08
MDM	FKBP9	3.66485e-12	2.02545	0.021	0.006	6.62789e-08
MDM	SPG21	3.74109e-12	0.878795	0.03	0.01	6.76576e-08
MDM	JAG1	3.94575e-12	1.82554	0.028	0.009	7.13588e-08
MDM	PHF12	3.98519e-12	1.4469	0.019	0.005	7.20722e-08
MDM	PPP1R12C	4.30284e-12	0.73657	0.047	0.019	7.78168e-08
MDM	REL	4.54853e-12	1.03737	0.016	0.004	8.22602e-08
MDM	ACBD3	4.73551e-12	1.04665	0.028	0.009	8.56417e-08
MDM	DDX39A	4.97271e-12	1.30744	0.021	0.006	8.99315e-08
MDM	HERC4	4.98435e-12	0.664594	0.032	0.011	9.0142e-08
MDM	TUBB6	5.51237e-12	1.90231	0.021	0.006	9.96912e-08
MDM	NGFR	6.12171e-12	2.18637	0.011	0.002	1.10711e-07
MDM	ESYT2	6.38796e-12	0.969853	0.043	0.018	1.15526e-07
MDM	MEA1	6.43265e-12	1.24322	0.024	0.008	1.16334e-07
MDM	TNKS	6.54224e-12	0.944008	0.043	0.018	1.18316e-07
MDM	HNRNPK	6.65954e-12	1.62734	0.021	0.006	1.20438e-07
MDM	HIST1H1C	6.78773e-12	0.453854	0.045	0.019	1.22756e-07
MDM	ARL6IP1	7.09202e-12	1.07232	0.026	0.008	1.28259e-07
MDM	DUSP6	7.61244e-12	1.09985	0.013	0.003	1.37671e-07
MDM	PELI1	7.8644e-12	1.08313	0.017	0.004	1.42228e-07
MDM	USF2	7.97382e-12	0.354491	0.051	0.022	1.44206e-07
MDM	VASP	7.98991e-12	1.4098	0.017	0.004	1.44498e-07
MDM	RHEB	8.31909e-12	1.22972	0.024	0.007	1.50451e-07
MDM	RTF2	8.5679e-12	0.996075	0.039	0.015	1.5495e-07
MDM	FKBP10	8.8297e-12	2.25416	0.019	0.005	1.59685e-07
MDM	ROCK1	9.24951e-12	0.917834	0.028	0.01	1.67277e-07
MDM	RBPMS	9.55071e-12	1.90613	0.023	0.007	1.72725e-07
MDM	EXOSC8	9.97564e-12	1.37744	0.016	0.004	1.8041e-07
MDM	IQGAP1	1.0022e-11	0.875724	0.016	0.004	1.81247e-07
MDM	ATRAID	1.03064e-11	1.18375	0.02	0.005	1.86391e-07
MDM	FAM126A	1.05394e-11	1.08266	0.033	0.012	1.90605e-07
MDM	ARHGEF1	1.12881e-11	0.243738	0.03	0.01	2.04145e-07
MDM	SNRNP200	1.17506e-11	1.14345	0.043	0.018	2.1251e-07
MDM	CAV1	1.23728e-11	1.89027	0.021	0.006	2.23762e-07
MDM	NOL3	1.26096e-11	1.86357	0.016	0.004	2.28044e-07
MDM	AP3B1	1.27076e-11	1.44361	0.023	0.007	2.29817e-07
MDM	MED6	1.30914e-11	1.23719	0.032	0.012	2.36758e-07
MDM	CSNK1D	1.47923e-11	0.556963	0.04	0.016	2.67519e-07
MDM	MOB4	1.48196e-11	1.23452	0.034	0.013	2.68012e-07
MDM	KRTCAP2	1.56994e-11	1.22123	0.019	0.005	2.83924e-07
MDM	LTBP4	1.63497e-11	1.32803	0.022	0.007	2.95685e-07
MDM	OSBPL8	1.70574e-11	1.11412	0.032	0.012	3.08483e-07
MDM	SLC39A1	1.70806e-11	1.58486	0.011	0.002	3.08903e-07
MDM	YES1	1.751e-11	1.06793	0.02	0.005	3.16669e-07
MDM	AXL	1.75934e-11	0.517193	0.014	0.003	3.18176e-07
MDM	RGS10	1.85233e-11	0.607586	0.011	0.002	3.34994e-07
MDM	CTDP1	1.91395e-11	1.5721	0.02	0.005	3.46138e-07
MDM	TM9SF3	2.00513e-11	1.05263	0.036	0.014	3.62628e-07
MDM	STX12	2.12856e-11	0.680882	0.043	0.018	3.84951e-07
MDM	MTSS1	2.17635e-11	0.212249	0.024	0.008	3.93593e-07
MDM	LYN	2.33913e-11	1.46666	0.014	0.003	4.23032e-07
MDM	ARL8B	2.39372e-11	1.10491	0.03	0.011	4.32905e-07
MDM	ARFGAP1	2.39746e-11	1.45769	0.026	0.009	4.33581e-07
MDM	RABGGTB	2.43165e-11	0.705142	0.037	0.014	4.39763e-07
MDM	C11orf58	2.68599e-11	0.779038	0.05	0.022	4.8576e-07
MDM	PCBP2	2.71987e-11	0.772618	0.024	0.007	4.91888e-07
MDM	NAB2	2.80647e-11	1.585	0.024	0.008	5.07551e-07
MDM	SAFB2	2.83664e-11	0.606809	0.053	0.024	5.13006e-07
MDM	DNM2	3.07377e-11	0.604622	0.042	0.017	5.55892e-07
MDM	NOP53	3.08953e-11	1.17195	0.024	0.008	5.58742e-07
MDM	CSNK1A1	3.23699e-11	1.19099	0.024	0.007	5.8541e-07
MDM	MEX3D	3.48096e-11	1.9594	0.013	0.003	6.29532e-07
MDM	PDE8A	3.50738e-11	0.503455	0.024	0.008	6.34311e-07
MDM	CNDP2	3.56745e-11	0.415097	0.038	0.015	6.45172e-07
MDM	ADIPOR1	3.60162e-11	0.569561	0.029	0.01	6.51352e-07
MDM	AP1B1	3.63399e-11	0.274026	0.032	0.012	6.57207e-07
MDM	MMP24OS	3.91994e-11	0.765359	0.04	0.016	7.0892e-07
MDM	C5orf46	4.17265e-11	3.25269	0.011	0.002	7.54623e-07
MDM	ITGB5	4.23127e-11	1.2968	0.01	0.002	7.65225e-07
MDM	EIF4G1	4.37727e-11	1.7825	0.017	0.005	7.91628e-07
MDM	PDGFA	4.44621e-11	0.975989	0.03	0.011	8.04097e-07
MDM	IER2	4.53943e-11	1.23451	0.028	0.01	8.20956e-07
MDM	C4orf3	4.59534e-11	0.770941	0.034	0.013	8.31068e-07
MDM	TBC1D15	4.74599e-11	0.853535	0.033	0.012	8.58313e-07
MDM	CDC73	4.75903e-11	0.815221	0.042	0.017	8.60671e-07
MDM	DNAJC1	4.92318e-11	1.58236	0.017	0.005	8.90358e-07
MDM	SEC11A	4.96996e-11	0.737194	0.032	0.012	8.98817e-07
MDM	GSTK1	4.9789e-11	0.951746	0.029	0.01	9.00434e-07
MDM	JAK1	4.98105e-11	1.33974	0.019	0.005	9.00823e-07
MDM	ETS2	5.03586e-11	0.405904	0.025	0.008	9.10735e-07
MDM	PAM	5.07845e-11	1.1536	0.038	0.015	9.18438e-07
MDM	STK3	5.16132e-11	1.2423	0.013	0.003	9.33425e-07
MDM	MIOS	5.48417e-11	0.702696	0.026	0.009	9.91812e-07
MDM	GSN	5.71347e-11	0.54398	0.026	0.009	1.03328e-06
MDM	ATP6V1G1	5.73296e-11	1.36435	0.028	0.01	1.03681e-06
MDM	SCAMP4	5.75198e-11	1.22277	0.021	0.006	1.04025e-06
MDM	HEXB	5.79494e-11	1.39904	0.017	0.004	1.04802e-06
MDM	IL1RAP	5.91642e-11	2.71402	0.028	0.01	1.06998e-06
MDM	ST13	5.91796e-11	1.13296	0.019	0.005	1.07026e-06
MDM	TBC1D8	5.98039e-11	1.22322	0.016	0.004	1.08155e-06
MDM	ELL	5.9877e-11	0.991513	0.015	0.004	1.08287e-06
MDM	ESD	6.56699e-11	0.701467	0.036	0.014	1.18764e-06
MDM	SHARPIN	7.12116e-11	0.887428	0.02	0.006	1.28786e-06
MDM	ELF1	7.25981e-11	1.25839	0.013	0.003	1.31294e-06
MDM	ELOVL2	7.43603e-11	1.42238	0.017	0.005	1.34481e-06
MDM	TRIM5	7.53237e-11	2.28809	0.013	0.003	1.36223e-06
MDM	GARS	8.13256e-11	1.66923	0.024	0.008	1.47077e-06
MDM	ESF1	8.28604e-11	1.36943	0.028	0.01	1.49853e-06
MDM	NFATC2IP	8.4347e-11	1.85267	0.017	0.005	1.52541e-06
MDM	FAM193B	8.85789e-11	0.771118	0.034	0.013	1.60195e-06
MDM	POMP	9.88448e-11	1.92512	0.013	0.003	1.78761e-06
MDM	GOLPH3	9.94114e-11	1.02805	0.032	0.012	1.79786e-06
MDM	SPRY1	1.01965e-10	1.98129	0.017	0.005	1.84403e-06
MDM	IKBKB	1.04502e-10	0.661714	0.026	0.009	1.88992e-06
MDM	SETD5	1.07273e-10	0.633802	0.049	0.022	1.94004e-06
MDM	SCAND1	1.15168e-10	1.26938	0.019	0.005	2.08282e-06
MDM	U2SURP	1.18124e-10	0.714882	0.035	0.014	2.13628e-06
MDM	MPP1	1.1848e-10	0.35559	0.031	0.011	2.1427e-06
MDM	DNAJC25	1.33428e-10	1.79111	0.017	0.004	2.41305e-06
MDM	RALA	1.3465e-10	1.21813	0.02	0.006	2.43515e-06
MDM	CHCHD2	1.4444e-10	0.574271	0.051	0.024	2.6122e-06
MDM	MSI1	1.45284e-10	2.68988	0.012	0.003	2.62746e-06
MDM	EGLN1	1.46203e-10	0.450313	0.043	0.019	2.64409e-06
MDM	PLEKHG1	1.52787e-10	2.60213	0.012	0.003	2.76315e-06
MDM	METTL9	1.53381e-10	0.21116	0.032	0.012	2.7739e-06
MDM	CDKN2C	1.53404e-10	1.96285	0.013	0.003	2.77431e-06
MDM	RRBP1	1.61089e-10	0.68179	0.024	0.008	2.91329e-06
MDM	MAP2K2	1.64021e-10	1.14104	0.037	0.015	2.96633e-06
MDM	SSR4	1.68316e-10	1.2978	0.018	0.005	3.044e-06
MDM	JTB	1.69961e-10	1.03033	0.019	0.005	3.07374e-06
MDM	METTL23	1.74255e-10	1.12823	0.015	0.004	3.15139e-06
MDM	MKNK2	1.82598e-10	1.30856	0.028	0.01	3.30228e-06
MDM	MTR	1.94601e-10	1.37729	0.028	0.01	3.51937e-06
MDM	BAG1	1.97229e-10	0.492989	0.031	0.011	3.56689e-06
MDM	RNF213	1.9762e-10	0.907205	0.018	0.005	3.57396e-06
MDM	MANBA	1.9978e-10	1.37012	0.019	0.005	3.61303e-06
MDM	EIF3M	2.00159e-10	2.28275	0.014	0.003	3.61988e-06
MDM	VCL	2.15967e-10	2.02309	0.017	0.005	3.90576e-06
MDM	ZNF317	2.17448e-10	1.57541	0.021	0.006	3.93254e-06
MDM	PTPN1	2.20395e-10	1.0999	0.028	0.01	3.98585e-06
MDM	CCDC9	2.21821e-10	1.25904	0.028	0.01	4.01164e-06
MDM	SF3B2	2.22981e-10	0.926467	0.025	0.009	4.03262e-06
MDM	NGLY1	2.30241e-10	1.2563	0.024	0.008	4.16391e-06
MDM	COPB2	2.30831e-10	0.864579	0.036	0.015	4.17458e-06
MDM	SKIL	2.33247e-10	0.373519	0.021	0.006	4.21828e-06
MDM	CXCL14	2.41519e-10	0.934619	0.017	0.005	4.36786e-06
MDM	CHPT1	2.47478e-10	0.950184	0.043	0.018	4.47564e-06
MDM	USP15	2.50562e-10	1.08433	0.029	0.011	4.53142e-06
MDM	MAP1B	2.65285e-10	0.343615	0.11	0.066	4.79767e-06
MDM	MLX	2.77308e-10	1.21015	0.021	0.006	5.01511e-06
MDM	TNS1	3.08867e-10	1.23704	0.024	0.008	5.58587e-06
MDM	UTY	3.17716e-10	1.93552	0.013	0.003	5.74589e-06
MDM	SEL1L	3.36924e-10	0.926895	0.036	0.015	6.09327e-06
MDM	LMAN2	3.37182e-10	0.902382	0.029	0.011	6.09794e-06
MDM	LACTB	3.39221e-10	1.32464	0.013	0.003	6.13481e-06
MDM	SOCS6	3.44678e-10	0.83422	0.025	0.009	6.23351e-06
MDM	UAP1L1	3.52575e-10	1.81296	0.021	0.006	6.37632e-06
MDM	HOPX	3.66262e-10	0.846046	0.033	0.013	6.62385e-06
MDM	TMEM127	3.66915e-10	1.36499	0.017	0.005	6.63566e-06
MDM	MEF2A	3.68978e-10	0.546404	0.038	0.016	6.67297e-06
MDM	UBA2	3.72326e-10	1.52591	0.024	0.008	6.73352e-06
MDM	HSPA13	3.85749e-10	1.39049	0.028	0.01	6.97626e-06
MDM	ATP9B	4.01428e-10	0.886656	0.035	0.014	7.25983e-06
MDM	SELENON	4.10091e-10	1.72052	0.023	0.008	7.4165e-06
MDM	AFF4	4.37675e-10	0.853301	0.045	0.02	7.91535e-06
MDM	NTMT1	4.42444e-10	1.05978	0.021	0.007	8.0016e-06
MDM	FGFR1	4.44903e-10	2.035	0.028	0.01	8.04607e-06
MDM	TANC1	4.47718e-10	1.41845	0.023	0.008	8.09697e-06
MDM	PLIN3	4.50136e-10	1.59839	0.013	0.003	8.14071e-06
MDM	PHPT1	4.51835e-10	0.518483	0.049	0.023	8.17143e-06
MDM	GPI	4.5561e-10	1.46608	0.037	0.015	8.2397e-06
MDM	PHKA1	4.66328e-10	2.19617	0.016	0.004	8.43355e-06
MDM	SLC31A1	4.66518e-10	1.25275	0.013	0.003	8.43698e-06
MDM	SNX2	4.69367e-10	1.22002	0.021	0.007	8.48851e-06
MDM	MAML2	4.7402e-10	1.08329	0.013	0.003	8.57266e-06
MDM	NKIRAS2	4.99592e-10	1.84928	0.013	0.003	9.03511e-06
MDM	SSRP1	5.20683e-10	1.24811	0.024	0.008	9.41656e-06
MDM	SPPL2B	5.34501e-10	1.31194	0.03	0.011	9.66645e-06
MDM	ZFAND3	5.5097e-10	0.268724	0.036	0.014	9.96429e-06
MDM	IGF2R	5.54848e-10	0.957827	0.018	0.005	1.00344e-05
MDM	IDH2	5.5993e-10	0.791698	0.022	0.007	1.01263e-05
MDM	KPNA2	5.62406e-10	1.68507	0.013	0.003	1.01711e-05
MDM	PSMB1	5.68662e-10	0.813142	0.043	0.019	1.02843e-05
MDM	SUMF2	6.02277e-10	1.07287	0.03	0.011	1.08922e-05
MDM	SRSF9	6.1705e-10	0.385762	0.026	0.009	1.11593e-05
MDM	VHL	6.31039e-10	0.96884	0.03	0.011	1.14123e-05
MDM	STAT2	6.96068e-10	0.706528	0.021	0.007	1.25884e-05
MDM	SOX2	7.02383e-10	0.23878	0.038	0.016	1.27026e-05
MDM	NOTCH3	7.24491e-10	1.30232	0.023	0.008	1.31024e-05
MDM	ANP32E	7.36652e-10	0.610953	0.036	0.015	1.33223e-05
MDM	NUP42	7.505e-10	1.35174	0.025	0.009	1.35728e-05
MDM	POLR3C	7.73077e-10	2.1799	0.013	0.003	1.39811e-05
MDM	KLHL4	8.1144e-10	1.36249	0.015	0.004	1.46749e-05
MDM	EPN1	8.16382e-10	0.949514	0.039	0.017	1.47643e-05
MDM	DOT1L	8.80048e-10	1.08611	0.029	0.011	1.59157e-05
MDM	TXNRD1	8.88414e-10	0.88463	0.028	0.011	1.6067e-05
MDM	TMF1	8.89803e-10	1.157	0.029	0.011	1.60921e-05
MDM	SNRPB	9.1124e-10	1.29394	0.027	0.01	1.64798e-05
MDM	SEM1	9.25916e-10	0.52107	0.027	0.01	1.67452e-05
MDM	ATP13A3	9.29829e-10	1.21455	0.026	0.009	1.6816e-05
MDM	SUCLG2	9.45111e-10	0.798088	0.011	0.002	1.70923e-05
MDM	AZI2	9.87827e-10	0.879922	0.026	0.009	1.78649e-05
MDM	TBC1D14	1.06307e-09	0.442133	0.028	0.01	1.92256e-05
MDM	ARHGEF2	1.08051e-09	0.784859	0.043	0.019	1.9541e-05
MDM	NCOA3	1.09087e-09	1.61663	0.015	0.004	1.97284e-05
MDM	PFDN5	1.10443e-09	0.562139	0.035	0.014	1.99736e-05
MDM	DUSP3	1.12483e-09	0.698837	0.032	0.012	2.03426e-05
MDM	TMEM11	1.13004e-09	1.29464	0.014	0.004	2.04368e-05
MDM	CLTA	1.14009e-09	0.515508	0.046	0.021	2.06185e-05
MDM	TMEM167B	1.16475e-09	1.18622	0.017	0.005	2.10646e-05
MDM	ATF6	1.23248e-09	1.12309	0.021	0.007	2.22894e-05
MDM	STX5	1.23473e-09	1.21708	0.021	0.007	2.23302e-05
MDM	MED16	1.25161e-09	1.40357	0.021	0.007	2.26353e-05
MDM	PMM2	1.31075e-09	1.99176	0.016	0.004	2.37049e-05
MDM	SLC6A6	1.33658e-09	1.09358	0.018	0.005	2.4172e-05
MDM	ZBTB1	1.3586e-09	0.42512	0.028	0.01	2.45702e-05
MDM	RAB3GAP1	1.41027e-09	0.805312	0.029	0.011	2.55047e-05
MDM	TMEM179B	1.43034e-09	1.06579	0.014	0.004	2.58677e-05
MDM	BLVRB	1.46042e-09	1.31695	0.018	0.005	2.64116e-05
MDM	HMGN4	1.48652e-09	1.49961	0.018	0.005	2.68836e-05
MDM	DYM	1.55961e-09	0.670464	0.044	0.02	2.82056e-05
MDM	AATF	1.58712e-09	1.04122	0.026	0.009	2.87031e-05
MDM	SERTAD1	1.63912e-09	1.72087	0.012	0.003	2.96435e-05
MDM	NUP58	1.64848e-09	0.860725	0.03	0.012	2.98127e-05
MDM	IFNAR1	1.65937e-09	1.2538	0.025	0.009	3.00098e-05
MDM	NDUFV2	1.70801e-09	0.813536	0.043	0.02	3.08893e-05
MDM	TRIM4	1.7254e-09	1.65642	0.024	0.008	3.12039e-05
MDM	CCNYL1	1.75022e-09	1.6183	0.02	0.006	3.16528e-05
MDM	NEDD4L	1.7642e-09	0.641931	0.033	0.013	3.19056e-05
MDM	NFKBIB	1.78221e-09	1.38851	0.01	0.002	3.22313e-05
MDM	OTULIN	1.82892e-09	1.03621	0.018	0.005	3.30761e-05
MDM	SART1	1.95864e-09	1.37331	0.017	0.005	3.5422e-05
MDM	SPRY4	2.07376e-09	1.8378	0.021	0.007	3.7504e-05
MDM	TANC2	2.08582e-09	0.620631	0.039	0.017	3.77221e-05
MDM	COX6B1	2.16915e-09	1.11246	0.013	0.003	3.92291e-05
MDM	SCARB1	2.17629e-09	1.60042	0.025	0.009	3.93581e-05
MDM	BTAF1	2.19229e-09	0.684445	0.025	0.009	3.96476e-05
MDM	ABHD3	2.20679e-09	1.5959	0.011	0.002	3.99098e-05
MDM	FKBP5	2.20838e-09	0.392153	0.015	0.004	3.99386e-05
MDM	SMAD4	2.39477e-09	1.12504	0.03	0.012	4.33094e-05
MDM	ELOC	2.39535e-09	0.740974	0.022	0.007	4.33198e-05
MDM	NUCB2	2.42207e-09	1.15126	0.026	0.01	4.38031e-05
MDM	CNPY3	2.43007e-09	0.256962	0.026	0.009	4.39478e-05
MDM	ACLY	2.43222e-09	1.7226	0.016	0.004	4.39868e-05
MDM	ITGAV	2.47404e-09	0.867346	0.028	0.01	4.47429e-05
MDM	LHFPL3	2.52255e-09	1.20243	0.014	0.004	4.56204e-05
MDM	ELMSAN1	2.57549e-09	1.3397	0.024	0.009	4.65777e-05
MDM	PDGFB	2.6096e-09	0.471728	0.011	0.002	4.71947e-05
MDM	PSMA7	2.64721e-09	0.362242	0.032	0.013	4.78749e-05
MDM	RPN2	2.70102e-09	1.1496	0.015	0.004	4.88479e-05
MDM	EIF1AY	2.79176e-09	2.15525	0.014	0.004	5.04889e-05
MDM	TNFRSF10B	2.8156e-09	2.06006	0.012	0.003	5.09201e-05
MDM	COX8A	3.00939e-09	0.946514	0.021	0.007	5.44247e-05
MDM	KDELR1	3.01886e-09	2.24433	0.011	0.003	5.45961e-05
MDM	TMEM59	3.03751e-09	1.37766	0.019	0.006	5.49334e-05
MDM	ATP6AP2	3.07676e-09	1.11373	0.031	0.012	5.56432e-05
MDM	RBM42	3.15489e-09	1.57302	0.017	0.005	5.70562e-05
MDM	LRRC59	3.25222e-09	1.4541	0.017	0.005	5.88163e-05
MDM	LENG8	3.26144e-09	0.256787	0.091	0.053	5.89832e-05
MDM	UBE2E1	3.43271e-09	1.37824	0.024	0.008	6.20806e-05
MDM	UFM1	3.52637e-09	0.801973	0.032	0.013	6.37743e-05
MDM	SLC25A13	3.55999e-09	0.814529	0.017	0.005	6.43823e-05
MDM	STK4	3.56066e-09	1.31668	0.021	0.007	6.43945e-05
MDM	DHRS7	3.58384e-09	0.578743	0.025	0.009	6.48138e-05
MDM	AZIN1	3.68569e-09	0.60116	0.028	0.01	6.66557e-05
MDM	APLP2	3.72634e-09	0.232298	0.075	0.041	6.73909e-05
MDM	CYBC1	3.76531e-09	0.291436	0.025	0.009	6.80956e-05
MDM	SEC63	3.79503e-09	0.622969	0.03	0.012	6.86331e-05
MDM	MTMR10	3.89107e-09	0.517525	0.024	0.009	7.03699e-05
MDM	AMFR	3.97002e-09	0.93963	0.028	0.011	7.17979e-05
MDM	MLEC	3.99575e-09	0.945858	0.025	0.009	7.22632e-05
MDM	STK40	4.01764e-09	1.52787	0.017	0.005	7.2659e-05
MDM	LONRF1	4.24504e-09	1.8174	0.028	0.011	7.67716e-05
MDM	RHPN2	4.28218e-09	2.06051	0.014	0.004	7.74432e-05
MDM	RNF181	4.29467e-09	0.800269	0.021	0.007	7.76692e-05
MDM	ITSN2	4.29736e-09	0.71309	0.017	0.005	7.77178e-05
MDM	CBX3	4.33019e-09	0.678933	0.028	0.011	7.83115e-05
MDM	PLCB3	4.38877e-09	1.10528	0.01	0.002	7.93709e-05
MDM	WDFY1	4.46977e-09	1.0212	0.021	0.007	8.08359e-05
MDM	SCAF1	4.678e-09	0.731185	0.031	0.012	8.46017e-05
MDM	GOLGA3	4.68843e-09	1.41067	0.024	0.008	8.47902e-05
MDM	CAPN5	4.72951e-09	1.91244	0.017	0.005	8.55332e-05
MDM	LBR	4.73891e-09	0.818827	0.017	0.005	8.57031e-05
MDM	WDR36	4.8583e-09	1.3581	0.019	0.006	8.78623e-05
MDM	YY1	4.96146e-09	1.2693	0.021	0.007	8.9728e-05
MDM	SP110	5.02536e-09	1.01023	0.01	0.002	9.08836e-05
MDM	TMEM91	5.09398e-09	1.98251	0.017	0.005	9.21246e-05
MDM	PEPD	5.42898e-09	1.41206	0.017	0.005	9.81831e-05
MDM	XPOT	5.52074e-09	1.37607	0.02	0.006	9.98426e-05
MDM	RHOBTB3	5.84966e-09	0.961887	0.026	0.01	0.000105791
MDM	SYVN1	5.85884e-09	1.24738	0.024	0.009	0.000105957
MDM	VAC14	5.90398e-09	1.02128	0.013	0.004	0.000106774
MDM	CDK16	5.93232e-09	0.845538	0.04	0.018	0.000107286
MDM	TMED10	6.07408e-09	1.08073	0.019	0.006	0.00010985
MDM	DIS3	6.35257e-09	1.34017	0.028	0.011	0.000114886
MDM	ARFGEF1	6.37392e-09	1.39451	0.022	0.008	0.000115272
MDM	ATG12	6.48677e-09	1.69745	0.016	0.005	0.000117313
MDM	MARCH7	6.5389e-09	0.444467	0.043	0.02	0.000118256
MDM	TMEM176A	6.63079e-09	1.54398	0.014	0.004	0.000119918
MDM	TMEM167A	6.88167e-09	1.78565	0.018	0.006	0.000124455
MDM	ZNF558	7.06179e-09	1.94408	0.012	0.003	0.000127713
MDM	TUT4	7.24423e-09	0.84354	0.029	0.012	0.000131012
MDM	GMPPB	7.28585e-09	1.97018	0.013	0.004	0.000131765
MDM	TXNL4A	7.34526e-09	0.779405	0.039	0.018	0.000132839
MDM	CITED2	7.48605e-09	1.12167	0.022	0.008	0.000135385
MDM	EMX2	7.53356e-09	0.892894	0.017	0.005	0.000136244
MDM	COTL1	7.73284e-09	0.590941	0.017	0.005	0.000139848
MDM	COL6A1	7.76031e-09	0.809637	0.06	0.032	0.000140345
MDM	RBMS1	7.76548e-09	1.02036	0.011	0.003	0.000140439
MDM	VOPP1	7.79666e-09	0.978259	0.023	0.008	0.000141003
MDM	C6orf62	8.05599e-09	1.27123	0.024	0.009	0.000145693
MDM	MED29	8.65652e-09	1.27209	0.027	0.01	0.000156553
MDM	FAM91A1	8.89751e-09	1.15962	0.022	0.008	0.000160911
MDM	S100A16	8.95766e-09	0.713343	0.028	0.011	0.000161999
MDM	DNAJB11	9.02624e-09	0.849204	0.024	0.009	0.00016324
MDM	SLC26A11	9.24993e-09	1.0032	0.017	0.005	0.000167285
MDM	ERRFI1	9.27423e-09	0.985384	0.021	0.007	0.000167724
MDM	HSDL2	9.38732e-09	0.508606	0.019	0.006	0.00016977
MDM	GADD45GIP1	1.00193e-08	0.521671	0.032	0.014	0.000181199
MDM	AGPAT5	1.02402e-08	1.3076	0.027	0.01	0.000185193
MDM	STK17B	1.0462e-08	1.61683	0.011	0.003	0.000189206
MDM	RALBP1	1.10156e-08	0.9334	0.037	0.017	0.000199217
MDM	NRDC	1.16233e-08	0.732788	0.032	0.014	0.000210207
MDM	SLC39A6	1.17195e-08	1.16474	0.024	0.009	0.000211948
MDM	EZH2	1.24949e-08	2.20651	0.01	0.002	0.00022597
MDM	WIPI1	1.25656e-08	1.03062	0.015	0.004	0.000227248
MDM	TFRC	1.27363e-08	0.788279	0.026	0.01	0.000230335
MDM	FAM120A	1.32249e-08	0.404781	0.034	0.015	0.000239173
MDM	SPTSSA	1.38068e-08	1.10507	0.024	0.009	0.000249696
MDM	FUCA1	1.38213e-08	0.616595	0.012	0.003	0.000249959
MDM	ABCC3	1.38884e-08	2.32295	0.011	0.003	0.000251171
MDM	MAPK7	1.43914e-08	1.62504	0.015	0.004	0.000260268
MDM	PDCD6IP	1.6235e-08	0.927228	0.036	0.016	0.000293611
MDM	PGLS	1.68026e-08	1.12173	0.014	0.004	0.000303875
MDM	RANBP9	1.70749e-08	0.619235	0.041	0.019	0.0003088
MDM	PEX13	1.73807e-08	1.23638	0.022	0.008	0.00031433
MDM	NIPBL	1.73975e-08	0.389386	0.02	0.007	0.000314634
MDM	CDV3	1.79984e-08	0.370652	0.012	0.003	0.0003255
MDM	VPS13B	1.81615e-08	0.94073	0.028	0.011	0.00032845
MDM	HES1	1.95117e-08	2.15974	0.015	0.004	0.000352869
MDM	NARS	1.95569e-08	0.773745	0.043	0.021	0.000353686
MDM	CHID1	1.98675e-08	0.51172	0.031	0.013	0.000359304
MDM	TOM1	2.00908e-08	1.072	0.017	0.005	0.000363343
MDM	EAF1	2.01703e-08	1.25757	0.016	0.005	0.000364781
MDM	ARCN1	2.14008e-08	0.702319	0.035	0.015	0.000387034
MDM	SLC12A7	2.2205e-08	0.218556	0.011	0.003	0.000401577
MDM	ZNF217	2.22814e-08	1.81157	0.012	0.003	0.000402959
MDM	NCAPG2	2.22895e-08	1.51693	0.012	0.003	0.000403106
MDM	SNTB1	2.26964e-08	0.882064	0.013	0.003	0.000410465
MDM	SNHG32	2.28866e-08	1.22986	0.014	0.004	0.000413904
MDM	LPP	2.30682e-08	0.846901	0.017	0.005	0.000417189
MDM	ABCC1	2.32541e-08	1.52677	0.017	0.005	0.00042055
MDM	RBCK1	2.38449e-08	1.2677	0.024	0.009	0.000431234
MDM	EBF4	2.4107e-08	2.10508	0.01	0.002	0.000435975
MDM	PHF3	2.44126e-08	0.64231	0.024	0.009	0.000441502
MDM	ACTA2	2.45366e-08	0.916249	0.014	0.004	0.000443745
MDM	TBC1D22A	2.50896e-08	0.529771	0.017	0.005	0.000453745
MDM	FOXO3	2.54467e-08	0.936298	0.028	0.011	0.000460203
MDM	VWA5A	2.60445e-08	1.27815	0.016	0.005	0.000471015
MDM	PCDHB2	2.62382e-08	2.07915	0.012	0.003	0.000474517
MDM	ZNF117	2.6529e-08	1.13538	0.015	0.004	0.000479777
MDM	MFSD12	2.72264e-08	2.26276	0.01	0.002	0.000492389
MDM	TMED5	2.75474e-08	1.31032	0.015	0.004	0.000498195
MDM	RNF185	2.81846e-08	1.27751	0.018	0.006	0.000509718
MDM	SNRPD2	2.92729e-08	0.688281	0.021	0.008	0.000529401
MDM	GTF2IRD1	2.96499e-08	2.10007	0.013	0.003	0.000536219
MDM	ACSS3	3.00406e-08	1.69339	0.019	0.006	0.000543285
MDM	ZNHIT1	3.04075e-08	0.339618	0.023	0.008	0.000549919
MDM	DOCK4	3.07693e-08	0.108284	0.046	0.022	0.000556463
MDM	DIO2	3.08409e-08	1.49799	0.01	0.002	0.000557759
MDM	RAB5IF	3.12468e-08	0.936554	0.021	0.008	0.000565098
MDM	EMC3	3.1353e-08	0.601426	0.022	0.008	0.000567019
MDM	SPAG9	3.26988e-08	0.272146	0.066	0.037	0.000591358
MDM	C1orf21	3.32655e-08	0.371363	0.043	0.021	0.000601606
MDM	ZNF394	3.33521e-08	1.87277	0.017	0.006	0.000603173
MDM	CBFB	3.42441e-08	0.745818	0.024	0.009	0.000619305
MDM	CD81	3.44478e-08	0.100241	0.022	0.008	0.000622988
MDM	FKBP8	3.60966e-08	0.570462	0.039	0.018	0.000652807
MDM	PLOD3	3.63133e-08	0.397071	0.021	0.008	0.000656726
MDM	DERL2	3.66892e-08	0.860555	0.016	0.005	0.000663524
MDM	SESN2	3.68388e-08	2.0748	0.013	0.003	0.00066623
MDM	HSD17B11	3.6985e-08	1.08204	0.013	0.004	0.000668874
MDM	SLC17A5	3.71428e-08	1.07337	0.013	0.003	0.000671727
MDM	NPHP3	3.72747e-08	1.02516	0.018	0.006	0.000674113
MDM	DPYSL3	3.82987e-08	0.562593	0.027	0.011	0.000692633
MDM	THBS2	3.8601e-08	1.47384	0.017	0.005	0.0006981
MDM	ZNF592	3.88774e-08	0.590888	0.016	0.005	0.000703098
MDM	MXD1	3.96751e-08	1.1533	0.015	0.004	0.000717525
MDM	STK39	4.39044e-08	0.455228	0.041	0.02	0.000794012
MDM	PRPF6	4.39143e-08	0.779245	0.042	0.02	0.00079419
MDM	SMIM7	4.42549e-08	0.634261	0.028	0.012	0.000800349
MDM	ODC1	4.47712e-08	2.41742	0.011	0.003	0.000809688
MDM	FABP7	4.47944e-08	1.26642	0.031	0.013	0.000810106
MDM	COQ5	4.48261e-08	1.11987	0.015	0.004	0.00081068
MDM	ADAM10	4.48815e-08	0.598446	0.021	0.007	0.000811682
MDM	SNX5	4.49446e-08	1.36593	0.017	0.005	0.000812823
MDM	APH1A	4.55795e-08	0.970754	0.019	0.006	0.000824305
MDM	ERCC1	4.56704e-08	1.0994	0.028	0.012	0.000825949
MDM	KHDC4	4.5845e-08	1.08707	0.033	0.015	0.000829107
MDM	TMEM14C	4.60438e-08	1.67934	0.015	0.005	0.000832702
MDM	TSR1	4.61586e-08	1.30765	0.019	0.006	0.000834777
MDM	CSE1L	4.68501e-08	1.2174	0.012	0.003	0.000847284
MDM	NSA2	4.73475e-08	0.493002	0.019	0.006	0.000856279
MDM	DIP2A	4.79798e-08	0.680632	0.025	0.01	0.000867714
MDM	CHSY1	4.91342e-08	0.89762	0.026	0.01	0.000888593
MDM	SNRPG	4.9167e-08	0.180153	0.011	0.003	0.000889186
MDM	AKIRIN2	5.03391e-08	0.426635	0.036	0.016	0.000910383
MDM	SLC25A6	5.25912e-08	0.85184	0.021	0.008	0.000951112
MDM	PRDX6	5.30256e-08	0.430363	0.018	0.006	0.000958968
MDM	MPLKIP	5.31305e-08	1.28431	0.017	0.006	0.000960865
MDM	SOX9	5.37844e-08	0.759587	0.029	0.012	0.000972691
MDM	NEDD9	5.65011e-08	2.03425	0.016	0.005	0.00102182
MDM	RBP1	5.68726e-08	1.20644	0.013	0.004	0.00102854
MDM	LAP3	5.72411e-08	0.259971	0.017	0.005	0.00103521
MDM	ATP6V0B	5.89394e-08	0.764399	0.028	0.012	0.00106592
MDM	KDM2A	5.90552e-08	0.774121	0.024	0.009	0.00106801
MDM	PFDN6	5.97911e-08	0.762932	0.023	0.009	0.00108132
MDM	USP48	6.05997e-08	0.784751	0.036	0.016	0.00109595
MDM	VPS4B	6.12019e-08	1.05983	0.021	0.008	0.00110684
[truncated: 20,684 more rows]

## Sheet: Ext. Data figure 5C
All cell number across contexts Visium HD data
Context	Microglia	CAM	MDM	Plasmablasts	CD4 TRM	CD8 TRM	OPC	Oligodendrocytes	Schwann cells	Inhibitory Neuron	PC CBL	Excitatory Neuron	Dysmorphic neurons	Granule neuron CBL	Bergmann glia CBL	Astrocytes	Pericytes	Endothelial cells	SMC	Fibroblasts	Tumor
Control cortex	189	0	11	3	9	1	50	723	0	470	0	9578	0	0	0	2108	157	102	46	22	0
Control Hippocampus	197	1	4	4	12	1	49	1894	0	135	0	2513	0	0	0	1089	148	75	25	13	0
Control Cerebellum	253	1	0	22	35	5	80	1604	2	203	2230	359	0	11427	3245	0	47	45	26	21	0
Control Spinal cord	179	11	1	51	9	6	21	1534	1321	670	0	259	0	0	0	1188	62	58	19	16	0
AD early cortex	41	0	1	3	5	0	39	738	0	218	0	1425	0	0	0	1500	17	9	6	9	0
AD early Hippocampus	114	0	1	2	8	0	94	1308	0	354	0	3372	0	0	0	3192	62	36	13	17	0
AD late cortex	163	0	18	0	4	0	32	647	0	331	0	2819	0	0	0	1785	60	35	42	21	0
AD late Hippocampus	395	1	4	5	29	3	143	4419	0	458	0	1988	0	0	0	3295	120	69	18	30	0
AGS Basal ganglia	33	0	0	0	1	0	26	142	0	98	0	478	0	0	0	507	32	24	10	4	0
MS cortex	193	4	0	26	40	5	37	3904	0	462	273	182	0	13	6	1047	49	30	16	6	0
MS Spinal cord	149	5	1	140	26	6	21	951	2	106	59	51	0	4	11	1506	43	25	13	13	0
FCD cortex	159	0	14	0	3	0	105	507	1	25	0	614	476	0	0	696	86	152	6	2	3
GBM cortex	198	0	1211	0	21	2	61	588	0	111	0	189	0	0	0	1887	49	40	14	260	3276
Hypergeometric test descriptive statistics for all cells Ext Data Fig 5C
cell type	Context	k	n	K	N	pval	enrichment	perc_in_Subclass_label	perc_in_context	p_adj	Stars
Astrocytes	AD_early_Hippocampus	3192	19800	8630	96409	1.78977e-301	1.80096	16.1212	36.9873	3.02769e-300	***
Excitatory Neuron	AD_early_Hippocampus	3372	23827	8630	96409	1.02549e-210	1.58097	14.152	39.073	1.38782e-209	***
OPC	AD_early_Hippocampus	94	758	8630	96409	0.000866754	1.38537	12.4011	1.08922	0.00303364	**
Inhibitory Neuron	AD_early_Hippocampus	354	3641	8630	96409	0.0526011	1.08615	9.7226	4.10197	0.148306
Erythrocytes	AD_early_Hippocampus	57	716	8630	96409	0.840855	0.889342	7.96089	0.660487	1
SMC	AD_early_Hippocampus	13	254	8630	96409	0.992045	0.571763	5.11811	0.150637	1
Pericytes	AD_early_Hippocampus	62	932	8630	96409	0.995652	0.74316	6.65236	0.718424	1
CD4 TRM	AD_early_Hippocampus	8	202	8630	96409	0.998064	0.442431	3.9604	0.0926999	1
Endothelial cells	AD_early_Hippocampus	36	700	8630	96409	0.999948	0.574528	5.14286	0.417149	1
Fibroblasts	AD_early_Hippocampus	17	434	8630	96409	0.999986	0.437589	3.91705	0.196987	1
Plasmablasts	AD_early_Hippocampus	2	256	8630	96409	1	0.0872764	0.78125	0.023175	1
Microglia	AD_early_Hippocampus	114	2263	8630	96409	1	0.562765	5.03756	1.32097	1
MDM	AD_early_Hippocampus	1	1266	8630	96409	1	0.00882415	0.0789889	0.0115875	1
Oligodendrocytes	AD_early_Hippocampus	1308	18959	8630	96409	1	0.770724	6.8991	15.1564	1
Astrocytes	AD_early_Occipital_cortex	1500	19800	4026	96409	8.84599e-138	1.81414	7.57576	37.2578	9.45125e-137	***
Excitatory Neuron	AD_early_Occipital_cortex	1425	23827	4026	96409	5.04767e-54	1.43215	5.98061	35.3949	3.94107e-53	***
Inhibitory Neuron	AD_early_Occipital_cortex	218	3641	4026	96409	8.53216e-08	1.43377	5.98737	5.4148	3.76528e-07	***
OPC	AD_early_Occipital_cortex	39	758	4026	96409	0.108362	1.23208	5.14512	0.968703	0.285681
CD4 TRM	AD_early_Occipital_cortex	5	202	4026	96409	0.927195	0.592738	2.47525	0.124193	1
SMC	AD_early_Occipital_cortex	6	254	4026	96409	0.956095	0.565668	2.3622	0.149031	1
Oligodendrocytes	AD_early_Occipital_cortex	738	18959	4026	96409	0.986487	0.932148	3.89261	18.3308	1
Fibroblasts	AD_early_Occipital_cortex	9	434	4026	96409	0.994318	0.496588	2.07373	0.223547	1
Plasmablasts	AD_early_Occipital_cortex	3	256	4026	96409	0.998672	0.280624	1.17188	0.0745156	1
Erythrocytes	AD_early_Occipital_cortex	15	716	4026	96409	0.999223	0.501675	2.09497	0.372578	1
Pericytes	AD_early_Occipital_cortex	17	932	4026	96409	0.999981	0.436794	1.82403	0.422255	1
Endothelial cells	AD_early_Occipital_cortex	9	700	4026	96409	0.999998	0.307885	1.28571	0.223547	1
Microglia	AD_early_Occipital_cortex	41	2263	4026	96409	1	0.433854	1.81175	1.01838	1
MDM	AD_early_Occipital_cortex	1	1266	4026	96409	1	0.0189152	0.0789889	0.0248385	1
Oligodendrocytes	AD_late_Hippocampus	4419	18959	11018	96409	0	2.0395	23.3082	40.1071	0	***
Astrocytes	AD_late_Hippocampus	3295	19800	11018	96409	2.76974e-136	1.45615	16.6414	29.9056	2.81129e-135	***
Microglia	AD_late_Hippocampus	395	2263	11018	96409	6.83764e-18	1.52731	17.4547	3.58504	4.08247e-17	***
OPC	AD_late_Hippocampus	143	758	11018	96409	1.36544e-09	1.65075	18.8654	1.29788	6.76061e-09	***
Inhibitory Neuron	AD_late_Hippocampus	458	3641	11018	96409	0.014817	1.10068	12.579	4.15683	0.0469976	*
Pericytes	AD_late_Hippocampus	120	932	11018	96409	0.0911037	1.12663	12.8755	1.08913	0.246587
CD4 TRM	AD_late_Hippocampus	29	202	11018	96409	0.117259	1.25621	14.3564	0.263206	0.305174
CD8 TRM	AD_late_Hippocampus	3	29	11018	96409	0.659405	0.905186	10.3448	0.0272282	1
Endothelial cells	AD_late_Hippocampus	69	700	11018	96409	0.917083	0.862513	9.85714	0.626248	1
CAM	AD_late_Hippocampus	1	23	11018	96409	0.938677	0.380441	4.34783	0.00907606	1
SMC	AD_late_Hippocampus	18	254	11018	96409	0.991997	0.620088	7.08661	0.163369	1
Fibroblasts	AD_late_Hippocampus	30	434	11018	96409	0.999396	0.604848	6.91244	0.272282	1
Erythrocytes	AD_late_Hippocampus	41	716	11018	96409	1	0.501055	5.72626	0.372118	1
Plasmablasts	AD_late_Hippocampus	5	256	11018	96409	1	0.170901	1.95312	0.0453803	1
MDM	AD_late_Hippocampus	4	1266	11018	96409	1	0.0276466	0.315956	0.0363042	1
Excitatory Neuron	AD_late_Hippocampus	1988	23827	11018	96409	1	0.730065	8.34348	18.0432	1
Excitatory Neuron	AD_late_Occipital_cortex	2819	23827	5971	96409	0	1.91028	11.8311	47.2115	0	***
Astrocytes	AD_late_Occipital_cortex	1785	19800	5971	96409	3.55334e-70	1.4556	9.01515	29.8945	3.00554e-69	***
Inhibitory Neuron	AD_late_Occipital_cortex	331	3641	5971	96409	1.99537e-12	1.46784	9.09091	5.54346	1.03862e-11	***
SMC	AD_late_Occipital_cortex	42	254	5971	96409	6.49095e-09	2.66985	16.5354	0.7034	2.99469e-08	***
Microglia	AD_late_Occipital_cortex	163	2263	5971	96409	0.0262484	1.16298	7.20283	2.72986	0.0772237
Pericytes	AD_late_Occipital_cortex	60	932	5971	96409	0.397019	1.03946	6.43777	1.00486	0.959462
Fibroblasts	AD_late_Occipital_cortex	21	434	5971	96409	0.902347	0.781268	4.83871	0.3517	1
Endothelial cells	AD_late_Occipital_cortex	35	700	5971	96409	0.921904	0.80731	5	0.586166	1
OPC	AD_late_Occipital_cortex	32	758	5971	96409	0.992906	0.681634	4.22164	0.535924	1
CD4 TRM	AD_late_Occipital_cortex	4	202	5971	96409	0.998798	0.319727	1.9802	0.0669905	1
Erythrocytes	AD_late_Occipital_cortex	14	716	5971	96409	1	0.315708	1.95531	0.234467	1
MDM	AD_late_Occipital_cortex	18	1266	5971	96409	1	0.229567	1.4218	0.301457	1
Oligodendrocytes	AD_late_Occipital_cortex	647	18959	5971	96409	1	0.55101	3.41263	10.8357	1
Astrocytes	AGS_Basal_ganglia	507	19800	1366	96409	7.33373e-46	1.80721	2.56061	37.1157	5.51388e-45	***
Excitatory Neuron	AGS_Basal_ganglia	478	23827	1366	96409	8.59243e-18	1.41588	2.00613	34.9927	4.98361e-17	***
Inhibitory Neuron	AGS_Basal_ganglia	98	3641	1366	96409	1.86326e-09	1.89964	2.69157	7.17423	9.00574e-09	***
Pericytes	AGS_Basal_ganglia	32	932	1366	96409	6.12203e-06	2.42327	3.43348	2.34261	2.48554e-05	***
OPC	AGS_Basal_ganglia	26	758	1366	96409	4.43841e-05	2.42087	3.43008	1.90337	0.000169999	***
Endothelial cells	AGS_Basal_ganglia	24	700	1366	96409	8.61291e-05	2.4198	3.42857	1.75695	0.000323782	***
SMC	AGS_Basal_ganglia	10	254	1366	96409	0.00367705	2.77865	3.93701	0.732064	0.0124407	*
Erythrocytes	AGS_Basal_ganglia	11	716	1366	96409	0.435266	1.08429	1.53631	0.805271	1
Microglia	AGS_Basal_ganglia	33	2263	1366	96409	0.457743	1.02919	1.45824	2.41581	1
Fibroblasts	AGS_Basal_ganglia	4	434	1366	96409	0.864064	0.650485	0.921659	0.292826	1
CD4 TRM	AGS_Basal_ganglia	1	202	1366	96409	0.944179	0.349394	0.49505	0.0732064	1
Oligodendrocytes	AGS_Basal_ganglia	142	18959	1366	96409	1	0.528615	0.748985	10.3953	1
PC CBL	Control_Cerebellum	2230	2562	19632	96409	0	4.27444	87.0414	11.359	0	***
Granule neuron CBL	Control_Cerebellum	11427	11444	19632	96409	0	4.90351	99.8515	58.206	0	***
Bergmann glia CBL	Control_Cerebellum	3245	3262	19632	96409	0	4.88522	99.4788	16.5291	0	***
CD8 TRM	Control_Cerebellum	5	29	19632	96409	0.732091	0.846691	17.2414	0.0254686	1
CD4 TRM	Control_Cerebellum	35	202	19632	96409	0.878445	0.850883	17.3267	0.17828	1
CAM	Control_Cerebellum	1	23	19632	96409	0.994687	0.213513	4.34783	0.00509372	1
SMC	Control_Cerebellum	26	254	19632	96409	0.999995	0.502681	10.2362	0.132437	1
Plasmablasts	Control_Cerebellum	22	256	19632	96409	1	0.422023	8.59375	0.112062	1
OPC	Control_Cerebellum	80	758	19632	96409	1	0.518291	10.5541	0.407498	1
Microglia	Control_Cerebellum	253	2263	19632	96409	1	0.549021	11.1798	1.28871	1
Oligodendrocytes	Control_Cerebellum	1604	18959	19632	96409	1	0.415472	8.46036	8.17033	1
Schwann cells	Control_Cerebellum	2	1326	19632	96409	1	0.00740695	0.15083	0.0101874	1
Inhibitory Neuron	Control_Cerebellum	203	3641	19632	96409	1	0.273797	5.57539	1.03403	1
Excitatory Neuron	Control_Cerebellum	359	23827	19632	96409	1	0.0739909	1.50669	1.82865	1
Pericytes	Control_Cerebellum	47	932	19632	96409	1	0.247648	5.04292	0.239405	1
Endothelial cells	Control_Cerebellum	45	700	19632	96409	1	0.315695	6.42857	0.229218	1
Fibroblasts	Control_Cerebellum	21	434	19632	96409	1	0.23762	4.83871	0.106968	1
Erythrocytes	Control_Cerebellum	27	716	19632	96409	1	0.185184	3.77095	0.137531	1
Excitatory Neuron	Control_Hippocampus	2513	23827	6173	96409	3.29804e-180	1.64719	10.5469	40.7095	4.18439e-179	***
Oligodendrocytes	Control_Hippocampus	1894	18959	6173	96409	3.03429e-101	1.56022	9.98998	30.682	2.79982e-100	***
Pericytes	Control_Hippocampus	148	932	6173	96409	2.60911e-24	2.48009	15.8798	2.39754	1.70855e-23	***
Microglia	Control_Hippocampus	197	2263	6173	96409	9.17345e-06	1.35957	8.70526	3.19132	3.65139e-05	***
Endothelial cells	Control_Hippocampus	75	700	6173	96409	1.08095e-05	1.67334	10.7143	1.21497	4.21985e-05	***
SMC	Control_Hippocampus	25	254	6173	96409	0.0221928	1.53719	9.84252	0.404989	0.0662519
OPC	Control_Hippocampus	49	758	6173	96409	0.49351	1.0096	6.46438	0.793779	1
CD4 TRM	Control_Hippocampus	12	202	6173	96409	0.646901	0.927793	5.94059	0.194395	1
CAM	Control_Hippocampus	1	23	6173	96409	0.78175	0.679037	4.34783	0.0161996	1
CD8 TRM	Control_Hippocampus	1	29	6173	96409	0.853283	0.538547	3.44828	0.0161996	1
Fibroblasts	Control_Hippocampus	13	434	6173	96409	0.999543	0.467816	2.99539	0.210595	1
Plasmablasts	Control_Hippocampus	4	256	6173	96409	0.999954	0.244029	1.5625	0.0647983	1
Astrocytes	Control_Hippocampus	1089	19800	6173	96409	1	0.858982	5.5	17.6413	1
Erythrocytes	Control_Hippocampus	13	716	6173	96409	1	0.283564	1.81564	0.210595	1
Inhibitory Neuron	Control_Hippocampus	135	3641	6173	96409	1	0.579074	3.70777	2.18694	1
MDM	Control_Hippocampus	4	1266	6173	96409	1	0.0493455	0.315956	0.0647983	1
Excitatory Neuron	Control_Occipital_cortex	9578	23827	13483	96409	0	2.87433	40.1981	71.0376	0	***
Pericytes	Control_Occipital_cortex	157	932	13483	96409	0.00755235	1.20452	16.8455	1.16443	0.0247279	*
SMC	Control_Occipital_cortex	46	254	13483	96409	0.0387958	1.29496	18.1102	0.34117	0.110923
Endothelial cells	Control_Occipital_cortex	102	700	13483	96409	0.342739	1.04192	14.5714	0.756508	0.848489
Inhibitory Neuron	Control_Occipital_cortex	470	3641	13483	96409	0.974373	0.923014	12.9085	3.48587	1
CD8 TRM	Control_Occipital_cortex	1	29	13483	96409	0.987343	0.246566	3.44828	0.00741675	1
CD4 TRM	Control_Occipital_cortex	9	202	13483	96409	0.999998	0.318583	4.45545	0.0667507	1
Fibroblasts	Control_Occipital_cortex	22	434	13483	96409	1	0.362463	5.06912	0.163168	1
OPC	Control_Occipital_cortex	50	758	13483	96409	1	0.471663	6.59631	0.370837	1
Plasmablasts	Control_Occipital_cortex	3	256	13483	96409	1	0.0837939	1.17188	0.0222502	1
Microglia	Control_Occipital_cortex	189	2263	13483	96409	1	0.597184	8.35175	1.40177	1
MDM	Control_Occipital_cortex	11	1266	13483	96409	1	0.0621284	0.868878	0.0815842	1
Oligodendrocytes	Control_Occipital_cortex	723	18959	13483	96409	1	0.27268	3.81349	5.36231	1
Astrocytes	Control_Occipital_cortex	2108	19800	13483	96409	1	0.761266	10.6465	15.6345	1
Erythrocytes	Control_Occipital_cortex	14	716	13483	96409	1	0.139813	1.95531	0.103834	1
Schwann cells	Control_Spinal_cord	1321	1326	5450	96409	0	17.623	99.6229	24.2385	0	***
Inhibitory Neuron	Control_Spinal_cord	670	3641	5450	96409	3.40958e-168	3.25518	18.4015	12.2936	4.07144e-167	***
Oligodendrocytes	Control_Spinal_cord	1534	18959	5450	96409	1.30984e-54	1.4313	8.09114	28.1468	1.06359e-53	***
Plasmablasts	Control_Spinal_cord	51	256	5450	96409	3.58411e-15	3.52412	19.9219	0.93578	1.91467e-14	***
CAM	Control_Spinal_cord	11	23	5450	96409	1.33587e-08	8.4603	47.8261	0.201835	6.02626e-08	***
Microglia	Control_Spinal_cord	179	2263	5450	96409	4.75801e-06	1.39923	7.90985	3.2844	1.97118e-05	***
Endothelial cells	Control_Spinal_cord	58	700	5450	96409	0.00262099	1.46572	8.28571	1.06422	0.009018	**
CD8 TRM	Control_Spinal_cord	6	29	5450	96409	0.00501121	3.65994	20.6897	0.110092	0.0166767	*
Astrocytes	Control_Spinal_cord	1188	19800	5450	96409	0.00960827	1.06138	6	21.7982	0.03096	*
Pericytes	Control_Spinal_cord	62	932	5450	96409	0.106412	1.17678	6.65236	1.13761	0.284232
SMC	Control_Spinal_cord	19	254	5450	96409	0.131452	1.32325	7.48031	0.348624	0.337781
Erythrocytes	Control_Spinal_cord	45	716	5450	96409	0.252298	1.11178	6.28492	0.825688	0.632302
CD4 TRM	Control_Spinal_cord	9	202	5450	96409	0.811195	0.788156	4.45545	0.165138	1
Fibroblasts	Control_Spinal_cord	16	434	5450	96409	0.976042	0.652156	3.68664	0.293578	1
OPC	Control_Spinal_cord	21	758	5450	96409	0.999948	0.490085	2.77045	0.385321	1
MDM	Control_Spinal_cord	1	1266	5450	96409	1	0.0139729	0.0789889	0.0183486	1
Excitatory Neuron	Control_Spinal_cord	259	23827	5450	96409	1	0.192288	1.087	4.75229	1
Dysmorphic neurons	FCD_Cerebral_cortex	476	476	2849	96409	0	33.8396	100	16.7076	0	***
Endothelial cells	FCD_Cerebral_cortex	152	700	2849	96409	5.03441e-84	7.34803	21.7143	5.33521	4.44341e-83	***
OPC	FCD_Cerebral_cortex	105	758	2849	96409	3.17368e-39	4.68754	13.8522	3.6855	2.14752e-38	***
Microglia	FCD_Cerebral_cortex	159	2263	2849	96409	2.52242e-23	2.37759	7.02607	5.58091	1.60016e-22	***
Pericytes	FCD_Cerebral_cortex	86	932	2849	96409	3.6087e-20	3.12254	9.22747	3.0186	2.2199e-19	***
Astrocytes	FCD_Cerebral_cortex	696	19800	2849	96409	1.76094e-07	1.18951	3.51515	24.4296	7.60577e-07	***
SMC	FCD_Cerebral_cortex	6	254	2849	96409	0.763677	0.79936	2.3622	0.2106	1
CD4 TRM	FCD_Cerebral_cortex	3	202	2849	96409	0.939506	0.502568	1.48515	0.1053	1
Oligodendrocytes	FCD_Cerebral_cortex	507	18959	2849	96409	0.995329	0.904936	2.67419	17.7957	1
Fibroblasts	FCD_Cerebral_cortex	2	434	2849	96409	0.999969	0.155943	0.460829	0.0702001	1
Excitatory Neuron	FCD_Cerebral_cortex	614	23827	2849	96409	0.999975	0.872015	2.57691	21.5514	1
MDM	FCD_Cerebral_cortex	14	1266	2849	96409	0.999997	0.374214	1.10585	0.4914	1
Schwann cells	FCD_Cerebral_cortex	1	1326	2849	96409	1	0.0255201	0.0754148	0.0351	1
Inhibitory Neuron	FCD_Cerebral_cortex	25	3641	2849	96409	1	0.232351	0.686625	0.877501	1
Tumor	FCD_Cerebral_cortex	3	3279	2849	96409	1	0.0309603	0.0914913	0.1053	1
MDM	GBM_Cerebral_cortex	1211	1266	8324	96409	0	11.0789	95.6556	14.5483	0	***
Tumor	GBM_Cerebral_cortex	3276	3279	8324	96409	0	11.5715	99.9085	39.3561	0	***
Erythrocytes	GBM_Cerebral_cortex	417	716	8324	96409	6.51263e-250	6.74541	58.2402	5.00961	9.44331e-249	***
Fibroblasts	GBM_Cerebral_cortex	260	434	8324	96409	5.10013e-160	6.93856	59.9078	3.1235	5.75181e-159	***
Astrocytes	GBM_Cerebral_cortex	1887	19800	8324	96409	3.351e-07	1.1038	9.5303	22.6694	1.41719e-06	***
CD4 TRM	GBM_Cerebral_cortex	21	202	8324	96409	0.217171	1.20407	10.396	0.252283	0.551071
Microglia	GBM_Cerebral_cortex	198	2263	8324	96409	0.432661	1.01337	8.74945	2.37866	1
CD8 TRM	GBM_Cerebral_cortex	2	29	8324	96409	0.727351	0.798762	6.89655	0.0240269	1
OPC	GBM_Cerebral_cortex	61	758	8324	96409	0.736218	0.932065	8.04749	0.732821	1
SMC	GBM_Cerebral_cortex	14	254	8324	96409	0.976384	0.638381	5.51181	0.168188	1
Endothelial cells	GBM_Cerebral_cortex	40	700	8324	96409	0.998569	0.661832	5.71429	0.480538	1
Pericytes	GBM_Cerebral_cortex	49	932	8324	96409	0.999968	0.608928	5.25751	0.588659	1
Oligodendrocytes	GBM_Cerebral_cortex	588	18959	8324	96409	1	0.359209	3.10143	7.06391	1
Inhibitory Neuron	GBM_Cerebral_cortex	111	3641	8324	96409	1	0.353092	3.04861	1.33349	1
Excitatory Neuron	GBM_Cerebral_cortex	189	23827	8324	96409	1	0.0918709	0.793218	2.27054	1
Oligodendrocytes	MS_Cerebral_cortex	3904	18959	6321	96409	0	3.1407	20.5918	61.7624	0	***
Inhibitory Neuron	MS_Cerebral_cortex	462	3641	6321	96409	7.79129e-43	1.93532	12.6888	7.30897	5.4539e-42	***
PC CBL	MS_Cerebral_cortex	273	2562	6321	96409	2.41284e-15	1.62523	10.6557	4.31894	1.3238e-14	***
CD4 TRM	MS_Cerebral_cortex	40	202	6321	96409	3.25887e-10	3.02023	19.802	0.632811	1.65388e-09	***
Microglia	MS_Cerebral_cortex	193	2263	6321	96409	0.000130231	1.30078	8.5285	3.05331	0.00048067	***
Plasmablasts	MS_Cerebral_cortex	26	256	6321	96409	0.0182685	1.54905	10.1562	0.411327	0.0561894
CD8 TRM	MS_Cerebral_cortex	5	29	6321	96409	0.038416	2.62969	17.2414	0.0791014	0.110923
CAM	MS_Cerebral_cortex	4	23	6321	96409	0.0601504	2.65255	17.3913	0.0632811	0.167268
SMC	MS_Cerebral_cortex	16	254	6321	96409	0.602037	0.960767	6.29921	0.253125	1
Pericytes	MS_Cerebral_cortex	49	932	6321	96409	0.956823	0.801885	5.25751	0.775194	1
OPC	MS_Cerebral_cortex	37	758	6321	96409	0.97789	0.744499	4.88127	0.58535	1
Endothelial cells	MS_Cerebral_cortex	30	700	6321	96409	0.996016	0.653665	4.28571	0.474608	1
Erythrocytes	MS_Cerebral_cortex	28	716	6321	96409	0.999195	0.596454	3.91061	0.442968	1
Fibroblasts	MS_Cerebral_cortex	6	434	6321	96409	1	0.21086	1.38249	0.0949217	1
Excitatory Neuron	MS_Cerebral_cortex	182	23827	6321	96409	1	0.116502	0.763839	2.87929	1
Granule neuron CBL	MS_Cerebral_cortex	13	11444	6321	96409	1	0.017326	0.113597	0.205664	1
Bergmann glia CBL	MS_Cerebral_cortex	6	3262	6321	96409	1	0.0280543	0.183936	0.0949217	1
Astrocytes	MS_Cerebral_cortex	1047	19800	6321	96409	1	0.806517	5.28788	16.5638	1
Astrocytes	MS_Spinal_cord	1506	19800	3166	96409	1.35892e-262	2.31615	7.60606	47.5679	2.122e-261	***
Plasmablasts	MS_Spinal_cord	140	256	3166	96409	4.56762e-136	16.6531	54.6875	4.42198	4.41537e-135	***
Oligodendrocytes	MS_Spinal_cord	951	18959	3166	96409	9.74289e-46	1.52747	5.01609	30.0379	7.06359e-45	***
Microglia	MS_Spinal_cord	149	2263	3166	96409	1.83097e-15	2.00497	6.58418	4.70625	1.03246e-14	***
CD4 TRM	MS_Spinal_cord	26	202	3166	96409	3.62153e-09	3.91948	12.8713	0.821226	1.7097e-08	***
CD8 TRM	MS_Spinal_cord	6	29	3166	96409	0.000309295	6.30028	20.6897	0.189514	0.00112119	**
CAM	MS_Spinal_cord	5	23	3166	96409	0.000780844	6.61986	21.7391	0.157928	0.0027809	**
Pericytes	MS_Spinal_cord	43	932	3166	96409	0.0176199	1.40494	4.61373	1.35818	0.0550283
Erythrocytes	MS_Spinal_cord	34	716	3166	96409	0.0221911	1.44601	4.7486	1.07391	0.0662519
SMC	MS_Spinal_cord	13	254	3166	96409	0.0779205	1.55853	5.11811	0.410613	0.213755
Endothelial cells	MS_Spinal_cord	25	700	3166	96409	0.362757	1.08755	3.57143	0.78964	0.887224
Fibroblasts	MS_Spinal_cord	13	434	3166	96409	0.669963	0.912137	2.99539	0.410613	1
OPC	MS_Spinal_cord	21	758	3166	96409	0.814196	0.843639	2.77045	0.663298	1
Inhibitory Neuron	MS_Spinal_cord	106	3641	3166	96409	0.910717	0.886527	2.91129	3.34807	1
PC CBL	MS_Spinal_cord	59	2562	3166	96409	0.998742	0.701261	2.30289	1.86355	1
MDM	MS_Spinal_cord	1	1266	3166	96409	1	0.0240532	0.0789889	0.0315856	1
Schwann cells	MS_Spinal_cord	2	1326	3166	96409	1	0.0459297	0.15083	0.0631712	1
Excitatory Neuron	MS_Spinal_cord	51	23827	3166	96409	1	0.065179	0.214043	1.61087	1
Granule neuron CBL	MS_Spinal_cord	4	11444	3166	96409	1	0.0106436	0.0349528	0.126342	1
Bergmann glia CBL	MS_Spinal_cord	11	3262	3166	96409	1	0.102687	0.337216	0.347442	1

## Sheet: Ext. Data figure 5F
Numbers of cells for each Mg superlcusters across contexts for Visium HD data
Context	MHC	Cytokine	IFN	Proliferation	Inflammation	Phagocytosis	Neuroprotection	Surveillance
Control_Occipital_cortex	17	3	4	23	20	36	1	85
Control_Hippocampus	29	1	5	18	11	40	0	93
Control_Cerebellum	33	0	3	22	14	39	0	142
Control_Spinal_cord	51	1	2	7	10	23	0	85
AD_early_Occipital_cortex	3	2	0	5	1	5	0	25
AD_early_Hippocampus	9	2	0	9	9	19	0	66
AD_late_Occipital_cortex	14	3	6	18	12	42	0	68
AD_late_Hippocampus	34	4	4	52	22	98	1	180
AGS_Basal_ganglia	0	1	4	2	1	8	0	17
MS_Cerebral_cortex	48	1	2	10	12	23	0	97
MS_Spinal_cord	34	4	2	3	14	21	0	71
FCD_Cerebral_cortex	10	8	1	17	10	16	0	97
GBM_Cerebral_cortex	21	4	4	17	3	40	0	109
Descriptive statistics for microglia superclusters across contexts Ext. Data fig 5F
module_label	Context	k	n	K	N	pval	enrichment	perc_in_module_label	perc_in_context	p_adj	Stars
MHC	Control_Spinal_cord	51	303	179	2263	1.91468e-08	2.12794	16.8317	28.4916	1.70406e-06	***
MHC	MS_Cerebral_cortex	48	303	193	2263	4.73865e-06	1.85749	15.8416	24.8705	0.00021087	***
Phagocytosis	AD_late_Hippocampus	98	410	395	2263	0.000146651	1.3694	23.9024	24.8101	0.00435064	**
Proliferation	AD_late_Hippocampus	52	203	395	2263	0.00139086	1.46756	25.6158	13.1646	0.0237683	*
IFN	AGS_Basal_ganglia	4	37	33	2263	0.00176459	7.4136	10.8108	12.1212	0.0237683	*
Cytokine	FCD_Cerebral_cortex	8	34	159	2263	0.00186942	3.34887	23.5294	5.03145	0.0237683	*
Surveillance	FCD_Cerebral_cortex	97	1135	159	2263	0.00284766	1.21636	8.54626	61.0063	0.0316803	*
MHC	MS_Spinal_cord	34	303	149	2263	0.000780389	1.70425	11.2211	22.8188	0.0173637	*
Surveillance	AD_early_Hippocampus	66	1135	114	2263	0.0546016	1.15432	5.81498	57.8947	0.373811
Inflammation	AD_early_Hippocampus	9	139	114	2263	0.263242	1.28531	6.47482	7.89474	0.867722
Cytokine	AD_early_Hippocampus	2	34	114	2263	0.517997	1.1677	5.88235	1.75439	0.99993
Phagocytosis	AD_early_Hippocampus	19	410	114	2263	0.698452	0.919919	4.63415	16.6667	0.99993
Proliferation	AD_early_Hippocampus	9	203	114	2263	0.709513	0.880088	4.4335	7.89474	0.99993
MHC	AD_early_Hippocampus	9	303	114	2263	0.978113	0.58963	2.9703	7.89474	0.99993
Surveillance	AD_early_Occipital_cortex	25	1135	41	2263	0.107078	1.21575	2.20264	60.9756	0.560583
Cytokine	AD_early_Occipital_cortex	2	34	41	2263	0.124981	3.24677	5.88235	4.87805	0.617961
Proliferation	AD_early_Occipital_cortex	5	203	41	2263	0.304604	1.35949	2.46305	12.1951	0.914952
Phagocytosis	AD_early_Occipital_cortex	5	410	41	2263	0.889481	0.673111	1.21951	12.1951	0.99993
Inflammation	AD_early_Occipital_cortex	1	139	41	2263	0.927416	0.397087	0.719424	2.43902	0.99993
MHC	AD_early_Occipital_cortex	3	303	41	2263	0.927547	0.546486	0.990099	7.31707	0.99993
Neuroprotection	AD_late_Hippocampus	1	2	395	2263	0.318691	2.86456	50	0.253165	0.914952
Inflammation	AD_late_Hippocampus	22	139	395	2263	0.733565	0.906766	15.8273	5.56962	0.99993
Cytokine	AD_late_Hippocampus	4	34	395	2263	0.869764	0.674013	11.7647	1.01266	0.99993
IFN	AD_late_Hippocampus	4	37	395	2263	0.909117	0.619364	10.8108	1.01266	0.99993
Surveillance	AD_late_Hippocampus	180	1135	395	2263	0.980407	0.908582	15.859	45.5696	0.99993
MHC	AD_late_Hippocampus	34	303	395	2263	0.999509	0.642871	11.2211	8.60759	0.99993
Phagocytosis	AD_late_Occipital_cortex	42	410	163	2263	0.00733	1.42221	10.2439	25.7669	0.0724856
IFN	AD_late_Occipital_cortex	6	37	163	2263	0.0457725	2.25137	16.2162	3.68098	0.339479
Proliferation	AD_late_Occipital_cortex	18	203	163	2263	0.203122	1.23104	8.867	11.0429	0.85121
Inflammation	AD_late_Occipital_cortex	12	139	163	2263	0.296209	1.19857	8.63309	7.36196	0.914952
Cytokine	AD_late_Occipital_cortex	3	34	163	2263	0.448118	1.22501	8.82353	1.84049	0.99993
MHC	AD_late_Occipital_cortex	14	303	163	2263	0.981227	0.641479	4.62046	8.58896	0.99993
Surveillance	AD_late_Occipital_cortex	68	1135	163	2263	0.989879	0.831783	5.99119	41.7178	0.99993
Phagocytosis	AGS_Basal_ganglia	8	410	33	2263	0.236644	1.33806	1.95122	24.2424	0.85121
Cytokine	AGS_Basal_ganglia	1	34	33	2263	0.395382	2.01693	2.94118	3.0303	0.99993
Surveillance	AGS_Basal_ganglia	17	1135	33	2263	0.507194	1.02713	1.4978	51.5152	0.99993
Proliferation	AGS_Basal_ganglia	2	203	33	2263	0.81088	0.675623	0.985222	6.06061	0.99993
Inflammation	AGS_Basal_ganglia	1	139	33	2263	0.878434	0.493351	0.719424	3.0303	0.99993
Surveillance	Control_Cerebellum	142	1135	253	2263	0.0255495	1.11907	12.511	56.1265	0.206719
MHC	Control_Cerebellum	33	303	253	2263	0.599424	0.974171	10.8911	13.0435	0.99993
Proliferation	Control_Cerebellum	22	203	253	2263	0.6009	0.969372	10.8374	8.69565	0.99993
Inflammation	Control_Cerebellum	14	139	253	2263	0.706995	0.900901	10.0719	5.5336	0.99993
IFN	Control_Cerebellum	3	37	253	2263	0.800642	0.725243	8.10811	1.18577	0.99993
Phagocytosis	Control_Cerebellum	39	410	253	2263	0.899856	0.850834	9.5122	15.415	0.99993
IFN	Control_Hippocampus	5	37	197	2263	0.215174	1.55234	13.5135	2.53807	0.85121
Phagocytosis	Control_Hippocampus	40	410	197	2263	0.228124	1.12071	9.7561	20.3046	0.85121
MHC	Control_Hippocampus	29	303	197	2263	0.314903	1.09945	9.57096	14.7208	0.914952
Proliferation	Control_Hippocampus	18	203	197	2263	0.506017	1.01858	8.867	9.13706	0.99993
Inflammation	Control_Hippocampus	11	139	197	2263	0.679984	0.909068	7.91367	5.58376	0.99993
Surveillance	Control_Hippocampus	93	1135	197	2263	0.826445	0.941251	8.19383	47.2081	0.99993
Cytokine	Control_Hippocampus	1	34	197	2263	0.955865	0.337862	2.94118	0.507614	0.99993
Inflammation	Control_Occipital_cortex	20	139	189	2263	0.00955755	1.72281	14.3885	10.582	0.0850622
Proliferation	Control_Occipital_cortex	23	203	189	2263	0.0741965	1.35661	11.33	12.1693	0.440232
Neuroprotection	Control_Occipital_cortex	1	2	189	2263	0.160094	5.98677	50	0.529101	0.749912
IFN	Control_Occipital_cortex	4	37	189	2263	0.373725	1.29444	10.8108	2.1164	0.99993
Phagocytosis	Control_Occipital_cortex	36	410	189	2263	0.395727	1.05134	8.78049	19.0476	0.99993
Cytokine	Control_Occipital_cortex	3	34	189	2263	0.549989	1.05649	8.82353	1.5873	0.99993
Surveillance	Control_Occipital_cortex	85	1135	189	2263	0.941185	0.896697	7.48899	44.9735	0.99993
MHC	Control_Occipital_cortex	17	303	189	2263	0.979537	0.671783	5.61056	8.99471	0.99993
Inflammation	Control_Spinal_cord	10	139	179	2263	0.674752	0.909529	7.19424	5.58659	0.99993
Surveillance	Control_Spinal_cord	85	1135	179	2263	0.794438	0.946792	7.48899	47.486	0.99993
IFN	Control_Spinal_cord	2	37	179	2263	0.80433	0.683376	5.40541	1.11732	0.99993
Cytokine	Control_Spinal_cord	1	34	179	2263	0.940584	0.371837	2.94118	0.558659	0.99993
Phagocytosis	Control_Spinal_cord	23	410	179	2263	0.980952	0.709211	5.60976	12.8492	0.99993
Proliferation	Control_Spinal_cord	7	203	179	2263	0.997923	0.435947	3.44828	3.91061	0.99993
Proliferation	FCD_Cerebral_cortex	17	203	159	2263	0.253447	1.1919	8.37438	10.6918	0.867568
Inflammation	FCD_Cerebral_cortex	10	139	159	2263	0.51901	1.02394	7.19424	6.28931	0.99993
IFN	FCD_Cerebral_cortex	1	37	159	2263	0.933992	0.384668	2.7027	0.628931	0.99993
Phagocytosis	FCD_Cerebral_cortex	16	410	159	2263	0.998749	0.555423	3.90244	10.0629	0.99993
MHC	FCD_Cerebral_cortex	10	303	159	2263	0.999027	0.469726	3.30033	6.28931	0.99993
Surveillance	GBM_Cerebral_cortex	109	1135	198	2263	0.0855876	1.09761	9.60352	55.0505	0.476081
Phagocytosis	GBM_Cerebral_cortex	40	410	198	2263	0.239104	1.11505	9.7561	20.202	0.85121
Cytokine	GBM_Cerebral_cortex	4	34	198	2263	0.346499	1.34462	11.7647	2.0202	0.963699
IFN	GBM_Cerebral_cortex	4	37	198	2263	0.40838	1.2356	10.8108	2.0202	0.99993
Proliferation	GBM_Cerebral_cortex	17	203	198	2263	0.618495	0.957133	8.37438	8.58586	0.99993
MHC	GBM_Cerebral_cortex	21	303	198	2263	0.908564	0.792129	6.93069	10.6061	0.99993
Inflammation	GBM_Cerebral_cortex	3	139	198	2263	0.999775	0.246675	2.15827	1.51515	0.99993
Surveillance	MS_Cerebral_cortex	97	1135	193	2263	0.517938	1.00208	8.54626	50.2591	0.99993
Inflammation	MS_Cerebral_cortex	12	139	193	2263	0.529067	1.01226	8.63309	6.21762	0.99993
IFN	MS_Cerebral_cortex	2	37	193	2263	0.837902	0.633805	5.40541	1.03627	0.99993
Cytokine	MS_Cerebral_cortex	1	34	193	2263	0.95284	0.344864	2.94118	0.518135	0.99993
Proliferation	MS_Cerebral_cortex	10	203	193	2263	0.985522	0.577605	4.92611	5.18135	0.99993
Phagocytosis	MS_Cerebral_cortex	23	410	193	2263	0.994467	0.657766	5.60976	11.9171	0.99993
Inflammation	MS_Spinal_cord	14	139	149	2263	0.0683825	1.52972	10.0719	9.39597	0.434717
Cytokine	MS_Spinal_cord	4	34	149	2263	0.181675	1.78681	11.7647	2.68456	0.808453
IFN	MS_Spinal_cord	2	37	149	2263	0.712194	0.820969	5.40541	1.34228	0.99993
Surveillance	MS_Spinal_cord	71	1135	149	2263	0.76332	0.950081	6.25551	47.651	0.99993
Phagocytosis	MS_Spinal_cord	21	410	149	2263	0.927062	0.777918	5.12195	14.094	0.99993
Proliferation	MS_Spinal_cord	3	203	149	2263	0.99993	0.224452	1.47783	2.01342	0.99993
