# Supplementary material for: A transcriptomic microglia taxonomy across mouse and human pathologies
Source: Nat Immunol. 2026 Mar 25;27(5):1066–80. doi: 10.1038/s41590-026-02472-z (PMC7618987; doi:10.1038/s41590-026-02472-z)
Supplement: Supplementary file 17 — Raw data and descriptive P values. [file 41590_2026_2472_MOESM17_ESM.xlsx]

## Sheet: Ext. Data figure 6B
Mouse immune cells across contexts Ext Data Fig 6B
Context	Microglia	CAM	MDM	cDC1	Plasmablasts	CD8 TRM	CD4 Th17	TEx	Treg	MAIT	NK	Granulocyte
Controls	54478	1571	156	88	70	20	33	41	16	45	42	188
FAD early	7918	112	0	1	0	6	2	2	0	9	5	0
FAD late	6752	143	3	4	7	6	3	3	1	11	10	1
APP23	2742	23	0	0	0	2	0	0	0	0	0	0
R6/2	8060	158	2	7	0	0	2	3	0	2	2	0
SOD1	2681	70	3	10	3	1	1	2	0	1	1	1
Rnaset2	2351	88	25	3	8	30	15	3	0	8	2	0
VSV early	2330	39	207	222	11	3397	15	441	10	88	64	1
VSV late	2549	75	7	13	18	143	13	24	8	26	2	0
Cup De.	441	12	0	1	3	4	6	1	0	23	8	0
Cup Re.	39	6	4	6	1	2	0	0	0	0	2	1
EAE onset	1214	26	340	33	5	14	38	8	22	16	14	67
EAE peak	6143	112	2060	199	58	320	675	19	156	33	68	508
EAE chronic	3205	24	1550	257	25	35	230	14	77	45	32	16
FNX early	1871	57	0	0	1	0	0	0	2	0	1	0
FNX late	2982	73	0	1	3	0	0	0	0	0	0	0
LPS	12860	457	6	8	2	0	2	0	0	1	1	1
MCAO early	3705	45	19	44	1	1	2	1	1	1	0	3
MCAO late	2300	44	159	61	55	16	10	5	7	33	31	6
GL261	1964	67	1849	101	45	30	15	40	25	125	26	8
FMF	454	20	936	42	35	20	11	49	26	36	18	9
µMT	1188	30	1	1	0	0	0	0	1	0	0	0
GvHD	4899	378	16	6	1	7	0	12	0	1	0	20
SPF E16	23	6	8	1	0	0	1	0	0	0	0	0
Aging	5672	148	1	2	2	1	2	1	0	0	0	0
GF young	6614	167	8	16	6	1	5	10	1	6	7	1
GF old	6296	109	1	0	3	2	1	0	0	6	0	0
total	151731	4060	7361	1127	363	4058	1082	679	353	516	336	831
Ext Data Fig 6B descriptive statistics
Cluster	Context	k	n	K	N	pval	enrichment	perc_in_cluster	perc_in_context	p_adj	Stars
Microglia	Aging	5672	151731	5829	172497	2.29635e-152	1.10624	3.73819	97.3066	3.84256e-151	***
CAM	Aging	148	4060	5829	172497	0.181872	1.07876	3.64532	2.53903	0.537057
Plasmablasts	Aging	2	363	5829	172497	0.999948	0.163046	0.550964	0.0343112	1
TEx	Aging	1	679	5829	172497	1	0.0435831	0.147275	0.0171556	1
CD4 Th17	Aging	2	1082	5829	172497	1	0.0547004	0.184843	0.0343112	1
cDC1	Aging	2	1127	5829	172497	1	0.0525162	0.177462	0.0343112	1
MDM	Aging	1	7361	5829	172497	1	0.00402023	0.0135851	0.0171556	1
CD8 TRM	Aging	1	4058	5829	172497	1	0.00729248	0.0246427	0.0171556	1
Microglia	APP23	2742	151731	2767	172497	9.23607e-117	1.12659	1.80715	99.0965	1.22013e-115	***
CAM	APP23	23	4060	2767	172497	1	0.353162	0.566502	0.831225	1
CD8 TRM	APP23	2	4058	2767	172497	1	0.0307249	0.0492854	0.0722804	1
Microglia	Controls	54478	151731	56748	172497	0	1.09138	35.9043	95.9999	0	***
CAM	Controls	1571	4060	56748	172497	2.29822e-15	1.1762	38.6946	2.76838	1.20178e-14	***
Plasmablasts	Controls	70	363	56748	172497	1	0.586168	19.2837	0.123352	1
Granulocyte	Controls	188	831	56748	172497	1	0.687682	22.6233	0.331289	1
MDM	Controls	156	7361	56748	172497	1	0.0644197	2.11928	0.2749	1
cDC1	Controls	88	1127	56748	172497	1	0.23735	7.80834	0.155072	1
CD8 TRM	Controls	20	4058	56748	172497	1	0.0149813	0.492854	0.0352435	1
CD4 Th17	Controls	33	1082	56748	172497	1	0.0927081	3.04991	0.0581518	1
TEx	Controls	41	679	56748	172497	1	0.183546	6.03829	0.0722492	1
Treg	Controls	16	353	56748	172497	1	0.137777	4.53258	0.0281948	1
MAIT	Controls	45	516	56748	172497	1	0.26509	8.72093	0.0792979	1
NK	Controls	42	336	56748	172497	1	0.379963	12.5	0.0740114	1
MAIT	Cup De.	23	516	499	172497	3.82472e-20	15.4085	4.45736	4.60922	2.46155e-19	***
NK	Cup De.	8	336	499	172497	7.50976e-06	8.2306	2.38095	1.60321	2.85598e-05	***
Plasmablasts	Cup De.	3	363	499	172497	0.089282	2.8569	0.826446	0.601202	0.280122
CD4 Th17	Cup De.	6	1082	499	172497	0.0966478	1.91692	0.554529	1.2024	0.299489
Microglia	Cup De.	441	151731	499	172497	0.420774	1.00472	0.290646	88.3768	1
CAM	Cup De.	12	4060	499	172497	0.510084	1.02173	0.295567	2.40481	1
TEx	Cup De.	1	679	499	172497	0.860674	0.50911	0.147275	0.200401	1
cDC1	Cup De.	1	1127	499	172497	0.962207	0.306731	0.0887311	0.200401	1
CD8 TRM	Cup De.	4	4058	499	172497	0.99744	0.340745	0.0985707	0.801603	1
cDC1	Cup Re.	6	1127	61	172497	3.13744e-06	15.0549	0.532387	9.83607	1.23047e-05	***
CAM	Cup Re.	6	4060	61	172497	0.00311386	4.17904	0.147783	9.83607	0.0101504	*
NK	Cup Re.	2	336	61	172497	0.00641695	16.8323	0.595238	3.27869	0.0206494	*
Plasmablasts	Cup Re.	1	363	61	172497	0.120608	7.79014	0.275482	1.63934	0.36918
Granulocyte	Cup Re.	1	831	61	172497	0.255191	3.40291	0.120337	1.63934	0.711699
MDM	Cup Re.	4	7361	61	172497	0.262704	1.53665	0.0543404	6.55738	0.724601
CD8 TRM	Cup Re.	2	4058	61	172497	0.42199	1.3937	0.0492854	3.27869	1
Microglia	Cup Re.	39	151731	61	172497	1	0.726845	0.0257034	63.9344	1
MDM	EAE chronic	1550	7361	5510	172497	0	6.59212	21.0569	28.1307	0	***
cDC1	EAE chronic	257	1127	5510	172497	4.20522e-138	7.13903	22.8039	4.66425	6.20888e-137	***
CD4 Th17	EAE chronic	230	1082	5510	172497	1.11325e-116	6.65473	21.2569	4.17423	1.39713e-115	***
Treg	EAE chronic	77	353	5510	172497	8.88675e-41	6.82882	21.813	1.39746	7.43525e-40	***
MAIT	EAE chronic	45	516	5510	172497	2.1532e-09	2.73019	8.72093	0.816697	9.65094e-09	***
NK	EAE chronic	32	336	5510	172497	5.63886e-08	2.98154	9.52381	0.580762	2.44027e-07	***
Plasmablasts	EAE chronic	25	363	5510	172497	0.000324527	2.15607	6.88705	0.453721	0.00108608	**
TEx	EAE chronic	14	679	5510	172497	0.970235	0.645488	2.06186	0.254083	1
Granulocyte	EAE chronic	16	831	5510	172497	0.990088	0.602766	1.92539	0.290381	1
Microglia	EAE chronic	3205	151731	5510	172497	1	0.661277	2.11229	58.167	1
CAM	EAE chronic	24	4060	5510	172497	1	0.185061	0.591133	0.435572	1
CD8 TRM	EAE chronic	35	4058	5510	172497	1	0.270014	0.862494	0.635209	1
MDM	EAE onset	340	7361	1797	172497	3.24363e-119	4.43379	4.61894	18.9204	4.52306e-118	***
Granulocyte	EAE onset	67	831	1797	172497	1.65172e-37	7.7394	8.06258	3.72844	1.33736e-36	***
Treg	EAE onset	22	353	1797	172497	4.23628e-11	5.98248	6.23229	1.22426	1.96909e-10	***
CD4 Th17	EAE onset	38	1082	1797	172497	1.90356e-10	3.37124	3.51201	2.11464	8.68714e-10	***
cDC1	EAE onset	33	1127	1797	172497	2.00543e-07	2.81076	2.92813	1.83639	8.53159e-07	***
NK	EAE onset	14	336	1797	172497	1.54819e-05	3.99965	4.16667	0.779076	5.79992e-05	***
MAIT	EAE onset	16	516	1797	172497	0.000135944	2.97649	3.10078	0.890373	0.000487457	***
Plasmablasts	EAE onset	5	363	1797	172497	0.328306	1.3222	1.37741	0.278242	0.86742
TEx	EAE onset	8	679	1797	172497	0.412316	1.13098	1.1782	0.445186	1
CAM	EAE onset	26	4060	1797	172497	0.997483	0.614725	0.640394	1.44686	1
CD8 TRM	EAE onset	14	4058	1797	172497	1	0.331169	0.344998	0.779076	1
Microglia	EAE onset	1214	151731	1797	172497	1	0.768029	0.8001	67.557	1
MDM	EAE peak	2060	7361	10351	172497	0	4.66369	27.9853	19.9015	0	***
CD4 Th17	EAE peak	675	1082	10351	172497	0	10.3962	62.3845	6.52111	0	***
Granulocyte	EAE peak	508	831	10351	172497	0	10.1874	61.1312	4.90774	0	***
Treg	EAE peak	156	353	10351	172497	3.92137e-93	7.3646	44.1926	1.5071	4.68697e-92	***
cDC1	EAE peak	199	1127	10351	172497	2.19546e-42	2.94258	17.6575	1.92252	1.9002e-41	***
NK	EAE peak	68	336	10351	172497	1.04684e-18	3.37263	20.2381	0.656941	6.25612e-18	***
Plasmablasts	EAE peak	58	363	10351	172497	1.2411e-11	2.66269	15.978	0.560332	5.99068e-11	***
CD8 TRM	EAE peak	320	4058	10351	172497	5.36414e-07	1.31413	7.88566	3.09149	2.20721e-06	***
MAIT	EAE peak	33	516	10351	172497	0.378287	1.06577	6.39535	0.31881	0.989064
TEx	EAE peak	19	679	10351	172497	0.999966	0.466319	2.79823	0.183557	1
Microglia	EAE peak	6143	151731	10351	172497	1	0.674692	4.04861	59.3469	1
CAM	EAE peak	112	4060	10351	172497	1	0.459718	2.75862	1.08202	1
Microglia	FAD early	7918	151731	8055	172497	2.44531e-276	1.11752	5.21845	98.2992	5.57976e-275	***
NK	FAD early	5	336	8055	172497	0.999595	0.318674	1.4881	0.0620732	1
MAIT	FAD early	9	516	8055	172497	0.999894	0.373516	1.74419	0.111732	1
CAM	FAD early	112	4060	8055	172497	1	0.590756	2.75862	1.39044	1
TEx	FAD early	2	679	8055	172497	1	0.0630778	0.294551	0.0248293	1
cDC1	FAD early	1	1127	8055	172497	1	0.0190017	0.0887311	0.0124146	1
CD8 TRM	FAD early	6	4058	8055	172497	1	0.0316632	0.147856	0.0744879	1
CD4 Th17	FAD early	2	1082	8055	172497	1	0.0395839	0.184843	0.0248293	1
Microglia	FAD late	6752	151731	6944	172497	1.6841e-178	1.10543	4.44998	97.235	3.01936e-177	***
NK	FAD late	10	336	6944	172497	0.87158	0.73932	2.97619	0.144009	1
CAM	FAD late	143	4060	6944	172497	0.956872	0.874947	3.52217	2.05933	1
Plasmablasts	FAD late	7	363	6944	172497	0.991343	0.479031	1.92837	0.100806	1
MAIT	FAD late	11	516	6944	172497	0.99379	0.52956	2.13178	0.15841	1
Treg	FAD late	1	353	6944	172497	1	0.0703716	0.283286	0.0144009	1
TEx	FAD late	3	679	6944	172497	1	0.109755	0.441826	0.0432028	1
Granulocyte	FAD late	1	831	6944	172497	1	0.0298931	0.120337	0.0144009	1
cDC1	FAD late	4	1127	6944	172497	1	0.0881674	0.354925	0.0576037	1
MDM	FAD late	3	7361	6944	172497	1	0.0101241	0.0407553	0.0432028	1
CD8 TRM	FAD late	6	4058	6944	172497	1	0.0367292	0.147856	0.0864055	1
CD4 Th17	FAD late	3	1082	6944	172497	1	0.0688757	0.277264	0.0432028	1
MDM	FMF	936	7361	1656	172497	0	13.2453	12.7157	56.5217	0	***
TEx	FMF	49	679	1656	172497	3.29931e-27	7.51705	7.21649	2.95894	2.30035e-26	***
Plasmablasts	FMF	35	363	1656	172497	5.80475e-24	10.0434	9.64187	2.11353	3.83419e-23	***
MAIT	FMF	36	516	1656	172497	6.69863e-20	7.26732	6.97674	2.17391	4.20339e-19	***
Treg	FMF	26	353	1656	172497	2.42329e-15	7.6722	7.36544	1.57005	1.24132e-14	***
cDC1	FMF	42	1127	1656	172497	2.51548e-13	3.88192	3.72671	2.53623	1.23801e-12	***
NK	FMF	18	336	1656	172497	7.30916e-09	5.58026	5.35714	1.08696	3.21859e-08	***
Granulocyte	FMF	9	831	1656	172497	0.404318	1.12814	1.08303	0.543478	1
CD4 Th17	FMF	11	1082	1656	172497	0.465687	1.05898	1.01664	0.664251	1
CD8 TRM	FMF	20	4058	1656	172497	0.999742	0.51338	0.492854	1.20773	1
CAM	FMF	20	4060	1656	172497	0.999744	0.513127	0.492611	1.20773	1
Microglia	FMF	454	151731	1656	172497	1	0.311676	0.299214	27.4155	1
Microglia	FNX early	1871	151731	1932	172497	5.96666e-45	1.10097	1.2331	96.8427	5.34868e-44	***
CAM	FNX early	57	4060	1932	172497	0.0517935	1.2535	1.40394	2.95031	0.164559
Treg	FNX early	2	353	1932	172497	0.906452	0.505859	0.566572	0.10352	1
NK	FNX early	1	336	1932	172497	0.977364	0.265727	0.297619	0.0517598	1
Plasmablasts	FNX early	1	363	1932	172497	0.98331	0.245962	0.275482	0.0517598	1
Microglia	FNX late	2982	151731	3059	172497	9.1501e-84	1.10824	1.96532	97.4828	9.56948e-83	***
CAM	FNX late	73	4060	3059	172497	0.46863	1.01391	1.79803	2.3864	1
Plasmablasts	FNX late	3	363	3059	172497	0.956384	0.466033	0.826446	0.0980713	1
cDC1	FNX late	1	1127	3059	172497	1	0.0500355	0.0887311	0.0326904	1
Microglia	GF old	6296	151731	6418	172497	9.76645e-208	1.11525	4.14945	98.0991	1.88568e-206	***
Plasmablasts	GF old	3	363	6418	172497	0.999882	0.222125	0.826446	0.0467435	1
MAIT	GF old	6	516	6418	172497	0.999894	0.312524	1.16279	0.0934871	1
CAM	GF old	109	4060	6418	172497	0.999907	0.721576	2.68473	1.69835	1
MDM	GF old	1	7361	6418	172497	1	0.00365128	0.0135851	0.0155812	1
CD8 TRM	GF old	2	4058	6418	172497	1	0.0132465	0.0492854	0.0311624	1
CD4 Th17	GF old	1	1082	6418	172497	1	0.0248402	0.0924214	0.0155812	1
Microglia	GF young	6614	151731	6842	172497	1.92377e-150	1.09898	4.35903	96.6676	3.01791e-149	***
CAM	GF young	167	4060	6842	172497	0.324909	1.03702	4.1133	2.44081	0.86742
NK	GF young	7	336	6842	172497	0.980562	0.525239	2.08333	0.102309	1
Plasmablasts	GF young	6	363	6842	172497	0.996321	0.416719	1.65289	0.0876937	1
TEx	GF young	10	679	6842	172497	0.999954	0.371303	1.47275	0.146156	1
MAIT	GF young	6	516	6842	172497	0.999961	0.293157	1.16279	0.0876937	1
Treg	GF young	1	353	6842	172497	0.999999	0.0714206	0.283286	0.0146156	1
cDC1	GF young	16	1127	6842	172497	1	0.357927	1.4197	0.23385	1
CD4 Th17	GF young	5	1082	6842	172497	1	0.116504	0.462107	0.073078	1
Granulocyte	GF young	1	831	6842	172497	1	0.0303387	0.120337	0.0146156	1
MDM	GF young	8	7361	6842	172497	1	0.0274001	0.108681	0.116925	1
CD8 TRM	GF young	1	4058	6842	172497	1	0.00621279	0.0246427	0.0146156	1
MDM	GL261	1849	7361	4295	172497	0	10.0883	25.1189	43.0501	0	***
MAIT	GL261	125	516	4295	172497	2.02857e-83	9.72923	24.2248	2.91036	2.03668e-82	***
cDC1	GL261	101	1127	4295	172497	7.83885e-28	3.59928	8.96185	2.35157	5.62158e-27	***
Plasmablasts	GL261	45	363	4295	172497	1.76129e-18	4.9788	12.3967	1.04773	1.0281e-17	***
NK	GL261	26	336	4295	172497	4.85889e-07	3.1078	7.7381	0.605355	2.03263e-06	***
TEx	GL261	40	679	4295	172497	7.81347e-07	2.36597	5.89102	0.931315	3.1632e-06	***
Treg	GL261	25	353	4295	172497	3.8962e-06	2.84435	7.08215	0.582072	1.50453e-05	***
CD4 Th17	GL261	15	1082	4295	172497	0.995735	0.556778	1.38632	0.349243	1
Granulocyte	GL261	8	831	4295	172497	0.999577	0.38664	0.962696	0.186263	1
CAM	GL261	67	4060	4295	172497	0.999906	0.662777	1.65025	1.55995	1
Microglia	GL261	1964	151731	4295	172497	1	0.519859	1.2944	45.7276	1
CD8 TRM	GL261	30	4058	4295	172497	1	0.296912	0.73928	0.698487	1
CAM	GvHD	378	4060	5340	172497	8.83501e-80	3.0075	9.31034	7.07865	8.52919e-79	***
Microglia	GvHD	4899	151731	5340	172497	8.22428e-20	1.04297	3.22874	91.7416	5.03487e-19	***
Granulocyte	GvHD	20	831	5340	172497	0.898194	0.777444	2.40674	0.374532	1
TEx	GvHD	12	679	5340	172497	0.988356	0.570889	1.7673	0.224719	1
Plasmablasts	GvHD	1	363	5340	172497	0.999989	0.0889885	0.275482	0.0187266	1
MAIT	GvHD	1	516	5340	172497	1	0.0626023	0.193798	0.0187266	1
cDC1	GvHD	6	1127	5340	172497	1	0.171976	0.532387	0.11236	1
MDM	GvHD	16	7361	5340	172497	1	0.070214	0.217362	0.299625	1
CD8 TRM	GvHD	7	4058	5340	172497	1	0.0557219	0.172499	0.131086	1
Microglia	LPS	12860	151731	13338	172497	1.82216e-279	1.09612	8.47553	96.4163	4.57363e-278	***
CAM	LPS	457	4060	13338	172497	6.17871e-16	1.45573	11.2562	3.4263	3.2997e-15	***
Plasmablasts	LPS	2	363	13338	172497	1	0.0712548	0.550964	0.0149948	1
NK	LPS	1	336	13338	172497	1	0.0384903	0.297619	0.00749738	1
MDM	LPS	6	7361	13338	172497	1	0.0105416	0.0815107	0.0449843	1
cDC1	LPS	8	1127	13338	172497	1	0.091803	0.709849	0.059979	1
CD4 Th17	LPS	2	1082	13338	172497	1	0.0239053	0.184843	0.0149948	1
MAIT	LPS	1	516	13338	172497	1	0.0250635	0.193798	0.00749738	1
Granulocyte	LPS	1	831	13338	172497	1	0.0155629	0.120337	0.00749738	1
Microglia	MCAO early	3705	151731	3823	172497	1.17412e-89	1.10177	2.44182	96.9134	1.33957e-88	***
cDC1	MCAO early	44	1127	3823	172497	0.000292341	1.76159	3.90417	1.15093	0.000991589	***
Treg	MCAO early	1	353	3823	172497	0.999636	0.127821	0.283286	0.0261575	1
Plasmablasts	MCAO early	1	363	3823	172497	0.99971	0.1243	0.275482	0.0261575	1
MAIT	MCAO early	1	516	3823	172497	0.999991	0.0874435	0.193798	0.0261575	1
Granulocyte	MCAO early	3	831	3823	172497	0.999998	0.162891	0.361011	0.0784724	1
TEx	MCAO early	1	679	3823	172497	1	0.0664519	0.147275	0.0261575	1
CAM	MCAO early	45	4060	3823	172497	1	0.500108	1.10837	1.17709	1
CD4 Th17	MCAO early	2	1082	3823	172497	1	0.0834027	0.184843	0.0523149	1
MDM	MCAO early	19	7361	3823	172497	1	0.116465	0.258117	0.496992	1
CD8 TRM	MCAO early	1	4058	3823	172497	1	0.011119	0.0246427	0.0261575	1
Plasmablasts	MCAO late	55	363	2727	172497	2.96597e-36	9.58413	15.1515	2.01687	2.32643e-35	***
cDC1	MCAO late	61	1127	2727	172497	3.07837e-16	3.42375	5.4126	2.23689	1.71705e-15	***
NK	MCAO late	31	336	2727	172497	7.18422e-15	5.83605	9.22619	1.13678	3.60648e-14	***
MAIT	MCAO late	33	516	2727	172497	2.56134e-11	4.04539	6.39535	1.21012	1.21301e-10	***
MDM	MCAO late	159	7361	2727	172497	6.20806e-05	1.36633	2.16003	5.83058	0.00022583	***
Treg	MCAO late	7	353	2727	172497	0.326061	1.25435	1.983	0.256692	0.86742
CD4 Th17	MCAO late	10	1082	2727	172497	0.976406	0.584614	0.924214	0.366703	1
TEx	MCAO late	5	679	2727	172497	0.982741	0.465797	0.736377	0.183352	1
Granulocyte	MCAO late	6	831	2727	172497	0.990718	0.456716	0.722022	0.220022	1
CAM	MCAO late	44	4060	2727	172497	0.997206	0.685525	1.08374	1.61349	1
Microglia	MCAO late	2300	151731	2727	172497	1	0.958848	1.51584	84.3418	1
CD8 TRM	MCAO late	16	4058	2727	172497	1	0.249405	0.394283	0.586725	1
Microglia	µMT	1188	151731	1221	172497	1.42621e-32	1.10613	0.782965	97.2973	1.08478e-31	***
CAM	µMT	30	4060	1221	172497	0.43119	1.04391	0.738916	2.457	1
Treg	µMT	1	353	1221	172497	0.918742	0.400213	0.283286	0.0819001	1
cDC1	µMT	1	1127	1221	172497	0.999675	0.125355	0.0887311	0.0819001	1
MDM	µMT	1	7361	1221	172497	1	0.0191924	0.0135851	0.0819001	1
Microglia	R6/2	8060	151731	8236	172497	1.2622e-251	1.11257	5.31203	97.863	2.64009e-250	***
CAM	R6/2	158	4060	8236	172497	0.997296	0.815073	3.89163	1.91841	1
NK	R6/2	2	336	8236	172497	0.999999	0.124668	0.595238	0.0242836	1
MAIT	R6/2	2	516	8236	172497	1	0.0811793	0.387597	0.0242836	1
TEx	R6/2	3	679	8236	172497	1	0.0925373	0.441826	0.0364254	1
MDM	R6/2	2	7361	8236	172497	1	0.0056906	0.0271702	0.0242836	1
cDC1	R6/2	7	1127	8236	172497	1	0.130089	0.621118	0.0849927	1
CD4 Th17	R6/2	2	1082	8236	172497	1	0.038714	0.184843	0.0242836	1
Microglia	Rnaset2	2351	151731	2533	172497	4.14193e-16	1.05518	1.54945	92.8148	2.26005e-15	***
CAM	Rnaset2	88	4060	2533	172497	0.000262332	1.47606	2.16749	3.47414	0.00091452	***
Plasmablasts	Rnaset2	8	363	2533	172497	0.168413	1.50082	2.20386	0.315831	0.503233
MAIT	Rnaset2	8	516	2533	172497	0.487371	1.05581	1.55039	0.315831	1
CD4 Th17	Rnaset2	15	1082	2533	172497	0.623902	0.944083	1.38632	0.592183	1
NK	Rnaset2	2	336	2533	172497	0.958445	0.405356	0.595238	0.0789578	1
TEx	Rnaset2	3	679	2533	172497	0.997332	0.300883	0.441826	0.118437	1
cDC1	Rnaset2	3	1127	2533	172497	0.999991	0.181277	0.266193	0.118437	1
CD8 TRM	Rnaset2	30	4058	2533	172497	0.999994	0.503449	0.73928	1.18437	1
MDM	Rnaset2	25	7361	2533	172497	1	0.231286	0.339628	0.986972	1
Microglia	SOD1	2681	151731	2774	172497	1.089e-60	1.09875	1.76694	96.6474	1.01237e-59	***
CAM	SOD1	70	4060	2774	172497	0.292754	1.07213	1.72414	2.52343	0.798708
Plasmablasts	SOD1	3	363	2774	172497	0.932111	0.513913	0.826446	0.108147	1
cDC1	SOD1	10	1127	2774	172497	0.986414	0.551761	0.887311	0.36049	1
NK	SOD1	1	336	2774	172497	0.995715	0.18507	0.297619	0.036049	1
MAIT	SOD1	1	516	2774	172497	0.99977	0.120511	0.193798	0.036049	1
TEx	SOD1	2	679	2774	172497	0.999803	0.183162	0.294551	0.0720981	1
Granulocyte	SOD1	1	831	2774	172497	0.999999	0.0748297	0.120337	0.036049	1
CD4 Th17	SOD1	1	1082	2774	172497	1	0.0574709	0.0924214	0.036049	1
MDM	SOD1	3	7361	2774	172497	1	0.0253431	0.0407553	0.108147	1
CD8 TRM	SOD1	1	4058	2774	172497	1	0.0153237	0.0246427	0.036049	1
MDM	SPF E16	8	7361	39	172497	0.000205475	4.80696	0.108681	20.5128	0.000726399	***
CAM	SPF E16	6	4060	39	172497	0.000283714	6.53645	0.147783	15.3846	0.00097551	***
CD4 Th17	SPF E16	1	1082	39	172497	0.21763	4.0878	0.0924214	2.5641	0.627876
cDC1	SPF E16	1	1127	39	172497	0.225602	3.92458	0.0887311	2.5641	0.643477
Microglia	SPF E16	23	151731	39	172497	0.999999	0.670456	0.0151584	58.9744	1
CD8 TRM	VSV early	3397	4058	6825	172497	0	21.1574	83.7112	49.7729	0	***
TEx	VSV early	441	679	6825	172497	0	16.4153	64.9485	6.46154	0	***
cDC1	VSV early	222	1127	6825	172497	1.25924e-87	4.97861	19.6983	3.25275	1.37421e-86	***
MAIT	VSV early	88	516	6825	172497	1.06898e-30	4.31034	17.0543	1.28938	7.89162e-30	***
NK	VSV early	64	336	6825	172497	1.78709e-25	4.81415	19.0476	0.937729	1.21232e-24	***
Plasmablasts	VSV early	11	363	6825	172497	0.852602	0.765887	3.0303	0.161172	1
Treg	VSV early	10	353	6825	172497	0.894013	0.715985	2.83286	0.14652	1
CD4 Th17	VSV early	15	1082	6825	172497	1	0.350383	1.38632	0.21978	1
MDM	VSV early	207	7361	6825	172497	1	0.710743	2.81212	3.03297	1
Granulocyte	VSV early	1	831	6825	172497	1	0.0304143	0.120337	0.014652	1
Microglia	VSV early	2330	151731	6825	172497	1	0.388115	1.53561	34.1392	1
CAM	VSV early	39	4060	6825	172497	1	0.242783	0.960591	0.571429	1
CD8 TRM	VSV late	143	4058	2878	172497	2.0152e-16	2.1121	3.5239	4.96873	1.14958e-15	***
MAIT	VSV late	26	516	2878	172497	9.52801e-07	3.02005	5.03876	0.903405	3.79608e-06	***
Plasmablasts	VSV late	18	363	2878	172497	5.15179e-05	2.97205	4.95868	0.625434	0.000190162	***
TEx	VSV late	24	679	2878	172497	0.000597871	2.11852	3.53461	0.833912	0.00197455	**
Microglia	VSV late	2549	151731	2878	172497	0.163562	1.0069	1.67995	88.5685	0.494627
CAM	VSV late	75	4060	2878	172497	0.199253	1.1072	1.84729	2.60598	0.58154
Treg	VSV late	8	353	2878	172497	0.239536	1.35833	2.26629	0.277971	0.675545
CD4 Th17	VSV late	13	1082	2878	172497	0.912756	0.720123	1.20148	0.451703	1
cDC1	VSV late	13	1127	2878	172497	0.93635	0.691369	1.1535	0.451703	1
NK	VSV late	2	336	2878	172497	0.976596	0.356764	0.595238	0.0694927	1
MDM	VSV late	7	7361	2878	172497	1	0.056997	0.0950958	0.243224	1

## Sheet: Ext. Data figure 6C
List of marker genes for immune cells from mouse
cluster	gene	p_val	avg_log2FC	pct.1	pct.2	p_val_adj
Microglia	Plxdc2	0	4.89824	0.963	0.142	0
Microglia	Csmd3	0	6.32681	0.868	0.067	0
Microglia	Nav3	0	5.2381	0.889	0.091	0
Microglia	Nav2	0	4.4096	0.896	0.141	0
Microglia	Rapgef5	0	4.38801	0.775	0.083	0
Microglia	Arhgap15	0	-3.79626	0.161	0.853	0
Microglia	Gm2629	0	4.20844	0.778	0.095	0
Microglia	Siglech	0	4.64303	0.73	0.064	0
Microglia	Tanc2	0	3.37656	0.966	0.316	0
Microglia	Plcl1	0	3.02225	0.786	0.175	0
Microglia	Frmd4a	0	3.07787	0.829	0.228	0
Microglia	Cx3cr1	0	3.09372	0.776	0.182	0
Microglia	Arhgap5	0	3.26501	0.775	0.184	0
Microglia	Atp8a2	0	4.88162	0.625	0.034	0
Microglia	Hexb	0	3.256	0.947	0.37	0
Microglia	P2ry12	0	2.92118	0.793	0.219	0
Microglia	Gm35188	0	4.01343	0.65	0.089	0
Microglia	Zfhx3	0	2.24136	0.886	0.377	0
Microglia	Tgfbr1	0	2.23436	0.936	0.44	0
Microglia	Epb41l2	0	2.24993	0.887	0.405	0
Microglia	Srgap2	0	2.0181	0.948	0.561	0
Microglia	Cst3	0	3.062	0.929	0.563	0
Microglia	Qki	5.55783e-308	1.79545	0.936	0.569	3.16152e-303
Microglia	Dock4	1.10025e-305	1.79566	0.939	0.478	6.25866e-301
Microglia	Mndal	3.9221e-303	-7.10711	0.007	0.527	2.23105e-298
Microglia	Ldlrad4	1.44848e-300	1.97164	0.886	0.441	8.23952e-296
Microglia	Mir99ahg	5.1728e-295	2.2938	0.839	0.231	2.9425e-290
Microglia	Numb	2.23834e-292	2.5104	0.82	0.33	1.27326e-287
Microglia	Dst	1.94122e-291	2.26844	0.801	0.264	1.10424e-286
Microglia	Mef2c	2.60768e-291	1.87064	0.876	0.352	1.48335e-286
Microglia	Gm10790	5.63686e-289	3.5145	0.66	0.091	3.20647e-284
Microglia	Gpr34	8.01919e-281	3.93441	0.625	0.084	4.56164e-276
Microglia	Itga4	1.37765e-271	-6.0903	0.019	0.529	7.83663e-267
Microglia	Mertk	2.02209e-271	1.7956	0.904	0.415	1.15025e-266
Microglia	Ifi203	2.26729e-270	-7.59659	0.005	0.477	1.28973e-265
Microglia	Cacnb2	3.79193e-267	4.61809	0.525	0.031	2.157e-262
Microglia	Slco2b1	1.98386e-261	2.95352	0.648	0.122	1.1285e-256
Microglia	Lpcat2	1.16435e-256	2.01985	0.776	0.296	6.62329e-252
Microglia	Trps1	6.63279e-250	-3.23273	0.126	0.613	3.773e-245
Microglia	Klf12	9.59434e-248	3.89552	0.529	0.046	5.45764e-243
Microglia	4933406I18Rik	1.57276e-247	2.24925	0.781	0.288	8.94649e-243
Microglia	Magi1	2.18679e-247	3.88881	0.524	0.051	1.24393e-242
Microglia	E230029C05Rik	2.28093e-246	2.6636	0.701	0.194	1.29748e-241
Microglia	Large1	6.54001e-239	2.55896	0.669	0.162	3.72022e-234
Microglia	Pde3b	1.87222e-236	1.79131	0.823	0.391	1.06499e-231
Microglia	Itgb5	5.79963e-236	2.15256	0.756	0.277	3.29906e-231
Microglia	Vav3	1.50341e-235	-5.24028	0.018	0.464	8.55199e-231
Microglia	Iqgap2	4.9302e-229	-4.76202	0.019	0.452	2.80449e-224
Microglia	Sparc	1.47252e-226	3.73018	0.516	0.066	8.37628e-222
Microglia	Atp8b4	2.06282e-222	-8.4044	0.003	0.391	1.17341e-217
Microglia	Ophn1	1.19445e-213	1.64657	0.816	0.333	6.79451e-209
Microglia	Agmo	2.06267e-213	2.41045	0.627	0.156	1.17333e-208
Microglia	8030442B05Rik	1.90779e-211	5.04644	0.419	0.021	1.08523e-206
Microglia	Pag1	2.112e-211	1.68833	0.828	0.443	1.20139e-206
Microglia	Tmcc3	8.36795e-211	1.31961	0.881	0.417	4.76002e-206
Microglia	C1qa	1.26006e-209	1.89595	0.785	0.381	7.16772e-205
Microglia	Slc24a3	1.37303e-209	4.26078	0.478	0.032	7.81032e-205
Microglia	C1qc	1.3603e-208	1.98424	0.774	0.339	7.73794e-204
Microglia	Iqgap1	4.23517e-207	-3.83971	0.051	0.495	2.40913e-202
Microglia	Ptprm	1.96961e-205	3.13019	0.514	0.067	1.12039e-200
Microglia	Lair1	2.36833e-204	1.73907	0.76	0.317	1.3472e-199
Microglia	Chn2	4.02189e-202	2.44463	0.615	0.127	2.28781e-197
Microglia	St3gal6	4.14048e-202	2.48739	0.599	0.141	2.35527e-197
Microglia	Maml3	3.00288e-201	1.79451	0.796	0.341	1.70816e-196
Microglia	Csf1r	5.58362e-200	1.81364	0.793	0.377	3.17619e-195
Microglia	Ivns1abp	7.05655e-198	2.16051	0.698	0.279	4.01405e-193
Microglia	Mef2a	2.11485e-197	1.30862	0.927	0.638	1.20301e-192
Microglia	Plxna4	8.35056e-193	3.33859	0.493	0.065	4.75013e-188
Microglia	Ly86	5.93441e-191	1.61217	0.807	0.414	3.37573e-186
Microglia	C1qb	8.50564e-191	1.82807	0.782	0.405	4.83835e-186
Microglia	Sall1	6.56832e-189	5.12554	0.384	0.015	3.73633e-184
Microglia	Fat3	1.46565e-184	4.48232	0.409	0.028	8.33723e-180
Microglia	Mdfic	1.84795e-180	-3.39137	0.059	0.452	1.05119e-175
Microglia	Lgmn	7.198e-180	1.42552	0.785	0.403	4.09451e-175
Microglia	Tjp1	8.50617e-178	3.86857	0.406	0.036	4.83865e-173
Microglia	Nedd9	3.40716e-177	-4.64808	0.031	0.389	1.93813e-172
Microglia	Rasgrp3	1.79636e-175	2.87358	0.533	0.101	1.02184e-170
Microglia	0610040J01Rik	1.80162e-173	2.77554	0.548	0.121	1.02483e-168
Microglia	A830008E24Rik	2.86742e-173	5.39406	0.361	0.014	1.6311e-168
Microglia	H2-K1	4.02737e-173	-2.42791	0.24	0.66	2.29093e-168
Microglia	Selplg	5.76133e-172	1.97089	0.701	0.286	3.27727e-167
Microglia	Gm46367	5.65257e-171	3.22679	0.464	0.077	3.21541e-166
Microglia	F13a1	3.76871e-170	-7.12347	0.011	0.34	2.14379e-165
Microglia	Hpgds	7.35688e-170	1.67143	0.709	0.285	4.18489e-165
Microglia	Elmo1	1.6624e-167	1.11942	0.945	0.778	9.4564e-163
Microglia	Cd81	1.15602e-166	2.56844	0.555	0.149	6.57588e-162
Microglia	Ank2	5.40336e-166	2.68736	0.552	0.121	3.07364e-161
Microglia	Skap1	1.9404e-165	-9.43649	0.003	0.317	1.10378e-160
Microglia	Ms4a4b	1.40169e-164	-7.99009	0.005	0.32	7.9734e-160
Microglia	Nfia	1.233e-163	2.011	0.676	0.245	7.01378e-159
Microglia	Col27a1	6.95497e-162	5.4762	0.35	0.011	3.95626e-157
Microglia	Chd9	6.47865e-161	1.50544	0.808	0.461	3.68532e-156
Microglia	Bin1	3.45415e-159	2.25371	0.625	0.203	1.96486e-154
Microglia	Cd74	4.07831e-159	-3.87566	0.062	0.442	2.3199e-154
Microglia	Soga1	5.35926e-159	3.11195	0.461	0.085	3.04856e-154
Microglia	Cadm1	7.8818e-159	1.97786	0.515	0.115	4.48349e-154
Microglia	Inpp5d	8.40044e-157	1.15953	0.905	0.66	4.77851e-152
Microglia	Fcrls	1.35303e-153	2.3098	0.536	0.135	7.69655e-149
Microglia	Hip1	1.78387e-152	-3.52403	0.06	0.396	1.01474e-147
Microglia	Slc1a3	3.76438e-151	4.04735	0.403	0.04	2.14133e-146
Microglia	Pde7b	4.72725e-151	-5.33943	0.016	0.332	2.68905e-146
Microglia	Pros1	6.5356e-151	2.61592	0.454	0.102	3.71771e-146
Microglia	Eeig2	5.354e-150	2.96338	0.466	0.096	3.04557e-145
Microglia	Ppp1r9a	1.83758e-149	1.82682	0.576	0.17	1.04529e-144
Microglia	Kcnma1	2.20638e-148	4.37877	0.352	0.023	1.25508e-143
Microglia	H2-D1	1.39864e-147	-2.04119	0.262	0.621	7.95602e-143
Microglia	Samhd1	2.59955e-146	-2.49229	0.189	0.544	1.47873e-141
Microglia	BE692007	3.12265e-146	-5.78725	0.019	0.316	1.77629e-141
Microglia	Aoah	8.09437e-146	-3.1344	0.052	0.404	4.6044e-141
Microglia	Dennd4a	5.61905e-143	1.342	0.775	0.398	3.19634e-138
Microglia	P3h2	5.89086e-143	2.33529	0.471	0.102	3.35096e-138
Microglia	Apbb1ip	1.34451e-142	1.23097	0.852	0.58	7.6481e-138
Microglia	Tmem119	9.018e-142	3.95954	0.335	0.033	5.1298e-137
Microglia	Ptpn22	3.09392e-141	-5.24492	0.021	0.328	1.75995e-136
Microglia	Slco3a1	1.15549e-140	-6.37567	0.008	0.305	6.57288e-136
Microglia	Sp100	6.7656e-139	-2.53057	0.132	0.498	3.84854e-134
Microglia	Ms4a6b	6.16701e-137	-2.70804	0.123	0.474	3.50804e-132
Microglia	Serpine2	9.6006e-137	3.84621	0.331	0.028	5.46121e-132
Microglia	Cfh	3.12949e-136	1.215	0.655	0.224	1.78018e-131
Microglia	Slc8a1	1.10904e-133	0.91862	0.929	0.559	6.30867e-129
Microglia	Olfml3	1.21182e-132	3.73067	0.339	0.04	6.89334e-128
Microglia	Ms4a6c	1.62169e-132	-2.73737	0.078	0.411	9.2248e-128
Microglia	Sash1	3.00059e-132	-2.78132	0.058	0.374	1.70685e-127
Microglia	Scoc	3.02918e-132	2.88168	0.399	0.077	1.72312e-127
Microglia	Golm1	4.86873e-132	2.72469	0.445	0.093	2.76953e-127
Microglia	Fgd2	4.33995e-131	1.97738	0.532	0.185	2.46874e-126
Microglia	Trem2	3.26284e-130	2.46929	0.469	0.134	1.85603e-125
Microglia	Ifi213	4.8913e-130	-3.72618	0.032	0.33	2.78237e-125
Microglia	Rbms1	5.00966e-130	-2.27653	0.15	0.508	2.84969e-125
Microglia	Ints6l	4.39307e-128	1.9279	0.533	0.195	2.49895e-123
Microglia	Asph	3.8619e-125	2.29011	0.442	0.119	2.1968e-120
Microglia	Arhgef3	6.05382e-125	-3.81694	0.04	0.331	3.44365e-120
Microglia	Dip2b	6.17435e-125	1.40889	0.768	0.45	3.51222e-120
Microglia	Nr6a1	1.50551e-124	2.53369	0.455	0.112	8.56395e-120
Microglia	Lyz2	3.72906e-123	-3.26704	0.103	0.428	2.12124e-118
Microglia	Smap2	4.81931e-123	1.60786	0.643	0.315	2.74142e-118
Microglia	Cybb	5.06867e-123	-3.6707	0.033	0.319	2.88326e-118
Microglia	Clec2d	1.66597e-122	-2.66299	0.08	0.398	9.47672e-118
Microglia	Tgfbi	5.86602e-122	-4.3294	0.042	0.344	3.33683e-117
Microglia	Gtf2h2	1.94551e-121	2.49199	0.492	0.128	1.10668e-116
Microglia	Neat1	2.89002e-121	-2.38072	0.167	0.532	1.64396e-116
Microglia	Nr6a1os	2.11567e-120	3.74494	0.305	0.035	1.20348e-115
Microglia	Prkn	4.71725e-120	1.49847	0.587	0.222	2.68336e-115
Microglia	Lhfpl2	1.71159e-119	1.95195	0.505	0.158	9.73624e-115
Microglia	Hivep2	2.91164e-119	-2.71569	0.119	0.432	1.65626e-114
Microglia	Gm55122	2.99277e-119	2.49216	0.426	0.105	1.70241e-114
Microglia	Ssh2	4.43819e-119	0.960339	0.896	0.66	2.52462e-114
Microglia	Utrn	9.99105e-119	-2.56573	0.154	0.476	5.68331e-114
Microglia	Nbea	3.6013e-117	2.73482	0.361	0.069	2.04856e-112
Microglia	Nlrc5	1.32739e-116	-2.60174	0.09	0.422	7.55075e-112
Microglia	Adap2	1.48702e-116	1.41969	0.681	0.339	8.45878e-112
Microglia	Pla2g7	1.55006e-116	-3.1582	0.052	0.324	8.81737e-112
Microglia	Ptprc	2.92027e-116	-1.33604	0.644	0.829	1.66116e-111
Microglia	Fhit	2.43933e-115	2.03328	0.456	0.123	1.38759e-110
Microglia	Herc2	1.12016e-112	1.54793	0.612	0.304	6.37194e-108
Microglia	Atrnl1	2.06286e-112	-2.91342	0.103	0.408	1.17344e-107
Microglia	Bbs9	2.33739e-112	2.1003	0.47	0.15	1.3296e-107
Microglia	Rftn1	5.67278e-112	-2.14967	0.13	0.446	3.2269e-107
Microglia	Epsti1	6.46115e-112	-1.94047	0.32	0.609	3.67536e-107
Microglia	Csf3r	1.58014e-111	1.24828	0.566	0.218	8.98844e-107
Microglia	Abhd12	4.04236e-111	1.49643	0.656	0.337	2.29946e-106
Microglia	Specc1	1.00754e-110	1.49933	0.609	0.264	5.73129e-106
Microglia	Ptgs1	3.38169e-110	2.50842	0.399	0.098	1.92364e-105
Microglia	Dab2	8.64709e-110	-3.9216	0.063	0.348	4.91881e-105
Microglia	Abca9	2.33205e-109	1.58007	0.555	0.186	1.32656e-104
Microglia	Adap2os	3.06299e-109	2.11645	0.466	0.155	1.74235e-104
Microglia	Rtn1	7.01292e-109	2.16164	0.416	0.103	3.98923e-104
Microglia	Nuak1	1.32196e-108	2.57455	0.338	0.073	7.51983e-104
Microglia	Basp1	7.99734e-108	1.65703	0.546	0.194	4.54921e-103
Microglia	Fyn	6.99983e-106	-3.28319	0.074	0.343	3.98178e-101
Microglia	Unc93b1	6.88306e-105	1.16414	0.723	0.432	3.91536e-100
Microglia	Serinc3	2.21273e-104	1.19184	0.72	0.43	1.25869e-99
Microglia	Ttc28	1.3576e-102	1.89602	0.503	0.17	7.72256e-98
Microglia	Pld1	1.55471e-102	1.74472	0.492	0.201	8.84381e-98
Microglia	Itga6	6.79877e-102	1.94566	0.451	0.153	3.86741e-97
Microglia	Pde7a	2.44488e-101	-2.97154	0.093	0.367	1.39074e-96
Microglia	Fgf13	5.00753e-101	1.88596	0.471	0.162	2.84848e-96
Microglia	Myo5a	5.47758e-101	-2.12139	0.164	0.461	3.11587e-96
Microglia	Pard3b	3.64897e-99	2.23395	0.408	0.105	2.07568e-94
Microglia	Arid5b	3.33237e-97	-1.92813	0.317	0.6	1.89558e-92
Microglia	Blnk	9.81911e-96	1.65343	0.522	0.19	5.5855e-91
Microglia	Runx2	1.59107e-95	-3.47599	0.057	0.323	9.05065e-91
Microglia	Spire1	5.80671e-95	2.05893	0.421	0.131	3.30309e-90
Microglia	Bmp2k	7.80139e-94	1.13595	0.668	0.391	4.43774e-89
Microglia	St3gal5	2.17623e-93	2.58794	0.316	0.053	1.23792e-88
Microglia	Tbc1d16	5.89701e-91	2.50251	0.352	0.083	3.35446e-86
Microglia	Vis1	7.35507e-91	2.0971	0.394	0.121	4.18386e-86
Microglia	Hps4	2.22777e-90	2.19983	0.366	0.108	1.26725e-85
Microglia	Fchsd2	3.00578e-90	1.09378	0.734	0.446	1.70981e-85
Microglia	Vsir	7.25557e-90	1.75267	0.475	0.191	4.12726e-85
Microglia	Camk1	8.59909e-89	2.00611	0.378	0.127	4.89151e-84
Microglia	Cttnbp2nl	1.27884e-88	1.65885	0.528	0.235	7.27453e-84
Microglia	Apbb2	4.9795e-88	2.24398	0.344	0.09	2.83254e-83
Microglia	Diaph1	6.41179e-88	-2.37621	0.094	0.356	3.64728e-83
Microglia	Pwwp2a	1.30791e-87	1.73198	0.487	0.199	7.43991e-83
Microglia	Foxn3	1.97414e-87	0.736908	0.844	0.622	1.12297e-82
Microglia	Ppcdc	6.88516e-87	1.72205	0.434	0.172	3.91656e-82
Microglia	Prkch	8.36507e-86	-1.91843	0.222	0.477	4.75839e-81
Microglia	Lysmd4	6.57177e-85	1.71367	0.532	0.236	3.73828e-80
Microglia	Man2a1	1.05109e-84	-1.83838	0.154	0.416	5.97902e-80
Microglia	Nrip1	2.98708e-84	1.09775	0.625	0.365	1.69917e-79
Microglia	Cdh23	3.48172e-84	2.25745	0.369	0.098	1.98054e-79
Microglia	Hpgd	4.54391e-84	2.0232	0.369	0.093	2.58476e-79
Microglia	Ctsd	5.31712e-84	1.40941	0.644	0.364	3.02459e-79
Microglia	Stk17b	6.87867e-84	-2.66478	0.079	0.33	3.91286e-79
Microglia	Mgat4a	7.65735e-84	1.49775	0.529	0.253	4.35581e-79
Microglia	Syngr1	3.37062e-83	2.14278	0.329	0.09	1.91734e-78
Microglia	Actr3	5.86626e-83	-1.5111	0.287	0.567	3.33696e-78
Microglia	Arhgap39	5.24135e-82	1.50507	0.496	0.22	2.98149e-77
Microglia	Fmnl3	1.49167e-81	1.67529	0.404	0.159	8.48521e-77
Microglia	Rbpj	2.35738e-81	-2.89745	0.235	0.486	1.34097e-76
Microglia	Ifi207	3.13289e-79	-2.20853	0.075	0.324	1.78211e-74
Microglia	Itpr1	3.68943e-79	-2.31982	0.105	0.33	2.09869e-74
Microglia	Gm26740	4.86242e-79	-1.57168	0.296	0.576	2.76594e-74
Microglia	Cblb	2.09363e-78	-2.42191	0.145	0.395	1.19094e-73
Microglia	Marcks	2.54129e-78	1.54373	0.484	0.217	1.44559e-73
Microglia	Cyfip1	2.72189e-78	1.26804	0.611	0.343	1.54832e-73
Microglia	Ripor2	3.11091e-78	-2.69096	0.106	0.351	1.76961e-73
Microglia	Mir142hg	6.58897e-78	-1.53716	0.335	0.561	3.74807e-73
Microglia	Pmepa1	1.02945e-77	1.56888	0.444	0.184	5.85594e-73
Microglia	Med12l	1.26656e-77	1.86405	0.417	0.154	7.20469e-73
Microglia	Cd52	1.75521e-77	-2.37893	0.095	0.315	9.98435e-73
Microglia	Rnf213	2.09897e-77	-1.74856	0.203	0.46	1.19398e-72
Microglia	2610203C22Rik	2.6114e-76	1.84034	0.351	0.105	1.48547e-71
Microglia	Entpd1	7.77606e-76	1.07461	0.678	0.399	4.42334e-71
Microglia	Cyth1	8.71032e-76	-2.04873	0.135	0.392	4.95478e-71
Microglia	Otulinl	9.20778e-76	1.03195	0.673	0.417	5.23776e-71
Microglia	Zc3hav1	1.12661e-75	-1.7394	0.216	0.477	6.40858e-71
Microglia	Ltc4s	1.50129e-75	2.32968	0.333	0.086	8.53993e-71
Microglia	Havcr2	5.82519e-75	1.37891	0.444	0.187	3.3136e-70
Microglia	Arhgap22	8.2442e-75	1.40099	0.48	0.209	4.68963e-70
Microglia	Cers6	2.3588e-74	-2.45425	0.184	0.428	1.34178e-69
Microglia	Snx29	3.51501e-74	0.958969	0.725	0.43	1.99948e-69
Microglia	Anxa3	6.70943e-74	1.44546	0.464	0.201	3.81659e-69
Microglia	Rgs10	1.41386e-73	1.8501	0.425	0.162	8.04262e-69
Microglia	Atxn1	3.08881e-73	-1.6701	0.411	0.606	1.75704e-68
Microglia	Macf1	3.60788e-73	0.647006	0.856	0.702	2.05231e-68
Microglia	Phf14	3.62983e-73	1.08339	0.626	0.385	2.06479e-68
Microglia	Tmem135	8.24326e-72	1.37848	0.554	0.29	4.6891e-67
Microglia	Mafb	9.36647e-72	1.51303	0.445	0.184	5.32802e-67
Microglia	Rabgap1l	2.80407e-71	-2.4233	0.162	0.385	1.59507e-66
Microglia	Mylip	3.58523e-71	1.48917	0.49	0.215	2.03942e-66
Microglia	Ctss	1.16213e-70	0.738897	0.836	0.621	6.61066e-66
Microglia	Tubgcp5	2.23126e-69	1.64878	0.399	0.169	1.26923e-64
Microglia	Cd47	3.44113e-69	-1.6524	0.206	0.446	1.95745e-64
Microglia	Gm45640	3.44217e-69	2.02977	0.316	0.105	1.95804e-64
Microglia	Sirpa	1.35364e-68	1.09215	0.659	0.376	7.70005e-64
Microglia	Rap1gds1	1.44769e-68	0.855039	0.765	0.556	8.23501e-64
Microglia	Cd33	1.31979e-67	1.77402	0.396	0.149	7.50749e-63
Microglia	Cd9	2.16231e-67	1.59039	0.387	0.159	1.23001e-62
Microglia	Sipa1l2	5.47483e-67	1.6728	0.411	0.167	3.1143e-62
Microglia	Pou2f2	5.85569e-66	1.2578	0.501	0.237	3.33095e-61
Microglia	Rnf180	6.48996e-66	1.08138	0.49	0.261	3.69175e-61
Microglia	Son	2.3927e-65	0.600279	0.83	0.702	1.36106e-60
Microglia	Ulk2	1.02015e-64	1.1002	0.563	0.318	5.80301e-60
Microglia	Ctsl	1.84915e-64	1.54307	0.376	0.17	1.05187e-59
Microglia	Mtus1	1.99891e-63	1.47991	0.4	0.165	1.13706e-58
Microglia	Dock8	1.15588e-61	0.647112	0.826	0.66	6.57509e-57
Microglia	Atp6v0b	2.35161e-61	0.912412	0.709	0.477	1.33769e-56
Microglia	Parp14	2.52596e-61	-1.65053	0.187	0.425	1.43686e-56
Microglia	Slc7a8	6.8965e-61	1.41564	0.428	0.195	3.923e-56
Microglia	Lyn	5.48159e-60	0.518277	0.851	0.569	3.11815e-55
Microglia	Extl3	3.85709e-59	1.06241	0.443	0.23	2.19407e-54
Microglia	Gna15	4.64516e-58	1.8	0.319	0.119	2.64235e-53
Microglia	Inpp4b	1.02456e-57	0.331097	0.779	0.484	5.82809e-53
Microglia	Cyth4	1.74436e-57	0.996509	0.614	0.386	9.92259e-53
Microglia	Atp2c1	3.16901e-57	1.25674	0.475	0.252	1.80266e-52
Microglia	Cacna1d	3.28638e-57	0.850767	0.492	0.254	1.86943e-52
Microglia	Mbd2	1.8544e-56	-1.55541	0.152	0.346	1.05486e-51
Microglia	Lcp1	8.31494e-56	-1.18941	0.36	0.571	4.72987e-51
Microglia	Dennd1a	1.39866e-55	-1.21511	0.482	0.63	7.95614e-51
Microglia	Apoe	3.27468e-55	-0.945614	0.505	0.691	1.86277e-50
Microglia	Atp11b	3.48951e-55	-1.73588	0.158	0.357	1.98497e-50
Microglia	Ddhd1	3.96224e-55	-2.11762	0.111	0.312	2.25388e-50
Microglia	Dennd1b	5.23448e-55	-1.27474	0.253	0.466	2.97758e-50
Microglia	Lpp	9.96923e-55	-1.19394	0.321	0.516	5.6709e-50
Microglia	Atp8a1	1.23642e-54	0.763004	0.66	0.46	7.03326e-50
Microglia	Cmip	1.7881e-54	-1.02664	0.404	0.585	1.01714e-49
Microglia	Arsb	4.24307e-54	1.22044	0.43	0.194	2.41363e-49
Microglia	Esyt2	7.19994e-54	-1.83434	0.145	0.346	4.09561e-49
Microglia	Gvin-ps7	1.81198e-53	-1.86357	0.142	0.34	1.03073e-48
Microglia	Ankrd11	2.7626e-53	-0.863145	0.573	0.729	1.57148e-48
Microglia	Gm26542	2.90473e-53	1.81923	0.373	0.139	1.65232e-48
Microglia	Asap1	3.55239e-53	0.746539	0.701	0.493	2.02074e-48
Microglia	Xist	4.37312e-53	0.558659	0.875	0.759	2.4876e-48
Microglia	Plekho1	5.95137e-53	1.36521	0.465	0.237	3.38538e-48
Microglia	Gm5086	4.67404e-52	1.29067	0.371	0.16	2.65878e-47
Microglia	Oxr1	7.25359e-52	1.1459	0.48	0.267	4.12613e-47
Microglia	Itga9	1.16659e-51	1.22206	0.364	0.155	6.63604e-47
Microglia	Rhobtb1	2.31594e-51	1.62965	0.301	0.103	1.3174e-46
Microglia	Abi3	7.08439e-51	1.67554	0.348	0.13	4.02988e-46
Microglia	Zfp652	7.66212e-51	0.859997	0.535	0.343	4.35852e-46
Microglia	Ankrd12	1.26121e-50	-1.06961	0.297	0.493	7.17426e-46
Microglia	Daglb	3.61232e-50	1.62413	0.335	0.141	2.05483e-45
Microglia	Vmp1	3.00125e-49	-1.47357	0.199	0.411	1.70723e-44
Microglia	Tbc1d1	3.77893e-49	-1.74402	0.146	0.345	2.14961e-44
Microglia	Mta3	1.78888e-48	-1.61509	0.14	0.325	1.01759e-43
Microglia	Heatr5a	3.27248e-48	1.14746	0.44	0.243	1.86152e-43
Microglia	Rptor	4.35339e-48	1.07947	0.484	0.292	2.47638e-43
Microglia	Ddx60	5.66813e-48	-1.68679	0.131	0.317	3.22426e-43
Microglia	Sik3	1.24782e-47	-1.26218	0.271	0.47	7.09809e-43
Microglia	Tnfaip8	1.65427e-47	-1.36741	0.241	0.448	9.41015e-43
Microglia	Man1a2	3.32807e-47	1.07441	0.523	0.307	1.89314e-42
Microglia	Cebpz	4.35969e-47	1.42946	0.322	0.142	2.47997e-42
Microglia	Trim30a	2.24826e-46	-1.21599	0.299	0.495	1.2789e-41
Microglia	Mtdh	7.16637e-46	0.942108	0.612	0.402	4.07652e-41
Microglia	Aopep	2.16667e-45	-1.20988	0.267	0.473	1.23249e-40
Microglia	Atp2b1	2.44976e-45	-0.969558	0.45	0.608	1.39352e-40
Microglia	Pik3r1	2.79331e-45	0.895828	0.552	0.361	1.58895e-40
Microglia	Dleu2	3.02887e-45	0.500597	0.83	0.655	1.72294e-40
Microglia	Zfp710	5.92304e-45	1.03743	0.592	0.347	3.36926e-40
Microglia	Comt	6.38426e-45	1.28883	0.427	0.222	3.63163e-40
Microglia	5330438D12Rik	1.31396e-44	1.03856	0.509	0.299	7.47436e-40
Microglia	Fndc3a	2.49291e-43	-1.06958	0.322	0.489	1.41807e-38
Microglia	Pkig	2.49683e-43	1.11342	0.367	0.198	1.42029e-38
Microglia	Slc7a7	2.7796e-43	1.40552	0.323	0.15	1.58115e-38
Microglia	Cd180	3.596e-43	1.267	0.356	0.178	2.04555e-38
Microglia	Clasp2	4.12417e-43	0.865544	0.558	0.379	2.346e-38
Microglia	Scamp2	5.70386e-43	1.2462	0.382	0.198	3.24458e-38
Microglia	Ralgapa2	9.27164e-43	-1.27314	0.176	0.336	5.27408e-38
Microglia	Vps54	1.59522e-42	-1.21054	0.374	0.547	9.07426e-38
Microglia	Fam91a1	3.39715e-42	1.60483	0.312	0.132	1.93243e-37
Microglia	B2m	1.99098e-41	-0.962246	0.348	0.527	1.13255e-36
Microglia	Actg1	2.41668e-41	-1.80327	0.143	0.32	1.3747e-36
Microglia	Actb	2.68989e-40	-1.39693	0.504	0.626	1.53012e-35
Microglia	Zeb1	3.61757e-40	0.801698	0.531	0.289	2.05782e-35
Microglia	Ywhah	6.4986e-40	1.42395	0.303	0.135	3.69666e-35
Microglia	Hivep3	7.79277e-40	0.731204	0.536	0.312	4.43284e-35
Microglia	Gns	9.39423e-40	0.689682	0.567	0.38	5.34381e-35
Microglia	Mcl1	1.61154e-39	-1.25844	0.189	0.354	9.16708e-35
Microglia	Fryl	1.62071e-39	-1.3177	0.269	0.439	9.21925e-35
Microglia	Smchd1	2.56154e-39	-1.25219	0.302	0.462	1.45711e-34
Microglia	Klf13	1.21112e-38	-1.36409	0.149	0.314	6.88931e-34
Microglia	Tacc1	6.10108e-38	0.787298	0.584	0.406	3.47054e-33
Microglia	Rock2	6.44809e-38	0.955635	0.557	0.354	3.66793e-33
Microglia	Rrbp1	1.61267e-37	0.530033	0.719	0.526	9.17349e-33
Microglia	Senp2	2.40253e-37	1.14446	0.377	0.205	1.36666e-32
Microglia	Fnbp1	2.65755e-37	-0.879035	0.446	0.587	1.51172e-32
Microglia	Rps6ka1	2.87505e-37	1.37388	0.307	0.139	1.63545e-32
Microglia	Jak2	3.01674e-37	-1.61303	0.159	0.32	1.71604e-32
Microglia	Malt1	3.06511e-37	-1.62612	0.183	0.336	1.74356e-32
Microglia	Ikzf1	3.91357e-37	0.496282	0.761	0.604	2.2262e-32
Microglia	Ptprj	1.21985e-36	0.427361	0.766	0.576	6.93897e-32
Microglia	Itgb1	1.57616e-36	-1.39145	0.282	0.434	8.96581e-32
Microglia	Pip4p1	3.42217e-36	1.15384	0.381	0.212	1.94667e-31
Microglia	Dock2	6.90741e-36	-0.645238	0.769	0.83	3.92921e-31
Microglia	P2ry6	1.70938e-35	0.941613	0.448	0.266	9.72366e-31
Microglia	H3f3b	1.81867e-35	-1.36188	0.251	0.448	1.03453e-30
Microglia	Mknk1	2.40237e-35	1.1657	0.357	0.194	1.36657e-30
Microglia	Rnf216	2.59707e-35	0.92162	0.515	0.331	1.47732e-30
Microglia	Frmd4b	6.10639e-35	0.210726	0.74	0.457	3.47356e-30
Microglia	Ncoa1	6.88532e-35	-1.00427	0.28	0.454	3.91664e-30
Microglia	Rab8b	1.27569e-34	-0.879381	0.407	0.548	7.25664e-30
Microglia	Nsd3	1.38615e-34	-0.898026	0.432	0.59	7.88495e-30
Microglia	Diaph2	2.02376e-34	0.513927	0.824	0.652	1.1512e-29
Microglia	Tgfbr2	2.35283e-34	0.708989	0.572	0.403	1.33838e-29
Microglia	Myh9	3.06825e-34	-1.05789	0.301	0.456	1.74535e-29
Microglia	Hk2	3.3594e-34	0.689801	0.391	0.228	1.91096e-29
Microglia	Ddx5	3.60884e-34	0.641126	0.711	0.58	2.05285e-29
Microglia	Rbm26	3.6195e-34	0.80809	0.585	0.411	2.05892e-29
Microglia	Apba1	3.73377e-34	0.914363	0.409	0.223	2.12392e-29
Microglia	Mvb12b	4.2744e-34	1.07044	0.375	0.206	2.43145e-29
Microglia	Bin2	4.54727e-34	0.964388	0.36	0.201	2.58667e-29
Microglia	Akap8l	8.35903e-34	1.11962	0.411	0.226	4.75495e-29
Microglia	Pla2g4a	1.1035e-33	0.989583	0.393	0.226	6.27716e-29
Microglia	Lpin2	2.32602e-33	0.797767	0.492	0.324	1.32313e-28
Microglia	Gna12	2.56203e-33	0.966467	0.419	0.24	1.45738e-28
Microglia	Itm2b	4.11e-33	0.654927	0.749	0.614	2.33793e-28
Microglia	Rapgef6	1.08376e-32	-1.01909	0.388	0.519	6.16486e-28
Microglia	Acer3	1.35356e-32	0.675736	0.52	0.351	7.69961e-28
Microglia	Peak1	2.57597e-32	-1.01917	0.273	0.434	1.46532e-27
Microglia	Svil	5.11024e-32	-1.28419	0.216	0.372	2.90691e-27
Microglia	Wnk1	1.21072e-31	0.479417	0.778	0.646	6.88704e-27
Microglia	Fer	1.23308e-31	1.10173	0.315	0.149	7.01424e-27
Microglia	Map4k4	1.45511e-31	0.672621	0.522	0.347	8.27723e-27
Microglia	Jak1	1.87506e-31	-0.866487	0.357	0.477	1.06661e-26
Microglia	Nckap1l	1.96192e-31	0.874233	0.497	0.321	1.11602e-26
Microglia	Pvt1	4.2987e-31	0.687809	0.429	0.258	2.44527e-26
Microglia	Scmh1	4.34161e-31	1.27456	0.341	0.163	2.46968e-26
Microglia	Arhgap12	4.54297e-31	0.887664	0.453	0.283	2.58422e-26
Microglia	Lrp1	5.91652e-31	0.762368	0.438	0.252	3.36555e-26
Microglia	Ssbp2	5.9352e-31	0.917236	0.354	0.188	3.37618e-26
Microglia	Bach2	6.47258e-31	0.331435	0.424	0.267	3.68186e-26
Microglia	Cd2ap	1.10014e-30	0.836867	0.428	0.278	6.25806e-26
Microglia	Cd300c2	1.30314e-30	1.08486	0.342	0.198	7.41276e-26
Microglia	Ttc39b	2.8685e-30	-1.28894	0.188	0.33	1.63171e-25
Microglia	Tlr7	3.39165e-30	1.01845	0.325	0.176	1.92931e-25
Microglia	Fcgr2b	4.1976e-30	-1.23855	0.171	0.318	2.38776e-25
Microglia	Apobec1	4.54238e-30	-1.0898	0.349	0.448	2.58389e-25
Microglia	Phc2	8.09888e-30	1.02988	0.35	0.205	4.60697e-25
Microglia	Ppp1r12a	9.65539e-30	-0.87229	0.499	0.622	5.49237e-25
Microglia	Pip4k2a	1.22889e-29	0.479982	0.748	0.574	6.99041e-25
Microglia	Susd6	2.93198e-29	-0.93783	0.335	0.51	1.66783e-24
Microglia	E330020D12Rik	4.69996e-29	1.02888	0.373	0.208	2.67352e-24
Microglia	E2f3	5.77748e-29	1.20764	0.305	0.156	3.28646e-24
Microglia	Tns3	7.97621e-29	0.718258	0.533	0.337	4.53719e-24
Microglia	Nek7	1.5034e-28	0.729399	0.523	0.362	8.55194e-24
Microglia	Nf1	1.77728e-28	0.830112	0.545	0.368	1.01099e-23
Microglia	Dpy19l4	1.88719e-28	1.29244	0.303	0.15	1.07351e-23
Microglia	Rreb1	3.91602e-28	0.389768	0.776	0.553	2.22759e-23
Microglia	Cd37	4.15374e-28	0.799907	0.46	0.264	2.36282e-23
Microglia	Oxct1	4.65274e-28	0.946231	0.373	0.217	2.64666e-23
Microglia	Osbpl11	5.00761e-28	0.990876	0.373	0.212	2.84853e-23
Microglia	Dennd4c	8.0681e-28	-1.15088	0.176	0.308	4.58946e-23
Microglia	Rnf13	1.01884e-27	0.847218	0.457	0.297	5.79557e-23
Microglia	Aak1	1.31092e-27	-1.06975	0.238	0.367	7.45705e-23
Microglia	Wwp1	2.94774e-27	-1.3045	0.264	0.361	1.67679e-22
Microglia	Ftl1	4.75777e-27	-1.24221	0.181	0.316	2.70641e-22
Microglia	Il6ra	5.02264e-27	0.830734	0.473	0.297	2.85708e-22
Microglia	Slc16a6	6.01806e-27	1.14688	0.35	0.186	3.42331e-22
Microglia	Tbc1d5	8.57398e-27	0.481842	0.744	0.581	4.87722e-22
Microglia	Jarid2	1.13065e-26	-0.937907	0.254	0.364	6.43157e-22
Microglia	Tcf4	1.29163e-26	0.513931	0.656	0.449	7.3473e-22
Microglia	4632427E13Rik	2.4834e-26	0.917402	0.35	0.215	1.41266e-21
Microglia	Gm4258	3.48291e-26	1.08114	0.304	0.164	1.98122e-21
Microglia	Plcl2	5.5166e-26	0.614741	0.701	0.544	3.13807e-21
Microglia	Dapp1	1.07507e-25	0.782315	0.453	0.299	6.11541e-21
Microglia	Il10ra	1.31933e-25	0.613444	0.451	0.308	7.50485e-21
Microglia	Foxp1	1.78717e-25	-0.911963	0.407	0.518	1.01661e-20
Microglia	Ubash3b	3.56876e-25	0.724568	0.599	0.407	2.03006e-20
Microglia	Sbf2	6.08014e-25	0.326114	0.526	0.325	3.45863e-20
Microglia	Mir6236	7.26692e-25	-1.199	0.489	0.605	4.13372e-20
Microglia	Osbpl8	7.88896e-25	-0.886194	0.349	0.488	4.48755e-20
Microglia	Btk	9.36664e-25	0.911097	0.324	0.195	5.32812e-20
Microglia	Arglu1	9.56218e-25	0.702432	0.592	0.441	5.43935e-20
Microglia	Calm2	9.90674e-25	0.854392	0.422	0.266	5.63535e-20
Microglia	ENSMUSG00000121500	1.2984e-24	0.643488	0.367	0.252	7.3858e-20
Microglia	Lacc1	3.3268e-24	0.883696	0.316	0.193	1.89242e-19
Microglia	Rn18s-rs5	6.10934e-24	-0.988012	0.987	0.99	3.47524e-19
Microglia	Ext1	7.82221e-24	-0.989783	0.363	0.468	4.44959e-19
Microglia	Usp3	9.67738e-24	-0.808125	0.248	0.362	5.50488e-19
Microglia	Usp25	1.19675e-23	-0.964638	0.261	0.405	6.80761e-19
Microglia	Cdk17	1.89702e-23	-1.1769	0.205	0.338	1.0791e-18
Microglia	Plcg2	2.06948e-23	0.693731	0.453	0.291	1.1772e-18
Microglia	Rock1	2.12688e-23	-0.600854	0.423	0.535	1.20985e-18
Microglia	Gab2	2.38434e-23	0.176566	0.828	0.575	1.35631e-18
Microglia	Wasf2	3.44465e-23	0.553634	0.577	0.457	1.95945e-18
Microglia	Tank	3.74269e-23	-1.18264	0.199	0.342	2.12899e-18
Microglia	Marchf1	4.84109e-23	0.356512	0.604	0.419	2.7538e-18
Microglia	Snrnp70	5.31802e-23	0.694359	0.62	0.462	3.0251e-18
Microglia	Rcbtb2	9.13314e-23	1.04122	0.304	0.169	5.1953e-18
Microglia	Adam10	1.21484e-22	0.686583	0.46	0.326	6.91052e-18
Microglia	Zfp608	1.95672e-22	0.752936	0.305	0.187	1.11306e-17
Microglia	Prkce	2.7108e-22	0.779833	0.36	0.214	1.54201e-17
Microglia	Sfmbt1	2.77205e-22	0.928842	0.366	0.212	1.57685e-17
Microglia	Kcnk13	2.84824e-22	0.994514	0.364	0.198	1.62019e-17
Microglia	Stard9	2.85525e-22	0.725845	0.418	0.275	1.62418e-17
Microglia	Lnpep	3.93553e-22	-0.714759	0.401	0.531	2.23869e-17
Microglia	Map3k3	4.75723e-22	0.694148	0.466	0.33	2.7061e-17
Microglia	Acap2	4.80906e-22	0.632482	0.548	0.406	2.73559e-17
Microglia	Cul1	5.38186e-22	0.816897	0.421	0.285	3.06142e-17
Microglia	Cdc42se2	5.89037e-22	-1.00425	0.208	0.347	3.35068e-17
Microglia	Tyrobp	3.30732e-21	0.639261	0.392	0.283	1.88133e-16
Microglia	Aff1	3.41779e-21	-1.06018	0.247	0.374	1.94417e-16
Microglia	Eps15	3.72248e-21	-0.908709	0.238	0.346	2.1175e-16
Microglia	Rere	3.74786e-21	0.519352	0.589	0.449	2.13193e-16
Microglia	App	5.33483e-21	-1.10418	0.298	0.42	3.03467e-16
Microglia	Taok3	9.36028e-21	-0.570327	0.331	0.436	5.3245e-16
Microglia	Man2b1	9.43474e-21	0.718021	0.418	0.29	5.36686e-16
Microglia	Skil	1.23461e-20	0.684102	0.371	0.251	7.02295e-16
Microglia	Dnmt3a	1.54865e-20	0.716992	0.439	0.302	8.80936e-16
Microglia	Arpc2	3.8117e-20	-0.622363	0.371	0.483	2.16825e-15
Microglia	Atxn7l1	4.95929e-20	-0.680863	0.351	0.468	2.82105e-15
Microglia	Vps13a	5.74304e-20	-1.05468	0.181	0.311	3.26687e-15
Microglia	Cerk	8.0427e-20	0.440731	0.448	0.32	4.57501e-15
Microglia	Elf2	1.6667e-19	-0.722117	0.27	0.388	9.48085e-15
Microglia	Maf	1.84903e-19	0.252394	0.523	0.324	1.0518e-14
Microglia	Jmjd1c	1.91705e-19	0.473127	0.711	0.574	1.09049e-14
Microglia	Dgkd	1.93116e-19	0.661518	0.391	0.279	1.09852e-14
Microglia	Smarca2	2.87671e-19	0.528625	0.39	0.284	1.63639e-14
Microglia	Itpr2	2.89233e-19	0.683377	0.539	0.368	1.64527e-14
Microglia	Irf8	3.16202e-19	0.71973	0.377	0.232	1.79868e-14
Microglia	Ctsz	4.26393e-19	0.682757	0.417	0.306	2.4255e-14
Microglia	Rapgef2	4.63399e-19	-0.872724	0.301	0.443	2.636e-14
Microglia	Baz1a	4.93523e-19	-0.973279	0.255	0.404	2.80736e-14
Microglia	Herc4	6.11834e-19	-0.813305	0.304	0.437	3.48036e-14
Microglia	Kpna4	8.70926e-19	-0.583487	0.415	0.515	4.95417e-14
Microglia	Stim1	1.02428e-18	-0.907037	0.204	0.308	5.82652e-14
Microglia	Laptm5	1.2903e-18	0.722866	0.508	0.371	7.33973e-14
Microglia	Cdk14	1.32451e-18	0.460531	0.404	0.267	7.53433e-14
Microglia	Wipf1	1.43477e-18	-0.658961	0.446	0.564	8.16156e-14
Microglia	Hif1a	2.78098e-18	-1.02594	0.202	0.316	1.58193e-13
Microglia	Tbxas1	4.06316e-18	0.364479	0.571	0.402	2.31129e-13
Microglia	Stk4	4.2902e-18	-0.84022	0.265	0.392	2.44044e-13
Microglia	Dclre1c	4.88609e-18	-0.963282	0.197	0.306	2.7794e-13
Microglia	Trio	6.33182e-18	0.74308	0.371	0.244	3.60179e-13
Microglia	Elf1	7.58868e-18	-0.648323	0.34	0.444	4.31674e-13
Microglia	Selenop	7.81169e-18	0.565087	0.318	0.19	4.4436e-13
Microglia	Cux1	8.22027e-18	0.426518	0.554	0.423	4.67602e-13
Microglia	Fth1	1.32314e-17	-1.00039	0.463	0.561	7.52654e-13
Microglia	Arpc1b	1.45187e-17	-0.626307	0.241	0.333	8.25883e-13
Microglia	Lncpint	1.45484e-17	-0.785829	0.275	0.387	8.27569e-13
Microglia	Ppp1r21	1.51471e-17	0.673887	0.363	0.259	8.61626e-13
Microglia	Picalm	2.84857e-17	0.376571	0.711	0.59	1.62038e-12
Microglia	Peli1	3.18926e-17	-0.749201	0.422	0.528	1.81418e-12
Microglia	Git2	3.53491e-17	0.67945	0.456	0.324	2.0108e-12
Microglia	Pan3	4.86672e-17	0.350075	0.645	0.557	2.76838e-12
Microglia	Wdfy3	5.13928e-17	0.393045	0.542	0.381	2.92343e-12
Microglia	Map4	8.39507e-17	0.616965	0.478	0.346	4.77545e-12
Microglia	Cnot2	9.12458e-17	0.615135	0.457	0.339	5.19042e-12
Microglia	Trim14	1.03516e-16	-0.946201	0.191	0.31	5.8884e-12
Microglia	Chd7	1.11778e-16	0.342119	0.515	0.401	6.35838e-12
Microglia	Rffl	1.685e-16	0.626082	0.318	0.21	9.58498e-12
Microglia	Elf4	1.99205e-16	-0.722251	0.252	0.352	1.13316e-11
Microglia	Cask	2.50403e-16	0.633758	0.431	0.292	1.42439e-11
Microglia	Vps13b	3.12489e-16	-0.553428	0.439	0.547	1.77756e-11
Microglia	Usp24	3.17179e-16	0.85147	0.398	0.255	1.80424e-11
Microglia	Sipa1	3.38052e-16	0.683618	0.365	0.233	1.92297e-11
Microglia	Itgav	3.75262e-16	0.385899	0.414	0.303	2.13464e-11
Microglia	Lrrfip1	4.72506e-16	-0.807678	0.247	0.357	2.6878e-11
Microglia	Adcy7	8.39423e-16	-0.931963	0.211	0.335	4.77497e-11
Microglia	Cep170	9.16184e-16	0.723775	0.364	0.253	5.21162e-11
Microglia	Ggnbp2	1.42633e-15	-0.693537	0.258	0.361	8.11354e-11
Microglia	Stat3	1.63878e-15	-0.779918	0.266	0.374	9.32201e-11
Microglia	Hps3	1.82588e-15	0.814754	0.373	0.25	1.03863e-10
Microglia	Mrtfa	1.93671e-15	-0.754504	0.266	0.38	1.10168e-10
Microglia	Snx10	2.55084e-15	-0.831042	0.201	0.3	1.45102e-10
Microglia	Ncoa2	3.98049e-15	-0.656971	0.347	0.46	2.26426e-10
Microglia	Nfatc3	4.23912e-15	-0.849332	0.242	0.335	2.41138e-10
Microglia	Ptpra	5.32909e-15	0.627691	0.453	0.336	3.0314e-10
Microglia	Tnfrsf11a	8.36514e-15	0.444563	0.363	0.258	4.75843e-10
Microglia	Pnpla7	8.91149e-15	0.361928	0.481	0.366	5.06921e-10
Microglia	Apobec3	9.42424e-15	-0.813765	0.274	0.388	5.36089e-10
Microglia	Eef1a1	9.49295e-15	-0.694107	0.329	0.412	5.39997e-10
Microglia	Mbnl1	9.71556e-15	-0.475006	0.861	0.848	5.5266e-10
Microglia	Myo9a	1.02157e-14	0.456306	0.476	0.369	5.8111e-10
Microglia	Sat1	1.07927e-14	0.16706	0.552	0.456	6.13933e-10
Microglia	Msn	1.13626e-14	-0.676742	0.295	0.399	6.46349e-10
Microglia	Zmym4	1.53883e-14	0.569642	0.359	0.263	8.75349e-10
Microglia	Kif13b	1.81656e-14	-0.679593	0.321	0.409	1.03333e-09
Microglia	Irf2	1.93488e-14	-0.571293	0.428	0.518	1.10064e-09
Microglia	Ccdc50	1.94713e-14	0.473868	0.412	0.313	1.10761e-09
Microglia	Spacdr	2.08815e-14	0.573889	0.441	0.325	1.18782e-09
Microglia	Traf3	2.36846e-14	-0.70871	0.231	0.319	1.34728e-09
Microglia	A630001G21Rik	2.89285e-14	0.629219	0.309	0.224	1.64557e-09
Microglia	Snx2	3.01752e-14	-0.902864	0.296	0.395	1.71649e-09
Microglia	AU020206	3.28839e-14	-0.783741	0.396	0.491	1.87057e-09
Microglia	Tnrc6b	3.37142e-14	-0.513269	0.525	0.593	1.9178e-09
Microglia	Plgrkt	3.42894e-14	0.764117	0.347	0.221	1.95052e-09
Microglia	Gm47283	3.68135e-14	0.563264	0.307	0.206	2.0941e-09
Microglia	Erp29	3.85677e-14	0.779242	0.306	0.202	2.19389e-09
Microglia	Nsmce2	4.48498e-14	-0.643882	0.314	0.431	2.55124e-09
Microglia	Ostf1	4.57095e-14	-0.704951	0.213	0.307	2.60014e-09
Microglia	Vps13c	4.60816e-14	-0.5006	0.296	0.382	2.6213e-09
Microglia	Exoc2	4.61665e-14	-0.679553	0.203	0.3	2.62613e-09
Microglia	Prrc2c	5.19826e-14	-0.686676	0.386	0.503	2.95698e-09
Microglia	Abr	5.77252e-14	-1.08458	0.363	0.471	3.28364e-09
Microglia	Kat2b	6.74912e-14	-0.753898	0.207	0.31	3.83917e-09
Microglia	Lyst	7.01716e-14	-1.11447	0.35	0.436	3.99164e-09
Microglia	Tbc1d22a	8.63805e-14	0.416096	0.383	0.309	4.91367e-09
Microglia	Rlf	9.57912e-14	-0.559302	0.272	0.358	5.44899e-09
Microglia	Stat5b	9.93861e-14	-0.61969	0.25	0.335	5.65348e-09
Microglia	Ncor1	1.0488e-13	-0.427131	0.499	0.568	5.96602e-09
Microglia	Ubn2	1.153e-13	0.398404	0.5	0.412	6.55875e-09
Microglia	Zfp292	1.22493e-13	-0.471307	0.395	0.472	6.96789e-09
Microglia	Stxbp5	1.24061e-13	0.538666	0.301	0.207	7.05709e-09
Microglia	Wsb1	1.64765e-13	0.693644	0.367	0.257	9.37249e-09
Microglia	Capza2	1.66695e-13	0.5407	0.428	0.336	9.48226e-09
Microglia	Ogt	2.6494e-13	-0.605376	0.349	0.451	1.50708e-08
Microglia	Lrch1	2.89668e-13	0.253079	0.702	0.6	1.64775e-08
Microglia	Lims1	3.14844e-13	0.389432	0.543	0.444	1.79096e-08
Microglia	Cnot6l	3.15827e-13	-0.738186	0.272	0.356	1.79655e-08
Microglia	Epb41	3.20746e-13	-0.802528	0.265	0.369	1.82453e-08
Microglia	Lrmda	3.81796e-13	-0.178172	0.845	0.593	2.17181e-08
Microglia	Enox2	3.90011e-13	-0.72213	0.239	0.342	2.21854e-08
Microglia	Cmss1	4.51975e-13	-0.80945	0.427	0.519	2.57101e-08
Microglia	Cep350	5.06401e-13	-0.526355	0.31	0.401	2.88061e-08
Microglia	Atf7ip	6.08181e-13	-0.596059	0.352	0.433	3.45958e-08
Microglia	Ahcyl2	6.56137e-13	-0.728338	0.227	0.334	3.73237e-08
Microglia	Hectd1	1.15517e-12	-0.770572	0.302	0.423	6.57109e-08
Microglia	Tpr	1.71883e-12	-0.604899	0.365	0.478	9.77737e-08
Microglia	Sik2	1.85703e-12	0.432677	0.354	0.283	1.05635e-07
Microglia	N4bp1	2.02266e-12	-0.859547	0.22	0.323	1.15057e-07
Microglia	Man1a	2.21543e-12	0.31799	0.474	0.362	1.26023e-07
Microglia	Pten	2.40081e-12	0.520278	0.508	0.397	1.36568e-07
Microglia	Fam168a	2.48661e-12	0.571248	0.341	0.253	1.41448e-07
Microglia	Cdk19	2.63633e-12	0.472407	0.402	0.314	1.49965e-07
Microglia	Spi1	2.85295e-12	0.443124	0.375	0.291	1.62287e-07
Microglia	Ano6	3.27342e-12	-0.610176	0.231	0.318	1.86205e-07
Microglia	Supt3	4.54828e-12	0.446351	0.301	0.224	2.58724e-07
Microglia	Myo9b	5.22195e-12	-0.632486	0.262	0.363	2.97045e-07
Microglia	Ktn1	5.25465e-12	0.504595	0.404	0.296	2.98906e-07
Microglia	Birc6	5.61966e-12	-0.499178	0.446	0.545	3.19669e-07
Microglia	Ly6e	7.61417e-12	-0.679552	0.382	0.486	4.33125e-07
Microglia	Bltp1	8.51433e-12	-0.720815	0.257	0.355	4.84329e-07
Microglia	Resf1	9.71562e-12	-0.71353	0.283	0.367	5.52663e-07
Microglia	Cmtm7	9.87958e-12	0.622225	0.3	0.218	5.6199e-07
Microglia	Grn	9.92878e-12	0.602899	0.362	0.267	5.64789e-07
Microglia	Zbtb20	1.0849e-11	0.231658	0.719	0.604	6.17136e-07
Microglia	6820431F20Rik	1.22941e-11	0.475717	0.401	0.322	6.99338e-07
Microglia	Fus	1.25316e-11	0.450267	0.583	0.48	7.1285e-07
Microglia	Ccnl1	1.30184e-11	-0.580031	0.311	0.408	7.40539e-07
Microglia	Ctsc	1.34894e-11	-0.889173	0.357	0.428	7.67328e-07
Microglia	Ptk2b	1.44633e-11	-0.540016	0.342	0.396	8.22728e-07
Microglia	Ctsh	1.55368e-11	0.37531	0.451	0.358	8.83797e-07
Microglia	Pld4	1.70333e-11	0.462159	0.306	0.237	9.68921e-07
Microglia	Kmt2a	1.94395e-11	-0.684086	0.241	0.321	1.1058e-06
Microglia	Rhoh	2.11144e-11	0.316511	0.349	0.265	1.20107e-06
Microglia	Bmpr2	2.78569e-11	0.607177	0.332	0.239	1.58461e-06
Microglia	Arhgap45	3.11839e-11	0.235695	0.736	0.631	1.77387e-06
Microglia	Rab31	3.23109e-11	0.494195	0.38	0.283	1.83798e-06
Microglia	Itsn2	3.33381e-11	-0.40004	0.375	0.442	1.8964e-06
Microglia	Lrrk1	3.37465e-11	0.332087	0.418	0.318	1.91964e-06
Microglia	Prkca	3.53737e-11	0.132385	0.506	0.361	2.01219e-06
Microglia	Hnrnpa2b1	4.08607e-11	0.312632	0.705	0.637	2.32432e-06
Microglia	Retreg1	4.0946e-11	0.432833	0.438	0.333	2.32917e-06
Microglia	Rin2	4.59645e-11	0.634838	0.316	0.211	2.61465e-06
Microglia	Dip2c	4.66579e-11	0.349927	0.33	0.23	2.65409e-06
Microglia	Arhgap30	5.20427e-11	-0.606506	0.258	0.349	2.96039e-06
Microglia	P4ha1	6.58948e-11	0.358461	0.361	0.285	3.74836e-06
Microglia	Tbc1d9	7.43026e-11	0.415521	0.397	0.286	4.22663e-06
Microglia	Riok3	7.81996e-11	-0.668943	0.211	0.305	4.44831e-06
Microglia	Trf	8.05641e-11	0.562454	0.316	0.219	4.58281e-06
Microglia	Phip	8.82774e-11	-0.261556	0.393	0.439	5.02157e-06
Microglia	Tmcc1	9.36823e-11	-0.773217	0.466	0.515	5.32902e-06
Microglia	Tut4	9.83755e-11	-0.725084	0.39	0.449	5.59599e-06
Microglia	Cd86	1.57416e-10	0.161954	0.402	0.293	8.95443e-06
Microglia	Rpl41	1.75995e-10	-0.671239	0.233	0.336	1.00113e-05
Microglia	Nktr	1.80014e-10	-0.375364	0.385	0.458	1.02399e-05
Microglia	Arhgap17	2.14809e-10	0.380671	0.497	0.398	1.22192e-05
Microglia	Ptbp3	2.63547e-10	-0.373978	0.516	0.579	1.49916e-05
Microglia	Tspan14	2.69652e-10	0.491491	0.356	0.274	1.53389e-05
Microglia	Snx13	3.32636e-10	0.544044	0.405	0.313	1.89216e-05
Microglia	Chaserr	5.39131e-10	-0.396094	0.311	0.374	3.06679e-05
Microglia	Camk2d	5.88003e-10	0.180298	0.623	0.517	3.3448e-05
Microglia	Tlk1	5.98076e-10	-0.520005	0.288	0.378	3.4021e-05
Microglia	Tmem243	6.23043e-10	0.469784	0.322	0.247	3.54412e-05
Microglia	Gtdc1	8.73859e-10	0.406205	0.476	0.363	4.97086e-05
Microglia	Nsf	8.98147e-10	-0.496928	0.238	0.308	5.10902e-05
Microglia	Evl	1.20856e-09	0.370117	0.384	0.295	6.87479e-05
Microglia	Trip12	1.33436e-09	-0.355772	0.392	0.459	7.59037e-05
Microglia	Nrp1	1.44718e-09	-0.696184	0.345	0.405	8.23214e-05
Microglia	Ski	1.76345e-09	0.408411	0.393	0.305	0.000100312
Microglia	Sptlc2	1.77945e-09	-0.392264	0.277	0.343	0.000101222
Microglia	Trafd1	1.97821e-09	-0.748449	0.205	0.303	0.000112528
Microglia	Fam172a	2.18447e-09	-0.322471	0.563	0.617	0.000124261
Microglia	Snd1	2.42567e-09	-0.496301	0.353	0.434	0.000137982
Microglia	Ranbp2	2.6012e-09	-0.601385	0.241	0.335	0.000147967
Microglia	Mctp1	2.62261e-09	-0.742212	0.592	0.418	0.000149184
Microglia	Hck	3.17644e-09	0.216477	0.416	0.322	0.000180688
Microglia	Arfgef1	3.23016e-09	-0.509633	0.273	0.35	0.000183744
Microglia	Dennd6a	3.59528e-09	0.486842	0.31	0.244	0.000204514
Microglia	Hsp90b1	3.62664e-09	0.412979	0.38	0.311	0.000206298
Microglia	Arid4b	4.38371e-09	-0.555188	0.323	0.405	0.000249363
Microglia	Npc2	4.79198e-09	-0.564094	0.272	0.35	0.000272587
Microglia	Rab10	5.48996e-09	-0.465798	0.332	0.409	0.000312291
Microglia	Insr	5.58698e-09	0.461221	0.3	0.225	0.00031781
Microglia	Xrn2	5.93778e-09	-0.589063	0.325	0.419	0.000337765
Microglia	Ube2d3	6.85446e-09	-0.427583	0.297	0.37	0.000389909
Microglia	Srsf7	8.53332e-09	0.443611	0.473	0.375	0.000485409
Microglia	Fcer1g	1.33624e-08	0.234214	0.433	0.365	0.000760109
Microglia	Cbl	1.35463e-08	-0.442309	0.379	0.457	0.000770567
Microglia	Cyld	1.80429e-08	-0.484208	0.286	0.34	0.00102635
Microglia	Fmnl2	1.87424e-08	-1.17165	0.336	0.395	0.00106615
Microglia	Lars2	1.90382e-08	-0.817034	0.302	0.362	0.00108297
Microglia	Igf1r	1.9442e-08	0.18765	0.301	0.214	0.00110594
Microglia	Atp6v0a1	1.95384e-08	0.306929	0.37	0.265	0.00111142
Microglia	Ranbp9	2.37987e-08	-0.539605	0.283	0.363	0.00135376
Microglia	Slmap	2.78246e-08	0.396703	0.345	0.279	0.00158278
Microglia	Canx	3.04553e-08	0.528423	0.352	0.276	0.00173242
Microglia	Osbpl9	3.1369e-08	-0.832461	0.364	0.411	0.00178439
Microglia	Atrx	3.26081e-08	-0.34955	0.46	0.518	0.00185488
Microglia	Usp15	3.30718e-08	-0.466723	0.349	0.433	0.00188125
Microglia	Cdk6	3.55513e-08	0.195785	0.313	0.242	0.0020223
Microglia	Pitpna	4.04422e-08	-0.594959	0.327	0.421	0.00230052
Microglia	Elk3	4.19959e-08	0.446572	0.351	0.271	0.0023889
Microglia	Sesn1	4.5244e-08	0.481455	0.345	0.251	0.00257366
Microglia	Tmem131	5.09629e-08	-0.41899	0.26	0.307	0.00289897
Microglia	Csnk1g1	5.14064e-08	-0.505272	0.265	0.342	0.0029242
Microglia	Cul3	5.27089e-08	-0.45057	0.263	0.329	0.00299829
Microglia	mt-Rnr2	6.45409e-08	-0.889032	0.32	0.376	0.00367134
Microglia	Tax1bp1	6.46577e-08	-0.630832	0.237	0.324	0.00367799
Microglia	Wdr44	7.44728e-08	0.567592	0.357	0.27	0.00423631
Microglia	Sh3glb1	8.34086e-08	0.355557	0.419	0.348	0.00474462
Microglia	Grb2	8.39209e-08	-0.35687	0.391	0.452	0.00477376
Microglia	Zfp407	8.71943e-08	-0.483952	0.334	0.419	0.00495996
Microglia	Pnisr	8.88729e-08	0.272553	0.515	0.453	0.00505545
Microglia	Slc38a9	9.27828e-08	0.500185	0.318	0.243	0.00527786
Microglia	Cab39	9.87743e-08	-0.533473	0.254	0.326	0.00561868
Microglia	Kdm7a	1.04625e-07	-0.578725	0.336	0.423	0.00595146
Microglia	Malat1	1.20826e-07	-0.237281	1	1	0.00687307
Microglia	Kif5b	1.38214e-07	-0.303067	0.28	0.323	0.00786216
Microglia	Slc9a9	1.38314e-07	-0.328887	0.783	0.608	0.00786786
Microglia	Rsbn1l	1.56267e-07	-0.362823	0.344	0.401	0.00888907
Microglia	Frrs1	1.95286e-07	0.607703	0.336	0.24	0.0111087
Microglia	Zfp950	1.9665e-07	0.503289	0.308	0.24	0.0111862
Microglia	Zfc3h1	2.19905e-07	-0.425155	0.317	0.383	0.0125091
Microglia	Ascc3	2.26452e-07	-0.575347	0.453	0.545	0.0128815
Microglia	Phf21a	2.42052e-07	-0.398238	0.519	0.569	0.0137689
Microglia	Dnajc1	2.42319e-07	-0.495444	0.388	0.445	0.0137841
Microglia	Fli1	2.55501e-07	0.199902	0.647	0.569	0.0145339
Microglia	Rbm47	2.56122e-07	-0.484732	0.415	0.453	0.0145693
Microglia	Tnrc6c	2.95606e-07	-0.3654	0.402	0.465	0.0168153
Microglia	Usp8	3.13814e-07	0.601387	0.3	0.223	0.017851
Microglia	Slc6a6	3.65747e-07	-0.517637	0.254	0.33	0.0208052
Microglia	Arih1	4.67634e-07	-0.313278	0.456	0.511	0.0266009
Microglia	Plek	5.04085e-07	0.252962	0.332	0.256	0.0286744
Microglia	Nlrp1b	5.52938e-07	0.129969	0.336	0.269	0.0314533
Microglia	Irak2	5.58095e-07	0.167076	0.46	0.365	0.0317467
Microglia	Dmxl1	6.51709e-07	-0.373084	0.341	0.384	0.0370718
Microglia	Cflar	7.8652e-07	0.411786	0.443	0.355	0.0447404
Microglia	Tbc1d23	8.01546e-07	0.392931	0.333	0.271	0.0455952
CAM	Mrc1	0	7.74459	0.963	0.024	0
CAM	F13a1	0	6.78936	0.967	0.028	0
CAM	Dab2	0	5.47176	0.913	0.078	0
CAM	Itsn1	0	5.18653	0.835	0.063	0
CAM	Psd3	0	4.67283	0.819	0.082	0
CAM	Aoah	0	3.70982	0.813	0.077	0
CAM	Nav2	0	-5.14343	0.094	0.822	0
CAM	Plxdc2	0	-4.69769	0.173	0.881	0
CAM	Nav3	0	-5.06229	0.111	0.809	0
CAM	Rbpj	0	4.69967	0.947	0.249	0
CAM	Myo5a	0	3.21315	0.873	0.183	0
CAM	Vav3	0	4.03334	0.724	0.056	0
CAM	Ms4a7	0	4.5798	0.703	0.036	0
CAM	Csmd3	0	-5.33485	0.131	0.787	0
CAM	Gm2629	0	-4.81591	0.058	0.711	0
CAM	F630028O10Rik	0	5.30202	0.667	0.02	0
CAM	Cd163	0	9.99309	0.629	0.001	0
CAM	Wwp1	0	3.04143	0.878	0.261	0
CAM	Ms4a4a	0	5.61588	0.636	0.021	0
CAM	Trps1	0	2.50198	0.779	0.17	0
CAM	Plcl1	0	-3.78143	0.129	0.727	0
CAM	Stab1	0	3.04088	0.882	0.295	0
CAM	Atp5o	0	5.01546	0.619	0.032	0
CAM	Dse	0	3.68114	0.672	0.09	0
CAM	Rnf150	0	2.95641	0.75	0.19	0
CAM	Hdac9	0	2.08725	0.922	0.487	0
CAM	Tgfbr1	0	-2.75428	0.462	0.886	0
CAM	Hexb	0	-2.64219	0.505	0.887	0
CAM	Mctp1	0	2.68245	0.936	0.562	0
CAM	Slc9a9	0	2.08236	0.972	0.757	0
CAM	Arhgap15	1.49247e-305	1.97319	0.843	0.23	8.48974e-301
CAM	Osbpl9	1.40017e-299	2.4448	0.838	0.359	7.96471e-295
CAM	Dennd1a	1.01642e-288	1.81938	0.9	0.491	5.7818e-284
CAM	Pid1	1.16121e-286	2.02936	0.92	0.528	6.60543e-282
CAM	Colec12	3.09854e-286	4.66676	0.583	0.032	1.76257e-281
CAM	Sash1	3.87976e-284	2.82042	0.653	0.083	2.20696e-279
CAM	Atp8a2	3.91893e-284	-5.25295	0.035	0.567	2.22925e-279
CAM	Apoe	5.00146e-284	2.1076	0.909	0.518	2.84503e-279
CAM	P2rx7	6.8961e-283	3.06761	0.797	0.321	3.92278e-278
CAM	Iqgap2	1.20253e-282	3.26862	0.621	0.058	6.84048e-278
CAM	Selplg	6.21486e-280	-3.4055	0.152	0.663	3.53526e-275
CAM	Epb41l2	1.92399e-271	-2.22519	0.475	0.837	1.09444e-266
CAM	Cp	5.06342e-269	3.88929	0.565	0.063	2.88028e-264
CAM	Frmd4a	4.88656e-268	-2.53897	0.334	0.767	2.77967e-263
CAM	Dennd4a	5.20052e-267	-2.60041	0.246	0.741	2.95826e-262
CAM	Ldlrad4	2.44847e-266	-2.03843	0.495	0.841	1.39279e-261
CAM	Numb	4.34856e-262	-2.56844	0.346	0.771	2.47363e-257
CAM	Tanc2	1.49883e-258	-1.77105	0.776	0.891	8.52592e-254
CAM	Snx2	4.84218e-258	2.29295	0.773	0.296	2.75443e-253
CAM	Clcn5	1.64399e-255	3.08687	0.653	0.138	9.35168e-251
CAM	Arhgef3	1.19765e-251	3.49414	0.565	0.064	6.81272e-247
CAM	Arhgap5	1.37282e-251	-2.76132	0.257	0.714	7.80912e-247
CAM	Lrp6	4.71995e-249	2.48648	0.73	0.237	2.68489e-244
CAM	Tbc1d4	9.88967e-245	2.96146	0.644	0.137	5.62564e-240
CAM	Rapgef5	6.74175e-244	-2.8558	0.209	0.703	3.83498e-239
CAM	Maf	3.63462e-243	1.70134	0.877	0.49	2.06752e-238
CAM	Stard8	9.07333e-243	3.41005	0.588	0.086	5.16127e-238
CAM	Lpcat2	4.75814e-241	-2.26977	0.301	0.729	2.70662e-236
CAM	Apbb1ip	8.10449e-240	-1.93585	0.48	0.828	4.61016e-235
CAM	Frmd4b	1.43923e-233	1.38787	0.941	0.7	8.18689e-229
CAM	Nrp1	1.79385e-232	2.03984	0.8	0.341	1.02041e-227
CAM	Pde7b	1.6664e-231	3.52728	0.521	0.043	9.47914e-227
CAM	Eps15	2.62387e-228	2.26179	0.702	0.24	1.49256e-223
CAM	Klf12	4.32091e-228	-4.51777	0.039	0.481	2.45791e-223
CAM	Gm35188	1.37606e-226	-3.19891	0.147	0.593	7.8276e-222
CAM	Sbf2	4.19127e-226	1.60795	0.853	0.493	2.38416e-221
CAM	Ifi207	2.00618e-225	2.8035	0.599	0.093	1.1412e-220
CAM	Cacnb2	1.85886e-221	-4.24069	0.043	0.476	1.0574e-216
CAM	Ptprk	8.24342e-214	5.59309	0.415	0.013	4.68919e-209
CAM	E230029C05Rik	5.70257e-213	-2.70554	0.187	0.651	3.24385e-208
CAM	Reps2	1.3757e-212	4.05701	0.449	0.034	7.82551e-208
CAM	Lhfpl2	1.95857e-212	-4.23089	0.04	0.473	1.11411e-207
CAM	Gm4951	1.84188e-211	2.62375	0.578	0.107	1.04774e-206
CAM	Mdfic	1.45692e-207	2.46045	0.541	0.095	8.28756e-203
CAM	Cd38	8.59097e-207	4.15813	0.425	0.028	4.88688e-202
CAM	Samd4	1.93594e-205	4.09212	0.464	0.041	1.10124e-200
CAM	Eps8	1.58567e-204	3.34457	0.517	0.066	9.01994e-200
CAM	Ifi203	5.1973e-202	2.84038	0.501	0.051	2.95643e-197
CAM	Dclre1c	8.43591e-200	2.33308	0.669	0.199	4.79868e-195
CAM	Chn2	2.27558e-198	-2.82459	0.137	0.566	1.29444e-193
CAM	Nrg2	2.61811e-196	5.03392	0.39	0.016	1.48929e-191
CAM	Ap2a2	4.48709e-195	2.6185	0.599	0.136	2.55244e-190
CAM	Fgf13	2.01448e-194	-4.58462	0.046	0.443	1.14592e-189
CAM	Bank1	2.03802e-194	1.81682	0.726	0.287	1.15931e-189
CAM	Ms4a6b	1.77628e-193	2.20439	0.626	0.154	1.01042e-188
CAM	Raph1	1.67301e-192	3.11523	0.491	0.07	9.51673e-188
CAM	Pag1	1.54672e-190	-1.88503	0.47	0.789	8.79835e-186
CAM	Cx3cr1	6.30089e-189	-1.9139	0.35	0.713	3.5842e-184
CAM	Pla2g7	6.47636e-188	2.90922	0.51	0.074	3.68401e-183
CAM	Siglech	7.00712e-188	-2.54731	0.245	0.659	3.98593e-183
CAM	Mndal	5.83032e-186	2.52414	0.494	0.059	3.31652e-181
CAM	Plekhg5	1.4249e-184	4.04727	0.425	0.035	8.10539e-180
CAM	Adam33	3.00103e-183	4.94164	0.378	0.012	1.70711e-178
CAM	Ms4a6c	7.36049e-182	2.41649	0.55	0.107	4.18694e-177
CAM	Pstpip2	1.20095e-180	3.30766	0.453	0.046	6.8315e-176
CAM	Lyz2	1.32192e-180	2.37248	0.552	0.132	7.51958e-176
CAM	Cadm1	5.99188e-179	-3.26126	0.088	0.476	3.40842e-174
CAM	Adgre1	9.75075e-177	1.82728	0.716	0.292	5.54661e-172
CAM	Ext1	1.12848e-174	1.73394	0.76	0.366	6.41923e-170
CAM	5033421B08Rik	1.32111e-174	3.61598	0.425	0.043	7.515e-170
CAM	Igf1	2.4083e-174	2.66001	0.435	0.05	1.36994e-169
CAM	Gm56975	4.31068e-174	9.56379	0.348	0.001	2.45209e-169
CAM	Vcam1	2.17006e-173	4.87437	0.394	0.02	1.23442e-168
CAM	Gm12353	3.85596e-173	2.38629	0.608	0.172	2.19343e-168
CAM	Mtss1	5.08136e-172	2.09508	0.623	0.205	2.89048e-167
CAM	Tmcc1	1.49723e-169	1.55741	0.816	0.464	8.51683e-165
CAM	Itgb5	1.21634e-167	-1.97845	0.363	0.706	6.91902e-163
CAM	Msr1	1.98488e-167	3.02256	0.448	0.052	1.12908e-162
CAM	Lair1	4.08997e-166	-1.81445	0.353	0.715	2.32654e-161
CAM	Zeb1	8.73558e-165	-2.8344	0.114	0.511	4.96915e-160
CAM	Snx8	1.06139e-164	2.76498	0.497	0.092	6.0376e-160
CAM	8030442B05Rik	1.58778e-163	-4.37628	0.034	0.38	9.03193e-159
CAM	Egfr	4.13334e-163	6.4886	0.339	0.006	2.35121e-158
CAM	Fat3	2.45878e-161	-4.58423	0.031	0.371	1.39865e-156
CAM	Sparc	1.64209e-160	-2.79575	0.121	0.47	9.34084e-156
CAM	Gab3	1.77453e-158	2.46628	0.51	0.116	1.00942e-153
CAM	Gas6	1.79105e-158	2.5848	0.491	0.102	1.01882e-153
CAM	Slc24a3	8.35432e-158	-3.45051	0.062	0.433	4.75227e-153
CAM	Dst	1.00969e-157	-1.52738	0.409	0.744	5.74354e-153
CAM	Neat1	3.31343e-157	1.79487	0.64	0.2	1.88481e-152
CAM	Dock4	1.61295e-155	-1.10844	0.778	0.886	9.17508e-151
CAM	Havcr2	1.16333e-153	-3.2467	0.067	0.421	6.61751e-149
CAM	Pf4	1.20402e-153	6.89919	0.307	0.003	6.84893e-149
CAM	Sall1	3.18503e-152	-4.45154	0.026	0.347	1.81177e-147
CAM	Cbr2	8.40341e-152	8.26912	0.3	0.001	4.7802e-147
CAM	Clec10a	4.51201e-151	7.57422	0.313	0.002	2.56661e-146
CAM	Nfxl1	1.83927e-148	2.3557	0.527	0.136	1.04625e-143
CAM	Gtf2h2	6.34664e-147	-2.67932	0.113	0.456	3.61023e-142
CAM	Ctsc	3.50556e-146	1.64811	0.728	0.357	1.9941e-141
CAM	Ms4a6d	1.10543e-144	2.07773	0.545	0.155	6.28814e-140
CAM	Large1	1.2474e-144	-1.88876	0.291	0.616	7.09573e-140
CAM	Mcc	1.38597e-144	4.57463	0.338	0.021	7.88397e-140
CAM	Gm56663	4.71662e-143	4.59661	0.307	0.015	2.683e-138
CAM	Etv1	1.86556e-142	2.46024	0.523	0.124	1.06121e-137
CAM	Col27a1	3.7175e-139	-4.85847	0.017	0.316	2.11466e-134
CAM	Pde3b	2.05805e-137	-1.42415	0.545	0.776	1.1707e-132
CAM	Apbb2	2.10561e-137	-4.04468	0.037	0.32	1.19776e-132
CAM	Ddx60	2.83832e-137	2.09419	0.512	0.145	1.61455e-132
CAM	A830008E24Rik	3.51802e-137	-4.82296	0.019	0.327	2.00119e-132
CAM	Tjp1	2.3158e-136	-3.62407	0.047	0.369	1.31732e-131
CAM	Gm46367	5.03823e-136	-3.01058	0.092	0.426	2.86595e-131
CAM	4933406I18Rik	6.95966e-136	-1.61471	0.459	0.728	3.95894e-131
CAM	Elmo1	4.30682e-135	-1.02455	0.845	0.927	2.44989e-130
CAM	Immp2l	2.50321e-134	1.54116	0.701	0.348	1.42392e-129
CAM	Maml3	3.1727e-133	-1.41053	0.467	0.748	1.80476e-128
CAM	Rasal2	5.90673e-133	1.76428	0.626	0.269	3.35998e-128
CAM	Il16	3.01449e-132	2.97274	0.367	0.056	1.71476e-127
CAM	Slc1a3	3.24146e-131	-3.62358	0.062	0.366	1.84387e-126
CAM	Kcnma1	5.88721e-130	-3.9598	0.036	0.319	3.34888e-125
CAM	Abi3	1.36456e-129	-3.70597	0.038	0.329	7.76216e-125
CAM	Macf1	3.51667e-129	-1.05491	0.68	0.841	2.00042e-124
CAM	Golm1	8.28147e-129	-2.96385	0.087	0.411	4.71083e-124
CAM	Zeb2	3.19714e-128	0.895992	0.966	0.84	1.81866e-123
CAM	Enox2	3.33056e-128	1.64886	0.605	0.243	1.89456e-123
CAM	Atrnl1	1.40461e-127	1.85504	0.489	0.132	7.98996e-123
CAM	Ehd4	1.53761e-126	1.5978	0.598	0.266	8.74652e-122
CAM	Cst3	2.37173e-125	-1.72142	0.846	0.886	1.34913e-120
CAM	Hip1	4.8663e-125	1.91551	0.435	0.092	2.76815e-120
CAM	Asph	7.17208e-124	-2.83701	0.097	0.41	4.07976e-119
CAM	Arhgap18	2.78123e-123	2.23899	0.484	0.126	1.58208e-118
CAM	Cd9	5.33104e-121	-2.98511	0.074	0.367	3.03251e-116
CAM	Lifr	7.82221e-121	1.68919	0.567	0.223	4.44959e-116
CAM	Itga4	1.15974e-120	1.513	0.417	0.073	6.59707e-116
CAM	Arhgap24	1.93289e-120	-3.07588	0.067	0.373	1.0995e-115
CAM	Cfh	3.63668e-120	1.07649	0.858	0.597	2.06869e-115
CAM	Nrros	8.72208e-119	1.27877	0.712	0.391	4.96147e-114
CAM	Ctss	1.85348e-118	-1.28306	0.665	0.814	1.05434e-113
CAM	Ivns1abp	4.05049e-118	-1.60512	0.397	0.654	2.30408e-113
CAM	Dmxl1	1.565e-117	1.43892	0.685	0.338	8.90234e-113
CAM	Magi1	3.12904e-116	-2.37455	0.129	0.475	1.77992e-111
CAM	Basp1	1.37504e-115	-2.00036	0.202	0.511	7.8218e-111
CAM	Arhgap10	1.56382e-114	2.38106	0.343	0.052	8.89564e-110
CAM	Snx24	5.28234e-114	1.13138	0.777	0.466	3.0048e-109
CAM	Man2a1	9.69084e-114	1.90518	0.508	0.178	5.51254e-109
CAM	Inpp5d	1.56786e-113	-0.929999	0.779	0.878	8.91863e-109
CAM	Prune2	6.41398e-113	1.89988	0.475	0.145	3.64853e-108
CAM	Blvrb	3.81787e-112	2.66609	0.345	0.06	2.17176e-107
CAM	Rbms1	4.65566e-112	1.66398	0.55	0.185	2.64832e-107
CAM	Herc2	8.8566e-112	-1.66705	0.303	0.581	5.03799e-107
CAM	Serpine2	1.07117e-111	-3.24875	0.047	0.3	6.09326e-107
CAM	Gpr34	8.47858e-111	-1.95046	0.286	0.567	4.82295e-106
CAM	Soga1	1.96506e-110	-2.30477	0.132	0.422	1.1178e-105
CAM	Snx6	4.07275e-110	1.55135	0.616	0.269	2.31674e-105
CAM	Wdfy3	4.87701e-110	1.04665	0.79	0.516	2.77424e-105
CAM	Peak1	7.36841e-110	1.33775	0.617	0.285	4.19145e-105
CAM	Dock10	1.11156e-108	-1.0214	0.607	0.811	6.32298e-104
CAM	Csf3r	1.63858e-108	-1.9209	0.239	0.531	9.32091e-104
CAM	St8sia4	5.33262e-107	2.30173	0.396	0.096	3.03341e-102
CAM	Tmem119	6.8383e-107	-3.09181	0.048	0.304	3.8899e-102
CAM	Sh3pxd2b	3.43574e-106	2.73163	0.318	0.048	1.95438e-101
CAM	Rgl1	1.79453e-105	1.84169	0.531	0.198	1.0208e-100
CAM	Fcgr2b	8.94879e-105	1.72247	0.498	0.182	5.09043e-100
CAM	Rftn1	2.31096e-104	1.52207	0.503	0.16	1.31456e-99
CAM	Cybb	2.80959e-104	2.14647	0.35	0.061	1.59821e-99
CAM	App	6.74216e-104	1.61859	0.63	0.305	3.83521e-99
CAM	Tnfaip8	2.85774e-101	1.4903	0.577	0.259	1.6256e-96
CAM	Slc16a7	1.65607e-100	1.60791	0.513	0.208	9.42037e-96
CAM	Mafb	2.0541e-100	-2.00998	0.146	0.42	1.16846e-95
CAM	Anapc15	2.80878e-99	1.73905	0.488	0.161	1.59775e-94
CAM	Clec2d	5.108e-98	1.87604	0.42	0.111	2.90563e-93
CAM	Dip2b	2.7805e-97	-1.09143	0.558	0.734	1.58166e-92
CAM	Pvt1	1.36024e-96	-2.20058	0.113	0.416	7.73757e-92
CAM	Cltc	2.93697e-95	1.12072	0.734	0.446	1.67066e-90
CAM	Zdhhc14	3.27062e-94	1.31371	0.625	0.327	1.86046e-89
CAM	Vps13c	2.03458e-93	1.20001	0.616	0.299	1.15735e-88
CAM	Tmem106a	6.53807e-93	2.57131	0.3	0.052	3.71911e-88
CAM	Cd200r1	2.95975e-92	2.22598	0.37	0.09	1.68362e-87
CAM	Rnf169	1.82934e-91	1.15671	0.742	0.462	1.0406e-86
CAM	Olfml3	2.63101e-91	-2.83725	0.067	0.308	1.49662e-86
CAM	Eeig2	6.12952e-91	-2.09835	0.166	0.427	3.48671e-86
CAM	Ctsb	5.68365e-90	1.13805	0.75	0.462	3.23309e-85
CAM	Gnaq	7.30756e-90	0.763981	0.868	0.676	4.15683e-85
CAM	Ppcdc	1.14898e-89	-2.11086	0.14	0.408	6.53585e-85
CAM	Skil	2.08682e-89	-2.04933	0.119	0.362	1.18707e-84
CAM	P2ry12	8.58869e-89	-1.21535	0.583	0.727	4.88559e-84
CAM	Ptk2b	1.01424e-88	-2.47609	0.091	0.355	5.7694e-84
CAM	Extl3	6.25983e-88	-2.02307	0.152	0.423	3.56084e-83
CAM	Slc38a6	1.51984e-87	1.49045	0.479	0.176	8.64547e-83
CAM	Tcf4	1.00047e-85	0.751105	0.832	0.626	5.69108e-81
CAM	Mgat4a	1.38826e-85	-1.77829	0.244	0.502	7.89698e-81
CAM	Tgfbi	2.38669e-85	1.40489	0.322	0.072	1.35765e-80
CAM	Ccr5	3.91873e-85	-2.24367	0.094	0.35	2.22913e-80
CAM	Ripor2	4.76448e-85	1.48693	0.428	0.129	2.71022e-80
CAM	Selenop	6.6748e-85	1.4406	0.598	0.296	3.79689e-80
CAM	Dock1	2.41546e-84	1.2598	0.572	0.277	1.37401e-79
CAM	Cpq	3.85054e-84	1.77323	0.384	0.114	2.19034e-79
CAM	Ank2	1.31363e-83	-1.74384	0.22	0.507	7.47245e-79
CAM	Fgd4	2.55567e-83	1.34686	0.594	0.277	1.45377e-78
CAM	Bin2	2.78607e-83	-2.46315	0.095	0.346	1.58483e-78
CAM	Qki	4.79106e-83	-0.750987	0.861	0.892	2.72535e-78
CAM	Hacd4	2.56685e-82	2.06833	0.318	0.081	1.46012e-77
CAM	Ikzf1	3.9354e-82	-1.07781	0.562	0.746	2.23861e-77
CAM	Gm56614	2.24641e-81	2.61303	0.327	0.082	1.27785e-76
CAM	Rapgef2	3.22606e-81	1.21525	0.607	0.311	1.83511e-76
CAM	Tsc22d3	2.94486e-80	2.11491	0.303	0.077	1.67515e-75
CAM	Rab8b	1.73309e-77	0.95028	0.673	0.418	9.85849e-73
CAM	Zfp704	1.90439e-77	1.58483	0.424	0.142	1.08329e-72
CAM	Srgap2	6.34558e-77	-0.696271	0.886	0.901	3.60962e-72
CAM	Ctsd	9.55446e-77	-1.47141	0.408	0.615	5.43496e-72
CAM	Anxa3	1.48978e-76	-1.878	0.184	0.438	8.47446e-72
CAM	Inpp4b	4.59612e-76	-0.993347	0.607	0.746	2.61446e-71
CAM	Pmepa1	2.34467e-75	-1.78951	0.167	0.419	1.33374e-70
CAM	Rbm47	2.3456e-75	1.02152	0.696	0.413	1.33427e-70
CAM	Wdfy2	4.45808e-75	1.08326	0.64	0.367	2.53594e-70
CAM	AU020206	8.64792e-75	-1.75558	0.187	0.413	4.91928e-70
CAM	Cyp27a1	9.79189e-75	1.71327	0.403	0.139	5.57002e-70
CAM	Cdh23	4.64171e-74	-2.23936	0.11	0.341	2.64039e-69
CAM	Stk17b	5.06315e-74	1.69731	0.361	0.103	2.88012e-69
CAM	Man1c1	2.64902e-73	1.21059	0.584	0.309	1.50687e-68
CAM	Lrp1	3.83312e-73	-1.69108	0.198	0.421	2.18043e-68
CAM	Pdlim5	4.99113e-73	1.33399	0.486	0.221	2.83915e-68
CAM	Galc	8.35108e-73	1.8417	0.312	0.087	4.75043e-68
CAM	Gm31243	9.31118e-73	1.44125	0.379	0.134	5.29657e-68
CAM	Chd7	4.92692e-72	-1.48413	0.271	0.506	2.80263e-67
CAM	Ptprm	2.3613e-71	-1.21647	0.209	0.466	1.3432e-66
CAM	Otulinl	2.89549e-71	-1.06288	0.47	0.647	1.64707e-66
CAM	Inpp4a	3.67031e-71	1.54949	0.377	0.13	2.08782e-66
CAM	Mertk	4.50636e-71	-0.80861	0.809	0.846	2.5634e-66
CAM	Herc4	6.87977e-70	1.05305	0.578	0.314	3.91349e-65
CAM	Fmnl3	8.48487e-70	-1.85272	0.146	0.38	4.82653e-65
CAM	Itga6	1.1315e-69	-1.6592	0.194	0.42	6.43643e-65
CAM	Nfatc2	3.77146e-69	1.47958	0.4	0.164	2.14536e-64
CAM	Zswim6	1.66912e-68	0.725715	0.833	0.649	9.49463e-64
CAM	Fcho2	5.77712e-68	0.856233	0.77	0.549	3.28625e-63
CAM	Rbbp8	1.08052e-67	1.97105	0.308	0.078	6.14644e-63
CAM	Pde7a	1.20453e-67	1.61686	0.392	0.12	6.85183e-63
CAM	Gapvd1	1.7398e-67	1.06783	0.62	0.343	9.89665e-63
CAM	Exoc6b	3.25036e-67	1.09096	0.654	0.393	1.84893e-62
CAM	Ifi204	9.28212e-67	1.38869	0.354	0.118	5.28004e-62
CAM	Ap1b1	1.07693e-66	1.57673	0.417	0.151	6.12602e-62
CAM	St3gal6	1.94956e-66	-1.24324	0.339	0.549	1.10899e-61
CAM	Fnbp1	5.1759e-66	0.971124	0.716	0.457	2.94426e-61
CAM	Snx30	1.06961e-65	1.29204	0.506	0.239	6.08439e-61
CAM	Tlr4	1.30946e-65	1.24881	0.394	0.167	7.44876e-61
CAM	Tnfrsf11a	2.35494e-65	1.05928	0.607	0.344	1.33958e-60
CAM	Nav1	4.20856e-65	1.49799	0.362	0.132	2.394e-60
CAM	Afap1l1	7.73767e-65	1.59998	0.347	0.118	4.4015e-60
CAM	Atp6v0a1	1.09651e-64	1.13098	0.611	0.351	6.23736e-60
CAM	Vsir	1.42372e-64	-1.52714	0.236	0.445	8.09867e-60
CAM	Prkce	4.44603e-64	-1.87794	0.132	0.347	2.52908e-59
CAM	Tmcc3	7.6881e-64	-0.654401	0.676	0.829	4.3733e-59
CAM	Cd81	1.33212e-63	-1.5174	0.302	0.511	7.57762e-59
CAM	Gpr160	1.38633e-63	1.62526	0.353	0.124	7.886e-59
CAM	Prkg1	3.32515e-63	1.61853	0.363	0.14	1.89148e-58
CAM	Ppp3ca	7.82908e-63	0.649804	0.847	0.697	4.45349e-58
CAM	Adam9	1.67332e-62	1.92927	0.304	0.086	9.51852e-58
CAM	Nr6a1	5.32167e-62	-1.58204	0.192	0.419	3.02718e-57
CAM	Pde4d	1.17206e-61	1.21643	0.601	0.354	6.66712e-57
CAM	Mylip	1.65335e-61	-1.55394	0.243	0.462	9.40493e-57
CAM	Bltp2	4.92541e-61	1.66675	0.333	0.108	2.80177e-56
CAM	Anks1	7.4378e-61	1.02797	0.526	0.282	4.23092e-56
CAM	Epsti1	1.22548e-60	0.793193	0.612	0.348	6.97102e-56
CAM	Iqgap1	3.66431e-60	1.20925	0.336	0.099	2.08441e-55
CAM	Smap2	7.18845e-60	-1.06865	0.443	0.608	4.08908e-55
CAM	Tmem135	7.65333e-60	-1.33807	0.314	0.527	4.35352e-55
CAM	Rnf130	1.42029e-59	0.872743	0.58	0.353	8.07919e-55
CAM	Specc1	4.32871e-59	-1.10838	0.367	0.572	2.46234e-54
CAM	Ly86	3.28412e-58	-1.09306	0.657	0.762	1.86814e-53
CAM	Atp2b1	8.29829e-58	0.808016	0.703	0.463	4.7204e-53
CAM	Tpk1	1.14921e-57	1.54103	0.334	0.118	6.53719e-53
CAM	Arhgap45	1.29318e-57	-0.872674	0.589	0.726	7.35615e-53
CAM	Rreb1	9.18733e-57	0.625508	0.894	0.745	5.22612e-52
CAM	Uvrag	1.46959e-56	0.758033	0.732	0.512	8.35961e-52
CAM	Akt3	7.3253e-56	-2.1767	0.094	0.305	4.16693e-51
CAM	Fnip1	2.85158e-55	0.870945	0.667	0.414	1.62209e-50
CAM	Trem2	4.31085e-55	-1.56973	0.232	0.433	2.45219e-50
CAM	Phf14	6.30685e-55	-1.12206	0.421	0.602	3.58759e-50
CAM	Son	1.21459e-54	-0.648263	0.748	0.817	6.90905e-50
CAM	Syngr1	2.17444e-54	-1.92681	0.111	0.305	1.23691e-49
CAM	Mef2a	3.94135e-54	-0.599552	0.853	0.893	2.242e-49
CAM	Samhd1	6.85676e-54	0.736273	0.442	0.227	3.9004e-49
CAM	Swap70	9.55393e-54	1.4655	0.416	0.164	5.43466e-49
CAM	Gm10790	1.19539e-53	-1.11172	0.418	0.596	6.79986e-49
CAM	Spred1	2.20941e-53	1.11606	0.539	0.286	1.2568e-48
CAM	Scoc	3.41112e-53	-1.64554	0.168	0.365	1.94038e-48
CAM	C5ar1	1.39344e-52	1.65931	0.333	0.111	7.92642e-48
CAM	Ptbp3	2.11643e-52	0.766502	0.733	0.518	1.20391e-47
CAM	Bbs9	2.75659e-52	-1.46307	0.245	0.436	1.56806e-47
CAM	Snx3	5.96019e-52	1.26235	0.342	0.136	3.39039e-47
CAM	Arhgap22	9.41994e-52	-1.14616	0.244	0.452	5.35844e-47
CAM	Rtn1	2.61926e-51	-1.50087	0.177	0.383	1.48994e-46
CAM	Arl15	3.53282e-51	-0.927349	0.353	0.534	2.00961e-46
CAM	Nsmce2	1.44477e-50	1.01472	0.583	0.321	8.2184e-46
CAM	Prkag2	2.15756e-50	1.59458	0.313	0.106	1.22731e-45
CAM	Snx9	8.13566e-50	1.2687	0.443	0.197	4.62789e-45
CAM	Map4	1.53191e-49	-1.35398	0.255	0.467	8.71413e-45
CAM	Hivep3	3.3653e-49	0.815439	0.699	0.505	1.91432e-44
CAM	Slc16a10	4.79419e-49	1.26097	0.372	0.163	2.72713e-44
CAM	Pbx3	8.76178e-49	1.05585	0.503	0.275	4.98405e-44
CAM	Rad51b	8.97827e-49	1.60635	0.369	0.156	5.1072e-44
CAM	Pwwp2a	5.61052e-48	-1.38657	0.258	0.457	3.19149e-43
CAM	Plcg2	7.50918e-48	-1.25468	0.25	0.438	4.27152e-43
CAM	Pias1	7.74832e-48	0.682384	0.652	0.449	4.40755e-43
CAM	Elf2	7.94871e-48	1.03172	0.519	0.278	4.52154e-43
CAM	Fndc3a	8.48904e-48	0.862638	0.577	0.336	4.8289e-43
CAM	Itpr2	1.22455e-47	-1.24383	0.326	0.523	6.96573e-43
CAM	Phf20	1.40929e-47	0.982643	0.479	0.255	8.01661e-43
CAM	Il10ra	1.64718e-47	-1.21569	0.267	0.438	9.36984e-43
CAM	Malat1	2.11856e-47	0.27785	1	1	1.20512e-42
CAM	Abca9	2.5635e-47	0.66092	0.714	0.506	1.45822e-42
CAM	Adcy9	9.55149e-47	1.07862	0.411	0.202	5.43327e-42
CAM	0610040J01Rik	1.919e-46	-1.20015	0.317	0.501	1.0916e-41
CAM	Fer	1.93314e-46	0.999355	0.534	0.289	1.09965e-41
CAM	Rasa1	2.4913e-46	0.843624	0.559	0.349	1.41715e-41
CAM	Dennd1b	3.04082e-46	0.960387	0.49	0.274	1.72974e-41
CAM	Fggy	4.20576e-46	1.3219	0.304	0.125	2.3924e-41
CAM	B4galt6	4.56694e-46	1.28133	0.3	0.122	2.59786e-41
CAM	Atxn1	5.98191e-46	0.639386	0.65	0.429	3.40275e-41
CAM	Bach2	6.49405e-46	-1.27478	0.228	0.41	3.69407e-41
CAM	Lyst	8.95488e-46	-1.73231	0.184	0.364	5.0939e-41
CAM	Bin1	1.03659e-45	-1.12207	0.409	0.578	5.89655e-41
CAM	Notch2	1.33212e-45	0.950443	0.501	0.276	7.57765e-41
CAM	Plxna4	3.992e-45	-1.22151	0.247	0.446	2.27081e-40
CAM	Fkbp5	1.01144e-44	1.00915	0.62	0.425	5.75348e-40
CAM	Tent2	2.80271e-44	0.884136	0.536	0.313	1.59429e-39
CAM	Ptpn12	4.05236e-44	1.3524	0.318	0.118	2.30515e-39
CAM	Cux1	4.58048e-44	-1.0421	0.383	0.542	2.60556e-39
CAM	Rhoh	1.11452e-43	-1.16441	0.201	0.342	6.33984e-39
CAM	Zfhx3	1.17225e-43	-0.702001	0.814	0.825	6.66824e-39
CAM	Dip2c	1.2433e-43	1.03387	0.542	0.312	7.0724e-39
CAM	Lrba	3.46013e-43	-1.44113	0.202	0.38	1.96826e-38
CAM	Snap23	4.4252e-43	1.14924	0.363	0.166	2.51723e-38
CAM	P2rx4	6.92697e-43	1.07155	0.433	0.214	3.94034e-38
CAM	Il15	1.28205e-42	1.15572	0.379	0.184	7.29283e-38
CAM	Man1a2	5.62519e-42	-1.0718	0.335	0.501	3.19983e-37
CAM	Ncoa1	2.0341e-41	1.02091	0.541	0.295	1.15708e-36
CAM	Slc43a2	2.26567e-41	1.14582	0.394	0.184	1.28881e-36
CAM	Itgav	3.28699e-41	-1.46733	0.209	0.406	1.86977e-36
CAM	Akap10	4.43776e-41	0.782707	0.586	0.37	2.52438e-36
CAM	Ptgs1	8.86954e-41	-1.55718	0.188	0.367	5.04535e-36
CAM	Lgmn	1.93943e-40	-0.747833	0.664	0.741	1.10323e-35
CAM	Marcks	3.39397e-40	-1.06146	0.315	0.455	1.93063e-35
CAM	Txnip	3.68921e-40	1.21575	0.312	0.134	2.09857e-35
CAM	Cd37	6.51312e-40	-1.17488	0.269	0.44	3.70492e-35
CAM	Zfp36l1	1.28788e-39	1.0541	0.467	0.255	7.32596e-35
CAM	Ube2h	2.87134e-39	-1.08515	0.266	0.413	1.63333e-34
CAM	Prkacb	5.89726e-39	1.14514	0.344	0.153	3.3546e-34
CAM	Aplp2	6.00894e-39	1.28212	0.305	0.124	3.41812e-34
CAM	Fgd2	1.42184e-38	-1.11424	0.327	0.494	8.08801e-34
CAM	Sirpa	2.21438e-38	-0.823152	0.532	0.627	1.25963e-33
CAM	5330438D12Rik	2.26613e-38	-1.04479	0.341	0.487	1.28907e-33
CAM	Rasgrp3	3.96617e-38	-1.16761	0.317	0.485	2.25612e-33
CAM	Ube2q2	9.20353e-38	1.09025	0.344	0.163	5.23534e-33
CAM	Arsb	1.69507e-37	-1.35082	0.221	0.406	9.64224e-33
CAM	Arglu1	3.49282e-37	-0.885672	0.451	0.577	1.98686e-32
CAM	Mtmr3	5.34632e-37	0.587078	0.553	0.381	3.0412e-32
CAM	Susd6	2.15731e-36	0.781755	0.561	0.351	1.22716e-31
CAM	Elk3	6.49645e-36	-1.11222	0.204	0.344	3.69544e-31
CAM	Wasl	6.62589e-36	1.10472	0.404	0.202	3.76907e-31
CAM	Rabep1	8.39002e-36	0.758699	0.567	0.366	4.77258e-31
CAM	Nrip1	8.80177e-36	-0.841431	0.476	0.597	5.0068e-31
CAM	Kif16b	1.54841e-35	0.991298	0.323	0.16	8.80796e-31
CAM	Nuak1	1.9188e-35	-1.41054	0.16	0.309	1.09149e-30
CAM	Agfg1	2.23287e-35	1.28317	0.336	0.142	1.27015e-30
CAM	Cdc42se2	2.2362e-35	0.907889	0.407	0.22	1.27204e-30
CAM	Irak2	5.13667e-35	-1.03971	0.299	0.452	2.92194e-30
CAM	Phactr2	3.4234e-34	0.72255	0.431	0.269	1.94736e-29
CAM	Cebpz	4.74851e-34	-1.43625	0.154	0.303	2.70114e-29
CAM	Map4k4	6.49069e-34	-0.921632	0.372	0.504	3.69216e-29
CAM	Appl2	8.21072e-34	1.19063	0.34	0.148	4.67058e-29
CAM	Ankfy1	8.60698e-34	0.746582	0.446	0.271	4.896e-29
CAM	St6gal1	1.37726e-33	0.857144	0.438	0.253	7.8344e-29
CAM	Senp2	1.70911e-33	-1.17278	0.213	0.36	9.72208e-29
CAM	Atxn7l1	6.54291e-33	0.626558	0.543	0.361	3.72187e-28
CAM	Dock7	2.84167e-32	0.807807	0.468	0.268	1.61646e-27
CAM	Pitpna	3.03442e-32	0.69537	0.519	0.334	1.7261e-27
CAM	Sesn1	6.67559e-32	0.726768	0.528	0.329	3.79734e-27
CAM	Nlrp1b	7.15952e-32	-1.14665	0.189	0.331	4.07262e-27
CAM	Dram2	7.16756e-32	0.871616	0.467	0.269	4.07719e-27
CAM	Dnajc13	7.2196e-32	0.80806	0.506	0.296	4.1068e-27
CAM	Tbc1d16	8.83354e-32	-1.30699	0.173	0.323	5.02487e-27
CAM	Asah1	9.00605e-32	0.704212	0.499	0.314	5.123e-27
CAM	Cept1	1.0523e-31	0.776405	0.535	0.339	5.98592e-27
CAM	Ncoa2	1.14633e-31	0.561564	0.529	0.356	6.5208e-27
CAM	Herc1	1.50485e-31	0.702887	0.6	0.395	8.56018e-27
CAM	Foxn3	2.01787e-31	-0.471312	0.771	0.819	1.14785e-26
CAM	Lysmd4	2.10964e-31	-0.886263	0.377	0.499	1.20005e-26
CAM	Ago3	2.14641e-31	0.61534	0.536	0.354	1.22097e-26
CAM	Tbxas1	2.92915e-31	0.427362	0.712	0.546	1.66622e-26
CAM	Med12l	5.36221e-31	-1.22523	0.242	0.389	3.05024e-26
CAM	Actr3	1.87965e-30	0.715039	0.521	0.316	1.06922e-25
CAM	Arhgap39	2.26696e-30	-0.949542	0.323	0.466	1.28954e-25
CAM	Prkn	2.34214e-30	0.537975	0.691	0.54	1.3323e-25
CAM	Adam10	3.45036e-30	-1.01756	0.313	0.447	1.9627e-25
CAM	Baz2b	4.00715e-30	0.487189	0.678	0.521	2.27943e-25
CAM	Hps4	6.078e-30	-1.44431	0.171	0.339	3.45741e-25
CAM	Specc1l	1.48796e-29	1.0681	0.325	0.153	8.46413e-25
CAM	Tmem87b	1.60404e-29	0.74979	0.354	0.194	9.12444e-25
CAM	Atp6v1a	2.92976e-29	1.03336	0.315	0.15	1.66656e-24
CAM	Tmsb4x	3.26365e-29	-0.914028	0.412	0.538	1.8565e-24
CAM	Rhobtb1	3.58105e-29	0.633222	0.434	0.273	2.03705e-24
CAM	Prkch	4.13004e-29	0.533788	0.418	0.249	2.34933e-24
CAM	Pou2f2	5.15907e-29	-0.787994	0.347	0.472	2.93469e-24
CAM	Aff1	1.45949e-28	0.829923	0.44	0.258	8.30218e-24
CAM	Eea1	2.68566e-28	1.02883	0.373	0.187	1.52771e-23
CAM	Fnip2	3.85581e-28	0.57301	0.502	0.309	2.19334e-23
CAM	Akap13	7.17934e-28	-0.758748	0.467	0.594	4.0839e-23
CAM	Hivep2	1.03243e-27	0.909677	0.307	0.153	5.87285e-23
CAM	Mon2	1.20814e-27	0.788799	0.5	0.312	6.87238e-23
CAM	Fam219a	1.89837e-27	0.694768	0.309	0.181	1.07987e-22
CAM	Cdk14	3.21577e-27	0.575439	0.555	0.384	1.82926e-22
CAM	Tln2	3.27572e-27	0.883937	0.348	0.191	1.86336e-22
CAM	Ccm2	3.42778e-27	0.691457	0.328	0.194	1.94986e-22
CAM	Relch	5.46308e-27	0.670469	0.497	0.318	3.10762e-22
CAM	Gng12	5.58749e-27	0.752714	0.37	0.209	3.17839e-22
CAM	Dhrs3	7.75964e-27	0.85283	0.303	0.158	4.41399e-22
CAM	Klf7	1.05801e-26	0.878146	0.37	0.198	6.01838e-22
CAM	Sh3gl1	1.14966e-26	0.758167	0.336	0.187	6.5397e-22
CAM	Pikfyve	1.8821e-26	0.876382	0.316	0.165	1.07061e-21
CAM	Mbnl1	1.93085e-26	0.330758	0.927	0.858	1.09835e-21
CAM	Tm6sf1	2.88736e-26	0.596758	0.481	0.31	1.64245e-21
CAM	Igf1r	4.689e-26	0.702659	0.454	0.287	2.66729e-21
CAM	Rrbp1	6.01106e-26	-0.522289	0.639	0.697	3.41933e-21
CAM	Gpatch2	6.76827e-26	0.963587	0.324	0.163	3.85006e-21
CAM	Gng2	1.01504e-25	0.631908	0.558	0.391	5.77393e-21
CAM	Rn18s-rs5	1.9813e-25	-0.513597	0.987	0.987	1.12704e-20
CAM	Foxp1	2.06666e-25	0.653773	0.592	0.417	1.1756e-20
CAM	Slc6a6	2.18308e-25	0.58567	0.409	0.26	1.24182e-20
CAM	Stk3	2.22499e-25	0.686355	0.457	0.292	1.26566e-20
CAM	Nbea	2.28163e-25	-1.04097	0.211	0.329	1.29788e-20
CAM	Mlxip	2.4959e-25	0.627541	0.357	0.225	1.41977e-20
CAM	Fam172a	3.60235e-25	0.492938	0.72	0.566	2.04916e-20
CAM	Ano6	3.62702e-25	0.793575	0.411	0.238	2.06319e-20
CAM	Map3k5	4.53515e-25	0.604311	0.571	0.393	2.57978e-20
CAM	Tbc1d14	5.51505e-25	0.592661	0.439	0.296	3.13718e-20
CAM	Gm26740	8.4334e-25	0.517959	0.497	0.325	4.79725e-20
CAM	Csf1r	9.12257e-25	-0.489528	0.725	0.744	5.18928e-20
CAM	Mitf	1.10761e-24	0.552568	0.705	0.517	6.30054e-20
CAM	Snrnp70	3.2122e-24	-0.594833	0.531	0.603	1.82723e-19
CAM	Taok3	3.23674e-24	0.484026	0.503	0.34	1.84119e-19
CAM	Tet3	3.42246e-24	0.634659	0.492	0.319	1.94683e-19
CAM	Cd180	4.0832e-24	-1.2333	0.211	0.337	2.32269e-19
CAM	Dock8	4.96244e-24	-0.392581	0.768	0.807	2.82283e-19
CAM	Rgs10	5.18052e-24	-0.993836	0.279	0.396	2.94689e-19
CAM	Wdr7	7.77661e-24	0.761225	0.357	0.21	4.42365e-19
CAM	Mtdh	2.17762e-23	-0.641137	0.486	0.589	1.23872e-18
CAM	Evl	2.56516e-23	-1.04705	0.238	0.377	1.45917e-18
CAM	Abca1	2.76945e-23	0.452868	0.613	0.455	1.57538e-18
CAM	Irf8	3.13141e-23	-1.11375	0.226	0.362	1.78127e-18
CAM	Ankhd1	4.3484e-23	0.484726	0.579	0.419	2.47354e-18
CAM	Slco2b1	4.52865e-23	-0.680549	0.51	0.587	2.57608e-18
CAM	Pros1	9.56631e-23	-0.895011	0.283	0.415	5.4417e-18
CAM	Frrs1	9.73049e-23	-0.918634	0.218	0.327	5.53509e-18
CAM	Vps41	1.24116e-22	0.647886	0.376	0.233	7.06021e-18
CAM	Ptgds	2.35812e-22	1.10354	0.411	0.262	1.3414e-17
CAM	Slc40a1	2.37895e-22	1.17832	0.323	0.184	1.35324e-17
CAM	Rb1	2.55577e-22	0.586113	0.562	0.39	1.45382e-17
CAM	Parp14	3.71024e-22	0.715591	0.367	0.212	2.11053e-17
CAM	Pik3c2a	3.72517e-22	0.744891	0.364	0.213	2.11903e-17
CAM	Xist	3.89097e-22	-0.399677	0.855	0.861	2.21334e-17
CAM	Arhgap12	3.91956e-22	0.461642	0.592	0.429	2.2296e-17
CAM	Fry	3.95777e-22	-1.03912	0.182	0.303	2.25134e-17
CAM	Atxn7	7.67366e-22	0.626074	0.465	0.304	4.36509e-17
CAM	Cttnbp2nl	1.26914e-21	-0.790518	0.393	0.495	7.21937e-17
CAM	Galnt1	1.52362e-21	0.672879	0.477	0.298	8.66693e-17
CAM	Bbx	1.61441e-21	0.681551	0.327	0.2	9.1834e-17
CAM	Skap2	2.08448e-21	0.410326	0.767	0.608	1.18573e-16
CAM	Galk2	2.27926e-21	0.804659	0.329	0.178	1.29653e-16
CAM	Insr	2.45094e-21	0.631552	0.449	0.287	1.39419e-16
CAM	Cdk6	2.48079e-21	-0.943551	0.203	0.307	1.41118e-16
CAM	Ppp1r9a	2.71155e-21	0.439393	0.679	0.524	1.54244e-16
CAM	Rcsd1	3.09335e-21	0.561489	0.469	0.32	1.75962e-16
CAM	Gnas	3.25587e-21	-0.961867	0.262	0.383	1.85207e-16
CAM	Sgpl1	3.36093e-21	0.757874	0.365	0.217	1.91183e-16
CAM	P2ry6	3.41764e-21	0.46832	0.577	0.422	1.94409e-16
CAM	Ssbp2	4.66776e-21	-0.844735	0.236	0.336	2.65521e-16
CAM	Nr3c2	5.59713e-21	0.716086	0.33	0.206	3.18387e-16
CAM	Fli1	6.66069e-21	0.346523	0.751	0.635	3.78887e-16
CAM	Lrch1	7.6107e-21	-0.501962	0.629	0.691	4.32927e-16
CAM	Cmip	1.2619e-20	0.465579	0.571	0.422	7.17821e-16
CAM	2610203C22Rik	1.27782e-20	0.514588	0.462	0.318	7.26874e-16
CAM	Exoc4	1.34754e-20	0.431085	0.76	0.641	7.66535e-16
CAM	Lmbrd1	1.47667e-20	0.781059	0.313	0.169	8.39987e-16
CAM	Rin2	2.27374e-20	0.631711	0.445	0.3	1.29339e-15
CAM	Fkbp15	3.53999e-20	0.585281	0.458	0.299	2.01369e-15
CAM	Snx5	3.58155e-20	0.549692	0.517	0.362	2.03733e-15
CAM	Sp100	4.82032e-20	0.630126	0.329	0.172	2.74199e-15
CAM	Lncpint	6.34601e-20	0.57892	0.414	0.285	3.60987e-15
CAM	Lpp	8.60865e-20	0.502943	0.497	0.341	4.89694e-15
CAM	Cyfip1	8.79119e-20	-0.758211	0.479	0.581	5.00078e-15
CAM	Plekho1	1.23315e-19	-0.795146	0.335	0.44	7.01463e-15
CAM	Plgrkt	1.31448e-19	-0.800001	0.25	0.334	7.4773e-15
CAM	Abl2	1.71564e-19	0.582729	0.39	0.255	9.75923e-15
CAM	Sipa1l1	1.88705e-19	-0.906915	0.248	0.357	1.07343e-14
CAM	Trafd1	2.2351e-19	0.637013	0.35	0.214	1.27142e-14
CAM	Adap2	2.33411e-19	-0.5347	0.586	0.641	1.32774e-14
CAM	Adap2os	2.51457e-19	-0.820394	0.319	0.431	1.43039e-14
CAM	Reep3	2.73307e-19	0.575391	0.316	0.205	1.55468e-14
CAM	Aftph	3.12971e-19	0.544447	0.662	0.494	1.7803e-14
CAM	Apba1	3.65387e-19	-0.740862	0.275	0.389	2.07846e-14
CAM	Rptor	3.66152e-19	-0.793667	0.367	0.463	2.08282e-14
CAM	Fbxl5	7.37469e-19	0.59518	0.3	0.18	4.19502e-14
CAM	Ndfip1	7.42893e-19	0.586643	0.518	0.362	4.22587e-14
CAM	Atf6	8.02574e-19	0.435766	0.455	0.318	4.56536e-14
CAM	Blnk	9.26389e-19	-0.758186	0.38	0.484	5.26967e-14
CAM	Tle4	1.12887e-18	0.544976	0.514	0.357	6.42145e-14
CAM	Mgat5	1.15898e-18	-0.755769	0.398	0.5	6.59273e-14
CAM	Lamp1	1.19158e-18	0.534894	0.498	0.347	6.77821e-14
CAM	Pitpnc1	1.56136e-18	-0.65957	0.468	0.569	8.88163e-14
CAM	Synj1	1.73636e-18	0.489701	0.473	0.318	9.87708e-14
CAM	Map3k1	1.84654e-18	0.71836	0.337	0.194	1.05038e-13
CAM	Cyrib	2.12176e-18	-0.481175	0.747	0.801	1.20694e-13
CAM	Osbpl8	3.05947e-18	0.455793	0.52	0.362	1.74035e-13
CAM	Hk2	3.06363e-18	-0.979096	0.249	0.375	1.74272e-13
CAM	R3hcc1l	3.33313e-18	0.619055	0.327	0.199	1.89602e-13
CAM	Osbpl11	4.25686e-18	0.442197	0.484	0.35	2.42147e-13
CAM	Laptm5	4.89155e-18	-0.785282	0.407	0.493	2.78251e-13
CAM	Lcp1	5.67632e-18	0.411724	0.551	0.381	3.22892e-13
CAM	Atp2c1	6.40676e-18	-0.810246	0.351	0.45	3.64442e-13
CAM	Aim2	7.79064e-18	-0.654782	0.338	0.426	4.43163e-13
CAM	Aig1	8.00082e-18	0.459767	0.33	0.223	4.55119e-13
CAM	Asap1	8.11305e-18	-0.459034	0.643	0.677	4.61503e-13
CAM	Rab1a	8.16565e-18	0.519228	0.375	0.249	4.64495e-13
CAM	Kif13b	8.40716e-18	0.531837	0.494	0.327	4.78233e-13
CAM	Hck	8.66906e-18	-0.594827	0.327	0.406	4.93131e-13
CAM	Trf	1.03758e-17	0.588181	0.443	0.301	5.90215e-13
CAM	Ankrd44	1.15062e-17	-0.489531	0.691	0.727	6.54517e-13
CAM	Atg10	2.05072e-17	0.663302	0.415	0.273	1.16653e-12
CAM	Prcp	2.53417e-17	0.595354	0.328	0.207	1.44154e-12
CAM	Lamp2	2.64496e-17	0.490413	0.54	0.389	1.50456e-12
CAM	Snx29	2.67073e-17	0.332167	0.782	0.688	1.51922e-12
CAM	Sh3pxd2a	3.59587e-17	0.482792	0.384	0.268	2.04547e-12
CAM	Evi5	5.08086e-17	0.493524	0.374	0.246	2.8902e-12
CAM	Clock	6.18902e-17	0.681618	0.352	0.212	3.52056e-12
CAM	Acer3	6.80926e-17	-0.603662	0.421	0.502	3.87338e-12
CAM	Dlc1	8.81796e-17	0.778993	0.326	0.196	5.01601e-12
CAM	Bmp2k	9.54655e-17	-0.436628	0.592	0.636	5.43046e-12
CAM	Foxo3	9.79697e-17	0.514312	0.383	0.257	5.57291e-12
CAM	Hexa	1.21121e-16	0.499052	0.404	0.279	6.88985e-12
CAM	Eml4	1.22814e-16	-0.626058	0.359	0.442	6.98617e-12
CAM	Eef1a1	1.75055e-16	-0.74764	0.256	0.341	9.95784e-12
CAM	Prex1	2.33365e-16	-0.661445	0.351	0.43	1.32748e-11
CAM	Actb	2.46441e-16	-0.82622	0.448	0.521	1.40186e-11
CAM	Sipa1l2	3.39673e-16	-0.772916	0.302	0.384	1.9322e-11
CAM	Arhgap31	3.53418e-16	0.491867	0.472	0.329	2.01038e-11
CAM	Zfand6	3.69222e-16	0.647037	0.501	0.336	2.10028e-11
CAM	Nt5c2	3.72875e-16	0.689834	0.397	0.238	2.12106e-11
CAM	Ttc3	4.01124e-16	0.403328	0.397	0.279	2.28176e-11
CAM	4930599N23Rik	5.44846e-16	0.580746	0.31	0.196	3.0993e-11
CAM	Kdm7a	5.82255e-16	0.476755	0.497	0.343	3.3121e-11
CAM	Abhd12	6.83935e-16	-0.537175	0.57	0.619	3.8905e-11
CAM	Fam13b	6.91558e-16	0.502741	0.469	0.321	3.93386e-11
CAM	E330020D12Rik	7.9471e-16	0.434949	0.489	0.349	4.52063e-11
CAM	Snd1	9.84593e-16	0.423748	0.489	0.36	5.60076e-11
CAM	Tbc1d9	1.1164e-15	-0.730687	0.317	0.386	6.35051e-11
CAM	Srrm2	1.69687e-15	-0.389051	0.724	0.752	9.65247e-11
CAM	Stx16	1.93231e-15	0.477998	0.465	0.319	1.09917e-10
CAM	Mycbp2	1.94159e-15	-0.211354	0.797	0.796	1.10446e-10
CAM	Pcm1	2.22114e-15	0.375537	0.547	0.411	1.26347e-10
CAM	Arhgef12	2.83585e-15	0.511098	0.385	0.247	1.61315e-10
CAM	Gm5086	3.66151e-15	0.442893	0.459	0.342	2.08281e-10
CAM	Nek7	5.25727e-15	-0.460005	0.455	0.505	2.99054e-10
CAM	Chd9	6.34942e-15	-0.402671	0.757	0.767	3.6118e-10
CAM	Tbc1d5	7.26267e-15	0.318251	0.828	0.722	4.1313e-10
CAM	Gsap	7.53125e-15	-0.807429	0.265	0.354	4.28408e-10
CAM	Hmbox1	9.35053e-15	0.535267	0.348	0.232	5.31895e-10
CAM	Supt3	1.07044e-14	0.509165	0.413	0.289	6.08912e-10
CAM	Bmpr2	1.19583e-14	0.478252	0.444	0.318	6.80236e-10
CAM	Tlr7	1.23392e-14	0.563053	0.442	0.303	7.01904e-10
CAM	Daglb	1.57722e-14	-0.891216	0.223	0.314	8.97186e-10
CAM	Lmo2	2.0086e-14	0.543831	0.343	0.224	1.14257e-09
CAM	Ptpn1	2.47939e-14	-0.480524	0.379	0.436	1.41038e-09
CAM	Ubash3b	3.02413e-14	-0.639864	0.476	0.578	1.72025e-09
CAM	Pip4k2a	4.0285e-14	0.274367	0.812	0.725	2.29157e-09
CAM	Ppp1r21	4.47688e-14	0.316863	0.469	0.348	2.54663e-09
CAM	Sf3b1	4.70895e-14	-0.514359	0.431	0.48	2.67864e-09
CAM	Mvb12b	5.74095e-14	-0.818281	0.254	0.357	3.26568e-09
CAM	Slc25a36	6.70004e-14	0.511069	0.395	0.263	3.81125e-09
CAM	Nfia	7.10799e-14	-0.516745	0.586	0.625	4.04331e-09
CAM	Ccdc50	7.7777e-14	0.442794	0.541	0.397	4.42426e-09
CAM	Snx10	8.00843e-14	0.549932	0.317	0.211	4.55551e-09
CAM	Pura	9.02685e-14	0.447742	0.382	0.26	5.13483e-09
CAM	Tcf12	9.54794e-14	0.393834	0.624	0.491	5.43125e-09
CAM	Pik3cg	9.78797e-14	0.423202	0.35	0.253	5.56779e-09
CAM	Nr3c1	1.04708e-13	0.381455	0.538	0.406	5.95621e-09
CAM	Pik3r1	1.50022e-13	-0.60527	0.453	0.531	8.53383e-09
CAM	Erbin	2.02451e-13	0.409919	0.537	0.403	1.15162e-08
CAM	Apobec1	2.82581e-13	0.345552	0.508	0.357	1.60744e-08
CAM	Psap	2.8807e-13	-0.631414	0.497	0.549	1.63866e-08
CAM	Entpd1	2.99275e-13	-0.433227	0.589	0.646	1.7024e-08
CAM	Rab7	3.01352e-13	0.519135	0.303	0.196	1.71421e-08
CAM	Ogt	3.09851e-13	0.411853	0.495	0.358	1.76255e-08
CAM	Tcf25	4.65153e-13	-0.4958	0.428	0.486	2.64598e-08
CAM	Laptm4a	6.96463e-13	0.583855	0.358	0.226	3.96176e-08
CAM	Nf1	1.14339e-12	-0.606327	0.452	0.525	6.50406e-08
CAM	Stat5b	1.17287e-12	0.413943	0.362	0.258	6.67176e-08
CAM	Sfmbt1	3.01884e-12	0.432535	0.479	0.344	1.71723e-07
CAM	Cbl	3.12622e-12	0.362625	0.521	0.385	1.77832e-07
CAM	Tpr	3.2586e-12	0.533315	0.534	0.374	1.85362e-07
CAM	Sipa1	3.81157e-12	-0.681648	0.276	0.351	2.16817e-07
CAM	Gm33989	4.8315e-12	0.367384	0.315	0.219	2.74835e-07
CAM	Clta	6.304e-12	0.366641	0.495	0.371	3.58597e-07
CAM	Rnf213	7.18558e-12	0.500759	0.363	0.231	4.08744e-07
CAM	Plcl2	7.75072e-12	-0.402787	0.643	0.683	4.40892e-07
CAM	Tut7	7.95356e-12	0.504777	0.46	0.315	4.5243e-07
CAM	Ints6l	8.05018e-12	-0.695904	0.418	0.494	4.57926e-07
CAM	Srsf7	8.30524e-12	-0.426106	0.415	0.463	4.72435e-07
CAM	Usp32	9.98176e-12	0.385128	0.337	0.232	5.67802e-07
CAM	Ostf1	1.15141e-11	0.412598	0.336	0.222	6.54968e-07
CAM	Dyrk1a	1.23458e-11	0.270692	0.416	0.324	7.02278e-07
CAM	Tubgcp5	1.61303e-11	-0.567531	0.325	0.372	9.17554e-07
CAM	Mga	1.86228e-11	0.412944	0.309	0.214	1.05934e-06
CAM	Far1	1.90004e-11	0.401029	0.342	0.239	1.08082e-06
CAM	Cyth4	2.11881e-11	-0.477501	0.542	0.587	1.20526e-06
CAM	B4galt1	2.82131e-11	0.486644	0.546	0.419	1.60488e-06
CAM	Bcl2l1	3.29792e-11	0.415477	0.346	0.252	1.87599e-06
CAM	Wipf1	3.46886e-11	0.227832	0.565	0.458	1.97323e-06
CAM	Nckap1l	3.67672e-11	-0.533435	0.42	0.477	2.09147e-06
CAM	Myh9	3.86168e-11	-0.735504	0.256	0.321	2.19668e-06
CAM	Snx13	3.86897e-11	0.267785	0.498	0.391	2.20083e-06
CAM	Arhgef11	3.88342e-11	0.368846	0.311	0.229	2.20905e-06
CAM	Phc2	5.00976e-11	-0.762876	0.266	0.334	2.84975e-06
CAM	Lims1	5.10836e-11	-0.668515	0.438	0.533	2.90584e-06
CAM	Git2	6.13341e-11	-0.591337	0.37	0.442	3.48893e-06
CAM	Zfp148	7.366e-11	0.27333	0.498	0.391	4.19007e-06
CAM	Ankrd12	7.66006e-11	0.417772	0.451	0.318	4.35735e-06
CAM	Runx1	7.74793e-11	0.346547	0.771	0.68	4.40733e-06
CAM	Ifngr1	7.91844e-11	-0.547487	0.335	0.373	4.50432e-06
CAM	Svil	8.437e-11	0.408017	0.33	0.232	4.7993e-06
CAM	Fbxo11	8.66755e-11	0.351364	0.483	0.382	4.93045e-06
CAM	Vps13b	1.08402e-10	0.326824	0.573	0.449	6.16633e-06
CAM	Ubap2l	1.09935e-10	0.331999	0.47	0.356	6.25355e-06
CAM	Wdr26	1.21884e-10	0.230922	0.467	0.37	6.93324e-06
CAM	Lcorl	1.29131e-10	0.406576	0.465	0.339	7.34547e-06
CAM	Retreg1	1.50675e-10	-0.530772	0.36	0.427	8.571e-06
CAM	Lrrk1	1.51003e-10	-0.521229	0.356	0.407	8.58964e-06
CAM	Ntpcr	1.72363e-10	0.374122	0.34	0.244	9.80468e-06
CAM	Phc3	1.77249e-10	0.301127	0.356	0.253	1.00827e-05
CAM	Nisch	1.82342e-10	0.465538	0.448	0.32	1.03723e-05
CAM	Ppm1h	1.87077e-10	0.321489	0.766	0.645	1.06417e-05
CAM	Tspan14	2.46299e-10	-0.627581	0.289	0.347	1.40104e-05
CAM	Crebrf	2.79918e-10	0.249254	0.351	0.275	1.59229e-05
CAM	Phip	3.69067e-10	0.278024	0.505	0.396	2.0994e-05
CAM	Fndc3b	3.80855e-10	0.373511	0.425	0.315	2.16646e-05
CAM	Rassf2	3.82607e-10	0.406817	0.418	0.304	2.17642e-05
CAM	Sgk3	5.84709e-10	0.57186	0.416	0.282	3.32606e-05
CAM	Myo1f	8.53484e-10	-0.405641	0.597	0.631	4.85496e-05
CAM	Cnot2	8.85826e-10	-0.51276	0.387	0.444	5.03893e-05
CAM	Sdccag8	9.45528e-10	-0.71926	0.242	0.32	5.37854e-05
CAM	Atp8a1	1.0508e-09	-0.406946	0.618	0.636	5.97735e-05
CAM	Cask	1.14175e-09	0.22546	0.507	0.412	6.49476e-05
CAM	Gna12	1.22309e-09	0.321019	0.505	0.394	6.95742e-05
CAM	Srsf2	1.2774e-09	0.362949	0.486	0.366	7.26637e-05
CAM	Tec	1.45099e-09	0.295837	0.424	0.315	8.25382e-05
CAM	Psme4	1.53122e-09	0.241018	0.449	0.352	8.7102e-05
CAM	Smyd3	1.67764e-09	0.30171	0.575	0.494	9.54309e-05
CAM	Tmem131	1.69453e-09	0.475445	0.398	0.262	9.63917e-05
CAM	Ptprj	1.76732e-09	0.275165	0.823	0.741	0.000100532
CAM	Pacs1	2.02324e-09	0.221045	0.412	0.329	0.00011509
CAM	Camk1	2.20859e-09	-0.726454	0.274	0.35	0.000125634
CAM	Kat2b	2.24546e-09	0.41835	0.325	0.217	0.000127731
CAM	Dapp1	2.24617e-09	-0.610448	0.373	0.436	0.000127771
CAM	Mbnl2	2.29349e-09	-0.367966	0.527	0.565	0.000130463
CAM	Stxbp3	2.58751e-09	0.528014	0.323	0.211	0.000147188
CAM	Dock11	2.79562e-09	0.248837	0.529	0.425	0.000159026
CAM	Man1a	2.93667e-09	0.3118	0.567	0.458	0.00016705
CAM	Ncoa3	3.03723e-09	0.334834	0.501	0.388	0.00017277
CAM	Tut4	3.03775e-09	0.29235	0.524	0.394	0.000172799
CAM	Rnf180	3.04976e-09	-0.586852	0.386	0.465	0.000173482
CAM	Tnks	3.05565e-09	0.323308	0.364	0.265	0.000173818
CAM	Zfp106	3.31565e-09	0.377977	0.303	0.213	0.000188607
CAM	Fto	3.65794e-09	0.219538	0.404	0.314	0.000208078
CAM	Elf1	3.94178e-09	0.174023	0.437	0.351	0.000224224
CAM	Gsk3b	4.1178e-09	0.297229	0.534	0.419	0.000234237
CAM	Tns3	5.46255e-09	-0.430814	0.475	0.51	0.000310732
CAM	Ktn1	5.64468e-09	-0.519723	0.335	0.392	0.000321092
CAM	Hnrnpa2b1	5.73418e-09	-0.223981	0.723	0.696	0.000326183
CAM	Atp7a	5.79782e-09	0.328201	0.37	0.271	0.000329803
CAM	Kansl1l	5.93182e-09	0.321773	0.442	0.338	0.000337426
CAM	Nup98	6.40816e-09	0.224779	0.337	0.255	0.000364522
CAM	Irf2	6.84132e-09	0.268582	0.545	0.436	0.000389162
CAM	Parp8	6.96223e-09	0.181987	0.599	0.509	0.00039604
CAM	Vis1	7.00466e-09	-0.620699	0.289	0.363	0.000398453
CAM	Rap1b	7.22503e-09	0.190053	0.472	0.385	0.000410989
CAM	Aopep	7.36205e-09	0.321871	0.403	0.29	0.000418783
CAM	Slc16a6	7.78095e-09	-0.618592	0.272	0.332	0.000442612
CAM	Rsu1	9.78245e-09	0.452286	0.307	0.207	0.000556465
CAM	Rnpep	9.79039e-09	0.342698	0.365	0.268	0.000556916
CAM	Pik3ap1	9.90242e-09	0.255098	0.587	0.477	0.000563289
CAM	Rapgef1	1.10409e-08	-0.79012	0.233	0.322	0.000628049
CAM	Ankrd11	1.13212e-08	0.271627	0.707	0.589	0.000643996
CAM	Lyn	1.15488e-08	-0.244362	0.827	0.817	0.000656941
CAM	Ahcyl2	1.20694e-08	0.352519	0.333	0.238	0.000686555
CAM	Taf15	1.26512e-08	-0.636828	0.35	0.407	0.000719652
CAM	Itsn2	1.4685e-08	0.314417	0.494	0.38	0.000835342
CAM	Paxbp1	1.94002e-08	0.279145	0.422	0.317	0.00110356
CAM	Pld1	1.9657e-08	-0.542732	0.411	0.458	0.00111817
CAM	Cd86	2.09207e-08	0.503582	0.483	0.387	0.00119005
CAM	Akap8l	2.53423e-08	-0.605491	0.322	0.391	0.00144157
CAM	Ddx5	2.64392e-08	-0.385108	0.694	0.696	0.00150397
CAM	Hpgd	2.76616e-08	0.274011	0.413	0.334	0.0015735
CAM	4632427E13Rik	2.78421e-08	-0.43608	0.299	0.335	0.00158377
CAM	Ophn1	3.16609e-08	0.216804	0.857	0.756	0.001801
CAM	Khdrbs1	3.59535e-08	-0.638723	0.271	0.336	0.00204518
CAM	Mtus1	3.67676e-08	-0.608238	0.304	0.373	0.00209149
CAM	Prkcd	3.93297e-08	-0.675432	0.292	0.351	0.00223723
CAM	Tpd52	3.93886e-08	0.231639	0.374	0.281	0.00224058
CAM	ENSMUSG00000121500	4.39311e-08	0.327918	0.467	0.351	0.00249898
CAM	Wls	4.40508e-08	0.297022	0.378	0.287	0.00250579
CAM	Zfp652	4.43005e-08	-0.440005	0.471	0.513	0.00251999
CAM	Arnt	4.9508e-08	0.320343	0.333	0.237	0.00281621
CAM	Rffl	5.04996e-08	-0.513697	0.249	0.306	0.00287262
CAM	Vmp1	5.7285e-08	0.482022	0.313	0.222	0.0032586
CAM	Zbtb20	6.33175e-08	0.227512	0.771	0.704	0.00360175
CAM	Rsrp1	7.23684e-08	0.272004	0.774	0.659	0.0041166
CAM	Fxr1	7.92595e-08	0.28732	0.36	0.263	0.0045086
CAM	Cd47	8.37699e-08	0.273253	0.326	0.233	0.00476517
CAM	Plekhm2	9.0488e-08	0.212862	0.312	0.226	0.00514732
CAM	Trim30a	9.50968e-08	0.248246	0.432	0.32	0.00540948
CAM	Celf2	1.00417e-07	-0.249796	0.748	0.749	0.00571214
CAM	Sgms1	1.19869e-07	0.350747	0.36	0.271	0.00681863
CAM	Sec14l1	1.23186e-07	0.450674	0.344	0.231	0.00700731
CAM	Hipk2	1.4725e-07	0.210071	0.387	0.306	0.00837619
CAM	Ppp4r1	1.54328e-07	0.413284	0.362	0.257	0.00877881
CAM	Senp6	1.58132e-07	-0.602104	0.277	0.339	0.00899516
CAM	Kidins220	1.95424e-07	0.310294	0.353	0.259	0.0111165
CAM	Gm37376	1.9964e-07	0.424419	0.317	0.224	0.0113563
CAM	Pcmtd1	2.21895e-07	0.308571	0.414	0.318	0.0126223
CAM	Mtr	2.23989e-07	0.475913	0.302	0.204	0.0127414
CAM	Spop	2.25482e-07	0.350127	0.456	0.345	0.0128263
CAM	C1qb	2.27446e-07	-0.399028	0.771	0.735	0.012938
CAM	Nbeal1	2.40244e-07	0.267832	0.31	0.232	0.0136661
CAM	Exoc6	2.61832e-07	0.33391	0.365	0.258	0.014894
CAM	Ski	2.63284e-07	-0.619374	0.321	0.384	0.0149767
CAM	Cep68	2.69006e-07	0.293808	0.355	0.264	0.0153021
CAM	Ctsz	2.83345e-07	-0.613836	0.354	0.405	0.0161178
CAM	Cd33	2.96258e-07	-0.645545	0.309	0.368	0.0168524
CAM	Ulk2	3.60766e-07	0.244291	0.653	0.53	0.0205218
CAM	Rab31	3.78118e-07	0.231896	0.464	0.366	0.0215089
CAM	Zdhhc20	3.82032e-07	0.221877	0.389	0.302	0.0217315
CAM	Tacc1	4.05232e-07	-0.402102	0.533	0.563	0.0230512
CAM	Gm55122	5.48723e-07	-0.484176	0.356	0.388	0.0312136
CAM	Glg1	5.65396e-07	0.293407	0.356	0.263	0.032162
CAM	Tasor	6.37025e-07	0.239991	0.438	0.355	0.0362365
CAM	Fbxl17	7.6267e-07	0.158575	0.69	0.604	0.0433837
CAM	C1qa	7.94063e-07	-0.315606	0.763	0.736	0.0451695
CAM	Grb2	8.65744e-07	0.142517	0.479	0.397	0.049247
MDM	Csmd3	0	-6.70613	0.059	0.803	0
MDM	Nav3	0	-4.77651	0.118	0.823	0
MDM	Plxdc2	0	-4.23966	0.196	0.894	0
MDM	Mir99ahg	0	-3.99718	0.116	0.795	0
MDM	Siglech	0	-6.73142	0.019	0.678	0
MDM	Rapgef5	0	-4.93964	0.065	0.72	0
MDM	Tanc2	0	-3.56652	0.296	0.915	0
MDM	Tgfbi	0	5.13927	0.667	0.052	0
MDM	Trps1	0	3.208	0.773	0.158	0
MDM	Gm10790	0	-6.9498	0.014	0.617	0
MDM	Iqgap1	0	3.53459	0.676	0.079	0
MDM	Slco2b1	0	-4.75548	0.042	0.609	0
MDM	Nav2	0	-3.36665	0.274	0.828	0
MDM	Atp8a2	0	-5.60684	0.024	0.578	0
MDM	P2ry12	0	-3.15364	0.225	0.746	0
MDM	Pde3b	0	-2.85813	0.285	0.793	0
MDM	Mef2c	0	-2.38769	0.37	0.833	0
MDM	Cst3	0	-4.0651	0.489	0.903	0
MDM	Hexb	0	-2.79798	0.499	0.895	0
MDM	Srgap2	0	-1.98801	0.659	0.912	0
MDM	Gm2629	6.06276e-306	-3.08412	0.196	0.718	3.44874e-301
MDM	Pde7b	6.39618e-305	4.93964	0.579	0.031	3.6384e-300
MDM	Gpr34	9.90763e-304	-5.39689	0.039	0.583	5.63586e-299
MDM	Arhgap15	1.5861e-294	2.15071	0.802	0.219	9.02239e-290
MDM	Inpp4b	8.21736e-293	-2.80997	0.239	0.766	4.67437e-288
MDM	Myof	8.15056e-292	5.19807	0.552	0.02	4.63636e-287
MDM	Sash1	4.198e-290	3.43059	0.648	0.072	2.38799e-285
MDM	Arid5b	1.83306e-289	2.49297	0.823	0.33	1.04272e-284
MDM	St3gal6	1.11068e-288	-5.55327	0.026	0.567	6.31798e-284
MDM	4933406I18Rik	2.15921e-288	-2.84976	0.23	0.744	1.22825e-283
MDM	Cybb	6.50954e-287	4.15283	0.581	0.045	3.70289e-282
MDM	Arhgap5	1.98081e-286	-3.27683	0.211	0.726	1.12676e-281
MDM	Chn2	3.23825e-284	-4.05973	0.055	0.578	1.84204e-279
MDM	Cers6	3.35648e-284	3.18566	0.738	0.19	1.9093e-279
MDM	Frmd4a	8.64918e-280	-2.4748	0.337	0.776	4.92e-275
MDM	Gm35188	3.14184e-278	-4.22416	0.093	0.605	1.7872e-273
MDM	Aoah	3.8126e-275	3.08012	0.62	0.071	2.16876e-270
MDM	Mdfic	1.88838e-273	3.24744	0.615	0.083	1.07419e-268
MDM	Apobec1	2.315e-273	2.28584	0.82	0.34	1.31687e-268
MDM	Agmo	4.68771e-272	-3.70413	0.095	0.591	2.66656e-267
MDM	Zfhx3	4.60191e-263	-2.07105	0.498	0.839	2.61775e-258
MDM	Vav3	3.64412e-261	3.36438	0.559	0.05	2.07292e-256
MDM	Arhgap24	4.9425e-261	2.24776	0.798	0.347	2.81149e-256
MDM	Cd74	8.01262e-261	3.53179	0.611	0.086	4.5579e-256
MDM	Cx3cr1	1.82717e-260	-2.58152	0.255	0.725	1.03937e-255
MDM	Numb	9.82254e-257	-2.32155	0.414	0.777	5.58745e-252
MDM	Neat1	1.93511e-255	2.61204	0.705	0.188	1.10077e-250
MDM	Cfh	1.12275e-254	-3.18153	0.112	0.625	6.38663e-250
MDM	Plcl1	2.10748e-253	-2.56796	0.247	0.733	1.19882e-248
MDM	Abr	5.44731e-250	2.17192	0.81	0.357	3.09865e-245
MDM	Cacnb2	1.55497e-248	-4.87185	0.029	0.485	8.84531e-244
MDM	Cd300lf	3.45358e-244	3.13513	0.589	0.082	1.96454e-239
MDM	Klf12	7.64808e-243	-5.23936	0.024	0.49	4.35053e-238
MDM	Fchsd2	3.38655e-241	-2.63785	0.276	0.718	1.9264e-236
MDM	Selplg	4.869e-241	-2.97631	0.21	0.671	2.76968e-236
MDM	Ppp1r9a	3.10861e-240	-3.64879	0.073	0.548	1.7683e-235
MDM	P3h2	1.51105e-239	-6.23294	0.013	0.445	8.59545e-235
MDM	Gpr141	8.38289e-237	6.32906	0.442	0.006	4.76852e-232
MDM	Klra2	1.01373e-236	6.39009	0.461	0.008	5.76649e-232
MDM	Lgals3	2.45925e-236	4.33692	0.498	0.031	1.39892e-231
MDM	C1qc	2.81181e-236	-2.34567	0.369	0.737	1.59947e-231
MDM	Fcrls	5.72279e-236	-4.33807	0.052	0.507	3.25535e-231
MDM	Atrnl1	2.236e-234	3.27637	0.614	0.119	1.27193e-229
MDM	Magi1	9.49656e-233	-4.43593	0.038	0.486	5.40202e-228
MDM	Ddhd1	1.02718e-232	3.19164	0.592	0.114	5.84301e-228
MDM	Lrmda	4.00863e-229	1.39928	0.961	0.808	2.28027e-224
MDM	Rasgrp3	2.32754e-226	-3.75202	0.055	0.5	1.324e-221
MDM	Slc24a3	4.07189e-224	-5.29284	0.018	0.442	2.31625e-219
MDM	Creb5	2.06404e-221	3.84397	0.505	0.057	1.17411e-216
MDM	Rftn1	1.89289e-217	2.50131	0.621	0.148	1.07675e-212
MDM	Pla2g7	3.79948e-217	3.34775	0.524	0.065	2.1613e-212
MDM	Mndal	5.313e-217	3.0049	0.499	0.05	3.02225e-212
MDM	Plxna4	5.90487e-216	-4.66662	0.029	0.46	3.35892e-211
MDM	Qki	1.06351e-214	-1.40067	0.741	0.898	6.0497e-210
MDM	Xdh	1.7347e-213	3.27711	0.519	0.054	9.86767e-209
MDM	Bin1	4.45139e-207	-2.81267	0.158	0.593	2.53213e-202
MDM	Sparc	2.8099e-206	-4.20836	0.056	0.48	1.59838e-201
MDM	Itga4	1.53636e-204	2.36457	0.488	0.062	8.73945e-200
MDM	Ptprm	1.27088e-202	-3.70564	0.047	0.479	7.2293e-198
MDM	Fhit	1.40661e-202	-4.51745	0.034	0.433	8.00138e-198
MDM	C1qa	2.62771e-202	-2.12697	0.421	0.75	1.49475e-197
MDM	Ifi203	1.24114e-200	3.16585	0.45	0.044	7.06008e-196
MDM	Nampt	4.45475e-199	3.0176	0.536	0.09	2.53404e-194
MDM	Rbms1	9.87259e-198	2.24078	0.636	0.174	5.61593e-193
MDM	Lyz2	2.37133e-197	3.44401	0.577	0.123	1.34891e-192
MDM	Lilrb4b	2.53344e-195	3.88657	0.41	0.029	1.44112e-190
MDM	Sirpb1c	3.10483e-194	6.99133	0.372	0.003	1.76615e-189
MDM	Gm21188	3.87983e-192	5.70291	0.373	0.007	2.207e-187
MDM	Nfia	6.04212e-192	-2.3837	0.221	0.642	3.437e-187
MDM	Cd81	1.36405e-189	-3.22454	0.117	0.524	7.75927e-185
MDM	Ldlrad4	1.62283e-189	-1.46635	0.565	0.845	9.23131e-185
MDM	Ophn1	9.24672e-189	-1.73875	0.42	0.773	5.2599e-184
MDM	Abca9	1.34198e-188	-3.01435	0.107	0.529	7.63374e-184
MDM	Cd274	2.46672e-184	3.21572	0.476	0.068	1.40317e-179
MDM	Zeb2	1.56843e-183	1.17901	0.96	0.837	8.92185e-179
MDM	Cd44	1.75671e-181	3.75659	0.437	0.038	9.99288e-177
MDM	Ank2	3.21874e-179	-2.7748	0.118	0.517	1.83095e-174
MDM	8030442B05Rik	1.30468e-178	-5.38577	0.021	0.387	7.42154e-174
MDM	Ms4a7	1.42206e-178	3.38946	0.399	0.036	8.08925e-174
MDM	Cyth1	4.41414e-178	2.43678	0.564	0.148	2.51094e-173
MDM	Ldlrad3	8.48625e-178	4.23198	0.39	0.029	4.82732e-173
MDM	H2-Aa	4.35808e-177	3.92911	0.439	0.035	2.47905e-172
MDM	Iqgap2	7.71831e-175	3.00764	0.441	0.055	4.39048e-170
MDM	Fn1	1.90472e-174	5.20848	0.398	0.021	1.08348e-169
MDM	Elmo1	3.20476e-174	-1.18207	0.794	0.931	1.823e-169
MDM	Ifi207	4.27321e-174	2.54128	0.502	0.087	2.43077e-169
MDM	Atp8b4	7.32186e-174	2.71181	0.406	0.034	4.16497e-169
MDM	Xylt1	1.03945e-172	2.69968	0.496	0.093	5.91281e-168
MDM	H2-Eb1	1.04301e-172	3.96242	0.406	0.027	5.93305e-168
MDM	Myo5a	2.53918e-171	1.98	0.61	0.181	1.44439e-166
MDM	Gpnmb	4.72609e-171	3.93859	0.385	0.033	2.68839e-166
MDM	Dennd1a	8.20373e-171	1.60368	0.804	0.487	4.66661e-166
MDM	H2-Ab1	1.81808e-169	3.95678	0.412	0.035	1.03419e-164
MDM	Large1	2.21268e-169	-2.30376	0.203	0.626	1.25866e-164
MDM	Morrbid	8.99159e-166	3.20074	0.482	0.091	5.11478e-161
MDM	Fgr	2.84975e-165	3.16939	0.437	0.056	1.62105e-160
MDM	Gda	4.51336e-165	4.52162	0.362	0.015	2.56738e-160
MDM	Pag1	4.66019e-165	-1.45154	0.547	0.792	2.6509e-160
MDM	F13a1	3.20151e-164	2.62724	0.398	0.035	1.82115e-159
MDM	0610040J01Rik	1.45291e-162	-2.61617	0.135	0.512	8.26476e-158
MDM	Sall1	2.43328e-162	-4.87234	0.016	0.354	1.38415e-157
MDM	Fat3	4.9363e-162	-4.32862	0.031	0.378	2.80797e-157
MDM	Slc1a3	8.92598e-162	-4.40109	0.032	0.374	5.07746e-157
MDM	Ssh2	1.13995e-161	-1.20871	0.657	0.877	6.48449e-157
MDM	Rai14	2.06788e-160	3.44904	0.446	0.055	1.1763e-155
MDM	Dst	3.65396e-160	-1.51863	0.407	0.751	2.07852e-155
MDM	Hpgd	2.67514e-159	-4.46618	0.018	0.35	1.52173e-154
MDM	Msr1	3.68565e-159	3.35543	0.41	0.046	2.09654e-154
MDM	Shtn1	2.84701e-158	3.22814	0.399	0.043	1.61949e-153
MDM	Col27a1	7.68764e-158	-5.95417	0.008	0.323	4.37304e-153
MDM	H2-K1	7.77198e-156	1.50494	0.696	0.273	4.42102e-151
MDM	Gm55122	1.48697e-155	-3.58833	0.067	0.402	8.4585e-151
MDM	Fmnl2	1.9443e-155	2.15091	0.688	0.328	1.106e-150
MDM	Epb41l2	2.02995e-154	-1.34112	0.64	0.837	1.15472e-149
MDM	Lilrb4a	2.61924e-154	3.03766	0.383	0.047	1.48993e-149
MDM	Slamf7	4.1289e-154	4.01319	0.337	0.02	2.34868e-149
MDM	Fgf13	2.87308e-153	-3.05824	0.104	0.448	1.63432e-148
MDM	Tgfbr1	4.28888e-152	-1.14078	0.724	0.883	2.43969e-147
MDM	Golm1	8.1989e-152	-3.3013	0.078	0.418	4.66386e-147
MDM	Dennd4a	3.74786e-151	-1.75544	0.409	0.744	2.13193e-146
MDM	A830008E24Rik	4.30269e-151	-4.93856	0.02	0.333	2.44754e-146
MDM	Sh3pxd2b	3.20103e-150	3.25134	0.371	0.041	1.82088e-145
MDM	C1qb	5.91192e-150	-1.76818	0.493	0.747	3.36294e-145
MDM	Tjp1	2.91977e-149	-3.9081	0.036	0.376	1.66088e-144
MDM	Gm46367	8.60325e-148	-3.55978	0.081	0.433	4.89387e-143
MDM	Rn18s-rs5	8.77069e-148	1.49306	0.999	0.987	4.98912e-143
MDM	Hpgds	1.85435e-147	-1.62313	0.337	0.673	1.05483e-142
MDM	Serpine2	4.51008e-147	-4.62226	0.019	0.306	2.56551e-142
MDM	Prkca	4.98773e-147	-2.66543	0.142	0.504	2.83722e-142
MDM	Prkn	2.8094e-146	-2.17175	0.193	0.559	1.5981e-141
MDM	Oasl2	2.21778e-145	2.43537	0.418	0.074	1.26156e-140
MDM	Gm57204	5.95323e-145	4.49005	0.32	0.012	3.38644e-140
MDM	Nbea	7.18438e-145	-3.82142	0.036	0.339	4.08677e-140
MDM	Rtn1	8.14912e-145	-2.95807	0.071	0.392	4.63555e-140
MDM	Kcnma1	2.88363e-144	-4.65176	0.02	0.325	1.64033e-139
MDM	Serinc3	8.21453e-143	-1.69734	0.409	0.698	4.67275e-138
MDM	Samhd1	2.4568e-142	2.11821	0.614	0.215	1.39753e-137
MDM	Ivns1abp	6.04475e-142	-1.7964	0.36	0.661	3.43849e-137
MDM	Alcam	6.39592e-142	2.947	0.379	0.064	3.63826e-137
MDM	Smap2	1.99803e-141	-1.88457	0.307	0.617	1.13656e-136
MDM	2610203C22Rik	2.5891e-141	-4.25247	0.028	0.335	1.47278e-136
MDM	Nlrc5	7.14242e-141	2.01773	0.489	0.114	4.0629e-136
MDM	Spon1	1.52244e-140	4.51535	0.341	0.025	8.66024e-136
MDM	Pirb	3.18705e-140	2.88295	0.383	0.055	1.81292e-135
MDM	Dip2b	3.27422e-140	-1.43067	0.495	0.74	1.86251e-135
MDM	Rnf213	1.26027e-139	2.03212	0.61	0.218	7.16894e-135
MDM	Vim	6.19925e-138	3.36207	0.354	0.031	3.52638e-133
MDM	Plin2	1.51596e-137	2.88594	0.389	0.064	8.62338e-133
MDM	Chd9	4.48442e-137	-1.40716	0.535	0.777	2.55091e-132
MDM	Spire1	6.05277e-137	-2.58614	0.103	0.398	3.44306e-132
MDM	Sirpb1b	1.98647e-136	5.50645	0.302	0.004	1.12999e-131
MDM	Arsb	5.53198e-134	-3.14772	0.085	0.415	3.14681e-129
MDM	Pros1	4.76176e-133	-2.75661	0.099	0.425	2.70868e-128
MDM	Pstpip2	1.62234e-132	3.37935	0.361	0.042	9.22853e-128
MDM	Pard3b	1.2785e-131	-3.17379	0.068	0.385	7.27262e-127
MDM	Ms4a6c	1.94243e-131	2.16308	0.456	0.103	1.10493e-126
MDM	Bank1	3.59156e-131	-4.27378	0.023	0.31	2.04302e-126
MDM	Dab2	1.17058e-129	1.92339	0.438	0.082	6.6587e-125
MDM	Dmxl2	1.4011e-128	2.59148	0.412	0.079	7.97e-124
MDM	Diaph1	4.24836e-128	2.21854	0.472	0.11	2.41664e-123
MDM	Cmip	3.23783e-127	1.31922	0.742	0.412	1.84181e-122
MDM	Ikbke	5.16838e-126	3.16562	0.329	0.034	2.93998e-121
MDM	Ccr2	3.48794e-125	4.28236	0.301	0.024	1.98408e-120
MDM	Slc9a9	4.71155e-125	-1.38087	0.464	0.775	2.68012e-120
MDM	Trerf1	9.6762e-125	2.90209	0.351	0.047	5.50421e-120
MDM	Bbs9	5.23319e-124	-2.59885	0.127	0.445	2.97685e-119
MDM	Plxnc1	1.10083e-123	3.22625	0.306	0.033	6.26198e-119
MDM	Dock4	3.92064e-123	-0.945183	0.763	0.889	2.23022e-118
MDM	Csf1r	6.64022e-123	-1.33451	0.562	0.751	3.77722e-118
MDM	Fcgr2b	8.41963e-122	1.9527	0.536	0.174	4.78942e-117
MDM	Apbb1ip	1.25636e-121	-1.17937	0.636	0.827	7.14669e-117
MDM	Ifi213	1.82176e-121	2.66985	0.357	0.055	1.03629e-116
MDM	Atp2b1	1.92066e-121	1.3258	0.745	0.456	1.09255e-116
MDM	Scoc	2.04401e-121	-3.03923	0.075	0.373	1.16271e-116
MDM	E230029C05Rik	2.13422e-121	-1.66624	0.356	0.652	1.21403e-116
MDM	Psap	5.01255e-121	1.393	0.82	0.536	2.85134e-116
MDM	Gvin3	1.2771e-120	2.76923	0.339	0.051	7.26465e-116
MDM	Nedd9	9.59353e-120	2.55573	0.37	0.061	5.45719e-115
MDM	App	1.17205e-119	1.60921	0.639	0.298	6.66709e-115
MDM	Ttc28	1.39185e-118	-2.2143	0.149	0.477	7.91741e-114
MDM	Axl	1.70445e-118	2.87955	0.37	0.056	9.69558e-114
MDM	Fmn1	5.89103e-118	1.80922	0.511	0.165	3.35106e-113
MDM	Cpq	3.38185e-117	2.2504	0.431	0.107	1.92373e-112
MDM	Ifi204	1.46927e-116	2.08118	0.446	0.109	8.3578e-112
MDM	Zeb1	4.03306e-116	-2.1629	0.184	0.516	2.29417e-111
MDM	Ltc4s	4.17652e-116	-3.77314	0.043	0.315	2.37577e-111
MDM	Arhgap10	1.72946e-115	2.8326	0.324	0.047	9.83786e-111
MDM	Rnf149	6.121e-115	2.20621	0.473	0.13	3.48187e-110
MDM	Mef2a	4.19151e-114	-0.850283	0.79	0.897	2.3843e-109
MDM	Eps8	6.51175e-112	2.56583	0.358	0.064	3.70414e-107
MDM	Ints6l	3.59858e-110	-2.03056	0.202	0.505	2.04702e-105
MDM	Fxyd5	9.67075e-110	2.51854	0.327	0.045	5.50111e-105
MDM	Fnip2	1.74926e-109	1.89094	0.612	0.301	9.95046e-105
MDM	Cxcl16	5.46996e-109	2.79619	0.31	0.045	3.11153e-104
MDM	Aopep	3.04943e-108	1.45339	0.618	0.278	1.73464e-103
MDM	Tmem119	1.43104e-105	-3.54925	0.049	0.309	8.14033e-101
MDM	Olfml3	1.35858e-104	-3.6664	0.047	0.314	7.72813e-100
MDM	Clic4	2.50301e-104	2.9565	0.329	0.05	1.42381e-99
MDM	Hpcal1	7.023e-104	2.08122	0.426	0.118	3.99496e-99
MDM	Man2a1	1.50013e-102	1.69004	0.495	0.172	8.53336e-98
MDM	Parp14	3.79409e-102	1.79486	0.537	0.201	2.15823e-97
MDM	Soga1	1.07897e-101	-2.31356	0.14	0.428	6.1376e-97
MDM	Stat2	2.23709e-101	2.01577	0.454	0.126	1.27255e-96
MDM	B4galt5	6.98839e-101	2.25463	0.368	0.08	3.97527e-96
MDM	Apoe	7.71141e-101	0.949647	0.797	0.515	4.38656e-96
MDM	Lpp	9.71811e-101	1.48391	0.649	0.331	5.52805e-96
MDM	Nr6a1	1.84667e-100	-2.31233	0.141	0.426	1.05046e-95
MDM	Myo1e	1.73471e-99	1.46278	0.509	0.175	9.86774e-95
MDM	Eeig2	9.3132e-99	-2.44992	0.133	0.434	5.29772e-94
MDM	Clec2d	3.17771e-98	1.74016	0.391	0.106	1.80761e-93
MDM	Sp100	8.96606e-96	1.54277	0.481	0.162	5.10025e-91
MDM	Soat1	5.164e-95	1.65455	0.492	0.184	2.93749e-90
MDM	Mertk	7.5484e-95	-0.903352	0.675	0.853	4.29383e-90
MDM	Slfn5	7.58444e-95	2.76958	0.309	0.053	4.31433e-90
MDM	Taco1	1.97284e-94	2.37821	0.422	0.125	1.12223e-89
MDM	Gm26542	9.96504e-93	-2.45841	0.115	0.355	5.66852e-88
MDM	Parp11	1.82215e-92	2.36758	0.341	0.073	1.03651e-87
MDM	Dapk1	1.81471e-91	2.16259	0.367	0.097	1.03228e-86
MDM	Stat1	2.4221e-91	1.90641	0.392	0.104	1.37779e-86
MDM	Pid1	1.00194e-90	1.60032	0.73	0.528	5.69944e-86
MDM	Etv6	1.36849e-90	1.02758	0.825	0.638	7.78454e-86
MDM	Actr3	2.43865e-90	1.22738	0.611	0.308	1.3872e-85
MDM	Cd84	1.1466e-89	1.12348	0.761	0.53	6.52234e-85
MDM	Vmp1	5.40095e-89	1.51015	0.521	0.211	3.07228e-84
MDM	Nceh1	4.81696e-88	2.2599	0.315	0.072	2.74008e-83
MDM	Cd37	8.0466e-87	-1.9071	0.174	0.448	4.57723e-82
MDM	Snx10	1.19698e-86	1.57267	0.506	0.2	6.8089e-82
MDM	Fndc3a	6.57429e-86	1.42033	0.626	0.329	3.73972e-81
MDM	Aff1	7.89837e-86	1.57686	0.54	0.25	4.49291e-81
MDM	Ftl1	9.73963e-86	1.86277	0.47	0.185	5.54029e-81
MDM	Atg7	1.16425e-84	1.82195	0.391	0.124	6.6227e-80
MDM	Clcn7	1.77835e-84	2.17123	0.329	0.077	1.0116e-79
MDM	Osbpl8	6.92322e-84	1.37536	0.611	0.355	3.9382e-79
MDM	Fndc3b	1.28738e-83	1.1803	0.584	0.306	7.32311e-79
MDM	Gm4951	2.44463e-83	2.20645	0.384	0.107	1.39061e-78
MDM	N4bp1	3.30124e-83	1.33673	0.476	0.222	1.87788e-78
MDM	Mapkapk3	9.8768e-83	2.38098	0.328	0.064	5.61832e-78
MDM	Slc38a6	1.03703e-82	1.57453	0.432	0.172	5.89906e-78
MDM	Sh3bp2	1.87755e-82	1.49738	0.436	0.163	1.06802e-77
MDM	Lpcat2	2.23951e-82	-1.03178	0.536	0.727	1.27392e-77
MDM	Alpk1	5.02501e-82	2.26012	0.369	0.093	2.85843e-77
MDM	Gnptab	5.884e-82	1.80728	0.347	0.097	3.34705e-77
MDM	Slfn2	7.06635e-82	2.05298	0.314	0.067	4.01962e-77
MDM	Ptpn12	1.27768e-81	1.91231	0.386	0.111	7.26794e-77
MDM	Neurl3	2.33364e-81	1.78512	0.357	0.103	1.32747e-76
MDM	Pwwp2a	2.84912e-81	-1.80355	0.214	0.463	1.6207e-76
MDM	Phf14	6.85736e-81	-1.27779	0.398	0.606	3.90074e-76
MDM	Trem2	1.00524e-80	-1.88394	0.199	0.439	5.71819e-76
MDM	Gtf2h2	5.80667e-80	-1.7318	0.214	0.458	3.30307e-75
MDM	Cdh23	4.25806e-79	-2.39783	0.11	0.346	2.42216e-74
MDM	Ms4a6d	2.81377e-78	1.66154	0.435	0.152	1.60059e-73
MDM	Slc43a2	7.56706e-78	1.63212	0.448	0.178	4.30445e-73
MDM	Birc3	7.82605e-78	1.76081	0.373	0.122	4.45177e-73
MDM	Klf13	2.15058e-77	1.44466	0.41	0.158	1.22334e-72
MDM	Gab2	5.16919e-77	0.735857	0.902	0.793	2.94044e-72
MDM	Ulk2	1.01484e-76	-1.37502	0.317	0.543	5.77284e-72
MDM	Pcgf5	1.14999e-76	2.05157	0.31	0.077	6.54162e-72
MDM	Itgb5	1.60848e-76	-1.00022	0.523	0.706	9.14967e-72
MDM	Svil	2.95647e-76	1.49936	0.505	0.223	1.68176e-71
MDM	5330438D12Rik	1.22956e-75	-1.68951	0.27	0.493	6.99423e-71
MDM	Arhgap45	3.71034e-75	-0.958303	0.551	0.731	2.11059e-70
MDM	Inpp5d	5.23244e-75	-0.711888	0.794	0.879	2.97642e-70
MDM	H2-D1	3.15098e-74	1.15236	0.597	0.292	1.79241e-69
MDM	Rbm47	7.64493e-74	1.08396	0.678	0.408	4.34874e-69
MDM	Rap1gds1	9.89268e-74	-0.811557	0.621	0.745	5.62735e-69
MDM	Zmiz1	1.27966e-73	1.08846	0.638	0.391	7.2792e-69
MDM	Hip1	1.63858e-73	1.36216	0.313	0.091	9.32088e-69
MDM	Csf2rb	6.48825e-73	1.86766	0.382	0.118	3.69078e-68
MDM	Fgd2	9.81468e-73	-1.45964	0.26	0.501	5.58298e-68
MDM	Mitf	1.04868e-72	1.0932	0.719	0.512	5.96529e-68
MDM	Wipf1	2.06413e-72	1.03801	0.708	0.449	1.17416e-67
MDM	Tank	7.70397e-72	1.43011	0.462	0.205	4.38232e-67
MDM	Nuak1	4.99999e-71	-1.89409	0.102	0.315	2.84419e-66
MDM	Plekhm3	5.51735e-71	1.11459	0.56	0.312	3.13849e-66
MDM	Syk	6.98392e-71	1.18622	0.573	0.306	3.97274e-66
MDM	Myo9b	2.67717e-70	1.2191	0.546	0.262	1.52288e-65
MDM	Mcl1	2.81721e-70	1.48626	0.476	0.197	1.60254e-65
MDM	Med12l	1.8442e-69	-1.8327	0.184	0.394	1.04905e-64
MDM	Elf2	4.30423e-69	1.09331	0.527	0.273	2.44842e-64
MDM	Ptgs1	5.90973e-69	-1.91216	0.143	0.373	3.36169e-64
MDM	Hnrnpll	1.16108e-68	1.6901	0.353	0.111	6.60471e-64
MDM	AU020206	1.34035e-68	1.14721	0.68	0.396	7.62444e-64
MDM	Ifih1	1.99363e-68	2.10798	0.321	0.083	1.13406e-63
MDM	Srgn	4.02497e-68	2.06048	0.317	0.095	2.28956e-63
MDM	Ikzf1	2.23895e-67	-0.845479	0.592	0.749	1.2736e-62
MDM	Herc2	5.21952e-67	-1.34951	0.374	0.583	2.96907e-62
MDM	Adap2os	7.29341e-67	-1.49636	0.24	0.437	4.14879e-62
MDM	Tgfbr2	8.155e-67	-1.27741	0.358	0.56	4.63889e-62
MDM	Man1a2	8.42185e-67	-1.39731	0.306	0.506	4.79069e-62
MDM	Pkm	9.78358e-67	1.84551	0.396	0.124	5.56529e-62
MDM	Zfp516	7.33486e-66	1.78781	0.307	0.09	4.17236e-61
MDM	Mtdh	9.61799e-66	-1.13692	0.42	0.594	5.4711e-61
MDM	Susd6	1.02008e-65	1.05025	0.608	0.345	5.80261e-61
MDM	Itpr1	1.07056e-65	1.72113	0.348	0.123	6.08979e-61
MDM	Lrba	1.74394e-65	-1.60605	0.187	0.384	9.92025e-61
MDM	Tubgcp5	3.36932e-65	-1.60531	0.186	0.38	1.9166e-60
MDM	Tbc1d16	3.42622e-65	-2.2313	0.103	0.329	1.94897e-60
MDM	Maml3	1.24951e-64	-0.884011	0.577	0.749	7.10772e-60
MDM	Lcp1	1.73948e-64	1.05078	0.623	0.374	9.89485e-60
MDM	Gm26740	3.23853e-64	1.01287	0.6	0.317	1.8422e-59
MDM	Blnk	2.80698e-63	-1.02168	0.269	0.491	1.59672e-58
MDM	Rgs10	3.69244e-63	-1.6676	0.193	0.402	2.10041e-58
MDM	Lysmd4	4.25767e-63	-1.58057	0.289	0.505	2.42193e-58
MDM	Itm2b	7.62604e-63	-1.00587	0.603	0.739	4.338e-58
MDM	Luzp1	1.35866e-62	1.51178	0.453	0.173	7.72858e-58
MDM	Vis1	2.00005e-62	-1.6492	0.168	0.37	1.13771e-57
MDM	Adam9	2.68367e-62	1.94666	0.318	0.081	1.52658e-57
MDM	Foxn2	3.31991e-62	1.45034	0.302	0.1	1.8885e-57
MDM	Gsap	2.00889e-61	1.27029	0.602	0.341	1.14273e-56
MDM	Mir6236	4.60142e-61	1.48539	0.72	0.493	2.61747e-56
MDM	E330020D12Rik	1.28282e-60	-1.7129	0.173	0.361	7.29719e-56
MDM	Tpd52	1.76342e-60	1.21921	0.531	0.272	1.0031e-55
MDM	Ctsc	5.73074e-60	1.44501	0.599	0.356	3.25987e-55
MDM	Hps4	8.55557e-60	-1.93349	0.136	0.344	4.86675e-55
MDM	Rps14	1.32773e-59	1.37221	0.373	0.137	7.55268e-55
MDM	Ncoa1	6.16842e-59	0.941653	0.522	0.291	3.50884e-54
MDM	Nrip1	9.11152e-59	-0.903671	0.438	0.601	5.183e-54
MDM	H3f3b	2.34357e-58	1.13092	0.505	0.264	1.33312e-53
MDM	Ric1	2.47298e-58	1.60021	0.359	0.131	1.40673e-53
MDM	Lrrfip1	6.10478e-57	1.02642	0.477	0.251	3.47264e-52
MDM	Kif13b	1.41633e-56	1.13388	0.534	0.322	8.05668e-52
MDM	Lnpep	2.03646e-56	0.801951	0.623	0.407	1.15842e-51
MDM	Ddx60	2.30268e-56	1.32173	0.332	0.146	1.30986e-51
MDM	Cebpb	2.4492e-56	1.70941	0.337	0.118	1.3932e-51
MDM	Cadm1	5.87029e-56	-0.748868	0.224	0.478	3.33925e-51
MDM	Litaf	1.11854e-55	1.40759	0.427	0.183	6.36273e-51
MDM	Sdcbp	1.14007e-55	1.29657	0.451	0.201	6.48517e-51
MDM	Cblb	1.69246e-55	1.00012	0.36	0.167	9.62738e-51
MDM	Atp6v1b2	1.87356e-55	1.20137	0.428	0.194	1.06576e-50
MDM	Mapkapk2	2.00175e-55	1.59343	0.325	0.114	1.13867e-50
MDM	Rufy3	3.7406e-55	1.18147	0.414	0.197	2.1278e-50
MDM	Ptprc	3.8756e-55	0.663207	0.829	0.659	2.2046e-50
MDM	Ext1	1.46764e-54	1.04265	0.592	0.366	8.34855e-50
MDM	BC005537	1.96515e-54	1.38924	0.405	0.167	1.11786e-49
MDM	Tnfrsf1b	6.47821e-54	1.55376	0.4	0.168	3.68506e-49
MDM	Vsir	8.55791e-54	-1.46105	0.252	0.449	4.86808e-49
MDM	Dock8	8.55903e-54	-0.625181	0.685	0.812	4.86872e-49
MDM	Sgk1	1.94882e-53	1.54844	0.359	0.147	1.10857e-48
MDM	Fgd4	7.67007e-53	1.16143	0.501	0.275	4.36304e-48
MDM	Fer	1.12597e-52	-2.11493	0.103	0.304	6.40497e-48
MDM	Cd33	1.47077e-52	-1.71864	0.184	0.375	8.36632e-48
MDM	Ctsd	1.49404e-52	-0.895618	0.467	0.616	8.49867e-48
MDM	Sik3	1.75908e-52	1.069	0.528	0.284	1.00064e-47
MDM	Nlrp1b	2.18953e-52	1.05312	0.557	0.317	1.24549e-47
MDM	Lyst	7.99142e-52	1.12992	0.553	0.351	4.54584e-47
MDM	Abhd12	1.14895e-51	-1.03971	0.456	0.625	6.53566e-47
MDM	Hivep2	1.64044e-51	1.39679	0.361	0.148	9.33149e-47
MDM	P2rx4	2.69705e-51	1.18711	0.434	0.209	1.53419e-46
MDM	B2m	3.43912e-51	0.889663	0.6	0.359	1.95631e-46
MDM	Gnaq	1.68078e-50	0.702647	0.82	0.674	9.56096e-46
MDM	Dennd1b	2.42364e-50	1.02598	0.501	0.269	1.37866e-45
MDM	Dennd4c	2.4537e-50	1.18354	0.386	0.183	1.39576e-45
MDM	Man1a	3.11685e-50	-1.30075	0.268	0.47	1.77299e-45
MDM	Csf2ra	3.4997e-50	1.27283	0.386	0.154	1.99077e-45
MDM	Slc6a6	4.30526e-50	1.06099	0.486	0.253	2.44901e-45
MDM	Map3k1	5.17507e-50	1.22463	0.41	0.188	2.94379e-45
MDM	Hif1a	6.18402e-50	1.30281	0.439	0.205	3.51772e-45
MDM	Maf	6.83738e-50	-1.31353	0.286	0.509	3.88938e-45
MDM	Usp24	1.98912e-49	-1.26937	0.236	0.387	1.13149e-44
MDM	Wnk1	2.48686e-49	-0.813686	0.636	0.768	1.41462e-44
MDM	Fth1	6.00765e-49	1.37354	0.671	0.466	3.41739e-44
MDM	Btg1	7.06853e-49	1.41506	0.303	0.11	4.02086e-44
MDM	Gna15	2.36897e-48	-1.90412	0.128	0.303	1.34756e-43
MDM	Baz1a	1.19042e-47	0.995211	0.51	0.263	6.77161e-43
MDM	Vps13c	1.57023e-47	0.891419	0.517	0.297	8.93208e-43
MDM	Map4k3	2.05378e-47	0.973391	0.503	0.294	1.16827e-42
MDM	Trim30a	2.08908e-47	0.996437	0.548	0.313	1.18835e-42
MDM	Rbpj	2.90922e-47	0.671944	0.517	0.254	1.65488e-42
MDM	Rap1gap2	4.10111e-47	1.63906	0.312	0.117	2.33287e-42
MDM	Zfp704	6.72934e-47	1.64068	0.323	0.141	3.82792e-42
MDM	Ms4a6b	7.0863e-47	1.17484	0.375	0.156	4.03097e-42
MDM	Oxr1	7.7405e-47	-1.12756	0.301	0.461	4.4031e-42
MDM	Rpl23	8.03577e-47	1.40007	0.373	0.14	4.57107e-42
MDM	Ptk2b	1.00727e-46	0.969739	0.585	0.338	5.72975e-42
MDM	Calm2	1.13562e-46	-1.30276	0.242	0.41	6.45985e-42
MDM	Basp1	1.60082e-46	-0.907438	0.306	0.512	9.1061e-42
MDM	Ccnl1	1.86834e-46	0.976451	0.555	0.312	1.06279e-41
MDM	Itga6	2.49942e-46	-1.18004	0.235	0.423	1.42177e-41
MDM	Camk1	2.55344e-46	-1.51275	0.177	0.356	1.4525e-41
MDM	Zc3hav1	1.62102e-45	0.908207	0.463	0.238	9.22104e-41
MDM	Tbc1d1	1.65187e-45	1.19494	0.383	0.16	9.39647e-41
MDM	Malt1	1.71098e-45	1.79828	0.41	0.192	9.73275e-41
MDM	Mylip	2.92217e-45	-1.0905	0.273	0.465	1.66224e-40
MDM	Arhgap39	2.99595e-45	-1.16144	0.281	0.471	1.70422e-40
MDM	Ctsl	6.28863e-45	-1.30645	0.213	0.357	3.57722e-40
MDM	Plekhm2	7.03208e-45	1.10447	0.429	0.219	4.00013e-40
MDM	Coro7	9.98451e-45	1.20331	0.317	0.128	5.67959e-40
MDM	Cd52	1.96288e-44	1.29529	0.318	0.113	1.11656e-39
MDM	Sipa1	2.46558e-44	-1.49155	0.189	0.357	1.40252e-39
MDM	Laptm5	3.36084e-44	-1.06132	0.364	0.497	1.91178e-39
MDM	Pcnx	6.81731e-44	1.48578	0.341	0.139	3.87796e-39
MDM	Bmp2k	8.87775e-44	-0.787092	0.524	0.64	5.05002e-39
MDM	Pld1	1.15201e-43	-1.16618	0.303	0.464	6.5531e-39
MDM	Fbxl5	1.21215e-43	1.44008	0.369	0.174	6.89521e-39
MDM	Ly86	3.06463e-43	-0.726857	0.633	0.765	1.74329e-38
MDM	Tmcc3	3.53252e-43	-0.559374	0.661	0.833	2.00944e-38
MDM	Lrrc8d	4.7499e-43	1.04193	0.485	0.268	2.70193e-38
MDM	Rapgef2	6.1043e-43	0.998392	0.531	0.309	3.47237e-38
MDM	Zfp652	7.76073e-43	-1.0822	0.348	0.519	4.41462e-38
MDM	Prkcd	1.38876e-42	1.04405	0.56	0.341	7.8998e-38
MDM	Pik3r1	1.95829e-42	-0.880472	0.412	0.535	1.11395e-37
MDM	Apaf1	2.81956e-42	1.34837	0.339	0.132	1.60388e-37
MDM	Jak2	5.53071e-42	1.28075	0.374	0.17	3.14609e-37
MDM	Marcks	6.73941e-42	-1.07389	0.308	0.458	3.83365e-37
MDM	Sbno2	7.00454e-42	1.21042	0.393	0.167	3.98446e-37
MDM	Selenop	8.09772e-42	-1.6136	0.136	0.31	4.60631e-37
MDM	Jarid2	9.05391e-42	1.10125	0.452	0.259	5.15023e-37
MDM	Ddi2	1.04267e-41	0.834691	0.502	0.299	5.93113e-37
MDM	Coro2a	1.14045e-41	1.08498	0.315	0.138	6.48734e-37
MDM	Tep1	1.19359e-41	1.24656	0.344	0.144	6.78961e-37
MDM	Igsf6	1.19467e-41	1.5445	0.305	0.096	6.79577e-37
MDM	Taok3	1.64734e-41	0.850006	0.55	0.335	9.37076e-37
MDM	Traf3	1.76832e-41	0.993197	0.43	0.233	1.00589e-36
MDM	Mbnl1	2.34406e-41	-0.566056	0.78	0.863	1.33339e-36
MDM	Ranbp2	2.36072e-41	0.929984	0.453	0.243	1.34287e-36
MDM	Lgmn	2.74481e-41	-0.549093	0.625	0.744	1.56136e-36
MDM	Asph	3.85887e-41	-1.13134	0.241	0.41	2.19508e-36
MDM	Hdac9	4.01041e-41	-0.946469	0.296	0.506	2.28128e-36
MDM	Csf3r	4.33216e-41	-1.02462	0.368	0.531	2.46431e-36
MDM	Ern1	6.75706e-41	1.13954	0.301	0.134	3.84369e-36
MDM	Npc2	7.50915e-41	1.1229	0.504	0.272	4.27151e-36
MDM	Tpt1	8.04732e-41	1.07987	0.339	0.155	4.57764e-36
MDM	Nfe2l2	8.50141e-41	1.15693	0.523	0.284	4.83594e-36
MDM	Scamp2	1.65197e-40	-1.35262	0.21	0.366	9.39704e-36
MDM	Parp9	1.87634e-40	1.21422	0.379	0.158	1.06734e-35
MDM	Specc1	1.92298e-40	-0.805441	0.421	0.574	1.09387e-35
MDM	Pitpna	7.7608e-40	0.921256	0.553	0.328	4.41465e-35
MDM	Rasa3	7.84586e-40	1.09293	0.406	0.214	4.46304e-35
MDM	Spop	1.07048e-39	0.722746	0.542	0.339	6.08929e-35
MDM	Gcnt2	1.9818e-39	1.36733	0.312	0.128	1.12733e-34
MDM	Cmss1	2.82463e-39	0.995154	0.641	0.429	1.60676e-34
MDM	Gm5086	5.55343e-39	-1.15757	0.182	0.352	3.15901e-34
MDM	Gna13	6.0538e-39	1.0921	0.433	0.224	3.44364e-34
MDM	Myo1f	7.37473e-39	0.640995	0.783	0.623	4.19504e-34
MDM	Tmem135	7.88805e-39	-1.09537	0.373	0.529	4.48704e-34
MDM	Ankrd12	1.36995e-38	0.845872	0.531	0.311	7.7928e-34
MDM	Pmepa1	1.47037e-38	-1.10346	0.254	0.42	8.36406e-34
MDM	Irf2	1.59701e-38	0.786809	0.615	0.431	9.08445e-34
MDM	Itpr2	1.64748e-38	-1.02371	0.37	0.525	9.37152e-34
MDM	Slfn8	1.66594e-38	1.01402	0.343	0.169	9.47655e-34
MDM	Arhgap12	1.68125e-38	-1.15414	0.289	0.439	9.56363e-34
MDM	Sorl1	1.95085e-38	1.15969	0.317	0.136	1.10972e-33
MDM	Crtc3	2.76368e-38	0.863561	0.323	0.165	1.57209e-33
MDM	Med15	3.45128e-38	0.942215	0.352	0.167	1.96323e-33
MDM	Slk	1.37658e-37	0.983033	0.355	0.178	7.83055e-33
MDM	Atp6v1a	2.13091e-37	1.20105	0.329	0.146	1.21215e-32
MDM	Atp2c1	2.16092e-37	-1.1722	0.302	0.455	1.22922e-32
MDM	Uvrag	2.23713e-37	0.632372	0.68	0.51	1.27257e-32
MDM	Adgre1	2.45632e-37	0.925852	0.48	0.294	1.39725e-32
MDM	Atp6v0b	4.15083e-37	-0.76332	0.59	0.685	2.36116e-32
MDM	Ctsb	4.43725e-37	0.891114	0.655	0.461	2.52409e-32
MDM	Nek7	7.13129e-37	-0.982578	0.366	0.51	4.05656e-32
MDM	Ssbp2	1.11189e-36	-1.31582	0.176	0.341	6.32486e-32
MDM	Nedd4l	1.1906e-36	0.89254	0.426	0.244	6.7726e-32
MDM	Grb2	1.27306e-36	0.799922	0.608	0.389	7.24169e-32
MDM	Naip2	1.29849e-36	1.10604	0.406	0.207	7.38632e-32
MDM	Ano6	2.06353e-36	0.945783	0.427	0.233	1.17382e-31
MDM	Ccdc88a	5.1345e-36	0.965099	0.406	0.224	2.92071e-31
MDM	Ifnar1	6.45704e-36	1.06303	0.303	0.141	3.67302e-31
MDM	Gvin-ps7	8.17017e-36	1.04761	0.332	0.159	4.64752e-31
MDM	Myh9	1.0117e-35	0.755567	0.515	0.311	5.75495e-31
MDM	Rbm26	1.02193e-35	-0.912071	0.446	0.569	5.81316e-31
MDM	Utrn	1.41903e-35	0.77851	0.371	0.185	8.07203e-31
MDM	Tmem164	1.57921e-35	0.820532	0.59	0.385	8.9832e-31
MDM	Srsf7	3.69613e-35	-1.01758	0.343	0.467	2.10251e-30
MDM	Slc30a7	7.68823e-35	0.832921	0.338	0.173	4.37337e-30
MDM	Snd1	1.19731e-34	0.797381	0.556	0.354	6.8108e-30
MDM	Rock2	1.36766e-34	-0.981515	0.392	0.539	7.77982e-30
MDM	Entpd1	1.8771e-34	-0.734873	0.506	0.651	1.06777e-29
MDM	Slc16a10	2.11802e-34	1.2989	0.33	0.161	1.20482e-29
MDM	Zbtb20	2.49661e-34	-0.618856	0.596	0.71	1.42017e-29
MDM	Abcg1	2.69701e-34	1.09443	0.306	0.153	1.53417e-29
MDM	Ppard	3.98348e-34	0.977299	0.338	0.169	2.26596e-29
MDM	Galnt7	8.64678e-34	0.920335	0.416	0.225	4.91863e-29
MDM	Synj1	1.09122e-33	0.81576	0.525	0.313	6.2073e-29
MDM	Fau	1.17846e-33	1.57027	0.303	0.124	6.70354e-29
MDM	Mtss1	2.12147e-33	1.12269	0.354	0.208	1.20678e-28
MDM	Rps8	2.19533e-33	1.08634	0.347	0.17	1.24879e-28
MDM	Rab7	2.22226e-33	0.908994	0.376	0.191	1.26411e-28
MDM	Lair1	3.80601e-33	-0.591661	0.603	0.711	2.16501e-28
MDM	Sgpl1	6.16026e-33	0.821973	0.377	0.214	3.5042e-28
MDM	Unc93b1	6.18315e-33	-0.621024	0.622	0.691	3.51722e-28
MDM	Ankrd44	7.26599e-33	-0.584147	0.633	0.731	4.13319e-28
MDM	Arglu1	8.94501e-33	-0.882831	0.465	0.579	5.08828e-28
MDM	Ankrd11	9.34965e-33	0.546652	0.737	0.585	5.31845e-28
MDM	Nsmce2	1.34711e-32	0.694642	0.512	0.319	7.66291e-28
MDM	Hck	1.62093e-32	0.766378	0.588	0.396	9.22052e-28
MDM	Dgkz	1.73319e-32	0.982461	0.395	0.201	9.85908e-28
MDM	Mbnl2	2.43722e-32	0.702913	0.707	0.558	1.38639e-27
MDM	Atxn7l1	4.37331e-32	0.739651	0.564	0.356	2.48771e-27
MDM	Rcsd1	4.68724e-32	-1.10341	0.201	0.329	2.66629e-27
MDM	Snx29	5.19815e-32	-0.66246	0.571	0.695	2.95692e-27
MDM	Abca1	1.03283e-31	0.908751	0.61	0.452	5.87514e-27
MDM	Kdm7a	1.11451e-31	0.849164	0.54	0.338	6.3398e-27
MDM	Rap2a	1.93623e-31	1.11057	0.319	0.148	1.10141e-26
MDM	Rpl41	5.20546e-31	0.786726	0.444	0.237	2.96108e-26
MDM	Elf4	5.42174e-31	0.785307	0.442	0.256	3.0841e-26
MDM	Syngr1	5.61433e-31	-1.15424	0.161	0.307	3.19366e-26
MDM	Dync1h1	7.96114e-31	0.792991	0.35	0.192	4.52861e-26
[truncated: 7,750 more rows]

## Sheet: Ext. Data figure 6D
Mouse Mg superclusters cell counts Ext Data Fig. 6D
Context	Proliferation	Phagocytosis	Neuroprotection	Interferon signature	Surveillance	Inflammation	Antigen presentation	Cytokine production
Controls	2118	859	2	127	49562	1719	67	24
FAD early	30	2517	1	14	5301	49	2	4
FAD late	14	3567	2	81	3044	30	9	5
APP23	10	202	0	9	2407	109	4	1
R6/2	40	35	0	3	7945	25	10	2
SOD1	5	355	0	3	2257	24	35	2
Rnaset2	10	15	1	640	23	1660	0	2
VSV early	484	22	0	655	889	280	0	0
VSV late	2	17	0	9	2405	115	0	1
Cup De.	92	114	13	22	188	11	1	0
Cup Re.	0	0	0	0	39	0	0	0
EAE onset	96	376	1	141	95	15	478	12
EAE peak	232	942	5	185	3585	62	1096	36
EAE chronic	58	2137	64	76	180	26	655	9
FNX early	6	31	0	10	1796	14	14	0
FNX late	8	76	0	10	2784	87	13	4
LPS	41	64	0	198	467	11985	8	97
MCAO early	165	1157	1062	102	1210	8	0	1
MCAO late	49	784	979	102	368	18	0	0
GL261	142	44	1	1414	350	11	2	0
FMF	16	14	0	128	282	14	0	0
µMT	1	16	0	1	1170	0	0	0
GvHD	56	118	0	119	1807	2751	42	6
SPF E16	20	0	1	0	2	0	0	0
Aging	19	386	1	9	4966	282	3	6
GF young	0	37	0	5	6557	14	0	1
GF old	4	373	0	28	5851	37	3	0
Descriptive statistics
Cluster	Context	k	n	K	N	pval	enrichment	perc_in_cluster	perc_in_context	p_adj	Stars
Phagocytosis	FAD early	2517	14258	7918	151731	0	3.38286	17.6532	31.7883	0	***
Phagocytosis	FAD late	3567	14258	6752	151731	0	5.62194	25.0175	52.8288	0	***
Phagocytosis	EAE chronic	2137	14258	3205	151731	0	7.09565	14.9881	66.6771	0	***
Neuroprotection	MCAO early	1062	2133	3705	151731	0	20.3901	49.789	28.664	0	***
Neuroprotection	MCAO late	979	2133	2300	151731	0	30.2788	45.8978	42.5652	0	***
Interferon signature	Rnaset2	640	4091	2351	151731	0	10.0965	15.6441	27.2225	0	***
Interferon signature	VSV early	655	4091	2330	151731	0	10.4263	16.0108	28.1116	0	***
Interferon signature	GL261	1414	4091	1964	151731	0	26.7026	34.5637	71.9959	0	***
Surveillance	Controls	49562	105530	54478	151731	0	1.30806	46.9648	90.9762	0	***
Surveillance	R6/2	7945	105530	8060	151731	0	1.41729	7.52866	98.5732	0	***
Surveillance	GF young	6557	105530	6614	151731	0	1.42541	6.2134	99.1382	0	***
Surveillance	GF old	5851	105530	6296	151731	0	1.33618	5.54439	92.932	0	***
Inflammation	Rnaset2	1660	19346	2351	151731	0	5.53782	8.58059	70.6083	0	***
Inflammation	LPS	11985	19346	12860	151731	0	7.30937	61.9508	93.196	0	***
Inflammation	GvHD	2751	19346	4899	151731	0	4.40419	14.22	56.1543	0	***
Antigen presentation	EAE onset	478	2442	1214	151731	0	24.4646	19.5741	39.374	0	***
Antigen presentation	EAE peak	1096	2442	6143	151731	0	11.0856	44.8812	17.8414	0	***
Antigen presentation	EAE chronic	655	2442	3205	151731	0	12.6982	26.8223	20.4368	0	***
Phagocytosis	MCAO early	1157	14258	3705	151731	2.682502696443e-312	3.32323	8.11474	31.2281	2.4424892972876e-311	***
Proliferation	VSV early	484	3718	2330	151731	2.2878e-296	8.47724	13.0178	20.7725	1.97894e-295	***
Phagocytosis	MCAO late	784	14258	2300	151731	3.27076e-237	3.62747	5.49867	34.087	2.69448e-236	***
Surveillance	Aging	4966	105530	5672	151731	8.46899e-232	1.25884	4.70577	87.5529	6.6597e-231	***
Surveillance	FNX late	2784	105530	2982	151731	1.19923e-230	1.34233	2.63811	93.3602	9.02029e-230	***
Surveillance	VSV late	2405	105530	2549	151731	4.7885e-218	1.35657	2.27897	94.3507	3.45171e-217	***
Surveillance	FNX early	1796	105530	1871	151731	5.93007e-189	1.38016	1.70189	95.9914	4.10361e-188	***
Surveillance	µMT	1170	105530	1188	151731	7.83263e-156	1.41601	1.10869	98.4848	5.21171e-155	***
Proliferation	Controls	2118	3718	54478	151731	4.73681e-154	1.58661	56.9661	3.88781	3.03507e-153	***
Surveillance	APP23	2407	105530	2742	151731	2.04953e-114	1.26214	2.28087	87.7826	1.26632e-113	***
Phagocytosis	EAE onset	376	14258	1214	151731	3.64338e-99	3.29598	2.63712	30.972	2.17346e-98	***
Interferon signature	FMF	128	4091	454	151731	2.84884e-90	10.4568	3.12882	28.1938	1.64283e-89	***
Surveillance	SOD1	2257	105530	2681	151731	9.12115e-70	1.21041	2.13873	84.185	5.09019e-69	***
Proliferation	Cup De.	92	3718	441	151731	2.81942e-56	8.51362	2.47445	20.8617	1.52425e-55	***
Phagocytosis	EAE peak	942	14258	6143	151731	8.23984e-52	1.63187	6.60682	15.3345	4.31967e-51	***
Interferon signature	EAE onset	141	4091	1214	151731	2.37947e-47	4.3077	3.44659	11.6145	1.21073e-46	***
Cytokine production	LPS	97	213	12860	151731	9.918e-47	5.37311	45.5399	0.754277	4.90232e-46	***
Proliferation	SPF E16	20	3718	23	151731	9.56379e-30	35.4868	0.537924	86.9565	4.59593e-29	***
Proliferation	GL261	142	3718	1964	151731	1.57659e-29	2.95061	3.81926	7.23014	7.37164e-29	***
Phagocytosis	Cup De.	114	14258	441	151731	1.14503e-23	2.75095	0.799551	25.8503	5.21288e-23	***
Proliferation	EAE onset	96	3718	1214	151731	4.14057e-23	3.22714	2.58203	7.90774	1.83672e-22	***
Proliferation	MCAO early	165	3718	3705	151731	3.77515e-13	1.81744	4.43787	4.45344	1.63275e-12	***
Cytokine production	EAE peak	36	213	6143	151731	4.41383e-13	4.17462	16.9014	0.586033	1.86242e-12	***
Phagocytosis	SOD1	355	14258	2681	151731	3.81078e-11	1.40912	2.48983	13.2413	1.56968e-10	***
Proliferation	EAE peak	232	3718	6143	151731	9.90019e-11	1.54125	6.23991	3.77666	3.9831e-10	***
Cytokine production	EAE onset	12	213	1214	151731	1.99194e-07	7.04137	5.6338	0.988468	7.83193e-07	***
Surveillance	Cup Re.	39	105530	39	151731	7.06048e-07	1.4378	0.0369563	100	2.71436e-06	***
Interferon signature	MCAO late	102	4091	2300	151731	1.15581e-06	1.64482	2.49328	4.43478	4.34686e-06	***
Neuroprotection	EAE chronic	64	2133	3205	151731	0.00389444	1.42048	3.00047	1.99688	0.0143348	*
Interferon signature	Cup De.	22	4091	441	151731	0.00481167	1.85024	0.537766	4.98866	0.017342	*
Neuroprotection	Cup De.	13	2133	441	151731	0.0106445	2.09695	0.60947	2.94785	0.0375814	*
Cytokine production	EAE chronic	9	213	3205	151731	0.0383883	2.00036	4.22535	0.280811	0.132824
Interferon signature	EAE peak	185	4091	6143	151731	0.0663743	1.11696	4.52212	3.01156	0.225152
Proliferation	FMF	16	3718	454	151731	0.0964078	1.43823	0.430339	3.52423	0.320741
Neuroprotection	SPF E16	1	2133	23	151731	0.27794	3.09283	0.0468823	4.34783	0.907237
Interferon signature	MCAO early	102	4091	3705	151731	0.42866	1.02107	2.49328	2.75304	1
Cytokine production	FNX late	4	213	2982	151731	0.604368	0.955536	1.87793	0.134138	1
Cytokine production	GvHD	6	213	4899	151731	0.687586	0.872446	2.8169	0.122474	1
Cytokine production	Aging	6	213	5672	151731	0.810707	0.753546	2.8169	0.105783	1
Cytokine production	Rnaset2	2	213	2351	151731	0.843816	0.605999	0.938967	0.0850702	1
Proliferation	MCAO late	49	3718	2300	151731	0.858113	0.869427	1.31791	2.13043	1
Inflammation	VSV early	280	19346	2330	151731	0.864796	0.942508	1.44733	12.0172	1
Interferon signature	EAE chronic	76	4091	3205	151731	0.887121	0.879489	1.85774	2.37129	1
Interferon signature	GvHD	119	4091	4899	151731	0.889788	0.900916	2.90882	2.42907	1
Cytokine production	SOD1	2	213	2681	151731	0.891789	0.531408	0.938967	0.074599	1
Antigen presentation	SOD1	35	2442	2681	151731	0.913313	0.811148	1.43325	1.30548	1
Cytokine production	FAD late	5	213	6752	151731	0.962401	0.527512	2.34742	0.0740521	1
Cytokine production	VSV late	1	213	2549	151731	0.972981	0.279463	0.469484	0.0392311	1
Cytokine production	APP23	1	213	2742	151731	0.979497	0.259793	0.469484	0.0364697	1
Proliferation	EAE chronic	58	3718	3205	151731	0.994259	0.738524	1.55998	1.80967	1
Cytokine production	MCAO early	1	213	3705	151731	0.994853	0.192268	0.469484	0.0269906	1
Cytokine production	FAD early	4	213	7918	151731	0.996202	0.359865	1.87793	0.0505178	1
Antigen presentation	Cup De.	1	2442	441	151731	0.999227	0.140893	0.04095	0.226757	1
Antigen presentation	FNX early	14	2442	1871	151731	0.999671	0.464925	0.573301	0.748263	1
Surveillance	FMF	282	105530	454	151731	0.999704	0.893083	0.267223	62.1145	1
Cytokine production	R6/2	2	213	8060	151731	0.999885	0.176762	0.938967	0.0248139	1
Cytokine production	GF young	1	213	6614	151731	0.999925	0.107704	0.469484	0.0151194	1
Phagocytosis	APP23	202	14258	2742	151731	0.999936	0.78397	1.41675	7.36689	1
Antigen presentation	GvHD	42	2442	4899	151731	0.999999	0.532685	1.7199	0.857318	1
Surveillance	FAD early	5301	105530	7918	151731	1	0.962589	5.02322	66.9487	1
Phagocytosis	FMF	14	14258	454	151731	1	0.328162	0.0981905	3.0837	1
Neuroprotection	EAE onset	1	2133	1214	151731	1	0.0585956	0.0468823	0.0823723	1
Antigen presentation	FNX late	13	2442	2982	151731	1	0.270872	0.532351	0.435949	1
Surveillance	SPF E16	2	105530	23	151731	1	0.125026	0.0018952	8.69565	1
Proliferation	GvHD	56	3718	4899	151731	1	0.466493	1.50619	1.14309	1
Neuroprotection	GL261	1	2133	1964	151731	1	0.0362195	0.0468823	0.0509165	1
Phagocytosis	Aging	386	14258	5672	151731	1	0.724214	2.70725	6.80536	1
Interferon signature	FNX early	10	4091	1871	151731	1	0.198231	0.244439	0.534474	1
Antigen presentation	GL261	2	2442	1964	151731	1	0.0632728	0.0819001	0.101833	1
Proliferation	µMT	1	3718	1188	151731	1	0.0343517	0.0268962	0.0841751	1
Inflammation	FMF	14	19346	454	151731	1	0.241855	0.0723664	3.0837	1
Proliferation	FNX early	6	3718	1871	151731	1	0.130871	0.161377	0.320684	1
Interferon signature	µMT	1	4091	1188	151731	1	0.0312197	0.0244439	0.0841751	1
Neuroprotection	Rnaset2	1	2133	2351	151731	1	0.0302573	0.0468823	0.0425351	1
Inflammation	Cup De.	11	19346	441	151731	1	0.195631	0.0568593	2.49433	1
Proliferation	Rnaset2	10	3718	2351	151731	1	0.173585	0.268962	0.425351	1
Antigen presentation	APP23	4	2442	2742	151731	1	0.0906403	0.1638	0.145879	1
Proliferation	FAD early	30	3718	7918	151731	1	0.154622	0.806885	0.378884	1
Proliferation	FAD late	14	3718	6752	151731	1	0.0846176	0.376547	0.207346	1
Proliferation	APP23	10	3718	2742	151731	1	0.148832	0.268962	0.364697	1
Proliferation	R6/2	40	3718	8060	151731	1	0.20253	1.07585	0.496278	1
Proliferation	SOD1	5	3718	2681	151731	1	0.0761094	0.134481	0.186498	1
Proliferation	VSV late	2	3718	2549	151731	1	0.0320203	0.0537924	0.0784621	1
Proliferation	FNX late	8	3718	2982	151731	1	0.109483	0.215169	0.268276	1
Proliferation	LPS	41	3718	12860	151731	1	0.130109	1.10274	0.318818	1
Proliferation	Aging	19	3718	5672	151731	1	0.136704	0.511027	0.334979	1
Proliferation	GF old	4	3718	6296	151731	1	0.0259275	0.107585	0.0635324	1
Phagocytosis	Controls	859	14258	54478	151731	1	0.167798	6.02469	1.57678	1
Phagocytosis	R6/2	35	14258	8060	151731	1	0.0462114	0.245476	0.434243	1
Phagocytosis	Rnaset2	15	14258	2351	151731	1	0.0678976	0.105204	0.638026	1
Phagocytosis	VSV early	22	14258	2330	151731	1	0.100481	0.154299	0.944206	1
Phagocytosis	VSV late	17	14258	2549	151731	1	0.0709733	0.119231	0.666928	1
Phagocytosis	FNX early	31	14258	1871	151731	1	0.176321	0.217422	1.65687	1
Phagocytosis	FNX late	76	14258	2982	151731	1	0.27122	0.533034	2.54863	1
Phagocytosis	LPS	64	14258	12860	151731	1	0.0529608	0.448871	0.497667	1
Phagocytosis	GL261	44	14258	1964	151731	1	0.238411	0.308599	2.24033	1
Phagocytosis	µMT	16	14258	1188	151731	1	0.143324	0.112218	1.3468	1
Phagocytosis	GvHD	118	14258	4899	151731	1	0.256325	0.827606	2.40865	1
Phagocytosis	GF young	37	14258	6614	151731	1	0.0595324	0.259503	0.559419	1
Phagocytosis	GF old	373	14258	6296	151731	1	0.630463	2.61608	5.9244	1
Neuroprotection	Controls	2	2133	54478	151731	1	0.00261151	0.0937647	0.00367121	1
Neuroprotection	FAD early	1	2133	7918	151731	1	0.00898396	0.0468823	0.0126295	1
Neuroprotection	FAD late	2	2133	6752	151731	1	0.0210708	0.0937647	0.0296209	1
Neuroprotection	EAE peak	5	2133	6143	151731	1	0.0578993	0.234412	0.0813935	1
Neuroprotection	Aging	1	2133	5672	151731	1	0.0125414	0.0468823	0.0176305	1
Interferon signature	Controls	127	4091	54478	151731	1	0.0864624	3.10438	0.233122	1
Interferon signature	FAD early	14	4091	7918	151731	1	0.0655779	0.342215	0.176812	1
Interferon signature	FAD late	81	4091	6752	151731	1	0.444936	1.97996	1.19964	1
Interferon signature	APP23	9	4091	2742	151731	1	0.121736	0.219995	0.328228	1
Interferon signature	R6/2	3	4091	8060	151731	1	0.0138048	0.0733317	0.0372208	1
Interferon signature	SOD1	3	4091	2681	151731	1	0.041502	0.0733317	0.111899	1
Interferon signature	VSV late	9	4091	2549	151731	1	0.130954	0.219995	0.35308	1
Interferon signature	FNX late	10	4091	2982	151731	1	0.124376	0.244439	0.335345	1
Interferon signature	LPS	198	4091	12860	151731	1	0.571043	4.83989	1.53966	1
Interferon signature	Aging	9	4091	5672	151731	1	0.0588506	0.219995	0.158674	1
Interferon signature	GF young	5	4091	6614	151731	1	0.0280382	0.12222	0.0755972	1
Interferon signature	GF old	28	4091	6296	151731	1	0.164945	0.684429	0.444727	1
Surveillance	FAD late	3044	105530	6752	151731	1	0.648202	2.88449	45.0829	1
Surveillance	Rnaset2	23	105530	2351	151731	1	0.0140661	0.0217948	0.978307	1
Surveillance	VSV early	889	105530	2330	151731	1	0.548585	0.842414	38.1545	1
Surveillance	Cup De.	188	105530	441	151731	1	0.61294	0.178148	42.6304	1
Surveillance	EAE onset	95	105530	1214	151731	1	0.112513	0.0900218	7.82537	1
Surveillance	EAE peak	3585	105530	6143	151731	1	0.839087	3.39714	58.3591	1
Surveillance	EAE chronic	180	105530	3205	151731	1	0.0807501	0.170568	5.61622	1
Surveillance	LPS	467	105530	12860	151731	1	0.0522125	0.442528	3.63142	1
Surveillance	MCAO early	1210	105530	3705	151731	1	0.469565	1.14659	32.6586	1
Surveillance	MCAO late	368	105530	2300	151731	1	0.230048	0.348716	16	1
Surveillance	GL261	350	105530	1964	151731	1	0.256227	0.331659	17.8208	1
Surveillance	GvHD	1807	105530	4899	151731	1	0.530334	1.71231	36.8851	1
Inflammation	Controls	1719	19346	54478	151731	1	0.247479	8.88556	3.1554	1
Inflammation	FAD early	49	19346	7918	151731	1	0.048536	0.253282	0.618843	1
Inflammation	FAD late	30	19346	6752	151731	1	0.0348475	0.155071	0.444313	1
Inflammation	APP23	109	19346	2742	151731	1	0.311776	0.563424	3.9752	1
Inflammation	R6/2	25	19346	8060	151731	1	0.024327	0.129226	0.310174	1
Inflammation	SOD1	24	19346	2681	151731	1	0.0702098	0.124057	0.895188	1
Inflammation	VSV late	115	19346	2549	151731	1	0.353843	0.594438	4.51157	1
Inflammation	EAE onset	15	19346	1214	151731	1	0.0969071	0.0775354	1.23558	1
Inflammation	EAE peak	62	19346	6143	151731	1	0.0791579	0.32048	1.00928	1
Inflammation	EAE chronic	26	19346	3205	151731	1	0.0636251	0.134395	0.811232	1
Inflammation	FNX early	14	19346	1871	151731	1	0.0586864	0.0723664	0.748263	1
Inflammation	FNX late	87	19346	2982	151731	1	0.22882	0.449705	2.91751	1
Inflammation	MCAO early	8	19346	3705	151731	1	0.016935	0.0413522	0.215924	1
Inflammation	MCAO late	18	19346	2300	151731	1	0.0613801	0.0930425	0.782609	1
Inflammation	GL261	11	19346	1964	151731	1	0.0439273	0.0568593	0.560081	1
Inflammation	Aging	282	19346	5672	151731	1	0.389938	1.45767	4.97179	1
Inflammation	GF young	14	19346	6614	151731	1	0.0166015	0.0723664	0.211672	1
Inflammation	GF old	37	19346	6296	151731	1	0.0460914	0.191254	0.587675	1
Antigen presentation	Controls	67	2442	54478	151731	1	0.0764156	2.74365	0.122985	1
Antigen presentation	FAD early	2	2442	7918	151731	1	0.0156943	0.0819001	0.0252589	1
Antigen presentation	FAD late	9	2442	6752	151731	1	0.0828207	0.36855	0.133294	1
Antigen presentation	R6/2	10	2442	8060	151731	1	0.0770892	0.4095	0.124069	1
Antigen presentation	LPS	8	2442	12860	151731	1	0.0386525	0.3276	0.0622084	1
Antigen presentation	Aging	3	2442	5672	151731	1	0.0328635	0.12285	0.0528914	1
Antigen presentation	GF old	3	2442	6296	151731	1	0.0296064	0.12285	0.0476493	1
Cytokine production	Controls	24	213	54478	151731	1	0.313823	11.2676	0.0440545	1

## Sheet: Ext. Data figure 6E
Mouse Mg clusters cell counts Ext Data Fig. 6E
Context	Homeostatic Hip	FAD early Hip	FAD late Hip	Homeostatic CTX	VSV early CTX	VSV late CTX	MCAO early CTX	MCAO late CTX	Homeostatic CC	Cup early CC	Cup late CC	Homeostatic SPC	EAE onset SPC	EAE peak SPC	EAE chronic SPC	Homeostatic FN	FNX early FN	FNX late FN
1	4326	1300	476	10004	256	1142	1134	227	460	73	2	58	1	55	4	337	391	321
3	4	0	1	1380	1	0	1	1	0	0	0	0	1	0	2	0	0	1
5	58	35	119	67	4	1	6	5	0	1	0	4	0	4	4	8	5	7
6	3553	2926	2050	7525	3	14	22	8	30	7	1	1619	13	1601	48	435	920	900
7	240	39	114	150	5	5	3	2	1	3	0	15	0	13	3	27	7	15
8	130	112	34	104	18	0	1	0	6	3	2	8	18	9	1	4	28	19
9	10	22	28	15	0	0	0	0	0	0	0	1134	42	1135	17	8	51	34
10	3016	858	218	8364	598	1228	41	119	1006	91	34	449	21	119	100	262	391	1486
11	1	7	4	20	1	7	3	6	2	10	0	0	0	0	2	2	2	1
13	1	0	0	6	3	7	0	1	0	0	0	0	0	0	1	0	0	1
18	1	1	1	0	0	0	29	153	0	8	0	0	0	0	5	0	0	0
26	1	279	1820	0	0	0	1	1	0	3	0	0	0	0	0	0	0	0
29	11	18	13	33	1	0	3	1	0	3	0	27	8	27	13	1	4	4
30	25	37	17	69	7	7	3	5	15	10	0	3	1	3	6	0	2	5
31	141	2142	1489	48	1	4	7	7	1	31	0	60	6	60	37	8	18	24
32	5	3	1	3	0	0	0	0	0	0	0	1	0	1	1	0	1	0
33	29	12	21	25	8	3	5	9	2	11	0	8	42	6	661	2	0	19
34	12	19	6	34	0	0	0	0	1	0	0	1	0	1	0	0	0	1
35	86	29	24	1408	266	107	7	16	14	7	0	12	14	7	25	5	14	85
37	2	1	0	6	0	0	0	0	0	0	0	0	0	0	0	0	0	0
39	2	4	5	12	0	1	1	0	0	0	0	7	12	6	9	1	0	4
40	1	1	7	3	0	0	0	0	0	0	0	15	453	27	647	1	10	11
41	2	1	2	3	0	0	0	0	1	1	0	3	25	3	8	0	4	2
42	1	0	3	21	599	5	0	0	0	0	0	1	4	2	4	0	0	0
45	1	1	3	0	0	0	77	82	0	4	0	0	8	0	53	0	0	0
47	29	10	36	29	1	2	4	1	2	0	0	10	4	10	1	1	6	6
49	4	2	27	13	9	0	17	16	0	18	0	2	16	5	14	1	3	4
50	1	13	6	0	0	0	153	47	0	81	0	0	18	11	51	0	0	0
51	1	0	0	8	293	0	4	0	0	2	0	0	2	2	0	0	0	0
52	16	8	5	63	165	2	0	0	2	2	0	9	21	13	1	2	3	3
54	10	9	2	33	9	0	1	0	0	7	0	8	11	38	0	1	3	4
12	0	2	1	3	0	0	0	0	0	0	0	0	0	0	0	0	1	0
21	0	1	5	0	0	0	547	73	0	7	0	0	1	0	5	0	0	0
25	0	10	28	1	0	1	3	8	0	18	0	4	31	4	362	1	0	5
27	0	15	161	0	0	0	2	1	0	2	0	0	0	0	1	0	0	1
48	0	1	11	0	4	0	0	0	0	0	0	0	91	114	3	0	0	0
16	0	0	1	0	0	0	26	289	0	3	0	0	0	0	27	0	0	0
20	0	0	2	4	2	1	508	586	0	16	0	0	17	0	227	0	0	0
22	0	0	2	1	0	0	2	8	0	2	0	0	104	10	152	0	1	0
23	0	0	4	2	0	0	1	6	0	1	0	0	11	2	258	0	0	0
24	0	0	3	0	0	0	2	12	0	8	0	0	118	17	178	0	1	0
28	0	0	1	0	0	0	0	0	1	2	0	2	33	4	223	0	2	3
44	0	0	1	4	2	0	3	0	0	0	0	0	10	1	1	0	1	0
4	0	0	0	554	4	0	0	0	0	0	0	0	1	0	4	0	0	0
19	0	0	0	1	0	0	73	67	0	0	0	0	1	0	6	0	0	0
36	0	0	0	14	11	8	1	2	2	4	0	0	1	0	1	0	0	1
43	0	0	0	3	0	0	1	3	0	0	0	0	8	11	0	0	0	0
53	0	0	0	2	7	0	6	1	0	0	0	1	42	151	0	0	0	0
38	0	0	0	0	1	0	0	0	0	0	0	0	0	0	0	0	0	0
46	0	0	0	0	1	0	0	0	0	0	0	0	0	0	0	0	0	0
14	0	0	0	0	0	0	38	356	0	0	0	1	1	1	23	0	0	0
15	0	0	0	0	0	0	486	92	0	0	0	0	0	0	8	0	0	0
17	0	0	0	0	0	0	483	89	0	2	0	0	0	0	1	0	0	0
2	0	0	0	0	0	0	0	0	0	0	0	244	3	1	7	0	2	15
Descriptive statistics
Cluster	Context	k	n	K	N	pval	enrichment	perc_in_cluster	perc_in_context	p_adj	Stars
1	Homeostatic CTX	10004	20567	30035	86840	0	1.40635	48.641	33.3078	0	***
3	Homeostatic CTX	1380	1392	30035	86840	0	2.86637	99.1379	4.59464	0	***
9	Homeostatic SPC	1134	2496	3706	86840	0	10.6459	45.4327	30.599	0	***
9	EAE peak SPC	1135	2496	3474	86840	0	11.3669	45.4728	32.6713	0	***
14	MCAO late CTX	356	420	2300	86840	0	32.0031	84.7619	15.4783	0	***
15	MCAO early CTX	486	586	3705	86840	0	19.4388	82.9352	13.1174	0	***
16	MCAO late CTX	289	346	2300	86840	0	31.5365	83.526	12.5652	0	***
17	MCAO early CTX	483	575	3705	86840	0	19.6884	84	13.0364	0	***
20	MCAO early CTX	508	1363	3705	86840	0	8.73574	37.2707	13.7112	0	***
20	MCAO late CTX	586	1363	2300	86840	0	16.2328	42.9934	25.4783	0	***
21	MCAO early CTX	547	639	3705	86840	0	20.064	85.6025	14.7638	0	***
23	EAE chronic SPC	258	285	3205	86840	0	24.5283	90.5263	8.04992	0	***
25	EAE chronic SPC	362	476	3205	86840	0	20.606	76.0504	11.2949	0	***
26	FAD late Hip	1820	2105	6752	86840	0	11.12	86.4608	26.955	0	***
31	FAD early Hip	2142	4084	7918	86840	0	5.75225	52.4486	27.0523	0	***
31	FAD late Hip	1489	4084	6752	86840	0	4.68917	36.4594	22.0527	0	***
33	EAE chronic SPC	661	863	3205	86840	0	20.7531	76.5933	20.624	0	***
40	EAE onset SPC	453	1176	1214	86840	0	27.5545	38.5204	37.3147	0	***
40	EAE chronic SPC	647	1176	3205	86840	0	14.9069	55.017	20.1872	0	***
42	VSV early CTX	599	640	2280	86840	0	35.6477	93.5938	26.2719	0	***
51	VSV early CTX	293	312	2280	86840	0	35.7683	93.9103	12.8509	0	***
10	Homeostatic CC	1006	18401	1546	86840	0	3.07091	5.46709	65.0712	2.21232e-307	***
2	Homeostatic SPC	244	272	3706	86840	8.4245e-301	21.0201	89.7059	6.58392	1.93031e-299	***
10	FNX late FN	1486	18401	2982	86840	2.68757e-272	2.35174	8.07565	49.8323	5.90146e-271	***
28	EAE chronic SPC	223	271	3205	86840	1.55667e-270	22.296	82.2878	6.95788	3.28147e-269	***
1	Homeostatic Hip	4326	20567	11720	86840	3.38632e-264	1.5585	21.0337	36.9113	6.8638e-263	***
10	Homeostatic CTX	8364	18401	30035	86840	5.72143e-260	1.31421	45.4541	27.8475	1.11674e-258	***
4	Homeostatic CTX	554	563	30035	86840	4.27029e-240	2.84507	98.4014	1.84451	8.0373e-239	***
10	VSV late CTX	1228	18401	2545	86840	4.86831e-208	2.27714	6.67355	48.2515	8.8469e-207	***
18	MCAO late CTX	153	198	2300	86840	9.16938e-200	29.1755	77.2727	6.65217	1.61075e-198	***
35	Homeostatic CTX	1408	2126	30035	86840	1.43089e-198	1.91484	66.2277	4.68786	2.43252e-197	***
52	VSV early CTX	165	315	2280	86840	2.08018e-172	19.9507	52.381	7.23684	3.42579e-171	***
6	EAE peak SPC	1601	21675	3474	86840	2.25652e-167	1.84638	7.38639	46.0852	3.6036e-166	***
53	EAE peak SPC	151	210	3474	86840	3.09175e-161	17.9741	71.9048	4.34657	4.79222e-160	***
24	EAE chronic SPC	178	339	3205	86840	7.51791e-160	14.227	52.5074	5.55382	1.13198e-158	***
27	FAD late Hip	161	183	6752	86840	1.08486e-152	11.3152	87.9781	2.38448	1.58812e-151	***
6	Homeostatic SPC	1619	21675	3706	86840	1.64468e-142	1.75026	7.46943	43.6859	2.34256e-141	***
22	EAE chronic SPC	152	282	3205	86840	7.25775e-139	14.6045	53.9007	4.74259	1.00654e-137	***
6	FAD early Hip	2926	21675	7918	86840	7.15122e-137	1.48054	13.4994	36.9538	9.66332e-136	***
24	EAE onset SPC	118	339	1214	86840	1.74099e-129	24.8991	34.8083	9.71993	2.29376e-128	***
1	VSV late CTX	1142	20567	2545	86840	2.97541e-125	1.89464	5.55258	44.8723	3.82448e-124	***
22	EAE onset SPC	104	282	1214	86840	3.27038e-117	26.3806	36.8794	8.56672	4.10355e-116	***
6	FNX early FN	920	21675	1871	86840	4.14259e-115	1.97004	4.24452	49.1716	5.07708e-114	***
48	EAE onset SPC	91	224	1214	86840	2.86976e-107	29.0599	40.625	7.49588	3.43719e-106	***
50	Cup early CC	81	381	441	86840	3.51137e-106	41.8641	21.2598	18.3673	4.1122e-105	***
50	MCAO early CTX	153	381	3705	86840	1.10127e-105	9.41235	40.1575	4.12955	1.26167e-104	***
35	VSV early CTX	266	2126	2280	86840	1.14471e-100	4.76544	12.5118	11.6667	1.28354e-99	***
48	EAE peak SPC	114	224	3474	86840	1.34427e-96	12.7217	50.8929	3.28152	1.47589e-95	***
20	EAE chronic SPC	227	1363	3205	86840	1.15349e-81	4.51255	16.6544	7.08268	1.24059e-80	***
45	MCAO late CTX	82	229	2300	86840	1.11748e-68	13.5198	35.8079	3.56522	1.17782e-67	***
19	MCAO late CTX	67	148	2300	86840	1.28773e-64	17.0925	45.2703	2.91304	1.33065e-63	***
19	MCAO early CTX	73	148	3705	86840	4.86406e-59	11.5609	49.3243	1.97031	4.92954e-58	***
7	Homeostatic Hip	240	642	11720	86840	2.29811e-52	2.76993	37.3832	2.04778	2.2851e-51	***
5	FAD late Hip	119	328	6752	86840	2.39074e-48	4.66617	36.2805	1.76244	2.33319e-47	***
45	MCAO early CTX	77	229	3705	86840	4.46017e-47	7.8811	33.6245	2.07827	4.27366e-46	***
6	Homeostatic Hip	3553	21675	11720	86840	1.13519e-45	1.21459	16.3922	30.3157	1.0683e-44	***
15	MCAO late CTX	92	586	2300	86840	8.47981e-43	5.92765	15.6997	4	7.8401e-42	***
17	MCAO late CTX	89	575	2300	86840	6.17051e-41	5.84405	15.4783	3.86957	5.60665e-40	***
10	Homeostatic Hip	3016	18401	11720	86840	4.00248e-37	1.21446	16.3904	25.7338	3.57509e-36	***
53	EAE onset SPC	42	210	1214	86840	2.03782e-35	14.3064	20	3.45964	1.78988e-34	***
41	EAE onset SPC	25	55	1214	86840	7.04047e-32	32.5146	45.4545	2.05931	6.08251e-31	***
45	EAE chronic SPC	53	229	3205	86840	5.04384e-27	6.27093	23.1441	1.65367	4.28727e-26	***
6	Homeostatic FN	435	21675	1107	86840	3.10543e-26	1.57435	2.00692	39.2954	2.59772e-25	***
6	FAD late Hip	2050	21675	6752	86840	6.83344e-26	1.21642	9.4579	30.3614	5.62691e-25	***
21	MCAO late CTX	73	639	2300	86840	2.34455e-25	4.31334	11.4241	3.17391	1.90089e-24	***
1	MCAO early CTX	1134	20567	3705	86840	4.07309e-23	1.29233	5.51369	30.6073	3.2523e-22	***
54	EAE peak SPC	38	136	3474	86840	9.84773e-22	6.98449	27.9412	1.09384	7.7459e-21	***
28	EAE onset SPC	33	271	1214	86840	5.09179e-21	8.71055	12.1771	2.71829	3.94614e-20	***
49	Cup early CC	18	151	441	86840	1.74162e-19	23.4734	11.9205	4.08163	1.3302e-18	***
8	FAD early Hip	112	497	7918	86840	2.36632e-19	2.47153	22.5352	1.4145	1.7815e-18	***
10	Cup late CC	34	18401	39	86840	2.1803e-18	4.11427	0.184773	87.1795	1.61833e-17	***
50	MCAO late CTX	47	381	2300	86840	3.57144e-18	4.65763	12.336	2.04348	2.6141e-17	***
7	FAD late Hip	114	642	6752	86840	1.15306e-16	2.2838	17.757	1.68839	8.32414e-16	***
50	EAE chronic SPC	51	381	3205	86840	2.9676e-15	3.62691	13.3858	1.59126	2.11341e-14	***
8	Homeostatic Hip	130	497	11720	86840	4.30903e-14	1.93811	26.1569	1.10922	3.02781e-13	***
44	EAE onset SPC	10	23	1214	86840	2.66652e-13	31.1009	43.4783	0.823723	1.84902e-12	***
11	Cup early CC	10	68	441	86840	2.30392e-12	28.9582	14.7059	2.26757	1.57684e-11	***
25	EAE onset SPC	31	476	1214	86840	2.72865e-12	4.6586	6.51261	2.55354	1.84359e-11	***
33	EAE onset SPC	42	863	1214	86840	6.15634e-12	3.48129	4.86674	3.45964	4.10682e-11	***
6	FNX late FN	900	21675	2982	86840	2.84931e-11	1.20919	4.15225	30.1811	1.87698e-10	***
25	Cup early CC	18	476	441	86840	7.5972e-11	7.44641	3.78151	4.08163	4.94287e-10	***
39	EAE onset SPC	12	64	1214	86840	8.89469e-11	13.4123	18.75	0.988468	5.71647e-10	***
26	FAD early Hip	279	2105	7918	86840	1.73962e-10	1.45364	13.2542	3.52362	1.10455e-09	***
49	EAE onset SPC	16	151	1214	86840	5.08705e-10	7.57956	10.596	1.31796	3.19152e-09	***
29	EAE peak SPC	27	167	3474	86840	7.24339e-10	4.04145	16.1677	0.777202	4.4909e-09	***
47	FAD late Hip	36	152	6752	86840	1.30637e-09	3.04611	23.6842	0.533175	8.00533e-09	***
43	EAE onset SPC	8	26	1214	86840	1.78182e-09	22.0099	30.7692	0.658979	1.07933e-08	***
43	EAE peak SPC	11	26	3474	86840	1.82975e-09	10.5757	42.3077	0.316638	1.09577e-08	***
29	Homeostatic SPC	27	167	3706	86840	2.87735e-09	3.78845	16.1677	0.728548	1.70378e-08	***
10	VSV early CTX	598	18401	2280	86840	3.41437e-09	1.23778	3.24982	26.2281	1.9993e-08	***
52	EAE onset SPC	21	315	1214	86840	5.75725e-09	4.76881	6.66667	1.72982	3.33414e-08	***
18	MCAO early CTX	29	198	3705	86840	7.77311e-09	3.43293	14.6465	0.782726	4.45264e-08	***
36	VSV early CTX	11	45	2280	86840	1.78084e-08	9.31033	24.4444	0.482456	1.00914e-07	***
1	Homeostatic CC	460	20567	1546	86840	1.94216e-08	1.25631	2.23659	29.7542	1.08885e-07	***
35	VSV late CTX	107	2126	2545	86840	6.90164e-08	1.71733	5.03293	4.20432	3.82859e-07	***
7	Homeostatic FN	27	642	1107	86840	1.04532e-07	3.29914	4.20561	2.43902	5.73835e-07	***
1	Homeostatic FN	337	20567	1107	86840	1.33743e-07	1.28538	1.63855	30.4426	7.26624e-07	***
30	Cup early CC	10	215	441	86840	1.92162e-07	9.15889	4.65116	2.26757	1.03336e-06	***
13	VSV late CTX	7	20	2545	86840	1.02048e-06	11.9426	35	0.275049	5.43226e-06	***
49	MCAO late CTX	16	151	2300	86840	2.95393e-06	4.00069	10.596	0.695652	1.55672e-05	***
54	EAE onset SPC	11	136	1214	86840	3.78724e-06	5.78569	8.08824	0.906096	1.97612e-05	***
8	FNX early FN	28	497	1871	86840	5.3319e-06	2.61486	5.6338	1.49653	2.75481e-05	***
54	Cup early CC	7	136	441	86840	6.90187e-06	10.1354	5.14706	1.5873	3.53135e-05	***
30	Homeostatic CC	15	215	1546	86840	8.76467e-06	3.91889	6.97674	0.970246	4.44133e-05	***
18	Cup early CC	8	198	441	86840	9.09601e-06	7.95621	4.0404	1.81406	4.56533e-05	***
50	EAE onset SPC	18	381	1214	86840	9.53176e-06	3.37947	4.72441	1.4827	4.73891e-05	***
14	MCAO early CTX	38	420	3705	86840	1.38866e-05	2.12063	9.04762	1.02564	6.83945e-05	***
34	FAD early Hip	19	75	7918	86840	3.20272e-05	2.77841	25.3333	0.23996	0.000156281	***
49	FAD late Hip	27	151	6752	86840	3.98644e-05	2.29972	17.8808	0.399882	0.000192739	***
36	VSV late CTX	8	45	2545	86840	4.41001e-05	6.0661	17.7778	0.314342	0.00021128	***
36	Cup early CC	4	45	441	86840	8.28996e-05	17.5037	8.88889	0.907029	0.000393586	***
30	FAD early Hip	37	215	7918	86840	0.000130447	1.88742	17.2093	0.46729	0.000613798	***
16	EAE chronic SPC	27	346	3205	86840	0.000248045	2.11436	7.80347	0.842434	0.00115681	**
49	MCAO early CTX	17	151	3705	86840	0.000264232	2.63878	11.2583	0.458839	0.00122149	**
8	EAE onset SPC	18	497	1214	86840	0.000280353	2.5907	3.62173	1.4827	0.00128475	**
24	Cup early CC	8	339	441	86840	0.000384416	4.64699	2.35988	1.81406	0.00174644	**
39	EAE chronic SPC	9	64	3205	86840	0.000553017	3.81026	14.0625	0.280811	0.00249094	**
41	EAE chronic SPC	8	55	3205	86840	0.000884374	3.94111	14.5455	0.24961	0.0039497	**
49	EAE chronic SPC	14	151	3205	86840	0.00148708	2.51213	9.27152	0.436817	0.00658565	**
20	Cup early CC	16	1363	441	86840	0.00191437	2.31156	1.17388	3.62812	0.00840727	**
23	EAE onset SPC	11	285	1214	86840	0.00249646	2.76089	3.85965	0.906096	0.010873	*
29	EAE onset SPC	8	167	1214	86840	0.00256895	3.42669	4.79042	0.658979	0.011097	*
11	VSV late CTX	7	68	2545	86840	0.00375644	3.51254	10.2941	0.275049	0.0160947	*
16	MCAO early CTX	26	346	3705	86840	0.00412883	1.76128	7.51445	0.701754	0.0175475	*
33	Cup early CC	11	863	441	86840	0.00515746	2.50994	1.27462	2.49433	0.0217438	*
11	MCAO late CTX	6	68	2300	86840	0.00928152	3.33146	8.82353	0.26087	0.0388203	*
29	EAE chronic SPC	13	167	3205	86840	0.00936291	2.1092	7.78443	0.405616	0.0388524	*
54	VSV early CTX	9	136	2280	86840	0.0100025	2.52051	6.61765	0.394737	0.0411822	*
13	VSV early CTX	3	20	2280	86840	0.0147557	5.71316	15	0.131579	0.0602811
45	EAE onset SPC	8	229	1214	86840	0.0159953	2.49894	3.49345	0.658979	0.0648426
31	Cup early CC	31	4084	441	86840	0.0180855	1.49471	0.75906	7.02948	0.0727561
5	Homeostatic Hip	58	328	11720	86840	0.0187004	1.31023	17.6829	0.494881	0.074151
49	VSV early CTX	9	151	2280	86840	0.0187136	2.27013	5.96026	0.394737	0.074151
39	Homeostatic SPC	7	64	3706	86840	0.0190656	2.5629	10.9375	0.188883	0.0749817
8	Cup late CC	2	497	39	86840	0.021065	8.96043	0.402414	5.12821	0.0822316
10	Homeostatic FN	262	18401	1107	86840	0.0241819	1.11695	1.42384	23.6676	0.093705
38	VSV early CTX	1	1	2280	86840	0.0262552	38.0877	100	0.0438596	0.100264
46	VSV early CTX	1	1	2280	86840	0.0262552	38.0877	100	0.0438596	0.100264
45	Cup early CC	4	229	441	86840	0.0300624	3.43958	1.74672	0.907029	0.113978
43	MCAO late CTX	3	26	2300	86840	0.0306451	4.35652	11.5385	0.130435	0.114975
41	FNX early FN	4	55	1871	86840	0.0307619	3.37554	7.27273	0.213789	0.114975
47	Homeostatic Hip	29	152	11720	86840	0.0332391	1.41367	19.0789	0.24744	0.123359
34	Homeostatic CTX	34	75	30035	86840	0.034937	1.31072	45.3333	0.113201	0.128754
14	EAE chronic SPC	23	420	3205	86840	0.0407375	1.48378	5.47619	0.717629	0.149088
39	EAE peak SPC	6	64	3474	86840	0.0425992	2.34348	9.375	0.172712	0.154826
21	Cup early CC	7	639	441	86840	0.0463284	2.15714	1.09546	1.5873	0.167226
2	FNX late FN	15	272	2982	86840	0.0501495	1.60596	5.51471	0.503018	0.179788
37	Homeostatic CTX	6	9	30035	86840	0.0506336	1.92753	66.6667	0.0199767	0.180297
29	Cup early CC	3	167	441	86840	0.0539591	3.53741	1.79641	0.680272	0.189978
32	Homeostatic Hip	5	16	11720	86840	0.0540734	2.31549	31.25	0.0426621	0.189978
5	Homeostatic FN	8	328	1107	86840	0.0610797	1.91332	2.43902	0.722674	0.213172
44	MCAO early CTX	3	23	3705	86840	0.0727887	3.05721	13.0435	0.0809717	0.252366
35	FNX late FN	85	2126	2982	86840	0.0851276	1.16431	3.99812	2.85044	0.29135
47	EAE peak SPC	10	152	3474	86840	0.0851384	1.64455	6.57895	0.287853	0.29135
8	VSV early CTX	18	497	2280	86840	0.108672	1.37943	3.62173	0.789474	0.369484
47	FNX early FN	6	152	1871	86840	0.111702	1.83212	3.94737	0.320684	0.377351
47	Homeostatic SPC	10	152	3706	86840	0.11659	1.5416	6.57895	0.269833	0.391357
44	VSV early CTX	2	23	2280	86840	0.121375	3.31198	8.69565	0.0877193	0.40484
9	EAE onset SPC	42	2496	1214	86840	0.127873	1.20367	1.68269	3.45964	0.422475
12	FAD early Hip	2	7	7918	86840	0.128266	3.13355	28.5714	0.0252589	0.422475
12	FNX early FN	1	7	1871	86840	0.141417	6.63053	14.2857	0.0534474	0.462898
47	EAE onset SPC	4	152	1214	86840	0.164759	1.88242	2.63158	0.329489	0.535975
32	FAD early Hip	3	16	7918	86840	0.174082	2.05639	18.75	0.0378884	0.562829
39	FNX late FN	4	64	2982	86840	0.177333	1.82009	6.25	0.134138	0.569843
5	FAD early Hip	35	328	7918	86840	0.187003	1.1703	10.6707	0.442031	0.597275
36	Homeostatic CC	2	45	1546	86840	0.190936	2.49648	4.44444	0.129366	0.605552
24	MCAO late CTX	12	339	2300	86840	0.191892	1.33651	3.53982	0.521739	0.605552
24	EAE peak SPC	17	339	3474	86840	0.202945	1.25354	5.01475	0.489349	0.636618
11	Homeostatic FN	2	68	1107	86840	0.215069	2.30724	2.94118	0.180668	0.670657
54	Homeostatic SPC	8	136	3706	86840	0.225851	1.37837	5.88235	0.215866	0.700137
27	Cup early CC	2	183	441	86840	0.238169	2.15209	1.0929	0.453515	0.734006
41	Cup early CC	1	55	441	86840	0.244296	3.58029	1.81818	0.226757	0.748512
16	Cup early CC	3	346	441	86840	0.257621	1.70737	0.867052	0.680272	0.784775
29	FAD early Hip	18	167	7918	86840	0.262879	1.18212	10.7784	0.22733	0.796191
32	FNX early FN	1	16	1871	86840	0.294271	2.90086	6.25	0.0534474	0.886177
34	Homeostatic Hip	12	75	11720	86840	0.309336	1.18553	16	0.102389	0.926249
53	VSV early CTX	7	210	2280	86840	0.314967	1.26959	3.33333	0.307018	0.937782
6	Homeostatic CTX	7525	21675	30035	86840	0.322929	1.00378	34.7174	25.0541	0.956086
36	MCAO late CTX	2	45	2300	86840	0.335359	1.67807	4.44444	0.0869565	0.983785
30	VSV early CTX	7	215	2280	86840	0.336018	1.24007	3.25581	0.307018	0.983785
11	Homeostatic CC	2	68	1546	86840	0.341903	1.65208	2.94118	0.129366	0.995486
37	Homeostatic Hip	2	9	11720	86840	0.347947	1.64657	22.2222	0.0170648	1
8	FNX late FN	19	497	2982	86840	0.34933	1.11329	3.82294	0.637156	1
41	EAE peak SPC	3	55	3474	86840	0.378441	1.36348	5.45455	0.0863558	1
44	FNX early FN	1	23	1871	86840	0.39409	2.01799	4.34783	0.0534474	1
28	Cup early CC	2	271	441	86840	0.400465	1.45326	0.738007	0.453515	1
13	MCAO late CTX	1	20	2300	86840	0.415449	1.88783	5	0.0434783	1
41	Homeostatic SPC	3	55	3706	86840	0.41844	1.27812	5.45455	0.0809498	1
22	Cup early CC	2	282	441	86840	0.419806	1.39657	0.70922	0.453515	1
47	FNX late FN	6	152	2982	86840	0.423187	1.14953	3.94737	0.201207	1
11	FAD early Hip	7	68	7918	86840	0.427274	1.129	10.2941	0.0884062	1
11	FNX early FN	2	68	1871	86840	0.432194	1.36511	2.94118	0.106895	1
12	FAD late Hip	1	7	6752	86840	0.432554	1.83734	14.2857	0.0148104	1
30	VSV late CTX	7	215	2545	86840	0.442681	1.11094	3.25581	0.275049	1
32	EAE chronic SPC	1	16	3205	86840	0.452141	1.69345	6.25	0.0312012	1
12	Homeostatic CTX	3	7	30035	86840	0.458218	1.23913	42.8571	0.00998835	1
8	Cup early CC	3	497	441	86840	0.463029	1.18863	0.603622	0.680272	1
19	EAE chronic SPC	6	148	3205	86840	0.466149	1.09845	4.05405	0.187207	1
36	EAE onset SPC	1	45	1214	86840	0.469369	1.5896	2.22222	0.0823723	1
51	Cup early CC	2	312	441	86840	0.470848	1.26228	0.641026	0.453515	1
22	MCAO late CTX	8	282	2300	86840	0.471831	1.07111	2.83688	0.347826	1
52	Cup early CC	2	315	441	86840	0.475804	1.25026	0.634921	0.453515	1
32	EAE peak SPC	1	16	3474	86840	0.479667	1.56232	6.25	0.0287853	1
29	FNX early FN	4	167	1871	86840	0.485878	1.1117	2.39521	0.213789	1
52	EAE peak SPC	13	315	3474	86840	0.493986	1.03163	4.12698	0.374208	1
32	Homeostatic SPC	1	16	3706	86840	0.50236	1.46452	6.25	0.0269833	1
13	FNX late FN	1	20	2982	86840	0.502882	1.45607	5	0.0335345	1
30	FAD late Hip	17	215	6752	86840	0.507697	1.01695	7.90698	0.251777	1
13	EAE chronic SPC	1	20	3205	86840	0.528666	1.35476	5	0.0312012	1
34	FAD late Hip	6	75	6752	86840	0.532497	1.02891	8	0.0888626	1
29	FAD late Hip	13	167	6752	86840	0.539714	1.00118	7.78443	0.192536	1
11	MCAO early CTX	3	68	3705	86840	0.558943	1.03406	4.41176	0.0809717	1
39	Homeostatic FN	1	64	1107	86840	0.56018	1.22572	1.5625	0.0903342	1
39	FAD late Hip	5	64	6752	86840	0.562364	1.00479	7.8125	0.0740521	1
54	FNX early FN	3	136	1871	86840	0.563473	1.02383	2.20588	0.160342	1
41	FNX late FN	2	55	2982	86840	0.567531	1.05896	3.63636	0.0670691	1
37	FAD early Hip	1	9	7918	86840	0.577053	1.2186	11.1111	0.0126295	1
44	EAE chronic SPC	1	23	3205	86840	0.578962	1.17805	4.34783	0.0312012	1
44	EAE peak SPC	1	23	3474	86840	0.609035	1.08683	4.34783	0.0287853	1
41	Homeostatic CC	1	55	1546	86840	0.627787	1.02129	1.81818	0.0646831	1
10	Cup early CC	91	18401	441	86840	0.630907	0.973826	0.494538	20.6349	1
10	FNX early FN	391	18401	1871	86840	0.631562	0.986237	2.12488	20.8979	1
49	FNX early FN	3	151	1871	86840	0.634133	0.922126	1.98675	0.160342	1
7	Cup early CC	3	642	441	86840	0.634139	0.920169	0.46729	0.680272	1
9	FNX early FN	51	2496	1871	86840	0.670627	0.948356	2.04327	2.72582	1
30	MCAO late CTX	5	215	2300	86840	0.67562	0.878059	2.32558	0.217391	1
43	MCAO early CTX	1	26	3705	86840	0.678194	0.901484	3.84615	0.0269906	1
54	FNX late FN	4	136	2982	86840	0.690436	0.856512	2.94118	0.134138	1
22	EAE peak SPC	10	282	3474	86840	0.694402	0.886423	3.5461	0.287853	1
27	FAD early Hip	15	183	7918	86840	0.704496	0.898969	8.19672	0.189442	1
20	EAE onset SPC	17	1363	1214	86840	0.715648	0.892184	1.24725	1.40033	1
11	EAE chronic SPC	2	68	3205	86840	0.720577	0.796917	2.94118	0.0624025	1
49	EAE peak SPC	5	151	3474	86840	0.726086	0.827719	3.31126	0.143926	1
32	FAD late Hip	1	16	6752	86840	0.726151	0.803836	6.25	0.0148104	1
2	EAE onset SPC	3	272	1214	86840	0.734005	0.788957	1.10294	0.247117	1
36	Homeostatic CTX	14	45	30035	86840	0.737852	0.899514	31.1111	0.0466123	1
34	Homeostatic CC	1	75	1546	86840	0.740195	0.748944	1.33333	0.0646831	1
13	Homeostatic CTX	6	20	30035	86840	0.742316	0.867388	30	0.0199767	1
47	Homeostatic CC	2	152	1546	86840	0.755466	0.739089	1.31579	0.129366	1
49	FNX late FN	4	151	2982	86840	0.765216	0.771428	2.64901	0.134138	1
23	Cup early CC	1	285	441	86840	0.766223	0.690934	0.350877	0.226757	1
23	MCAO late CTX	6	285	2300	86840	0.767937	0.794874	2.10526	0.26087	1
11	FAD late Hip	4	68	6752	86840	0.784559	0.756551	5.88235	0.0592417	1
17	Cup early CC	2	575	441	86840	0.790355	0.684926	0.347826	0.453515	1
36	FNX late FN	1	45	2982	86840	0.79254	0.647142	2.22222	0.0335345	1
30	Homeostatic CTX	69	215	30035	86840	0.799324	0.927903	32.093	0.229732	1
8	FAD late Hip	34	497	6752	86840	0.80465	0.879853	6.84105	0.503555	1
30	EAE chronic SPC	6	215	3205	86840	0.808237	0.756144	2.7907	0.187207	1
5	Cup early CC	1	328	441	86840	0.812333	0.600354	0.304878	0.226757	1
30	Homeostatic Hip	25	215	11720	86840	0.815555	0.861576	11.6279	0.213311	1
36	EAE chronic SPC	1	45	3205	86840	0.815973	0.602115	2.22222	0.0312012	1
54	Homeostatic FN	1	136	1107	86840	0.825561	0.576811	0.735294	0.0903342	1
29	FNX late FN	4	167	2982	86840	0.828591	0.697518	2.39521	0.134138	1
11	VSV early CTX	1	68	2280	86840	0.836332	0.560114	1.47059	0.0438596	1
5	FNX early FN	5	328	1871	86840	0.836484	0.707526	1.52439	0.267237	1
48	VSV early CTX	4	224	2280	86840	0.841832	0.680138	1.78571	0.175439	1
44	FAD late Hip	1	23	6752	86840	0.844622	0.55919	4.34783	0.0148104	1
39	FAD early Hip	4	64	7918	86840	0.846501	0.685464	6.25	0.0505178	1
11	Homeostatic CTX	20	68	30035	86840	0.847548	0.85038	29.4118	0.066589	1
39	VSV late CTX	1	64	2545	86840	0.851083	0.533153	1.5625	0.0392927	1
49	Homeostatic FN	1	151	1107	86840	0.856144	0.519512	0.662252	0.0903342	1
47	Homeostatic FN	1	152	1107	86840	0.857981	0.516094	0.657895	0.0903342	1
18	EAE chronic SPC	5	198	3205	86840	0.85848	0.684221	2.52525	0.156006	1
36	MCAO early CTX	1	45	3705	86840	0.859504	0.520858	2.22222	0.0269906	1
30	FNX late FN	5	215	2982	86840	0.863998	0.677242	2.32558	0.167673	1
19	EAE onset SPC	1	148	1214	86840	0.87574	0.483325	0.675676	0.0823723	1
2	EAE chronic SPC	7	272	3205	86840	0.877343	0.697302	2.57353	0.218409	1
8	Homeostatic CC	6	497	1546	86840	0.877709	0.678118	1.20724	0.388098	1
8	Homeostatic FN	4	497	1107	86840	0.878638	0.631358	0.804829	0.361337	1
54	FAD early Hip	9	136	7918	86840	0.881464	0.725785	6.61765	0.113665	1
29	Homeostatic FN	1	167	1107	86840	0.882885	0.469738	0.598802	0.0903342	1
53	MCAO early CTX	6	210	3705	86840	0.887402	0.669674	2.85714	0.161943	1
47	MCAO early CTX	4	152	3705	86840	0.892528	0.616805	2.63158	0.107962	1
47	FAD early Hip	10	152	7918	86840	0.895271	0.721541	6.57895	0.126295	1
50	EAE peak SPC	11	381	3474	86840	0.898071	0.721702	2.88714	0.316638	1
11	FNX late FN	1	68	2982	86840	0.907173	0.428256	1.47059	0.0335345	1
52	Homeostatic FN	2	315	1107	86840	0.911337	0.498071	0.634921	0.180668	1
35	Cup early CC	7	2126	441	86840	0.915821	0.64836	0.329257	1.5873	1
52	Homeostatic SPC	9	315	3706	86840	0.923697	0.669493	2.85714	0.242849	1
34	FNX late FN	1	75	2982	86840	0.92733	0.388285	1.33333	0.0335345	1
51	EAE onset SPC	2	312	1214	86840	0.933242	0.458539	0.641026	0.164745	1
41	FAD late Hip	2	55	6752	86840	0.934344	0.467686	3.63636	0.0296209	1
5	FNX late FN	7	328	2982	86840	0.935225	0.621493	2.13415	0.234742	1
5	MCAO late CTX	5	328	2300	86840	0.936359	0.575557	1.52439	0.217391	1
25	MCAO late CTX	8	476	2300	86840	0.936871	0.634563	1.68067	0.347826	1
39	MCAO early CTX	1	64	3705	86840	0.938673	0.366228	1.5625	0.0269906	1
47	VSV late CTX	2	152	2545	86840	0.939367	0.448971	1.31579	0.0785855	1
13	Homeostatic Hip	1	20	11720	86840	0.944974	0.370478	5	0.00853242	1
30	FNX early FN	2	215	1871	86840	0.947144	0.431755	0.930233	0.106895	1
32	Homeostatic CTX	3	16	30035	86840	0.951685	0.542118	18.75	0.00998835	1
30	EAE onset SPC	1	215	1214	86840	0.951714	0.332708	0.465116	0.0823723	1
34	EAE peak SPC	1	75	3474	86840	0.953269	0.333295	1.33333	0.0287853	1
25	FAD late Hip	28	476	6752	86840	0.953397	0.756551	5.88235	0.414692	1
7	FNX late FN	15	642	2982	86840	0.956473	0.680406	2.33645	0.503018	1
34	Homeostatic SPC	1	75	3706	86840	0.962086	0.31243	1.33333	0.0269833	1
48	FAD late Hip	11	224	6752	86840	0.965364	0.631585	4.91071	0.162915	1
52	FNX early FN	3	315	1871	86840	0.966776	0.442035	0.952381	0.160342	1
5	VSV early CTX	4	328	2280	86840	0.973752	0.464484	1.21951	0.175439	1
29	MCAO early CTX	3	167	3705	86840	0.97534	0.421053	1.79641	0.0809717	1
52	Homeostatic CC	2	315	1546	86840	0.976765	0.35664	0.634921	0.129366	1
42	EAE onset SPC	4	640	1214	86840	0.978941	0.447076	0.625	0.329489	1
44	Homeostatic CTX	4	23	30035	86840	0.980105	0.502834	17.3913	0.0133178	1
28	FNX early FN	2	271	1871	86840	0.981088	0.342536	0.738007	0.106895	1
2	FNX early FN	2	272	1871	86840	0.981438	0.341277	0.735294	0.106895	1
47	VSV early CTX	1	152	2280	86840	0.982537	0.250577	0.657895	0.0438596	1
47	MCAO late CTX	1	152	2300	86840	0.983154	0.248398	0.657895	0.0434783	1
7	FNX early FN	7	642	1871	86840	0.985307	0.506068	1.09034	0.374131	1
33	FNX late FN	19	863	2982	86840	0.986483	0.641143	2.20162	0.637156	1
29	VSV early CTX	1	167	2280	86840	0.988292	0.22807	0.598802	0.0438596	1
29	MCAO late CTX	1	167	2300	86840	0.988746	0.226087	0.598802	0.0434783	1
49	Homeostatic SPC	2	151	3706	86840	0.989376	0.310361	1.3245	0.0539665	1
48	EAE chronic SPC	3	224	3205	86840	0.989906	0.362882	1.33929	0.0936037	1
54	Homeostatic Hip	10	136	11720	86840	0.991441	0.54482	7.35294	0.0853242	1
30	EAE peak SPC	3	215	3474	86840	0.99236	0.348797	1.39535	0.0863558	1
28	Homeostatic CC	1	271	1546	86840	0.99237	0.207272	0.369004	0.0646831	1
27	MCAO late CTX	1	183	2300	86840	0.992682	0.20632	0.546448	0.0434783	1
41	FAD early Hip	1	55	7918	86840	0.994805	0.199408	1.81818	0.0126295	1
28	EAE peak SPC	4	271	3474	86840	0.99514	0.368961	1.47601	0.115141	1
5	MCAO early CTX	6	328	3705	86840	0.995198	0.428755	1.82927	0.161943	1
30	MCAO early CTX	3	215	3705	86840	0.995259	0.32705	1.39535	0.0809717	1
30	Homeostatic SPC	3	215	3706	86840	0.995269	0.326962	1.39535	0.0809498	1
28	FNX late FN	3	271	2982	86840	0.99565	0.322377	1.10701	0.100604	1
54	Homeostatic CTX	33	136	30035	86840	0.996455	0.701564	24.2647	0.109872	1
53	MCAO late CTX	1	210	2300	86840	0.996461	0.179793	0.47619	0.0434783	1
41	Homeostatic Hip	2	55	11720	86840	0.996708	0.269438	3.63636	0.0170648	1
47	EAE chronic SPC	1	152	3205	86840	0.996724	0.178258	0.657895	0.0312012	1
7	Homeostatic SPC	15	642	3706	86840	0.996876	0.547483	2.33645	0.404749	1
27	MCAO early CTX	2	183	3705	86840	0.996884	0.25616	1.0929	0.0539811	1
14	EAE onset SPC	1	420	1214	86840	0.997334	0.170315	0.238095	0.0823723	1
54	MCAO early CTX	1	136	3705	86840	0.997354	0.172343	0.735294	0.0269906	1
25	Homeostatic FN	1	476	1107	86840	0.99781	0.164803	0.210084	0.0903342	1
22	FNX early FN	1	282	1871	86840	0.997871	0.164588	0.35461	0.0534474	1
8	EAE peak SPC	9	497	3474	86840	0.998115	0.452664	1.81087	0.259067	1
7	FAD early Hip	39	642	7918	86840	0.998155	0.666245	6.07477	0.492549	1
5	EAE chronic SPC	4	328	3205	86840	0.998177	0.330429	1.21951	0.124805	1
7	EAE peak SPC	13	642	3474	86840	0.998217	0.506172	2.02492	0.374208	1
43	Homeostatic CTX	3	26	30035	86840	0.9983	0.333611	11.5385	0.00998835	1
1	FNX early FN	391	20567	1871	86840	0.998301	0.882372	1.9011	20.8979	1
39	Homeostatic CTX	12	64	30035	86840	0.998323	0.542118	18.75	0.0399534	1
27	FNX late FN	1	183	2982	86840	0.998341	0.159133	0.546448	0.0335345	1
29	Homeostatic Hip	11	167	11720	86840	0.998521	0.488055	6.58683	0.0938567	1
26	Cup early CC	3	2105	441	86840	0.998593	0.280641	0.142518	0.680272	1
52	FNX late FN	3	315	2982	86840	0.998777	0.277347	0.952381	0.100604	1
39	Homeostatic Hip	2	64	11720	86840	0.998977	0.231549	3.125	0.0170648	1
27	EAE chronic SPC	1	183	3205	86840	0.998981	0.148061	0.546448	0.0312012	1
52	VSV late CTX	2	315	2545	86840	0.999116	0.216646	0.634921	0.0785855	1
5	EAE peak SPC	4	328	3474	86840	0.999203	0.304843	1.21951	0.115141	1
51	MCAO early CTX	4	312	3705	86840	0.999324	0.300495	1.28205	0.107962	1
24	FNX early FN	1	339	1871	86840	0.999388	0.136914	0.294985	0.0534474	1
40	EAE peak SPC	27	1176	3474	86840	0.999546	0.573914	2.29592	0.777202	1
35	EAE onset SPC	14	2126	1214	86840	0.999604	0.471049	0.658514	1.15321	1
5	Homeostatic SPC	4	328	3706	86840	0.999616	0.285759	1.21951	0.107933	1
4	EAE onset SPC	1	563	1214	86840	0.999648	0.127055	0.17762	0.0823723	1
1	Cup late CC	2	20567	39	86840	0.999654	0.216528	0.00972432	5.12821	1
33	MCAO late CTX	9	863	2300	86840	0.999729	0.393753	1.04287	0.391304	1
8	Homeostatic SPC	8	497	3706	86840	0.999733	0.377179	1.60966	0.215866	1
25	FNX late FN	5	476	2982	86840	0.999747	0.305897	1.05042	0.167673	1
4	VSV early CTX	4	563	2280	86840	0.999785	0.270605	0.71048	0.175439	1
54	FAD late Hip	2	136	6752	86840	0.999795	0.189138	1.47059	0.0296209	1
15	EAE chronic SPC	8	586	3205	86840	0.999797	0.3699	1.36519	0.24961	1
33	Homeostatic FN	2	863	1107	86840	0.99982	0.181799	0.23175	0.180668	1
7	VSV early CTX	5	642	2280	86840	0.999826	0.296633	0.778816	0.219298	1
40	FNX early FN	10	1176	1871	86840	0.999854	0.394674	0.85034	0.534474	1
21	EAE onset SPC	1	639	1214	86840	0.99988	0.111944	0.156495	0.0823723	1
23	EAE peak SPC	2	285	3474	86840	0.999888	0.175418	0.701754	0.0575705	1
53	Homeostatic SPC	1	210	3706	86840	0.999896	0.111582	0.47619	0.0269833	1
33	VSV early CTX	8	863	2280	86840	0.999899	0.353073	0.926999	0.350877	1
1	Cup early CC	73	20567	441	86840	0.999903	0.698929	0.354938	16.5533	1
28	Homeostatic SPC	2	271	3706	86840	0.999905	0.172932	0.738007	0.0539665	1
22	MCAO early CTX	2	282	3705	86840	0.999939	0.166231	0.70922	0.0539811	1
5	VSV late CTX	1	328	2545	86840	0.999943	0.10403	0.304878	0.0392927	1
11	Homeostatic Hip	1	68	11720	86840	0.999948	0.108964	1.47059	0.00853242	1
51	EAE peak SPC	2	312	3474	86840	0.99996	0.160238	0.641026	0.0575705	1
42	VSV late CTX	5	640	2545	86840	0.999963	0.266577	0.78125	0.196464	1
7	VSV late CTX	5	642	2545	86840	0.999965	0.265746	0.778816	0.196464	1
2	EAE peak SPC	1	272	3474	86840	0.999985	0.0919012	0.367647	0.0287853	1
6	Cup late CC	1	21675	39	86840	0.999986	0.10273	0.00461361	2.5641	1
7	Homeostatic CC	1	642	1546	86840	0.999991	0.0874934	0.155763	0.0646831	1
49	FAD early Hip	2	151	7918	86840	0.999991	0.145264	1.3245	0.0252589	1
29	Homeostatic CTX	33	167	30035	86840	0.999992	0.571333	19.7605	0.109872	1
47	Homeostatic CTX	29	152	30035	86840	0.999992	0.551628	19.0789	0.096554	1
52	EAE chronic SPC	1	315	3205	86840	0.999993	0.0860164	0.31746	0.0312012	1
24	MCAO early CTX	2	339	3705	86840	0.999994	0.138281	0.589971	0.0539811	1
25	EAE peak SPC	4	476	3474	86840	0.999995	0.21006	0.840336	0.115141	1
23	MCAO early CTX	1	285	3705	86840	0.999996	0.0822407	0.350877	0.0269906	1
50	FAD early Hip	13	381	7918	86840	0.999996	0.374216	3.41207	0.164183	1
33	Homeostatic CC	2	863	1546	86840	0.999997	0.130176	0.23175	0.129366	1
35	Homeostatic CC	14	2126	1546	86840	0.999998	0.369892	0.658514	0.905563	1
45	FAD late Hip	3	229	6752	86840	0.999998	0.16849	1.31004	0.0444313	1
25	Homeostatic SPC	4	476	3706	86840	0.999998	0.19691	0.840336	0.107933	1
4	EAE chronic SPC	4	563	3205	86840	0.999999	0.192506	0.71048	0.124805	1
49	Homeostatic Hip	4	151	11720	86840	0.999999	0.19628	2.64901	0.0341297	1
25	VSV late CTX	1	476	2545	86840	0.999999	0.0716845	0.210084	0.0392927	1
21	EAE chronic SPC	5	639	3205	86840	0.999999	0.212012	0.782473	0.156006	1
52	FAD early Hip	8	315	7918	86840	0.999999	0.278538	2.53968	0.101036	1
7	MCAO late CTX	2	642	2300	86840	0.999999	0.117622	0.311526	0.0869565	1
52	Homeostatic Hip	16	315	11720	86840	1	0.376358	5.07937	0.136519	1
40	Homeostatic FN	1	1176	1107	86840	1	0.066706	0.085034	0.0903342	1
23	FAD late Hip	4	285	6752	86840	1	0.180511	1.40351	0.0592417	1
25	MCAO early CTX	3	476	3705	86840	1	0.147722	0.630252	0.0809717	1
52	FAD late Hip	5	315	6752	86840	1	0.204149	1.5873	0.0740521	1
18	FAD late Hip	1	198	6752	86840	1	0.0649564	0.505051	0.0148104	1
42	EAE chronic SPC	4	640	3205	86840	1	0.169345	0.625	0.124805	1
9	Homeostatic FN	8	2496	1107	86840	1	0.25143	0.320513	0.722674	1
14	EAE peak SPC	1	420	3474	86840	1	0.059517	0.238095	0.0287853	1
41	Homeostatic CTX	3	55	30035	86840	1	0.157707	5.45455	0.00998835	1
35	Homeostatic FN	5	2126	1107	86840	1	0.184493	0.235183	0.451671	1
50	FAD late Hip	6	381	6752	86840	1	0.202541	1.5748	0.0888626	1
14	Homeostatic SPC	1	420	3706	86840	1	0.0557911	0.238095	0.0269833	1
7	EAE chronic SPC	3	642	3205	86840	1	0.126613	0.46729	0.0936037	1
8	EAE chronic SPC	1	497	3205	86840	1	0.0545174	0.201207	0.0312012	1
40	FNX late FN	11	1176	2982	86840	1	0.272394	0.935374	0.36888	1
35	FNX early FN	14	2126	1871	86840	1	0.30564	0.658514	0.748263	1
5	Homeostatic CTX	67	328	30035	86840	1	0.5906	20.4268	0.223073	1
18	FAD early Hip	1	198	7918	86840	1	0.055391	0.505051	0.0126295	1
52	Homeostatic CTX	63	315	30035	86840	1	0.578259	20	0.209755	1
22	FAD late Hip	2	282	6752	86840	1	0.0912154	0.70922	0.0296209	1
3	EAE onset SPC	1	1392	1214	86840	1	0.051388	0.0718391	0.0823723	1
33	VSV late CTX	3	863	2545	86840	1	0.118616	0.347625	0.117878	1
33	Homeostatic SPC	8	863	3706	86840	1	0.217217	0.926999	0.215866	1
40	Homeostatic SPC	15	1176	3706	86840	1	0.298881	1.27551	0.404749	1
24	FAD late Hip	3	339	6752	86840	1	0.113817	0.884956	0.0444313	1
48	FAD early Hip	1	224	7918	86840	1	0.0489617	0.446429	0.0126295	1
17	EAE chronic SPC	1	575	3205	86840	1	0.047122	0.173913	0.0312012	1
8	MCAO early CTX	1	497	3705	86840	1	0.0471602	0.201207	0.0269906	1
45	FAD early Hip	1	229	7918	86840	1	0.0478926	0.436681	0.0126295	1
28	FAD late Hip	1	271	6752	86840	1	0.0474589	0.369004	0.0148104	1
7	MCAO early CTX	3	642	3705	86840	1	0.109526	0.46729	0.0809717	1
33	EAE peak SPC	6	863	3474	86840	1	0.173792	0.695249	0.172712	1
7	Homeostatic CTX	150	642	30035	86840	1	0.675536	23.3645	0.499417	1
42	EAE peak SPC	2	640	3474	86840	1	0.078116	0.3125	0.0575705	1
25	FAD early Hip	10	476	7918	86840	1	0.230408	2.10084	0.126295	1
35	MCAO late CTX	16	2126	2300	86840	1	0.284151	0.752587	0.695652	1
9	FNX late FN	34	2496	2982	86840	1	0.396686	1.36218	1.14017	1
8	Homeostatic CTX	104	497	30035	86840	1	0.605019	20.9256	0.346263	1
33	MCAO early CTX	5	863	3705	86840	1	0.135797	0.579374	0.134953	1
33	FAD late Hip	21	863	6752	86840	1	0.312965	2.43337	0.311019	1
42	Homeostatic SPC	1	640	3706	86840	1	0.0366129	0.15625	0.0269833	1
16	FAD late Hip	1	346	6752	86840	1	0.0371716	0.289017	0.0148104	1
18	Homeostatic Hip	1	198	11720	86840	1	0.037422	0.505051	0.00853242	1
35	EAE chronic SPC	25	2126	3205	86840	1	0.318617	1.17592	0.780031	1
49	Homeostatic CTX	13	151	30035	86840	1	0.248919	8.60927	0.0432828	1
20	VSV early CTX	2	1363	2280	86840	1	0.0558881	0.146735	0.0877193	1
45	Homeostatic Hip	1	229	11720	86840	1	0.0323561	0.436681	0.00853242	1
31	Homeostatic FN	8	4084	1107	86840	1	0.153666	0.195886	0.722674	1
1	FAD early Hip	1300	20567	7918	86840	1	0.693229	6.32081	16.4183	1
1	FAD late Hip	476	20567	6752	86840	1	0.297662	2.31439	7.04976	1
1	VSV early CTX	256	20567	2280	86840	1	0.474083	1.24471	11.2281	1
1	MCAO late CTX	227	20567	2300	86840	1	0.416722	1.10371	9.86957	1
1	Homeostatic SPC	58	20567	3706	86840	1	0.0660802	0.282005	1.56503	1
1	EAE onset SPC	1	20567	1214	86840	1	0.003478	0.00486216	0.0823723	1
1	EAE peak SPC	55	20567	3474	86840	1	0.066847	0.267419	1.58319	1
1	EAE chronic SPC	4	20567	3205	86840	1	0.00526964	0.0194486	0.124805	1
1	FNX late FN	321	20567	2982	86840	1	0.454513	1.56075	10.7646	1
3	Homeostatic Hip	4	1392	11720	86840	1	0.0212918	0.287356	0.0341297	1
3	FAD late Hip	1	1392	6752	86840	1	0.00923949	0.0718391	0.0148104	1
3	VSV early CTX	1	1392	2280	86840	1	0.0273619	0.0718391	0.0438596	1
3	MCAO early CTX	1	1392	3705	86840	1	0.0168381	0.0718391	0.0269906	1
3	MCAO late CTX	1	1392	2300	86840	1	0.0271239	0.0718391	0.0434783	1
3	EAE chronic SPC	2	1392	3205	86840	1	0.0389298	0.143678	0.0624025	1
3	FNX late FN	1	1392	2982	86840	1	0.0209205	0.0718391	0.0335345	1
6	VSV early CTX	3	21675	2280	86840	1	0.00527166	0.0138408	0.131579	1
6	VSV late CTX	14	21675	2545	86840	1	0.0220395	0.0645905	0.550098	1
6	MCAO early CTX	22	21675	3705	86840	1	0.02379	0.101499	0.593792	1
6	MCAO late CTX	8	21675	2300	86840	1	0.0139355	0.0369089	0.347826	1
6	Homeostatic CC	30	21675	1546	86840	1	0.077745	0.138408	1.94049	1
6	Cup early CC	7	21675	441	86840	1	0.0635946	0.0322953	1.5873	1
6	EAE onset SPC	13	21675	1214	86840	1	0.0429028	0.0599769	1.07084	1
6	EAE chronic SPC	48	21675	3205	86840	1	0.0600031	0.221453	1.49766	1
9	Homeostatic Hip	10	2496	11720	86840	1	0.0296857	0.400641	0.0853242	1
9	FAD early Hip	22	2496	7918	86840	1	0.0966679	0.88141	0.277848	1
9	FAD late Hip	28	2496	6752	86840	1	0.144278	1.12179	0.414692	1
9	Homeostatic CTX	15	2496	30035	86840	1	0.0173756	0.600962	0.0499417	1
9	EAE chronic SPC	17	2496	3205	86840	1	0.184542	0.68109	0.530421	1
10	FAD early Hip	858	18401	7918	86840	1	0.511388	4.66279	10.8361	1
10	FAD late Hip	218	18401	6752	86840	1	0.152371	1.18472	3.22867	1
10	MCAO early CTX	41	18401	3705	86840	1	0.0522245	0.222814	1.10661	1
10	MCAO late CTX	119	18401	2300	86840	1	0.244173	0.646704	5.17391	1
10	Homeostatic SPC	449	18401	3706	86840	1	0.571767	2.44008	12.1155	1
10	EAE onset SPC	21	18401	1214	86840	1	0.0816355	0.114124	1.72982	1
10	EAE peak SPC	119	18401	3474	86840	1	0.161657	0.646704	3.42545	1
10	EAE chronic SPC	100	18401	3205	86840	1	0.147248	0.543449	3.12012	1
19	Homeostatic CTX	1	148	30035	86840	1	0.0195358	0.675676	0.00332945	1
20	FAD late Hip	2	1363	6752	86840	1	0.0188722	0.146735	0.0296209	1
20	Homeostatic CTX	4	1363	30035	86840	1	0.00848509	0.29347	0.0133178	1
20	VSV late CTX	1	1363	2545	86840	1	0.0250343	0.0733676	0.0392927	1
21	FAD early Hip	1	639	7918	86840	1	0.0171634	0.156495	0.0126295	1
21	FAD late Hip	5	639	6752	86840	1	0.100637	0.782473	0.0740521	1
22	Homeostatic CTX	1	282	30035	86840	1	0.0102528	0.35461	0.00332945	1
23	Homeostatic CTX	2	285	30035	86840	1	0.0202898	0.701754	0.0066589	1
25	Homeostatic CTX	1	476	30035	86840	1	0.00607415	0.210084	0.00332945	1
26	Homeostatic Hip	1	2105	11720	86840	1	0.00351998	0.0475059	0.00853242	1
26	MCAO early CTX	1	2105	3705	86840	1	0.0111347	0.0475059	0.0269906	1
26	MCAO late CTX	1	2105	2300	86840	1	0.0179366	0.0475059	0.0434783	1
31	Homeostatic Hip	141	4084	11720	86840	1	0.255815	3.4525	1.20307	1
31	Homeostatic CTX	48	4084	30035	86840	1	0.0339819	1.17532	0.159814	1
31	VSV early CTX	1	4084	2280	86840	1	0.00932608	0.0244858	0.0438596	1
31	VSV late CTX	4	4084	2545	86840	1	0.03342	0.0979432	0.157171	1
31	MCAO early CTX	7	4084	3705	86840	1	0.0401739	0.171401	0.188934	1
31	MCAO late CTX	7	4084	2300	86840	1	0.0647149	0.171401	0.304348	1
31	Homeostatic CC	1	4084	1546	86840	1	0.0137539	0.0244858	0.0646831	1
31	Homeostatic SPC	60	4084	3706	86840	1	0.344255	1.46915	1.619	1
31	EAE onset SPC	6	4084	1214	86840	1	0.105091	0.146915	0.494234	1
31	EAE peak SPC	60	4084	3474	86840	1	0.367245	1.46915	1.72712	1
31	EAE chronic SPC	37	4084	3205	86840	1	0.245475	0.905975	1.15445	1
31	FNX early FN	18	4084	1871	86840	1	0.204566	0.440744	0.962052	1
31	FNX late FN	24	4084	2982	86840	1	0.171135	0.587659	0.804829	1
33	Homeostatic Hip	29	863	11720	86840	1	0.248989	3.36037	0.24744	1
33	FAD early Hip	12	863	7918	86840	1	0.152502	1.3905	0.151553	1
33	Homeostatic CTX	25	863	30035	86840	1	0.0837571	2.89687	0.0832362	1
35	Homeostatic Hip	86	2126	11720	86840	1	0.299728	4.04516	0.733788	1
35	FAD early Hip	29	2126	7918	86840	1	0.149603	1.36406	0.366254	1
35	FAD late Hip	24	2126	6752	86840	1	0.14519	1.12888	0.35545	1
35	MCAO early CTX	7	2126	3705	86840	1	0.0771732	0.329257	0.188934	1
35	Homeostatic SPC	12	2126	3706	86840	1	0.132261	0.56444	0.323799	1
35	EAE peak SPC	7	2126	3474	86840	1	0.0823047	0.329257	0.201497	1
40	Homeostatic Hip	1	1176	11720	86840	1	0.00630064	0.085034	0.00853242	1
40	FAD early Hip	1	1176	7918	86840	1	0.00932603	0.085034	0.0126295	1
40	FAD late Hip	7	1176	6752	86840	1	0.0765558	0.595238	0.103673	1
40	Homeostatic CTX	3	1176	30035	86840	1	0.00737575	0.255102	0.00998835	1
42	Homeostatic Hip	1	640	11720	86840	1	0.0115774	0.15625	0.00853242	1
42	FAD late Hip	3	640	6752	86840	1	0.0602877	0.46875	0.0444313	1
42	Homeostatic CTX	21	640	30035	86840	1	0.0948706	3.28125	0.0699184	1
50	Homeostatic Hip	1	381	11720	86840	1	0.0194477	0.262467	0.00853242	1
51	Homeostatic Hip	1	312	11720	86840	1	0.0237486	0.320513	0.00853242	1
51	Homeostatic CTX	8	312	30035	86840	1	0.0741357	2.5641	0.0266356	1
53	Homeostatic CTX	2	210	30035	86840	1	0.0275361	0.952381	0.0066589	1
