# Supplementary material for: A transcriptomic microglia taxonomy across mouse and human pathologies
Source: Nat Immunol. 2026 Mar 25;27(5):1066–80. doi: 10.1038/s41590-026-02472-z (PMC7618987; doi:10.1038/s41590-026-02472-z)
Supplement: Supplementary file 18 — Raw data and descriptive P values. [file 41590_2026_2472_MOESM18_ESM.xlsx]

## Sheet: Top20 DE genes
Top 20 marker genes for mouse myloid cell clusters
cluster	gene	p_val	avg_log2FC	pct.1	pct.2	p_val_adj
1	Plxna4	0	1.00352	0.667	0.405	0
1	P3h2	0	0.845314	0.622	0.395	0
1	Prkca	0	0.764535	0.682	0.457	0
1	Bank1	0	0.905712	0.484	0.267	0
1	Itga9	0	0.912048	0.521	0.309	0
1	Nav2	0	0.96545	0.984	0.776	0
1	Prkce	0	0.978799	0.515	0.314	0
1	Fhit	0	0.809463	0.586	0.388	0
1	Nos1ap	0	0.998719	0.403	0.229	0
1	Zfhx3	0	0.758002	0.967	0.801	0
1	Whrn	0	0.942933	0.374	0.215	0
1	Gab1	0	0.97825	0.378	0.22	0
1	Rtn4rl1	0	0.927323	0.385	0.23	0
1	Sdk1	0	0.911753	0.349	0.21	0
1	Dlc1	0	0.930785	0.314	0.18	0
1	Myo18b	0	1.53881	0.207	0.074	0
1	Ppm1l	0	0.937701	0.305	0.178	0
1	Mgll	0	0.955608	0.234	0.126	0
1	Khdrbs3	0	1.00875	0.212	0.112	0
1	Ifitm10	0	0.752404	0.246	0.151	0
2	Tyrobp	8.41281e-270	2.87461	0.875	0.377	4.78554e-265
2	Cst3	5.63334e-267	2.3863	0.998	0.885	3.20447e-262
2	Tmsb4x	2.96798e-253	2.64797	0.937	0.534	1.68831e-248
2	Fau	1.84921e-236	3.15221	0.56	0.131	1.0519e-231
2	Fth1	5.99489e-212	2.46722	0.883	0.473	3.41013e-207
2	Sod1	2.19236e-200	4.21473	0.303	0.045	1.2471e-195
2	Fcer1g	1.31763e-192	2.43137	0.825	0.424	7.49522e-188
2	Cd52	6.81489e-179	2.98796	0.486	0.12	3.87658e-174
2	Tpt1	3.44711e-167	2.73304	0.54	0.162	1.96085e-162
2	B2m	5.28688e-147	2.15541	0.747	0.368	3.00739e-142
2	Tmsb10	4.96379e-136	2.93762	0.319	0.066	2.8236e-131
2	Gng5	9.3029e-104	3.03639	0.285	0.067	5.29186e-99
2	Ftl1	9.66924e-83	2.30245	0.471	0.197	5.50025e-78
2	Sh3bgrl3	3.11963e-69	2.44084	0.319	0.107	1.77457e-64
2	Atp5e	5.08016e-64	2.55537	0.233	0.064	2.8898e-59
2	Gpx1	2.62925e-57	2.44216	0.273	0.091	1.49562e-52
2	Cd63	1.65926e-55	2.48502	0.35	0.147	9.43854e-51
2	Tmem176a	1.01396e-46	2.44149	0.262	0.097	5.76779e-42
2	Serf2	2.97313e-46	2.1536	0.307	0.127	1.69123e-41
2	Eef1b2	2.60452e-43	2.315	0.229	0.08	1.48155e-38
3	Rad51b	0	3.01426	0.756	0.156	0
3	Ccl12	0	2.97012	0.494	0.085	0
3	Fau	0	2.29285	0.49	0.129	0
3	Uty	0	6.22064	0.282	0.004	0
3	C4b	0	3.55742	0.28	0.026	0
3	Apoe	3.78116e-296	1.22339	0.866	0.525	2.15087e-291
3	Atp8a1	1.85227e-280	1.2486	0.902	0.634	1.05364e-275
3	Gapdh	5.36058e-193	1.76809	0.394	0.135	3.04931e-188
3	Fcgr2b	1.41911e-188	1.67846	0.468	0.187	8.07248e-184
3	Cd300lf	3.76838e-126	1.35565	0.296	0.102	2.1436e-121
3	Ildr2	1.44102e-119	1.7717	0.244	0.08	8.19712e-115
3	Ntpcr	2.15384e-113	1.26161	0.478	0.244	1.22519e-108
3	Xdh	1.36069e-105	1.31212	0.226	0.073	7.74013e-101
3	Nova1	3.56261e-103	1.55415	0.298	0.119	2.02655e-98
3	Crybb1	1.49425e-88	1.47763	0.296	0.127	8.4999e-84
3	Syt1	5.17867e-79	1.32739	0.235	0.091	2.94583e-74
3	Liph	3.06851e-64	1.34194	0.23	0.099	1.74549e-59
3	Spint1	4.48641e-62	1.42672	0.211	0.089	2.55205e-57
3	Gas6	1.52141e-60	1.23368	0.243	0.11	8.65438e-56
3	Hspa8	7.13358e-56	1.33873	0.204	0.089	4.05786e-51
4	Ccl12	0	4.43607	0.813	0.086	0
4	Rad51b	0	3.05249	0.808	0.159	0
4	Iigp1	0	4.64553	0.667	0.046	0
4	Spon1	0	3.52753	0.421	0.037	0
4	C4b	0	4.11854	0.409	0.027	0
4	Gbp2	0	3.62384	0.284	0.023	0
4	Tgtp2	0	4.85809	0.263	0.011	0
4	Uty	0	5.46328	0.241	0.006	0
4	Hcar2	0	4.27381	0.21	0.013	0
4	Gbp5	1.92297e-305	3.14129	0.371	0.045	1.09386e-300
4	Cd74	6.03418e-292	2.39492	0.568	0.107	3.43248e-287
4	Nlrc5	6.29741e-253	2.31048	0.596	0.129	3.58222e-248
4	Gbp4	8.12449e-240	3.25602	0.253	0.027	4.62153e-235
4	Fcgr4	1.15466e-220	3.2726	0.26	0.031	6.56817e-216
4	Stat1	8.51077e-175	2.26903	0.482	0.115	4.84127e-170
4	Gbp7	1.19482e-139	2.23995	0.393	0.093	6.79662e-135
4	Gvin3	4.87489e-127	2.30251	0.305	0.063	2.77303e-122
4	Gbp8	5.43994e-122	2.54507	0.248	0.045	3.09446e-117
4	Irf1	4.87844e-105	2.20694	0.282	0.063	2.77505e-100
4	Naaa	8.80189e-100	2.65797	0.203	0.037	5.00687e-95
5	Sp100	2.08816e-86	1.26107	0.528	0.175	1.18783e-81
5	Rnf213	6.16801e-79	1.26723	0.598	0.233	3.50861e-74
5	Eif2ak2	3.98704e-72	1.50154	0.467	0.166	2.26799e-67
5	Trim30a	4.58638e-71	1.17313	0.689	0.322	2.60891e-66
5	Trim30d	1.99379e-68	1.32224	0.522	0.202	1.13415e-63
5	Slfn8	7.41664e-64	1.37264	0.47	0.175	4.21888e-59
5	Ifi204	6.04326e-59	1.2185	0.374	0.123	3.43765e-54
5	Rigi	3.45592e-57	1.34115	0.335	0.106	1.96587e-52
5	Parp14	6.57709e-55	1.19396	0.508	0.215	3.74131e-50
5	Ddx60	8.24176e-49	1.10934	0.4	0.153	4.68824e-44
5	Usp18	3.79773e-47	1.31194	0.22	0.06	2.1603e-42
5	Oasl2	9.2761e-47	1.2634	0.276	0.088	5.27662e-42
5	Slfn5	1.65801e-40	1.3144	0.213	0.063	9.43145e-36
5	Parp9	1.00703e-39	1.04631	0.396	0.167	5.72837e-35
5	Xaf1	2.15104e-39	1.36818	0.224	0.069	1.2236e-34
5	Herc6	1.5558e-30	1.01441	0.258	0.098	8.84999e-26
5	Naalad2	7.24106e-25	1.2381	0.211	0.082	4.11901e-20
5	H2-T24	1.77551e-22	1.12314	0.236	0.101	1.00998e-17
5	Npnt	4.63917e-22	1.04105	0.234	0.099	2.63895e-17
5	Trim34a	5.70586e-22	1.01034	0.228	0.096	3.24572e-17
6	Sparc	0	0.928985	0.765	0.398	0
6	Siglech	0	0.771018	0.934	0.589	0
6	Tmem119	0	1.10569	0.579	0.238	0
6	Hpgd	0	0.886357	0.597	0.28	0
6	Olfml3	0	0.927372	0.563	0.247	0
6	Vsir	0	0.772854	0.701	0.385	0
6	Selplg	0	0.754455	0.91	0.596	0
6	Laptm5	0	0.881513	0.749	0.436	0
6	Ctsd	0	0.889542	0.856	0.557	0
6	C1qc	0	0.788457	0.937	0.675	0
6	C1qb	0	0.798315	0.944	0.692	0
6	Ptgds	0	0.789746	0.448	0.227	0
6	Rnase4	0	0.854729	0.353	0.148	0
6	Tmem176b	0	0.80715	0.357	0.155	0
6	P2ry13	0	1.11528	0.298	0.102	0
6	Slc2a5	0	0.847815	0.298	0.116	0
6	Tcn2	0	0.763064	0.259	0.119	0
6	Gapdh	0	0.761859	0.25	0.113	0
6	Cst3	0	0.838842	0.997	0.861	0
6	Cd164	0	0.773803	0.223	0.095	0
7	Mir6236	0	1.33288	0.891	0.491	0
7	Fkbp5	0	1.07186	0.794	0.418	0
7	Lysmd4	0	0.916238	0.789	0.487	0
7	Abca9	0	0.799769	0.788	0.502	0
7	Bbs9	0	0.910801	0.699	0.423	0
7	Mlph	0	1.47426	0.429	0.155	0
7	Pard3b	0	0.923666	0.634	0.363	0
7	Cask	0	0.95875	0.677	0.406	0
7	Fhit	0	0.904368	0.668	0.408	0
7	Tlr7	0	1.00496	0.549	0.299	0
7	Ildr2	0	2.01205	0.297	0.074	0
7	Naalad2	0	1.72704	0.263	0.077	0
7	Upk1b	0	1.41446	0.268	0.086	0
7	AY036118	0	1.64505	0.234	0.069	0
7	Crybb1	1.38255e-220	0.971657	0.275	0.124	7.8645e-216
7	Ebf3	9.39701e-193	1.00127	0.262	0.124	5.3454e-188
7	Cpeb2	3.33672e-191	0.851163	0.364	0.198	1.89806e-186
7	Prkg1	1.90082e-171	0.937294	0.278	0.141	1.08126e-166
7	Ehbp1	1.30672e-163	0.818953	0.327	0.179	7.43315e-159
7	Zc3h12c	5.13297e-112	0.853758	0.201	0.104	2.91984e-107
8	Pola1	0	2.82854	0.481	0.078	0
8	Hells	0	3.86495	0.294	0.021	0
8	Mcm6	0	3.12052	0.254	0.026	0
8	Mms22l	1.17997e-274	2.8829	0.317	0.044	6.71216e-270
8	Atad2	5.10114e-270	2.57625	0.411	0.072	2.90173e-265
8	Atad5	1.08555e-242	2.75253	0.277	0.038	6.17506e-238
8	Topbp1	7.58009e-201	2.35286	0.371	0.074	4.31186e-196
8	Ezh2	5.80347e-173	2.35996	0.309	0.06	3.30125e-168
8	Ulbp1	9.6857e-166	2.67268	0.214	0.032	5.50962e-161
8	Prim2	1.67107e-153	2.28479	0.324	0.071	9.50572e-149
8	Cbx5	1.68513e-131	1.9578	0.361	0.094	9.58569e-127
8	Tipin	1.51181e-120	2.25034	0.21	0.039	8.59978e-116
8	Nsd2	4.1012e-111	1.56951	0.512	0.186	2.33293e-106
8	Wdr76	1.90384e-106	2.12016	0.245	0.056	1.08298e-101
8	Rad51b	1.60861e-102	1.53433	0.451	0.16	9.15043e-98
8	Cntln	6.77564e-98	1.83242	0.313	0.089	3.85426e-93
8	Rbl1	4.54817e-95	1.89837	0.265	0.069	2.58718e-90
8	Hat1	5.17672e-91	1.73425	0.312	0.092	2.94473e-86
8	Tmpo	1.06451e-68	1.35703	0.341	0.122	6.05536e-64
8	Ncapd3	6.4282e-60	1.32132	0.301	0.108	3.65662e-55
9	B2m	0	1.20083	0.877	0.361	0
9	Olfml3	0	1.18827	0.811	0.295	0
9	Tyrobp	0	1.12252	0.865	0.371	0
9	Lars2	0	1.04147	0.784	0.302	0
9	Tmem176b	0	1.29566	0.647	0.184	0
9	Mpeg1	0	1.24257	0.663	0.201	0
9	Cmss1	0	1.01713	0.887	0.431	0
9	Rnase4	0	1.15036	0.588	0.177	0
9	Tpt1	0	1.11481	0.559	0.157	0
9	Tmsb4x	0	1.07348	0.929	0.529	0
9	Tmem176a	0	1.80771	0.484	0.091	0
9	P2ry13	0	1.20903	0.497	0.131	0
9	Cd34	0	1.48483	0.442	0.096	0
9	Ifi30	0	0.994651	0.494	0.15	0
9	C1qa	0	1.09415	0.995	0.732	0
9	H2-DMa	0	1.0536	0.352	0.096	0
9	Ccdc152	0	1.50026	0.216	0.039	0
9	St8sia6	0	1.43795	0.208	0.045	0
9	Cst3	0	1.00148	1	0.884	0
9	Syngr2	1.11127e-303	1.05677	0.273	0.071	6.32134e-299
10	Csmd3	0	0.666167	0.939	0.719	0
10	Gpr34	0	1.07267	0.673	0.525	0
10	Cst3	0	1.21864	0.97	0.859	0
10	Sparc	0	0.838257	0.519	0.444	0
10	Ltc4s	0	1.01036	0.359	0.286	0
10	Cd81	0	0.703196	0.55	0.493	0
10	Trem2	0	0.731209	0.452	0.421	0
10	Arsb	5.36308e-194	0.678199	0.415	0.397	3.05074e-189
10	Spacdr	9.36429e-186	0.62465	0.427	0.427	5.32678e-181
10	Slc1a3	2.38975e-181	1.236	0.371	0.356	1.35939e-176
10	Dalrd3	7.45369e-170	0.865026	0.221	0.177	4.23996e-165
10	Olfml3	1.01834e-129	0.726933	0.318	0.298	5.79273e-125
10	Col27a1	3.14018e-95	0.626441	0.318	0.307	1.78626e-90
10	Pip4p1	1.09796e-84	0.627163	0.354	0.363	6.24564e-80
10	Ywhah	2.84278e-75	0.73484	0.286	0.282	1.61709e-70
10	Lpar6	1.88952e-51	0.707975	0.245	0.238	1.07483e-46
10	Ube2j1	6.36905e-38	0.713645	0.22	0.215	3.62297e-33
10	Asb2	2.19688e-32	0.688581	0.201	0.194	1.24967e-27
10	Thap3	3.91784e-20	0.623777	0.225	0.229	2.22862e-15
10	Ldhb	8.25819e-12	0.645651	0.199	0.206	4.69759e-07
11	C1qb	7.41185e-08	-1.22849	0.46	0.736	0.00421615
11	Cadm1	1.50017e-07	0.976792	0.678	0.467	0.00853358
12	Cdh18	4.1085e-242	3.68533	0.263	0.018	2.33708e-237
12	Lgals1	1.40258e-176	3.21214	0.293	0.029	7.97843e-172
12	Vim	6.76409e-161	2.74504	0.35	0.044	3.84769e-156
12	Ifitm3	9.13145e-107	2.27218	0.323	0.052	5.19433e-102
12	Isg15	3.86792e-104	2.17451	0.251	0.034	2.20023e-99
12	Fau	1.11328e-95	2.06751	0.509	0.131	6.3328e-91
12	Gapdh	8.91319e-65	1.8232	0.458	0.136	5.07018e-60
12	Nrxn3	4.58229e-58	1.76263	0.299	0.07	2.60659e-53
12	Npm1	9.87557e-56	1.96732	0.344	0.094	5.61762e-51
12	Bst2	4.27782e-55	1.69107	0.368	0.105	2.43339e-50
12	Oasl2	1.66817e-49	1.4652	0.323	0.088	9.48924e-45
12	Rtp4	1.41657e-46	1.82426	0.257	0.063	8.05804e-42
12	Il1rapl1	9.34042e-42	1.73778	0.21	0.048	5.3132e-37
12	Xaf1	2.34555e-39	1.66437	0.254	0.069	1.33424e-34
12	Dlg2	6.92808e-34	1.64852	0.213	0.057	3.94097e-29
12	Dbi	4.46025e-33	1.50043	0.281	0.091	2.53717e-28
12	Slfn5	6.3529e-29	1.33612	0.216	0.064	3.61379e-24
12	Psmb8	1.35918e-27	1.46847	0.225	0.07	7.73158e-23
12	Trim12c	6.2747e-27	1.35602	0.275	0.098	3.5693e-22
12	Sgip1	1.74707e-26	1.54252	0.216	0.068	9.93801e-22
14	Gpnmb	0	5.28825	0.929	0.046	0
14	Ldlrad3	0	4.4913	0.66	0.043	0
14	Myof	0	4.53115	0.656	0.041	0
14	Airn	0	4.77729	0.63	0.033	0
14	Atp6v0d2	0	6.70745	0.583	0.01	0
14	Arhgap10	0	4.11245	0.63	0.057	0
14	Cd38	0	4.62921	0.601	0.036	0
14	St18	0	5.42072	0.502	0.025	0
14	Pdgfc	0	4.6044	0.37	0.023	0
14	Pparg	0	5.81222	0.344	0.009	0
14	Pltp	0	4.71573	0.344	0.02	0
14	Hpse	0	4.2154	0.344	0.024	0
14	Tmem51	0	4.47	0.302	0.018	0
14	Ms4a14	0	4.48027	0.3	0.017	0
14	Ksr2	0	5.66759	0.274	0.007	0
14	Ahnak2	0	5.31149	0.274	0.008	0
14	C77080	0	6.15145	0.233	0.004	0
14	Epas1	0	5.69133	0.2	0.006	0
14	Cd300lb	1.91692e-247	4.0541	0.215	0.015	1.09042e-242
14	Dock3	1.41037e-229	4.58274	0.229	0.018	8.02276e-225
15	Gpnmb	0	5.13135	0.945	0.045	0
15	Sash1	0	3.84022	0.94	0.094	0
15	Ldlrad3	0	5.07745	0.869	0.041	0
15	Iqgap2	0	3.9561	0.872	0.069	0
15	Ms4a7	0	4.18659	0.85	0.049	0
15	Myof	0	3.97592	0.72	0.04	0
15	Reps2	0	4.28071	0.705	0.041	0
15	Ms4a14	0	4.93162	0.555	0.016	0
15	Bcar3	0	3.85515	0.58	0.042	0
15	Airn	0	3.79251	0.517	0.033	0
15	Pdgfc	0	4.26511	0.461	0.023	0
15	St18	0	4.30322	0.444	0.025	0
15	Fam110b	0	4.27815	0.336	0.014	0
15	Mmp27	0	6.77265	0.316	0.002	0
15	Slit1	0	5.20405	0.263	0.006	0
15	Stra6l	0	4.59513	0.263	0.008	0
15	Ahnak2	0	4.35876	0.246	0.008	0
15	Shisa9	0	4.68605	0.222	0.008	0
15	Ednra	0	6.48239	0.208	0.002	0
15	Atp6v0d2	0	4.09175	0.2	0.011	0
16	Sash1	0	4.01015	0.853	0.095	0
16	Gpnmb	0	4.5057	0.764	0.047	0
16	Igf1	0	4.44376	0.767	0.057	0
16	Eepd1	0	3.81685	0.678	0.094	0
16	Xdh	0	3.57536	0.612	0.073	0
16	Arhgap10	0	3.86067	0.529	0.058	0
16	Airn	0	4.53968	0.477	0.034	0
16	Colec12	0	3.88131	0.486	0.044	0
16	Atp6v0d2	0	5.19908	0.259	0.011	0
16	Bcar3	4.86503e-297	4.10853	0.443	0.043	2.76742e-292
16	Cd38	2.82713e-288	4.03106	0.399	0.036	1.60818e-283
16	Samd4	2.07955e-261	4.15287	0.445	0.05	1.18293e-256
16	Nceh1	8.82156e-247	3.54975	0.555	0.082	5.01806e-242
16	Pltp	6.31116e-207	4.40858	0.256	0.021	3.59004e-202
16	Lgals3	9.80236e-200	3.32917	0.402	0.051	5.57597e-195
16	Adam8	2.28104e-199	4.01146	0.227	0.017	1.29755e-194
16	Adam33	1.39503e-182	4.1327	0.239	0.02	7.93552e-178
16	Igf2r	1.6657e-181	3.8192	0.244	0.021	9.47516e-177
16	Reps2	3.82142e-160	3.3696	0.333	0.043	2.17378e-155
16	Fam20c	2.56137e-104	3.34495	0.259	0.038	1.45701e-99
17	Igf1	0	4.64094	0.839	0.056	0
17	Sash1	0	3.7368	0.856	0.094	0
17	Fmn1	0	3.48911	0.896	0.177	0
17	Myo1e	0	3.28008	0.887	0.187	0
17	Xdh	0	3.4033	0.637	0.072	0
17	Bcar3	0	4.15083	0.585	0.042	0
17	Plin2	0	3.49072	0.589	0.076	0
17	Adarb1	0	3.2944	0.538	0.078	0
17	Reps2	0	3.49423	0.434	0.042	0
17	Colec12	0	3.3701	0.41	0.044	0
17	Airn	0	3.64245	0.392	0.034	0
17	Nlrc3	0	3.54333	0.325	0.025	0
17	Adam33	0	4.08306	0.316	0.02	0
17	Htr2b	0	3.75762	0.302	0.024	0
17	Gdpd5	0	4.06597	0.266	0.017	0
17	Palld	0	4.47114	0.252	0.014	0
17	Lama3	0	6.08795	0.215	0.003	0
17	Dlgap2	0	4.96522	0.208	0.009	0
17	Rab7b	1.54589e-282	3.45424	0.267	0.026	8.79362e-278
17	Slc7a15	1.73757e-271	3.70864	0.203	0.016	9.884e-267
18	Etl4	0	4.07327	0.729	0.068	0
18	Lpl	0	4.76975	0.563	0.035	0
18	Igf1	1.80724e-304	4.13031	0.668	0.058	1.02803e-299
18	Dkk2	2.91781e-240	4.67147	0.296	0.014	1.65977e-235
18	Myo1e	1.8543e-203	3.80576	0.92	0.189	1.0548e-198
18	Fmn1	1.15596e-161	3.31523	0.829	0.179	6.57557e-157
18	Cacna1a	1.63173e-148	3.13953	0.819	0.184	9.28193e-144
18	Colec12	3.01355e-140	3.66046	0.412	0.044	1.71423e-135
18	Fam20c	1.66616e-135	3.80552	0.372	0.038	9.47778e-131
18	Sash1	3.59724e-132	2.8998	0.598	0.096	2.04625e-127
18	Csf1	1.0743e-123	3.77624	0.417	0.052	6.11103e-119
18	Rai14	7.86868e-121	3.23836	0.487	0.071	4.47602e-116
18	Bcar3	3.06267e-115	3.39269	0.372	0.044	1.74217e-110
18	Fn1	2.75158e-101	3.45288	0.322	0.037	1.56521e-96
18	Gas7	9.08163e-98	3.47792	0.382	0.053	5.16599e-93
18	Xdh	2.89864e-95	2.90371	0.452	0.074	1.64886e-90
18	Dgki	1.811e-91	3.88805	0.221	0.02	1.03017e-86
18	Efr3b	1.01342e-74	3.70966	0.201	0.02	5.76475e-70
18	Actr3b	1.01133e-73	3.67802	0.201	0.02	5.75286e-69
18	Cd72	6.71297e-60	3.2363	0.251	0.037	3.81861e-55
19	Gpnmb	2.94757e-193	4.30768	0.561	0.048	1.67669e-188
19	Ldlrad3	1.32599e-184	4.60174	0.52	0.044	7.54277e-180
19	Sash1	6.42068e-134	3.42924	0.669	0.096	3.65234e-129
19	Ms4a7	1.84197e-128	3.96702	0.48	0.051	1.04779e-123
19	Iqgap2	4.04266e-107	3.54628	0.52	0.071	2.29962e-102
19	Pde7b	1.60088e-101	3.24813	0.446	0.054	9.10643e-97
19	Cd38	1.33794e-88	3.42319	0.345	0.037	7.61076e-84
19	Mdfic	3.30384e-86	3.16332	0.574	0.105	1.87936e-81
19	Rftn1	4.89935e-86	3.12776	0.703	0.168	2.78695e-81
19	Ms4a14	4.61567e-82	4.51773	0.223	0.017	2.62558e-77
19	Reps2	5.48689e-66	3.53893	0.324	0.043	3.12116e-61
19	Trerf1	6.2679e-61	3.20156	0.372	0.06	3.56543e-56
19	Xylt1	1.13977e-57	3.03914	0.493	0.11	6.48346e-53
19	Bcar3	9.90204e-51	3.29718	0.291	0.044	5.63268e-46
19	Plxnc1	7.99648e-48	3.50909	0.284	0.044	4.54872e-43
19	Slc26a11	9.83345e-45	3.93628	0.223	0.03	5.59366e-40
19	Myof	7.15816e-42	3.19955	0.264	0.043	4.07185e-37
19	Arhgap10	6.59326e-38	3.27762	0.297	0.058	3.75051e-33
19	Nceh1	9.00209e-35	3.1003	0.345	0.082	5.12075e-30
19	Airn	2.7466e-34	3.16113	0.216	0.035	1.56237e-29
20	Myo1e	0	3.14948	0.711	0.185	0
20	Sash1	0	2.99734	0.488	0.093	0
20	Cacna1a	0	2.63583	0.53	0.182	0
20	Taco1	0	2.81874	0.477	0.135	0
20	Abca1	0	2.17522	0.796	0.456	0
20	Xdh	0	3.09252	0.364	0.072	0
20	Igf1	0	3.28643	0.341	0.056	0
20	Bcar3	0	3.41161	0.249	0.042	0
20	Fmn1	8.11453e-297	2.52118	0.505	0.177	4.61587e-292
20	Etl4	4.84781e-260	2.63542	0.294	0.067	2.75763e-255
20	Gpnmb	1.82532e-243	2.33389	0.237	0.047	1.03832e-238
20	Anapc15	3.59742e-231	2.49017	0.447	0.167	2.04635e-226
20	Rftn1	3.14167e-211	2.15187	0.443	0.166	1.78711e-206
20	Man1c1	1.54691e-204	2.07291	0.584	0.313	8.79945e-200
20	Colec12	1.30139e-181	2.75035	0.2	0.044	7.40282e-177
20	Xylt1	1.52985e-175	2.32703	0.329	0.108	8.70239e-171
20	Rai14	1.55669e-144	2.42794	0.239	0.07	8.85507e-140
20	Nceh1	1.88964e-77	2.21901	0.209	0.082	1.0749e-72
20	Eepd1	8.83949e-76	2.17654	0.226	0.094	5.02826e-71
20	Ell2	1.3034e-72	2.10196	0.225	0.095	7.41425e-68
21	Myo1e	0	3.45323	0.924	0.187	0
21	Anapc15	0	2.70076	0.733	0.167	0
21	Cacna1a	0	2.70735	0.715	0.183	0
21	Etl4	0	2.78211	0.463	0.068	0
21	Igf1	0	3.04412	0.415	0.057	0
21	Apbb2	7.89676e-308	2.31898	0.886	0.311	4.49199e-303
21	Bcar3	7.04507e-282	3.12857	0.332	0.043	4.00752e-277
21	Actr3b	5.82074e-280	3.75737	0.218	0.02	3.31107e-275
21	Man1c1	5.23992e-226	2.1586	0.813	0.313	2.98068e-221
21	Fmn1	1.55136e-222	2.29842	0.635	0.178	8.82477e-218
21	Dgkz	3.65282e-209	2.09259	0.674	0.207	2.07787e-204
21	Sash1	1.3495e-204	2.09288	0.456	0.095	7.67651e-200
21	Xdh	7.26688e-203	2.46998	0.387	0.073	4.13369e-198
21	Xylt1	8.34492e-174	2.16671	0.452	0.109	4.74692e-169
21	Csf1	2.51374e-148	2.50361	0.279	0.052	1.42991e-143
21	Rai14	3.73335e-144	2.16735	0.331	0.071	2.12368e-139
21	Ank	2.70484e-138	2.35735	0.454	0.132	1.53862e-133
21	Adarb1	6.11023e-115	2.24426	0.32	0.079	3.47574e-110
21	Plekhh2	7.5085e-102	2.14055	0.276	0.066	4.27113e-97
21	Scarb1	2.9026e-71	2.11066	0.228	0.061	1.65112e-66
22	Ikbke	0	3.48256	0.489	0.045	0
22	Rai14	9.7695e-261	2.92974	0.562	0.071	5.55728e-256
22	Axl	5.81952e-205	2.7988	0.495	0.068	3.31037e-200
22	Lilrb4a	4.7948e-197	2.85688	0.456	0.06	2.72747e-192
22	Acod1	4.28646e-186	3.24849	0.21	0.015	2.43831e-181
22	Clec7a	1.98858e-185	3.14662	0.432	0.058	1.13119e-180
22	Adgb	2.51467e-173	3.12897	0.359	0.043	1.43044e-168
22	Bcar3	1.58272e-162	2.86677	0.353	0.043	9.00313e-158
22	Ell2	3.95092e-159	2.71122	0.526	0.095	2.24744e-154
22	Gas7	1.16291e-143	2.84708	0.371	0.053	6.6151e-139
22	Fn1	4.93476e-141	2.9912	0.301	0.037	2.80709e-136
22	Spp1	1.57986e-137	2.84684	0.34	0.047	8.98689e-133
22	Cybb	1.25602e-128	2.67297	0.401	0.067	7.14473e-124
22	Fam20c	5.04274e-125	2.86785	0.292	0.038	2.86851e-120
22	Gas2l3	2.3083e-119	2.86574	0.28	0.037	1.31305e-114
22	Colec12	3.52077e-96	2.63421	0.283	0.044	2.00276e-91
22	Optn	7.58183e-95	2.77801	0.201	0.024	4.31285e-90
22	Cd83	9.42419e-91	2.63158	0.374	0.078	5.36086e-86
22	Csf1	1.62755e-76	2.66651	0.28	0.052	9.25816e-72
22	Iigp1	2.80365e-64	2.71966	0.246	0.047	1.59483e-59
23	Gpnmb	0	4.45676	0.833	0.047	0
23	Ddhd1	0	3.27167	0.805	0.134	0
23	Colec12	0	4.1204	0.502	0.044	0
23	Hpse	0	4.25208	0.38	0.025	0
23	Igf1	2.38645e-299	3.23737	0.535	0.058	1.35751e-294
23	Myo5a	4.60716e-285	3.05916	0.909	0.198	2.62074e-280
23	Ms4a7	1.09625e-275	3.35016	0.483	0.051	6.2359e-271
23	Atp6v0d2	6.80656e-274	4.15076	0.219	0.011	3.87185e-269
23	Ikbke	2.94602e-256	3.2961	0.441	0.046	1.67581e-251
23	Clec7a	4.01807e-237	3.34263	0.477	0.058	2.28564e-232
23	Fabp5	8.5798e-225	3.23137	0.435	0.05	4.88053e-220
23	Bcar3	3.10589e-221	3.32576	0.401	0.043	1.76676e-216
23	P2ry14	1.89181e-205	3.27279	0.328	0.031	1.07614e-200
23	Spp1	3.70418e-198	3.646	0.395	0.047	2.10709e-193
23	Airn	5.18867e-191	3.0428	0.334	0.034	2.95153e-186
23	Adgb	7.59905e-175	3.36185	0.359	0.043	4.32265e-170
23	Adam33	9.50072e-175	4.14908	0.24	0.02	5.40439e-170
23	Apoe	1.24218e-157	2.98828	0.979	0.527	7.06604e-153
23	Gas2l3	6.80027e-147	3.40321	0.304	0.037	3.86826e-142
23	Ttyh2	8.71034e-133	3.06326	0.289	0.036	4.95479e-128
24	Gpnmb	0	4.57692	0.818	0.047	0
24	Igf1	0	4.08296	0.749	0.057	0
24	Lgals3	0	3.57662	0.737	0.05	0
24	Spp1	0	4.68044	0.67	0.046	0
24	Lilrb4b	0	3.82544	0.637	0.044	0
24	Colec12	0	4.13113	0.601	0.044	0
24	Bcar3	0	3.74418	0.587	0.043	0
24	Airn	0	4.13494	0.578	0.034	0
24	Clec7a	0	3.57088	0.595	0.058	0
24	Fam20c	0	4.15876	0.55	0.038	0
24	Ikbke	0	3.48322	0.545	0.045	0
24	Gas7	0	3.46922	0.553	0.053	0
24	Gas2l3	0	3.75259	0.511	0.036	0
24	Fn1	0	3.66719	0.483	0.036	0
24	Lpl	0	3.98469	0.455	0.035	0
24	Rab7b	0	4.00109	0.383	0.026	0
24	Optn	0	3.59394	0.338	0.024	0
24	Myo10	0	4.29629	0.271	0.015	0
24	Stra6l	0	4.52969	0.249	0.009	0
24	Mical2	2.88113e-241	3.60854	0.263	0.019	1.6389e-236
25	Lpl	0	5.44803	0.65	0.033	0
25	Spp1	0	5.44747	0.58	0.045	0
25	Clec7a	0	3.85944	0.545	0.056	0
25	Igf1	0	3.39216	0.474	0.057	0
25	Gas7	0	3.56495	0.444	0.052	0
25	Fam20c	0	3.84951	0.416	0.037	0
25	Lgals3	0	3.30389	0.419	0.05	0
25	Csf1	0	3.69845	0.414	0.051	0
25	Fn1	0	3.47515	0.358	0.036	0
25	Flt1	0	3.93119	0.337	0.027	0
25	Colec12	0	3.37855	0.342	0.044	0
25	Itgax	0	3.71086	0.283	0.027	0
25	Ch25h	0	5.35545	0.245	0.01	0
25	Ccl4	0	3.68545	0.26	0.03	0
25	Rab7b	0	3.70733	0.25	0.026	0
25	Actr3b	0	3.85578	0.24	0.019	0
25	Atf3	0	3.92238	0.242	0.023	0
25	Ccl3	0	3.95996	0.229	0.021	0
25	Cst7	8.1985e-269	3.29691	0.225	0.026	4.66363e-264
25	Plau	3.65787e-235	3.39605	0.235	0.031	2.08074e-230
26	Etl4	0	4.93475	0.879	0.059	0
26	Ank	0	4.23441	0.879	0.124	0
26	Igf1	0	4.24842	0.759	0.05	0
26	Dkk2	0	7.3	0.623	0.007	0
26	Mamdc2	0	7.48813	0.611	0.006	0
26	Gas7	0	4.15193	0.641	0.046	0
26	Tmem163	0	4.15183	0.611	0.028	0
26	Ptchd1	0	4.06026	0.62	0.046	0
26	Flt1	0	4.91447	0.547	0.022	0
26	Ctnna3	0	6.75006	0.457	0.019	0
26	Cst7	0	4.19389	0.396	0.022	0
26	Cacnb4	0	4.16508	0.352	0.026	0
26	Hectd2os	0	4.86503	0.331	0.017	0
26	Actr3b	0	4.01706	0.305	0.017	0
26	Sox5	0	4.26025	0.292	0.016	0
26	Arnt2	0	4.34544	0.284	0.013	0
26	Efr3b	0	3.85547	0.28	0.017	0
26	Lrrtm3	0	5.48518	0.239	0.008	0
26	Baiap2l2	0	5.02994	0.236	0.006	0
26	Trpc4	0	4.58822	0.24	0.011	0
27	Etl4	0	3.96447	0.795	0.068	0
27	Flt1	0	4.53885	0.557	0.028	0
27	Mamdc2	0	4.86367	0.427	0.013	0
27	Dkk2	0	4.71148	0.378	0.014	0
27	Baiap2l2	4.57638e-294	4.5682	0.265	0.009	2.60323e-289
27	Actr3b	3.47021e-286	4.33156	0.395	0.02	1.97399e-281
27	Tmem163	2.63381e-275	3.31022	0.519	0.035	1.49822e-270
27	Ptchd1	2.42721e-235	3.5953	0.589	0.052	1.38069e-230
27	Efr3b	1.0016e-208	3.80646	0.341	0.02	5.69748e-204
27	Cst7	1.5858e-205	3.67195	0.389	0.026	9.02066e-201
27	Igf1	1.16476e-202	3.2755	0.584	0.058	6.62563e-198
27	Ank	3.45108e-160	3.22404	0.768	0.132	1.96311e-155
27	Ifit2	4.84936e-150	3.06039	0.368	0.031	2.75851e-145
27	Hpse	2.02303e-147	3.47766	0.324	0.025	1.15078e-142
27	Gas7	3.67388e-136	3.4622	0.459	0.053	2.08985e-131
27	Tnfsf8	7.72396e-127	3.03583	0.449	0.053	4.3937e-122
27	Cacnb4	6.94374e-96	3.00065	0.292	0.03	3.94988e-91
27	Masp1	9.65938e-74	3.25602	0.211	0.02	5.49464e-69
27	Hectd2os	6.10605e-67	3.34648	0.2	0.02	3.47336e-62
27	Ctnna3	3.44589e-65	3.52458	0.216	0.024	1.96016e-60
28	Cd74	0	3.13045	0.729	0.106	0
28	Lyz2	0	3.02878	0.738	0.14	0
28	Cd52	0	2.7287	0.66	0.12	0
28	Apoe	0	4.36786	0.998	0.526	0
28	Spp1	0	4.86824	0.461	0.046	0
28	Clec7a	0	3.15666	0.463	0.057	0
28	Cst7	0	3.90597	0.336	0.026	0
28	H2-Aa	1.91871e-278	2.75061	0.4	0.051	1.09144e-273
28	Cd63	3.41019e-278	2.85807	0.67	0.146	1.93985e-273
28	Axl	1.18216e-266	2.85611	0.457	0.068	6.72458e-262
28	Ikbke	5.54918e-243	2.83069	0.355	0.045	3.15659e-238
28	B2m	2.3007e-224	2.40862	0.875	0.368	1.30873e-219
28	Lgals3bp	9.32678e-219	2.83673	0.432	0.072	5.30545e-214
28	Fabp5	5.94565e-214	2.80547	0.352	0.05	3.38212e-209
28	H2-Ab1	5.087e-198	2.65461	0.342	0.05	2.89369e-193
28	Timp2	3.29678e-185	2.40053	0.645	0.184	1.87534e-180
28	H2-Eb1	2.78755e-161	2.55738	0.285	0.042	1.58567e-156
28	Gas2l3	5.02885e-123	2.63656	0.234	0.037	2.86061e-118
28	P2ry14	6.85044e-114	2.46677	0.209	0.031	3.89681e-109
28	Adgb	8.78871e-105	2.60241	0.238	0.043	4.99937e-100
29	Ccl4	0	6.76261	0.755	0.03	0
29	Ccl3	0	6.2736	0.592	0.021	0
29	Atf3	0	5.03073	0.433	0.023	0
29	Gem	0	4.89417	0.231	0.006	0
29	Cd83	1.86509e-221	3.74214	0.578	0.078	1.06094e-216
29	Tnf	8.48856e-187	4.19634	0.347	0.033	4.82863e-182
29	Slc15a3	7.18908e-170	3.12331	0.596	0.101	4.08943e-165
29	Egr1	1.71433e-162	4.41219	0.209	0.014	9.75179e-158
29	Ier3	3.89845e-148	3.33393	0.274	0.026	2.2176e-143
29	Csf1	2.19283e-143	3.50921	0.39	0.052	1.24737e-138
29	Plekho2	4.69949e-143	3.04639	0.339	0.039	2.67326e-138
29	Plaur	5.40208e-124	3.11152	0.357	0.05	3.07292e-119
29	Ier2	3.23172e-104	3.24185	0.224	0.024	1.83833e-99
29	Gas2l3	5.98851e-95	3.01211	0.271	0.037	3.4065e-90
29	Optn	5.94661e-86	3.29177	0.206	0.024	3.38267e-81
29	Clec7a	6.50947e-75	3.10146	0.314	0.058	3.70285e-70
29	Slc7a1	2.31527e-74	2.71007	0.264	0.042	1.31702e-69
29	Pdgfa	1.32883e-69	2.94572	0.264	0.045	7.55891e-65
29	Kdm6b	1.35263e-60	2.66731	0.227	0.038	7.69428e-56
29	Il1a	3.65356e-60	2.70025	0.336	0.076	2.07829e-55
30	Ccl4	3.31995e-222	4.66298	0.309	0.03	1.88852e-217
30	Or5v1b	4.80331e-156	3.03735	0.456	0.086	2.73231e-151
30	Ccl3	4.15205e-138	4.45075	0.206	0.021	2.36185e-133
30	Apbb2	1.13609e-105	2.14598	0.731	0.313	6.46255e-101
30	Cadm1	3.36817e-73	2.07535	0.763	0.466	1.91595e-68
30	Gas2l3	6.06539e-70	3.0192	0.206	0.037	3.45024e-65
30	Marchf3	8.47341e-70	2.41975	0.369	0.105	4.82002e-65
30	Myo1e	2.76851e-69	1.9471	0.522	0.189	1.57484e-64
30	Csf1	1.64462e-65	2.67165	0.245	0.052	9.35526e-61
30	Fmnl2	1.14625e-51	1.95308	0.623	0.343	6.52032e-47
30	Cacna1a	5.84191e-51	1.85776	0.459	0.184	3.32311e-46
30	Prkg1	4.36162e-46	2.45959	0.383	0.145	2.48106e-41
30	Cd83	3.44497e-39	2.37286	0.251	0.078	1.95964e-34
30	Hif1a	8.27991e-37	1.72116	0.446	0.215	4.70994e-32
30	Dgkh	2.60417e-31	2.00828	0.245	0.085	1.48136e-26
30	Gnl3	2.10155e-27	1.82304	0.272	0.109	1.19545e-22
30	Slc15a3	9.3894e-21	2.06163	0.235	0.102	5.34107e-16
30	C5ar1	3.01824e-20	1.99159	0.259	0.116	1.7169e-15
30	Xylt1	1.9749e-17	1.71414	0.237	0.11	1.1234e-12
30	Slc25a25	6.04393e-17	1.81045	0.227	0.104	3.43803e-12
31	Cacna1a	0	2.50117	0.718	0.17	0
31	Apbb2	0	2.0635	0.83	0.299	0
31	Myo1e	0	2.07598	0.673	0.176	0
31	Etl4	0	3.60755	0.547	0.056	0
31	Ank	0	2.92078	0.581	0.121	0
31	Fgf13	0	2.09742	0.88	0.421	0
31	Or5v1b	0	2.98885	0.508	0.075	0
31	Ptchd1	0	3.6229	0.47	0.041	0
31	Prkg1	0	2.32028	0.539	0.134	0
31	Acaca	0	2.24807	0.515	0.121	0
31	Xylt1	0	2.07742	0.462	0.1	0
31	Clec7a	0	2.44836	0.346	0.051	0
31	Plekhh2	0	2.25079	0.318	0.06	0
31	St8sia6	0	2.7143	0.292	0.04	0
31	Lpl	0	2.98503	0.272	0.029	0
31	Kcnj2	0	2.43334	0.261	0.043	0
31	Tnfsf8	0	2.21089	0.258	0.047	0
31	Csf1	0	2.17413	0.256	0.047	0
31	Gas7	0	2.3175	0.257	0.048	0
31	Tmem163	0	2.34256	0.232	0.03	0
32	Sigmar1	3.11078e-07	3.14458	0.238	0.035	0.0176954
33	Apoe	1.90099e-288	2.07443	0.788	0.525	1.08136e-283
33	Lrmda	1.14596e-232	0.957943	0.955	0.813	6.51866e-228
33	Myo5a	4.98959e-113	1.51089	0.402	0.198	2.83828e-108
33	AU020206	8.59347e-83	1.11979	0.556	0.406	4.88831e-78
33	Trps1	1.03825e-79	1.15196	0.358	0.183	5.90597e-75
33	Fth1	4.46117e-76	0.928967	0.612	0.473	2.53769e-71
33	Rad51b	5.74642e-67	1.50575	0.306	0.16	3.2688e-62
33	Cd74	1.43024e-65	1.09977	0.239	0.107	8.1358e-61
33	Apobec1	1.36122e-52	1.1315	0.475	0.36	7.74317e-48
33	Slc11a1	2.76544e-42	1.25613	0.327	0.219	1.5731e-37
33	Ddhd1	7.375e-42	1.43085	0.238	0.134	4.19519e-37
33	Plp1	9.28191e-37	1.23522	0.261	0.158	5.27992e-32
33	Lyz2	8.76708e-36	1.0764	0.242	0.141	4.98707e-31
33	Gsap	7.53226e-32	0.963411	0.426	0.351	4.28465e-27
33	Pcdh9	3.38829e-30	1.17255	0.244	0.152	1.92739e-25
33	Rassf3	1.57164e-19	0.997223	0.277	0.209	8.94014e-15
33	Anapc15	6.43732e-19	1.05659	0.236	0.168	3.6618e-14
33	P2rx4	4.71212e-15	0.977585	0.273	0.218	2.68044e-10
33	Soat1	8.08087e-12	0.984388	0.243	0.197	4.59672e-07
33	Slc38a6	2.77064e-09	0.949668	0.223	0.183	0.000157605
34	Apod	2.18489e-272	2.21445	0.627	0.137	1.24285e-267
34	Ptgds	7.21415e-147	1.43109	0.731	0.264	4.1037e-142
34	Nrgn	3.96177e-70	1.22668	0.36	0.118	2.25361e-65
34	Glul	4.59404e-64	1.15092	0.574	0.27	2.61327e-59
34	Csad	1.07209e-59	1.13473	0.502	0.225	6.09845e-55
34	Rtp4	6.60649e-50	1.3067	0.213	0.063	3.75804e-45
34	Eif2ak2	6.93954e-50	1.06714	0.397	0.166	3.94749e-45
34	Mt1	2.37992e-48	0.936367	0.403	0.17	1.35379e-43
34	Snta1	4.71246e-48	0.91744	0.497	0.235	2.68063e-43
34	Slc12a9	6.81293e-43	1.01461	0.381	0.167	3.87546e-38
34	Atp6v0a2	1.62423e-36	0.95459	0.395	0.191	9.23928e-32
34	Clu	2.93487e-35	0.919264	0.294	0.122	1.66947e-30
34	Hsd17b4	2.58436e-34	0.990178	0.337	0.155	1.47009e-29
34	Ypel2	3.9157e-34	1.10929	0.26	0.106	2.22741e-29
34	Abhd15	3.32033e-31	0.930149	0.342	0.165	1.88874e-26
34	Galnt12	7.99243e-30	1.02817	0.253	0.108	4.54641e-25
34	H2-T24	5.70417e-23	0.933017	0.224	0.101	3.24476e-18
34	Snhg6	8.77955e-21	0.859845	0.202	0.091	4.99416e-16
34	Adora3	1.06891e-20	0.912338	0.203	0.092	6.08037e-16
34	Ntan1	1.4372e-19	0.89342	0.224	0.109	8.17536e-15
35	Dalrd3	0	1.80494	0.369	0.173	0
35	Apod	0	1.87936	0.308	0.125	0
35	Ccl12	0	2.17194	0.257	0.075	0
35	Ddx5	0	1.18693	0.809	0.686	0
35	Plp1	0	1.44161	0.263	0.15	0
35	Atp8a1	0	0.896674	0.707	0.63	0
35	Hk2	9.09234e-292	0.968877	0.457	0.365	5.17209e-287
35	Ptgds	1.21802e-250	0.867416	0.37	0.257	6.92856e-246
35	Ifi204	5.91136e-229	1.17698	0.207	0.117	3.36262e-224
35	Mlxipl	6.61998e-215	1.11015	0.33	0.244	3.76571e-210
35	Ifi30	1.13085e-189	1.19768	0.232	0.149	6.43272e-185
35	Pcdh9	2.72681e-174	1.17965	0.226	0.147	1.55112e-169
35	Trim30a	6.85262e-172	0.803281	0.391	0.317	3.89804e-167
35	Ly6e	1.33864e-168	0.737498	0.449	0.391	7.61472e-164
35	Cept1	6.65451e-131	0.816736	0.387	0.34	3.78535e-126
35	Lifr	1.98745e-53	0.784147	0.262	0.228	1.13054e-48
35	Htra2	9.00951e-50	0.861631	0.218	0.183	5.12497e-45
35	Eif2ak2	3.10228e-47	0.804593	0.2	0.164	1.7647e-42
35	Hspa5	4.21076e-42	0.765392	0.254	0.228	2.39525e-37
35	Atp6v0a2	1.47524e-24	0.727847	0.208	0.19	8.39176e-20
36	Negr1	0	4.63447	0.508	0.045	0
36	Fkbp5	0	1.6815	0.765	0.427	0
36	Slc1a3	2.1255e-260	1.46948	0.66	0.356	1.20907e-255
36	Dlg2	2.10481e-220	2.67025	0.227	0.055	1.1973e-215
36	Nrxn3	2.00684e-204	2.38245	0.251	0.069	1.14157e-199
36	Cd300lf	2.58578e-186	1.91338	0.307	0.102	1.4709e-181
36	Meg3	4.38586e-168	2.29929	0.233	0.069	2.49485e-163
36	Snhg11	9.62164e-151	2.25666	0.215	0.064	5.47317e-146
36	Rbfox1	4.20231e-128	1.99957	0.348	0.162	2.39044e-123
36	Ifi213	3.77319e-127	1.78475	0.211	0.067	2.14634e-122
36	Ifi204	2.65572e-110	1.53647	0.29	0.122	1.51068e-105
36	Cp	3.55284e-108	2.06764	0.207	0.074	2.021e-103
36	Tnfsf13b	2.66932e-107	2.10653	0.216	0.08	1.51842e-102
36	Cpq	1.97089e-98	1.70362	0.272	0.119	1.12112e-93
36	Ptprd	1.91227e-97	1.89037	0.218	0.084	1.08778e-92
36	Ctnnal1	1.26764e-96	2.13679	0.201	0.075	7.21084e-92
36	Cadm2	2.38268e-85	1.82145	0.223	0.093	1.35536e-80
36	Oasl2	9.55907e-74	1.61205	0.207	0.087	5.43758e-69
36	D17H6S56E-5	1.27952e-67	1.64532	0.218	0.1	7.27844e-63
36	Prune2	1.21789e-63	1.53655	0.276	0.151	6.92786e-59
37	Aoah	0	3.36558	0.575	0.087	0
37	Apod	0	2.36162	0.518	0.133	0
37	Cpd	0	2.6325	0.473	0.13	0
37	Msr1	0	3.13709	0.392	0.056	0
37	Ripor2	0	1.91021	0.462	0.131	0
37	Ms4a6c	0	2.31047	0.444	0.113	0
37	Ccl12	0	2.41766	0.377	0.084	0
37	Gpr84	0	3.18529	0.342	0.057	0
37	Slc39a14	0	3.23168	0.322	0.05	0
37	Igsf6	0	2.29405	0.345	0.102	0
37	C5ar1	0	2.09084	0.352	0.113	0
37	Saa3	0	4.24925	0.243	0.016	0
37	Tnf	0	3.52773	0.256	0.03	0
37	Cd244a	0	2.35005	0.254	0.064	0
37	Pilra	9.5962e-283	2.4109	0.239	0.062	5.4587e-278
37	D17H6S56E-5	3.49654e-273	2.19271	0.309	0.098	1.98897e-268
37	Tlr2	1.85908e-259	2.44091	0.223	0.058	1.05752e-254
37	Nfkbia	2.04903e-243	2.01011	0.286	0.092	1.16557e-238
37	Nadk	7.29146e-243	1.94168	0.33	0.119	4.14767e-238
37	Bach2os	3.34193e-171	2.1117	0.2	0.063	1.90102e-166
38	Msr1	0	3.71659	0.58	0.055	0
38	Rnf169	0	3.30135	0.978	0.463	0
38	Il15ra	0	2.96167	0.606	0.109	0
38	Fgr	0	3.47485	0.557	0.067	0
38	Aoah	0	2.97708	0.543	0.089	0
38	Zbtb16	0	5.00468	0.46	0.019	0
38	D17H6S56E-5	0	2.90122	0.469	0.097	0
38	Sgip1	0	3.16564	0.412	0.064	0
38	Lcn2	0	4.70437	0.339	0.011	0
38	Il1r2	0	4.87485	0.31	0.011	0
38	Pstpip2	0	2.96477	0.35	0.052	0
38	Slc39a14	0	2.94246	0.34	0.051	0
38	Ehd1	0	4.25034	0.272	0.016	0
38	Ddit4	0	3.08016	0.272	0.031	0
38	Fcgr4	0	3.19337	0.248	0.029	0
38	Hif3a	0	4.94036	0.225	0.007	0
38	Saa3	0	3.42974	0.228	0.017	0
38	Tnf	0	2.94566	0.239	0.031	0
38	Strip2	0	4.77196	0.2	0.006	0
38	Ier3	0	3.13735	0.207	0.024	0
39	Tnf	0	5.08634	0.54	0.033	0
39	Ccl12	1.08212e-240	4.34352	0.704	0.087	6.15552e-236
39	Il1b	1.32293e-231	4.82986	0.277	0.014	7.52535e-227
39	Gpr84	8.57189e-169	3.73287	0.507	0.061	4.87604e-164
39	Bcl3	1.27566e-141	3.70765	0.296	0.025	7.25647e-137
39	Tlr2	4.57465e-138	3.44392	0.46	0.06	2.60224e-133
39	Cxcl10	1.51488e-128	4.65851	0.239	0.018	8.61723e-124
39	Cd83	5.27824e-121	3.97202	0.488	0.078	3.00247e-116
39	Tnfaip3	1.37291e-114	3.31919	0.437	0.064	7.80963e-110
39	Cpd	4.01931e-111	2.92795	0.624	0.134	2.28634e-106
39	Arl5c	9.88011e-108	3.50738	0.343	0.042	5.6202e-103
39	Hpn	1.10353e-103	3.55844	0.286	0.031	6.27733e-99
39	Cxcl16	1.43837e-101	3.17416	0.39	0.056	8.182e-97
39	Nfkbiz	9.8463e-101	3.34169	0.465	0.081	5.60097e-96
39	Icam1	5.11363e-100	2.97333	0.577	0.124	2.90884e-95
39	Nfkbia	8.1541e-93	2.68543	0.493	0.094	4.63838e-88
39	Tnfaip2	5.59911e-87	3.44096	0.3	0.039	3.185e-82
39	Relb	5.79642e-85	2.83954	0.413	0.072	3.29723e-80
39	D17H6S56E-5	4.98519e-63	2.92239	0.437	0.1	2.83577e-58
39	Il1a	1.52792e-34	2.72342	0.291	0.076	8.69144e-30
40	H2-D1	0	2.39696	0.87	0.298	0
40	B2m	0	2.63098	0.895	0.362	0
40	H2-K1	0	1.83669	0.765	0.285	0
40	Cd52	0	2.47285	0.535	0.116	0
40	Cd74	0	2.38915	0.522	0.103	0
40	Tyrobp	0	1.89889	0.789	0.374	0
40	Fcer1g	0	1.62062	0.808	0.42	0
40	Cd63	0	2.18035	0.481	0.143	0
40	Apoe	0	3.10528	0.853	0.523	0
40	Rad51b	0	1.60079	0.456	0.157	0
40	H2-Q7	0	2.27177	0.336	0.062	0
40	Lgals3bp	0	2.54203	0.333	0.07	0
40	Tpt1	4.5136e-291	1.75973	0.436	0.159	2.56752e-286
40	H2-Aa	6.38292e-272	1.7218	0.218	0.05	3.63086e-267
40	Timp2	1.88201e-268	1.67645	0.457	0.182	1.07056e-263
40	H2-Ab1	5.01708e-242	1.62213	0.207	0.049	2.85392e-237
40	Axl	7.2304e-232	1.81018	0.244	0.067	4.11294e-227
40	Ccl12	6.19129e-208	1.74306	0.273	0.086	3.52185e-203
40	Bst2	5.37765e-195	1.65494	0.297	0.103	3.05902e-190
40	Lag3	2.34578e-133	1.62377	0.207	0.071	1.33437e-128
41	Ifi204	2.8421e-190	3.05923	0.711	0.123	1.6167e-185
41	Mx1	3.0872e-186	3.02604	0.47	0.053	1.75612e-181
41	Ifit2	1.0847e-177	3.23175	0.345	0.031	6.17021e-173
41	Ccl12	5.04977e-166	3.8755	0.566	0.087	2.87251e-161
41	Ifitm3	5.33319e-152	3.2904	0.422	0.052	3.03373e-147
41	Oas2	2.12464e-150	3.38503	0.378	0.043	1.20858e-145
41	Usp18	3.23247e-148	3.06261	0.45	0.06	1.83876e-143
41	Ifi207	6.97101e-144	2.82815	0.59	0.104	3.96539e-139
41	Ifit3	6.93684e-140	3.03986	0.301	0.029	3.94595e-135
41	Ifi209	5.52866e-132	2.95842	0.422	0.059	3.14492e-127
41	Slfn5	1.72056e-129	2.83526	0.438	0.063	9.78722e-125
41	Lgals3bp	9.38241e-116	3.06761	0.442	0.073	5.33709e-111
41	Ifi213	2.04893e-109	2.68202	0.422	0.068	1.16551e-104
41	Bst2	7.98117e-98	2.8066	0.498	0.105	4.54001e-93
41	Ifi27l2a	3.31111e-83	2.67459	0.257	0.034	1.88349e-78
41	Mx2	3.41053e-83	2.97726	0.297	0.045	1.94005e-78
41	Isg15	9.77435e-58	2.73947	0.217	0.034	5.56004e-53
41	Zbp1	2.64723e-55	2.70524	0.217	0.035	1.50585e-50
41	Phf11d	1.69376e-51	2.81031	0.225	0.04	9.63479e-47
41	Oas1a	7.61893e-47	2.6964	0.205	0.036	4.33395e-42
42	Iigp1	0	4.42228	0.546	0.045	0
42	Ifi204	0	3.02592	0.603	0.121	0
42	Oasl2	1.42724e-263	2.83941	0.427	0.087	8.11873e-259
42	Gbp4	2.70586e-238	3.44307	0.22	0.027	1.5392e-233
42	Nlrc5	6.10217e-228	2.4909	0.493	0.129	3.47116e-223
42	Stat2	2.54678e-163	2.4245	0.448	0.139	1.44871e-158
42	Gbp5	5.59962e-157	3.04605	0.243	0.046	3.18529e-152
42	Ifi207	4.42878e-143	2.34746	0.371	0.104	2.51927e-138
42	Rad51b	3.60103e-135	2.10961	0.461	0.16	2.04841e-130
42	Ifi206	7.11152e-128	2.40894	0.232	0.048	4.04532e-123
42	Il15ra	1.39489e-114	2.47367	0.352	0.113	7.93467e-110
42	Herc6	4.98541e-100	2.27094	0.312	0.097	2.8359e-95
42	Ifi213	3.12119e-93	1.9829	0.251	0.067	1.77546e-88
42	Irgm1	1.46109e-89	2.45121	0.265	0.08	8.31125e-85
42	Cd274	7.66656e-82	2.38526	0.266	0.084	4.36105e-77
42	Irgm2	1.3642e-70	2.14655	0.325	0.132	7.76011e-66
42	Sgip1	1.0054e-68	2.29439	0.22	0.067	5.71914e-64
42	Gbp7	4.63625e-48	1.9515	0.237	0.094	2.63728e-43
42	Pml	2.4803e-46	1.96051	0.229	0.09	1.41089e-41
42	Parp11	6.27901e-38	1.96858	0.204	0.084	3.57175e-33
43	Ifi204	0	2.15295	0.66	0.121	0
43	Oasl2	0	2.31597	0.619	0.086	0
43	Ifi213	0	2.56706	0.588	0.066	0
43	Ifi207	0	2.15729	0.609	0.103	0
43	Cd300lf	0	2.32247	0.565	0.102	0
43	Iigp1	0	3.02991	0.484	0.046	0
43	Oas2	0	2.97036	0.468	0.042	0
43	Cd72	0	2.82913	0.328	0.036	0
43	C4b	0	2.86465	0.302	0.027	0
43	Ifi211	0	2.81054	0.247	0.024	0
43	Oas1a	2.16633e-307	2.49193	0.304	0.035	1.2323e-302
43	Cdh18	5.55844e-305	2.8052	0.21	0.018	3.16186e-300
43	Ifit2	8.49679e-288	2.68935	0.272	0.03	4.83332e-283
43	Morrbid	5.96665e-283	2.22718	0.535	0.106	3.39407e-278
43	Zbp1	4.6227e-253	2.14834	0.275	0.034	2.62957e-248
43	Oasl1	5.94738e-243	2.52148	0.204	0.02	3.38311e-238
43	Prr5l	7.18018e-218	2.13728	0.354	0.061	4.08437e-213
43	Spon1	4.45137e-215	2.29111	0.268	0.038	2.53212e-210
43	Adgb	2.80953e-210	2.2537	0.285	0.043	1.59817e-205
43	Lgals1	2.9299e-171	2.15529	0.211	0.029	1.66665e-166
44	Taco1	0	3.64381	0.718	0.135	0
44	Rnf213	0	2.61687	0.712	0.232	0
44	Stat2	0	2.70098	0.569	0.138	0
44	Iigp1	0	3.11894	0.362	0.046	0
44	Oas2	0	3.45102	0.353	0.042	0
44	C4b	0	4.24343	0.324	0.026	0
44	Cdh18	0	3.91369	0.2	0.018	0
44	Rn18s-rs5	0	2.46056	1	0.987	0
44	Nlrc5	2.6233e-303	2.49053	0.535	0.128	1.49224e-298
44	Ifi204	4.74691e-266	2.38429	0.498	0.122	2.70023e-261
44	Ifi213	1.15688e-259	2.45601	0.361	0.067	6.58078e-255
44	Gvin3	3.48378e-229	2.75136	0.326	0.062	1.98171e-224
44	H2-Q6	1.33499e-206	2.91037	0.228	0.035	7.59397e-202
44	Spon1	3.51012e-187	2.91295	0.228	0.038	1.9967e-182
44	Mx1	1.42323e-179	2.41001	0.272	0.053	8.09592e-175
44	Xdh	4.0292e-178	2.61771	0.321	0.073	2.29197e-173
44	Slfn5	1.61738e-158	2.36517	0.283	0.063	9.20033e-154
44	Gbp8	3.07803e-142	2.64829	0.223	0.045	1.75091e-137
44	Mthfr	5.92054e-125	2.58333	0.24	0.057	3.36784e-120
44	Prr5l	5.3277e-86	2.33624	0.218	0.061	3.03061e-81
45	Mx1	1.22285e-248	3.98942	0.524	0.053	6.95605e-244
45	Oasl2	9.77754e-173	3.1017	0.576	0.088	5.56186e-168
45	Ifi204	4.54108e-169	3.17761	0.668	0.123	2.58315e-164
45	Rnf213	1.82016e-147	3.01527	0.816	0.234	1.03538e-142
45	Ifi207	6.44715e-136	3.14298	0.564	0.104	3.66739e-131
45	Stat2	2.51968e-120	2.94253	0.616	0.14	1.43329e-115
45	Slfn5	6.49926e-115	3.12934	0.408	0.063	3.69704e-110
45	Sash1	6.38797e-110	3.01394	0.496	0.096	3.63373e-105
45	Myo1e	8.78266e-104	2.85831	0.668	0.189	4.99593e-99
45	Ddx60	1.61074e-98	2.87635	0.592	0.153	9.16253e-94
45	Axl	2.00097e-98	3.34903	0.392	0.068	1.13823e-93
45	Oasl1	2.75322e-98	3.44296	0.212	0.021	1.56614e-93
45	Mx2	2.63238e-87	3.49088	0.3	0.045	1.49741e-82
45	Ifit3	1.58553e-83	3.22305	0.236	0.029	9.01912e-79
45	Oas2	1.8225e-77	3.02842	0.28	0.043	1.03671e-72
45	Xdh	1.31025e-75	2.9932	0.368	0.074	7.45321e-71
45	Ifit2	3.34387e-73	3.26307	0.228	0.031	1.90213e-68
45	Zbp1	4.87764e-69	3.22324	0.236	0.035	2.7746e-64
45	Phf11d	1.30408e-43	2.88936	0.208	0.04	7.41815e-39
45	Mthfr	7.26573e-37	2.9442	0.236	0.057	4.13304e-32
46	Negr1	0	5.18188	0.72	0.047	0
46	Ifi213	0	3.5133	0.576	0.066	0
46	Oasl2	0	3.29416	0.595	0.086	0
46	Ifi204	0	2.89567	0.629	0.122	0
46	Spon1	0	3.81825	0.434	0.037	0
46	Oas2	0	3.3	0.35	0.042	0
46	Oasl1	0	4.341	0.315	0.02	0
46	Ifi44	0	4.9283	0.302	0.013	0
46	Chic1	6.29511e-303	3.83365	0.253	0.024	3.58091e-298
46	Rbfox1	5.64523e-207	2.93417	0.573	0.162	3.21124e-202
46	Vcam1	1.38928e-189	3.11483	0.222	0.028	7.90277e-185
46	Ifi206	1.75732e-179	2.57454	0.293	0.048	9.99632e-175
46	Usp18	9.43092e-171	2.67616	0.323	0.06	5.36468e-166
46	Frmpd4	4.44099e-169	3.26734	0.246	0.037	2.52621e-164
46	Tnfsf13b	4.5404e-164	2.70958	0.37	0.08	2.58276e-159
46	Stk39	1.01933e-155	2.58399	0.254	0.041	5.79838e-151
46	P2ry14	3.61754e-148	2.90438	0.213	0.031	2.0578e-143
46	Ifit3	5.16449e-147	2.69793	0.205	0.029	2.93777e-142
46	Ccl5	3.78367e-119	2.61373	0.203	0.034	2.1523e-114
46	Fbxw17	4.08701e-83	2.68155	0.2	0.043	2.32485e-78
47	Mx1	0	4.00169	0.753	0.053	0
47	Ifit2	0	4.08818	0.57	0.031	0
47	Mx2	0	3.78467	0.583	0.045	0
47	Ifit3	0	4.03821	0.48	0.029	0
47	Trim30c	1.95354e-272	3.80038	0.471	0.035	1.11125e-267
47	Usp18	3.16136e-250	3.12709	0.605	0.06	1.79831e-245
47	Ifi204	3.82263e-240	3.1965	0.821	0.122	2.17446e-235
47	Slfn5	8.93038e-202	3.0098	0.561	0.063	5.07996e-197
47	Phf11d	9.03671e-202	3.56524	0.435	0.039	5.14044e-197
47	Ifit1	2.01207e-196	3.50874	0.309	0.021	1.14455e-191
47	Herc6	1.0403e-179	2.99157	0.659	0.097	5.91766e-175
47	Oasl2	6.61043e-179	2.99836	0.628	0.088	3.76028e-174
47	Parp14	1.70273e-169	2.86981	0.901	0.215	9.68582e-165
47	Isg15	3.07579e-155	2.98068	0.359	0.034	1.74963e-150
47	Ccl12	3.48303e-146	3.0659	0.57	0.087	1.98129e-141
47	Trim30b	1.53603e-143	2.91099	0.368	0.038	8.73753e-139
47	Phf11b	4.33247e-128	3.07762	0.35	0.038	2.46448e-123
47	Phf11a	1.0775e-122	3.5287	0.206	0.015	6.12923e-118
47	Slfn9	2.70645e-102	3.49934	0.224	0.02	1.53954e-97
47	Oasl1	1.9566e-89	3.12898	0.215	0.021	1.11299e-84
48	Iigp1	0	3.95141	0.661	0.047	0
48	Mx1	0	3.55803	0.629	0.053	0
48	Ifit2	0	3.84554	0.468	0.031	0
48	Ifi211	0	3.78567	0.395	0.024	0
48	Ccl2	0	4.09169	0.355	0.018	0
48	Cd36	0	4.39049	0.323	0.014	0
48	Oasl1	5.61977e-260	3.37788	0.339	0.021	3.19675e-255
48	Zbp1	1.89038e-257	3.18952	0.44	0.034	1.07532e-252
48	Ifi204	8.46973e-246	3.16419	0.798	0.122	4.81792e-241
48	Oasl2	1.3279e-233	2.83973	0.677	0.087	7.55363e-229
48	Ifi207	4.00032e-217	2.8588	0.714	0.104	2.27554e-212
48	Cd72	6.87179e-200	3.30206	0.399	0.036	3.90895e-195
48	Oas2	1.52555e-186	2.9331	0.423	0.043	8.67793e-182
48	Gbp4	4.50742e-178	3.14931	0.327	0.027	2.564e-173
48	Phf11a	1.45943e-176	3.45403	0.234	0.015	8.30184e-172
48	Prr5l	1.61183e-164	2.86465	0.484	0.061	9.16871e-160
48	Mx2	2.71946e-132	2.93369	0.371	0.045	1.54694e-127
48	Ifit1	7.95984e-119	2.78941	0.234	0.021	4.52788e-114
48	Phf11d	6.52378e-116	2.80401	0.327	0.039	3.71098e-111
48	C4b	7.66831e-106	2.79992	0.258	0.027	4.36204e-101
49	Mx1	0	5.27577	0.861	0.052	0
49	Ifi204	0	4.10377	0.91	0.122	0
49	Usp18	0	4.17423	0.729	0.059	0
49	Ifit2	0	5.13695	0.649	0.03	0
49	Mx2	0	4.76122	0.661	0.044	0
49	Ifit3	0	4.956	0.637	0.028	0
49	Ccl12	0	4.13713	0.649	0.087	0
49	Cxcl10	0	6.40586	0.546	0.017	0
49	Irf7	0	4.16262	0.524	0.034	0
49	Ifit1	0	4.90945	0.505	0.02	0
49	Isg15	0	4.08034	0.512	0.033	0
49	Rsad2	0	5.38133	0.488	0.018	0
49	Oasl1	0	4.8315	0.459	0.02	0
49	Phf11d	0	4.05448	0.454	0.039	0
49	Ifi211	0	4.53254	0.429	0.024	0
49	Ccl2	0	4.36737	0.312	0.018	0
49	Cmpk2	0	5.17158	0.276	0.008	0
49	Phf11a	0	4.38199	0.263	0.014	0
49	Ifit3b	0	5.0511	0.254	0.008	0
49	Ifi208	0	4.43302	0.251	0.01	0
50	Hells	0	4.47738	0.494	0.021	0
50	Diaph3	0	4.40595	0.477	0.024	0
50	Brip1	0	4.66039	0.445	0.016	0
50	Dtl	0	5.13135	0.403	0.009	0
50	Clspn	0	4.97119	0.349	0.011	0
50	Brca1	0	4.88718	0.319	0.009	0
50	Knl1	0	4.70621	0.305	0.01	0
50	Mki67	0	4.50445	0.297	0.012	0
50	Cenph	0	4.89118	0.273	0.008	0
50	Chaf1a	0	4.53605	0.246	0.008	0
50	Pole	0	4.99399	0.243	0.007	0
50	Cspg4	0	5.32543	0.241	0.005	0
50	Neil3	0	4.69221	0.238	0.007	0
50	Uhrf1	0	5.74847	0.236	0.005	0
50	E2f1	0	4.36495	0.241	0.011	0
50	Mcm10	0	5.85723	0.231	0.004	0
50	Rad54b	0	5.19923	0.219	0.006	0
50	Stil	0	5.18243	0.216	0.005	0
50	Kif4	0	5.06929	0.216	0.006	0
50	Rad54l	0	4.50943	0.209	0.008	0
51	Brip1	0	5.96326	0.54	0.016	0
51	Top2a	0	5.84413	0.534	0.015	0
51	Diaph3	0	5.02258	0.472	0.025	0
51	Kif15	0	5.35111	0.395	0.019	0
51	Knl1	0	5.77511	0.336	0.01	0
51	Dtl	0	5.79881	0.33	0.01	0
51	Kntc1	0	5.10237	0.31	0.016	0
51	Neil3	0	6.02415	0.277	0.007	0
51	Rad51ap1	0	5.65384	0.277	0.009	0
51	Bard1	0	5.13018	0.254	0.014	0
51	Brca1	0	5.45489	0.248	0.009	0
51	Kif4	0	6.18019	0.245	0.006	0
51	Clspn	0	5.12097	0.239	0.011	0
51	Efcab11	0	5.14674	0.236	0.011	0
51	Zwilch	0	5.22245	0.227	0.01	0
51	Cenph	0	5.27514	0.204	0.008	0
51	Hells	7.50222e-297	4.50868	0.316	0.022	4.26757e-292
51	Wdhd1	6.9441e-211	4.41161	0.265	0.022	3.95008e-206
51	Timeless	4.8409e-200	4.60818	0.201	0.013	2.7537e-195
51	Rad51	8.92479e-199	4.52809	0.201	0.013	5.07678e-194
52	Top2a	0	6.14524	0.802	0.014	0
52	Knl1	0	6.20023	0.601	0.009	0
52	Neil3	0	6.83892	0.524	0.006	0
52	Brca1	0	5.98324	0.469	0.009	0
52	Rad51ap1	0	6.04892	0.462	0.008	0
52	Esco2	0	7.02041	0.441	0.004	0
52	Kif4	0	6.70389	0.434	0.005	0
52	Nusap1	0	6.06344	0.41	0.007	0
52	Ndc80	0	5.95719	0.375	0.008	0
52	Cdca2	0	6.59831	0.37	0.005	0
52	Kif11	0	6.00064	0.354	0.006	0
52	Stil	0	6.4722	0.342	0.005	0
52	Shcbp1	0	6.29107	0.316	0.005	0
52	Ckap2l	0	6.05155	0.297	0.006	0
52	Ttk	0	6.33397	0.271	0.004	0
52	Tcf19	0	6.06998	0.245	0.004	0
52	E2f8	0	6.27933	0.241	0.003	0
52	E2f7	0	6.5475	0.236	0.003	0
52	Bub1	0	6.22484	0.236	0.004	0
52	Aurkb	0	6.0335	0.21	0.004	0
53	Top2a	0	5.74219	0.88	0.015	0
53	Knl1	0	5.76621	0.727	0.009	0
53	Neil3	0	6.12643	0.649	0.006	0
53	Brca1	0	5.6264	0.601	0.009	0
53	Kif11	0	5.99286	0.516	0.006	0
53	Kif4	0	5.79162	0.494	0.005	0
53	Cdca2	0	5.81504	0.474	0.005	0
53	Rad54b	0	5.68515	0.468	0.005	0
53	Stil	0	5.86678	0.461	0.005	0
53	Tpx2	0	5.67165	0.432	0.006	0
53	Esco2	0	5.7999	0.393	0.004	0
53	E2f7	0	6.33712	0.367	0.003	0
53	Mcm10	0	5.91157	0.351	0.004	0
53	Bub1	0	6.0806	0.344	0.004	0
53	Ttk	0	5.70522	0.344	0.004	0
53	E2f8	0	5.77345	0.328	0.003	0
53	Hrob	0	6.51478	0.292	0.002	0
53	Melk	0	6.1901	0.282	0.003	0
53	Eme1	0	5.84791	0.231	0.002	0
53	Kif14	0	5.8862	0.201	0.002	0
54	Top2a	0	6.76833	0.941	0.015	0
54	Knl1	0	6.9656	0.9	0.01	0
54	Kif4	0	7.26569	0.795	0.005	0
54	Nusap1	0	6.79553	0.785	0.007	0
54	Neil3	0	6.82486	0.772	0.006	0
54	Kif11	0	7.06013	0.772	0.006	0
54	Esco2	0	7.11423	0.689	0.004	0
54	Kif23	0	6.76628	0.635	0.005	0
54	Hmmr	0	7.0099	0.525	0.003	0
54	Bub1	0	6.74237	0.521	0.004	0
54	Kifc1	0	6.75222	0.516	0.004	0
54	Kif14	0	7.12445	0.411	0.002	0
54	Depdc1b	0	6.78041	0.402	0.002	0
54	Kif18b	0	7.33104	0.388	0.002	0
54	Spag5	0	7.00677	0.384	0.002	0
54	Aspm	0	7.14836	0.342	0.002	0
54	Pbk	0	7.07679	0.333	0.002	0
54	Ankle1	0	7.8291	0.32	0.001	0
54	Depdc1a	0	6.94436	0.311	0.002	0
54	Troap	0	7.12157	0.237	0.001	0
55	Mrc1	0	5.98676	0.997	0.039	0
55	F13a1	0	5.64628	0.999	0.043	0
55	Dab2	0	5.08215	0.988	0.091	0
55	Itsn1	0	4.92842	0.946	0.074	0
55	Cd163	0	6.1856	0.741	0.011	0
55	Ptprk	0	5.47718	0.605	0.018	0
55	Egfr	0	5.86935	0.495	0.01	0
55	Clec10a	0	5.6712	0.415	0.006	0
55	Pf4	0	5.19518	0.389	0.008	0
55	Lyve1	0	6.17238	0.384	0.005	0
55	Cbr2	0	5.74319	0.363	0.005	0
55	Ifi202b	0	6.6313	0.324	0.002	0
55	Vsig4	0	6.59289	0.324	0.003	0
55	Rgs18	0	5.39015	0.266	0.004	0
55	Hsf3	0	6.36422	0.263	0.003	0
55	Cd209f	0	5.67705	0.259	0.003	0
55	Serpinb8	0	5.44725	0.241	0.004	0
55	Cd209g	0	6.39281	0.234	0.002	0
55	Dpyd	0	5.20769	0.216	0.008	0
55	Hormad2	0	5.01934	0.205	0.005	0
56	Mrc1	0	5.67645	1	0.044	0
56	F13a1	0	5.14882	1	0.049	0
56	Pf4	0	7.2339	0.779	0.009	0
56	Cd163	0	5.54912	0.785	0.015	0
56	Clec10a	0	6.82154	0.679	0.008	0
56	Lyve1	0	6.788	0.582	0.006	0
56	Cbr2	0	6.00785	0.499	0.007	0
56	Ednrb	0	5.01259	0.461	0.015	0
56	Clec4n	0	4.95632	0.413	0.013	0
56	Cd209f	0	6.65826	0.37	0.005	0
56	Mgl2	0	6.01724	0.33	0.005	0
56	Folr2	0	6.16095	0.275	0.005	0
56	Rgs18	0	5.45151	0.275	0.006	0
56	Fcna	0	7.14932	0.264	0.002	0
56	Vsig4	0	5.42276	0.266	0.005	0
56	Ifi202b	0	5.8668	0.252	0.004	0
56	Hsf3	0	5.75222	0.229	0.005	0
56	Cd209g	0	5.74185	0.226	0.003	0
56	Cd209a	0	6.5606	0.218	0.002	0
56	Fpr1	0	4.97755	0.203	0.005	0
57	F13a1	0	4.92419	0.987	0.049	0
57	Mrc1	0	4.79642	0.971	0.045	0
57	Dab2	0	4.00749	0.908	0.096	0
57	Itsn1	0	4.23486	0.879	0.08	0
57	Psd3	0	3.84486	0.858	0.098	0
57	Cd163	0	5.44638	0.665	0.015	0
57	Ms4a4a	0	3.95513	0.628	0.035	0
57	Atp5o	0	3.82965	0.636	0.045	0
57	Cmah	0	3.92299	0.414	0.019	0
57	Mill2	0	5.29559	0.326	0.008	0
57	Cbr2	0	4.80897	0.293	0.008	0
57	Timd4	0	6.09607	0.276	0.004	0
57	Serpinb8	0	4.89789	0.218	0.006	0
57	Lyve1	1.69618e-301	4.51168	0.213	0.007	9.64853e-297
57	Fam110b	1.25663e-269	4.26093	0.289	0.014	7.1482e-265
57	Cd93	5.00463e-258	4.42009	0.201	0.007	2.84683e-253
57	Rbpj	6.99947e-214	4.01069	0.967	0.264	3.98158e-209
57	Slc41a2	3.33424e-204	4.2227	0.243	0.013	1.89665e-199
57	Tlr8	1.65745e-183	3.88323	0.238	0.014	9.42825e-179
57	Cpne8	4.90277e-181	3.86829	0.222	0.012	2.78889e-176
58	Mrc1	0	5.52746	0.948	0.038	0
58	F13a1	0	5.06384	0.927	0.043	0
58	Dab2	0	4.46257	0.844	0.091	0
58	Itsn1	0	4.34186	0.736	0.075	0
58	Rbpj	0	3.96302	0.899	0.26	0
58	Psd3	0	4.09514	0.721	0.094	0
58	Ms4a7	0	4.18112	0.599	0.047	0
58	Vav3	0	3.64851	0.616	0.067	0
58	Cd163	0	5.72805	0.509	0.012	0
58	Ms4a4a	0	4.90916	0.527	0.031	0
58	Atp5o	0	4.38078	0.484	0.042	0
58	Colec12	0	3.84836	0.448	0.041	0
58	Vcam1	0	4.75358	0.356	0.025	0
58	Adam33	0	4.67712	0.327	0.018	0
58	Nrg2	0	4.39352	0.304	0.022	0
58	Ptprk	0	4.51256	0.299	0.02	0
58	Mcc	0	4.07285	0.253	0.026	0
58	Egfr	0	4.9259	0.227	0.011	0
58	Clec10a	0	5.33514	0.203	0.008	0
58	Siglec1	0	3.97795	0.207	0.021	0
59	F13a1	0	5.04754	0.975	0.048	0
59	Mrc1	0	4.15261	0.851	0.044	0
59	Aoah	0	4.10831	0.861	0.093	0
59	Dab2	0	4.0405	0.851	0.096	0
59	Rbpj	0	4.45138	0.947	0.264	0
59	Saa3	0	6.89786	0.666	0.018	0
59	Cd38	0	5.11474	0.658	0.036	0
59	Ms4a4a	0	4.66028	0.608	0.034	0
59	Cd163	0	5.12382	0.506	0.015	0
59	Atp5o	0	3.95093	0.519	0.045	0
59	Lcn2	0	5.99295	0.446	0.014	0
59	Siglec1	0	4.5022	0.41	0.021	0
59	Cd55	0	6.18541	0.342	0.006	0
59	Cpne8	0	5.10268	0.316	0.012	0
59	Clec4a1	0	4.29152	0.319	0.019	0
59	Ehd1	0	4.29414	0.314	0.019	0
59	Cbr2	0	5.53504	0.284	0.007	0
59	Hif3a	0	4.82804	0.241	0.009	0
59	Vcam1	1.79681e-296	4.02305	0.334	0.028	1.0221e-291
59	Zbtb16	6.87274e-157	4.0647	0.228	0.024	3.90949e-152
60	Mrc1	0	5.2255	0.996	0.045	0
60	F13a1	0	4.9953	0.967	0.049	0
60	Pde7b	0	4.85169	0.876	0.053	0
60	Cd163	0	5.62699	0.731	0.015	0
60	Siglec1	0	5.35423	0.686	0.021	0
60	Mill2	0	5.52382	0.438	0.007	0
60	Egfr	0	5.10195	0.442	0.013	0
60	Ifi203-ps	0	5.69152	0.401	0.007	0
60	Clec10a	0	5.10474	0.401	0.009	0
60	Vsig4	0	5.88142	0.351	0.005	0
60	Hsf3	0	5.85337	0.343	0.005	0
60	Lyve1	0	5.19866	0.335	0.007	0
60	Ifi202b	0	5.34791	0.314	0.004	0
60	Timd4	0	6.01925	0.281	0.004	0
60	Folr2	0	5.03889	0.281	0.005	0
60	Serpinb8	0	4.97904	0.273	0.006	0
60	Rgs18	0	4.94779	0.273	0.006	0
60	Cd209f	0	4.92009	0.264	0.005	0
60	Cd209g	0	5.05894	0.211	0.004	0
60	Dpyd	2.81948e-255	4.98941	0.227	0.01	1.60384e-250
61	Gpnmb	0	5.55023	0.896	0.042	0
61	Sash1	0	3.63873	0.716	0.092	0
61	Ddhd1	0	3.75718	0.725	0.13	0
61	Myof	0	4.88075	0.608	0.038	0
61	Ldlrad3	0	4.83584	0.597	0.04	0
61	Iqgap2	0	3.79479	0.616	0.067	0
61	Lgals3	0	3.86056	0.464	0.048	0
61	Airn	0	4.31634	0.438	0.032	0
61	Slamf7	0	4.18139	0.395	0.031	0
61	Plxnc1	0	3.88552	0.402	0.041	0
61	St18	0	4.65668	0.346	0.024	0
61	Atp6v0d2	0	5.80946	0.328	0.009	0
61	Hpse	0	4.59799	0.309	0.023	0
61	Fam20c	0	3.68253	0.299	0.037	0
61	Fbxo32	0	3.96211	0.302	0.04	0
61	Gas2l3	0	3.71908	0.278	0.035	0
61	Slc7a2	0	3.96568	0.258	0.019	0
61	Adgre5	0	3.69242	0.246	0.022	0
61	Slc26a11	0	3.57276	0.217	0.029	0
61	Clec12a	0	4.23068	0.203	0.016	0
62	Ccr2	0	4.55969	0.462	0.036	0
62	Tgfbi	1.8334e-226	3.97152	0.584	0.077	1.04291e-221
62	Sirpb1c	3.41167e-211	4.51676	0.275	0.018	1.9407e-206
62	Fn1	1.28586e-198	4.23335	0.382	0.037	7.31447e-194
62	Myof	2.20815e-180	3.77775	0.393	0.042	1.25608e-175
62	Clec12a	7.79244e-171	4.73361	0.237	0.017	4.43265e-166
62	Cybb	2.53221e-161	3.60794	0.473	0.067	1.44042e-156
62	Sirpb1b	7.48489e-158	4.4735	0.229	0.017	4.25771e-153
62	Ciita	1.25039e-138	4.00424	0.252	0.023	7.11272e-134
62	Iqgap2	3.47369e-132	3.18911	0.447	0.071	1.97597e-127
62	Ms4a7	7.09236e-132	3.44931	0.378	0.051	4.03442e-127
62	Atrnl1	3.29236e-126	3.24403	0.599	0.139	1.87282e-121
62	Dock5	3.36786e-108	3.61699	0.26	0.03	1.91577e-103
62	Ldlrad3	1.42381e-107	3.49651	0.317	0.044	8.09921e-103
62	Mob3b	4.08942e-106	3.70125	0.317	0.045	2.32623e-101
62	Rai14	8.69347e-85	3.27242	0.366	0.071	4.94519e-80
62	Gpr141	2.27758e-82	3.13245	0.206	0.024	1.29558e-77
62	Axl	1.05808e-76	3.21211	0.344	0.069	6.0188e-72
62	Klra2	3.36051e-69	3.1275	0.202	0.027	1.91159e-64
62	Slamf7	1.30345e-68	3.2979	0.225	0.033	7.41454e-64
63	Pde7b	0	4.08563	0.861	0.051	0
63	Klra2	0	5.34416	0.816	0.024	0
63	Tgfbi	0	3.86379	0.83	0.075	0
63	Ms4a7	0	4.06901	0.799	0.048	0
63	Creb5	0	3.93443	0.803	0.073	0
63	Spon1	0	4.71872	0.732	0.035	0
63	Sirpb1c	0	4.76889	0.522	0.016	0
63	Ccr1	0	3.9116	0.49	0.028	0
63	Sirpb1b	0	4.46436	0.465	0.015	0
63	Ciita	0	4.05535	0.464	0.021	0
63	Itgax	0	3.90972	0.452	0.027	0
63	Pdgfc	0	4.06497	0.393	0.023	0
63	Rgs1	0	3.99189	0.396	0.037	0
63	Ms4a14	0	4.11268	0.354	0.016	0
63	Zmynd15	0	3.99565	0.327	0.018	0
63	Scimp	0	4.14457	0.317	0.014	0
63	Htr7	0	4.25871	0.287	0.011	0
63	Clec4n	0	4.18445	0.287	0.012	0
63	Dpep2	0	5.13796	0.222	0.006	0
63	Sh2d1b1	0	4.58596	0.22	0.007	0
64	Gpr141	0	5.65653	0.771	0.023	0
64	Ldlrad3	0	5.02142	0.656	0.043	0
64	Gda	0	5.06288	0.631	0.028	0
64	Plcb1	0	5.73638	0.643	0.045	0
64	Klra2	0	5.0817	0.618	0.026	0
64	Adgre5	0	5.157	0.506	0.023	0
64	Adgre4	0	7.20721	0.487	0.01	0
64	Arhgef37	0	7.11651	0.452	0.008	0
64	Napsa	0	5.91306	0.395	0.009	0
64	Dgkg	0	5.98492	0.392	0.01	0
64	Emilin2	0	5.05616	0.373	0.015	0
64	Sirpb1a	0	6.54204	0.331	0.006	0
64	Vcan	0	6.79978	0.306	0.007	0
64	Rara	0	5.20328	0.277	0.009	0
64	Stxbp6	0	5.32038	0.258	0.013	0
64	Nr4a1	0	5.70087	0.242	0.008	0
64	Ace	0	8.6874	0.226	0.001	0
64	Clec2g	0	6.0232	0.217	0.004	0
64	Ms4a8a	0	5.20229	0.201	0.007	0
64	Pparg	2.01286e-272	5.43633	0.201	0.009	1.14499e-267
65	Lgals3	0	4.2873	0.607	0.05	0
65	Lilrb4b	0	3.98304	0.495	0.044	0
65	Vegfa	0	5.28554	0.458	0.019	0
65	Bnip3	0	4.56943	0.41	0.031	0
65	Egln3	0	5.5972	0.38	0.014	0
65	Adam8	0	5.1379	0.359	0.017	0
65	Mmp12	0	7.14947	0.258	0.004	0
65	Slc7a2	6.40375e-295	4.95681	0.322	0.02	3.64271e-290
65	Gys1	3.30265e-275	4.21314	0.397	0.032	1.87868e-270
65	Arg1	3.52232e-220	4.36437	0.254	0.017	2.00364e-215
65	Taco1	5.97087e-218	3.92192	0.712	0.137	3.39647e-213
65	Xdh	3.34887e-187	3.22076	0.508	0.073	1.90497e-182
65	Creb5	1.34831e-175	3.44721	0.498	0.075	7.66975e-171
65	Ero1a	4.06556e-172	4.15293	0.403	0.052	2.31265e-167
65	Pfkp	1.93647e-170	3.76116	0.332	0.035	1.10154e-165
65	H2-Q6	1.30953e-145	3.20959	0.312	0.035	7.44914e-141
65	Lilrb4a	7.01604e-136	3.08583	0.4	0.06	3.99101e-131
65	Iqgap1	3.22575e-128	3.21257	0.512	0.104	1.83493e-123
65	Slc2a1	8.52067e-121	3.46321	0.369	0.058	4.8469e-116
65	Gas2l3	4.26517e-102	3.24292	0.271	0.037	2.4262e-97
66	Lyz2	0	4.17364	0.948	0.141	0
66	Cd74	0	3.80522	0.892	0.107	0
66	Tgfbi	0	4.73427	0.829	0.077	0
66	H2-Aa	0	4.49991	0.753	0.051	0
66	Fn1	0	4.96	0.725	0.036	0
66	H2-Ab1	0	4.52399	0.693	0.05	0
66	Arg1	0	5.99328	0.61	0.016	0
66	Chil3	0	4.79672	0.598	0.019	0
66	H2-Eb1	0	4.32953	0.61	0.042	0
66	Lgals3	0	3.85624	0.59	0.05	0
66	Myof	0	4.09885	0.53	0.042	0
66	F10	0	5.49637	0.454	0.012	0
66	Junos	0	4.63456	0.462	0.034	0
66	Ciita	0	4.46121	0.41	0.022	0
66	Ahnak	1.07842e-295	4.06509	0.422	0.029	6.13449e-291
66	Slc7a2	7.3341e-291	4.39936	0.347	0.02	4.17193e-286
66	Fam20c	3.49932e-261	3.95705	0.454	0.038	1.99056e-256
66	C3	4.08788e-209	4.45109	0.219	0.011	2.32535e-204
66	Emilin2	6.71494e-156	4.15051	0.223	0.015	3.81973e-151
66	Dram1	5.94458e-146	3.83029	0.271	0.024	3.38152e-141
67	Tgfbi	0	4.20546	0.878	0.077	0
67	H2-Ab1	0	3.88654	0.789	0.05	0
67	H2-Aa	0	4.07726	0.789	0.051	0
67	Chil3	0	4.20318	0.706	0.019	0
67	Fn1	0	4.63074	0.694	0.036	0
67	H2-Eb1	0	3.9013	0.7	0.042	0
67	Klra2	0	3.9098	0.617	0.027	0
67	Cd38	0	3.81671	0.594	0.037	0
67	Arg1	0	5.00536	0.572	0.016	0
67	Cyp4f18	0	4.19407	0.517	0.021	0
67	Sirpb1c	0	4.26436	0.461	0.018	0
67	Clec12a	0	4.20223	0.456	0.017	0
67	Ms4a8a	0	4.84005	0.267	0.008	0
67	Ecm1	1.61645e-291	4.22863	0.311	0.012	9.195e-287
67	Emilin2	5.39088e-283	3.86342	0.35	0.015	3.06655e-278
67	Ciita	1.65322e-271	3.85976	0.417	0.022	9.4042e-267
67	Lyz2	1.26487e-255	3.70729	0.961	0.141	7.19509e-251
67	Tmem51	1.90212e-235	3.72303	0.35	0.018	1.082e-230
67	Wfdc17	1.26937e-222	3.83657	0.239	0.009	7.22067e-218
67	Thbs1	4.62795e-200	3.69551	0.244	0.011	2.63256e-195
68	Chil3	0	6.23299	0.887	0.017	0
68	Myof	0	4.48045	0.884	0.04	0
68	Fn1	0	5.36748	0.873	0.035	0
68	Arg1	0	6.6826	0.832	0.014	0
68	F10	0	5.75394	0.764	0.011	0
68	Junos	0	5.0652	0.749	0.032	0
68	Plcb1	0	4.58374	0.673	0.044	0
68	Sirpb1c	0	4.75091	0.605	0.017	0
68	Slc7a2	0	4.99881	0.579	0.019	0
68	Emilin2	0	4.74168	0.554	0.014	0
68	Ms4a8a	0	5.66778	0.448	0.006	0
68	C3	0	4.55354	0.391	0.01	0
68	F7	0	5.665	0.362	0.004	0
68	Bst1	0	5.07564	0.349	0.006	0
68	AA467197	0	4.49395	0.338	0.009	0
68	Ly6i	0	5.20331	0.334	0.006	0
68	Arhgef37	0	4.69883	0.334	0.007	0
68	Hp	0	4.57056	0.292	0.006	0
68	Sgms2	0	4.512	0.28	0.007	0
68	Mcemp1	0	4.62688	0.277	0.005	0
69	Acod1	0	6.74414	0.768	0.013	0
69	F10	0	6.70242	0.743	0.011	0
69	Slc7a2	0	6.86098	0.731	0.019	0
69	Dram1	0	5.43285	0.686	0.022	0
69	Slc7a11	0	6.17846	0.646	0.024	0
69	Arg1	0	5.81051	0.589	0.016	0
69	Clec4d	0	5.61937	0.486	0.008	0
69	Clec4e	0	7.02344	0.481	0.004	0
69	AA467197	0	5.79014	0.464	0.009	0
69	C3	0	5.2047	0.454	0.011	0
69	Sgms2	0	5.52733	0.389	0.007	0
69	Clec4n	0	5.36576	0.387	0.013	0
69	Inhba	0	7.82189	0.354	0.003	0
69	Anpep	0	5.27492	0.314	0.008	0
69	Olr1	0	6.88579	0.309	0.004	0
69	F7	0	5.51049	0.284	0.005	0
69	Ly6i	0	5.27731	0.277	0.006	0
69	Nos2	0	7.50984	0.252	0.003	0
69	Il1rn	0	5.55254	0.234	0.004	0
69	Tnip3	0	5.37719	0.219	0.005	0
70	Ero1a	0	5.37416	0.746	0.051	0
70	Vegfa	0	5.63483	0.695	0.018	0
70	Slc7a2	0	5.84592	0.679	0.02	0
70	Adam8	0	5.056	0.6	0.016	0
70	Egln3	0	5.6536	0.483	0.013	0
70	Nos2	0	7.22233	0.448	0.003	0
70	Rnf217	0	5.12153	0.448	0.014	0
70	Emilin2	0	4.87869	0.419	0.015	0
70	Ndrg1	0	5.26336	0.403	0.012	0
70	Arg1	0	5.03642	0.406	0.016	0
70	Atf3	0	4.97452	0.41	0.023	0
70	Mmp12	0	7.96925	0.352	0.004	0
70	Hilpda	0	6.10297	0.349	0.005	0
70	Hmox1	0	5.04148	0.333	0.014	0
70	Ccrl2	0	4.94617	0.263	0.011	0
70	Plk2	0	4.88104	0.257	0.012	0
70	Hspa1a	0	8.5241	0.241	0.002	0
70	Dpep2	0	5.17043	0.241	0.006	0
70	Pdpn	0	5.72379	0.225	0.005	0
70	Hspa1b	0	8.52043	0.219	0.001	0
71	Ccr2	0	5.31026	0.847	0.033	0
71	Klra2	0	5.50855	0.832	0.024	0
71	Gpr141	0	5.81033	0.808	0.022	0
71	Fn1	0	5.33445	0.801	0.034	0
71	Chil3	0	5.71584	0.734	0.017	0
71	Gda	0	4.9905	0.685	0.027	0
71	Plac8	0	4.93758	0.63	0.023	0
71	Plcb1	0	5.24106	0.62	0.044	0
71	Sirpb1c	0	5.02969	0.571	0.017	0
71	Emilin2	0	5.46012	0.561	0.014	0
71	F10	0	5.41072	0.511	0.011	0
71	Ms4a8a	0	6.39077	0.476	0.006	0
71	Arg1	0	4.9815	0.457	0.015	0
71	Htr7	0	5.19107	0.372	0.011	0
71	Arhgef37	0	5.34476	0.357	0.007	0
71	AA467197	0	5.22841	0.313	0.009	0
71	Mefv	0	5.43133	0.274	0.005	0
71	Vcan	0	5.81315	0.24	0.007	0
71	Tarm1	0	5.26068	0.232	0.006	0
71	Vdr	0	5.77167	0.201	0.004	0
72	Gpnmb	0	4.13521	0.656	0.048	0
72	Pde7b	0	4.69489	0.66	0.054	0
72	Mndal	2.79788e-254	3.76446	0.651	0.069	1.59155e-249
72	Sash1	9.78415e-250	3.62279	0.755	0.096	5.56562e-245
72	Ifi203	1.40501e-245	3.73239	0.604	0.061	7.99224e-241
72	Iqgap2	1.82578e-223	3.60659	0.623	0.071	1.03858e-218
72	Myof	6.48817e-212	4.099	0.467	0.042	3.69073e-207
72	Slfn5	1.53085e-184	3.82737	0.533	0.063	8.70811e-180
72	Mx1	3.78353e-179	3.88955	0.486	0.053	2.15222e-174
72	Slfn4	1.51568e-172	4.63853	0.236	0.013	8.62179e-168
72	Hpse	1.8864e-169	4.263	0.321	0.025	1.07306e-164
72	Slamf7	1.61936e-165	4.16052	0.368	0.033	9.21156e-161
72	Axl	2.8468e-157	3.73705	0.514	0.068	1.61937e-152
72	Ldlrad3	1.356e-148	4.07843	0.401	0.044	7.71344e-144
72	Tmem51	1.33903e-113	4.19417	0.226	0.018	7.61691e-109
72	Clec12a	3.59125e-109	4.09302	0.212	0.017	2.04285e-104
72	Sirpb1c	4.53072e-103	4.0117	0.217	0.018	2.57726e-98
72	Ifi211	1.42102e-102	3.95377	0.25	0.024	8.08332e-98
72	Rsad2	2.51554e-92	4.3595	0.208	0.019	1.43094e-87
72	Siglec1	8.09355e-80	3.94758	0.212	0.022	4.60393e-75
73	Pde7b	0	4.44872	0.681	0.053	0
73	Tgfbi	0	4.01463	0.631	0.077	0
73	Spon1	0	4.62089	0.537	0.037	0
73	Klra2	0	4.10371	0.415	0.026	0
73	Gpr141	0	3.70887	0.314	0.024	0
73	Ifi203	7.7705e-254	3.15147	0.458	0.061	4.42017e-249
73	Taco1	1.17252e-236	3.69298	0.635	0.137	6.66977e-232
73	Ifi213	1.32227e-219	3.05873	0.451	0.067	7.52163e-215
73	Myof	2.92104e-213	3.3043	0.348	0.042	1.66161e-208
73	Tmem51	6.34069e-200	4.2385	0.216	0.018	3.60684e-195
73	Ciita	2.99774e-188	3.81728	0.235	0.022	1.70524e-183
73	Sirpb1c	2.14038e-179	3.91879	0.206	0.018	1.21753e-174
73	Ms4a4a	3.10293e-170	3.1259	0.285	0.035	1.76507e-165
73	Creb5	2.52351e-155	3.10425	0.408	0.075	1.43548e-150
73	Cyp4f18	1.76905e-147	3.80429	0.201	0.021	1.00631e-142
73	Gbp8	2.78552e-143	3.436	0.3	0.045	1.58451e-138
73	Morrbid	1.67401e-141	3.12483	0.465	0.107	9.52246e-137
73	Msr1	1.62216e-130	3.14216	0.338	0.06	9.22747e-126
73	Ms4a4c	4.9535e-129	3.45014	0.23	0.03	2.81775e-124
73	Macrod2	2.54706e-95	3.2811	0.242	0.042	1.44887e-90
74	Pde7b	0	5.65548	0.88	0.052	0
74	Ms4a4c	0	5.8373	0.732	0.028	0
74	Slfn4	0	7.30765	0.696	0.012	0
74	Ccr2	0	5.24618	0.681	0.034	0
74	Klra2	0	5.52043	0.66	0.025	0
74	Gpr141	0	5.72794	0.644	0.022	0
74	Spon1	0	4.98927	0.595	0.037	0
74	Plac8	0	5.20015	0.552	0.023	0
74	Ifit2	0	4.97046	0.505	0.03	0
74	Oasl1	0	5.07352	0.463	0.02	0
74	Sirpb1b	0	5.1025	0.418	0.016	0
74	Rsad2	0	5.30128	0.42	0.018	0
74	Sirpb1c	0	4.93521	0.4	0.017	0
74	Cxcl10	0	5.48009	0.373	0.017	0
74	Ifi205	0	6.19136	0.306	0.006	0
74	Ifi203-ps	0	6.01354	0.265	0.006	0
74	Arhgef37	0	5.51272	0.248	0.008	0
74	Cd40	0	4.92542	0.231	0.01	0
74	Vcan	0	5.77213	0.225	0.007	0
74	Ms4a8a	0	5.4135	0.201	0.007	0
75	Ifitm3	0	6.06076	0.89	0.052	0
75	Ms4a4c	0	5.77713	0.823	0.029	0
75	Isg15	0	5.40014	0.669	0.033	0
75	Plac8	0	5.48053	0.613	0.024	0
75	Ifitm2	0	5.82763	0.58	0.013	0
75	Ly6c2	0	5.65945	0.569	0.024	0
75	Emilin2	0	5.4422	0.558	0.015	0
75	Ecm1	0	6.12932	0.508	0.012	0
75	Chil3	0	5.727	0.492	0.019	0
75	Thbs1	0	6.81921	0.436	0.01	0
75	AA467197	0	5.4803	0.343	0.01	0
75	Ifi205	0	5.45892	0.32	0.007	0
75	Hp	0	5.45307	0.249	0.007	0
75	Ly6i	0	5.9956	0.243	0.006	0
75	S100a4	0	5.92854	0.21	0.004	0
75	H2-Aa	1.17806e-255	5.48364	0.597	0.051	6.70126e-251
75	H2-Ab1	7.6078e-252	5.56491	0.586	0.05	4.32762e-247
75	Vcan	6.23069e-250	6.14024	0.227	0.007	3.54426e-245
75	Cd74	5.14214e-217	5.46432	0.779	0.107	2.92505e-212
75	Ccl2	3.45869e-155	5.41366	0.282	0.018	1.96744e-150
76	Pde7b	0	4.62226	0.883	0.052	0
76	Spon1	0	5.23892	0.823	0.036	0
76	Creb5	0	4.34837	0.856	0.074	0
76	Klra2	0	4.85224	0.739	0.025	0
76	Iigp1	0	4.95733	0.747	0.046	0
76	Gbp8	0	4.40064	0.733	0.043	0
76	Gpr141	0	4.37905	0.566	0.023	0
76	Ciita	0	4.52775	0.531	0.021	0
76	Sirpb1c	0	4.64253	0.477	0.017	0
76	Htr7	0	5.3011	0.471	0.011	0
76	Rnf217	0	4.60133	0.362	0.014	0
76	Ifi44	0	4.43616	0.356	0.013	0
76	Ifi203-ps	0	5.87127	0.344	0.006	0
76	Clec4n	0	4.54022	0.29	0.013	0
76	Cd40	0	4.75647	0.28	0.01	0
76	Adgrg5	0	5.07865	0.249	0.007	0
76	Cxcl9	0	5.74061	0.233	0.007	0
76	Serpina3g	0	6.14513	0.222	0.004	0
76	Mmp13	0	8.04682	0.21	0.001	0
76	Gbp2b	0	7.41039	0.204	0.001	0
77	Spon1	0	5.115	0.886	0.038	0
77	Klra2	0	4.90868	0.794	0.026	0
77	Top2a	0	4.99389	0.669	0.016	0
77	Brip1	0	4.81734	0.566	0.017	0
77	Brca1	0	5.32122	0.497	0.009	0
77	Mki67	0	5.02089	0.469	0.012	0
77	Dtl	0	4.9753	0.446	0.01	0
77	Knl1	0	5.00582	0.423	0.01	0
77	Pole	0	4.948	0.36	0.007	0
77	Rmi2	0	4.96322	0.343	0.006	0
77	Neil3	0	5.02861	0.303	0.007	0
77	Kif11	0	5.12601	0.303	0.007	0
77	Mcm10	0	5.60176	0.286	0.004	0
77	Uhrf1	0	4.99421	0.286	0.005	0
77	Kif4	0	4.93526	0.286	0.006	0
77	Rad54b	0	4.85588	0.28	0.006	0
77	E2f7	0	5.52525	0.24	0.003	0
77	Bub1	0	5.48139	0.229	0.004	0
77	E2f8	0	5.07622	0.206	0.004	0
77	Ticrr	0	4.85725	0.206	0.004	0
78	Mki67	0	6.57604	0.592	0.012	0
78	Neil3	0	6.81954	0.507	0.007	0
78	Mbnl3	0	6.33614	0.451	0.006	0
78	Anxa1	0	5.89878	0.408	0.008	0
78	Rab44	0	6.46054	0.38	0.003	0
78	E2f8	0	6.71149	0.352	0.004	0
78	Prtn3	0	8.10196	0.296	0.002	0
78	Myb	0	6.91058	0.296	0.004	0
78	E2f7	0	6.59658	0.296	0.004	0
78	Fcnb	0	10.1908	0.225	0	0
78	Ltf	0	6.84158	0.225	0.002	0
78	Exo1	1.27199e-292	6.29723	0.268	0.004	7.2356e-288
78	Cenpe	4.15118e-280	5.91685	0.408	0.009	2.36136e-275
78	Sgms2	2.19393e-269	5.95862	0.366	0.007	1.24799e-264
78	Ngp	5.04396e-264	6.79941	0.282	0.004	2.86921e-259
78	Bub1	5.39919e-208	6.0719	0.239	0.004	3.07127e-203
78	Shcbp1	1.35395e-204	6.04182	0.268	0.005	7.70178e-200
78	Camp	8.21714e-189	6.20549	0.225	0.004	4.67424e-184
78	Gria3	6.02939e-161	6.56155	0.437	0.018	3.42976e-156
78	Abca13	1.37751e-117	6.28453	0.282	0.01	7.83582e-113

## Sheet: Myeloid_Clusterwise_DE_genes
Mouse myeloid cell cluster wise marker genes
cluster	gene	p_val	avg_log2FC	pct.1	pct.2	p_val_adj
1	Plxna4	0	1.00352	0.667	0.405	0
1	Siglech	0	0.614455	0.872	0.613	0
1	Atp8a2	0	0.750093	0.769	0.519	0
1	Rapgef5	0	0.671014	0.889	0.659	0
1	Csmd3	0	0.634634	0.969	0.739	0
1	P3h2	0	0.845314	0.622	0.395	0
1	Prkca	0	0.764535	0.682	0.457	0
1	H2-D1	0	-2.27705	0.114	0.336	0
1	Agmo	0	0.657569	0.758	0.539	0
1	Bank1	0	0.905712	0.484	0.267	0
1	Chn2	0	0.637956	0.74	0.526	0
1	Fth1	0	-1.4672	0.291	0.504	0
1	Itga9	0	0.912048	0.521	0.309	0
1	H2-K1	0	-2.267	0.11	0.321	0
1	Nav2	0	0.96545	0.984	0.776	0
1	Magi1	0	0.734042	0.645	0.438	0
1	Arhgap15	0	-3.05037	0.068	0.273	0
1	B2m	0	-1.60293	0.193	0.398	0
1	Cacnb2	0	0.656514	0.641	0.437	0
1	Prkce	0	0.978799	0.515	0.314	0
1	Plcl1	0	0.681155	0.885	0.684	0
1	Fhit	0	0.809463	0.586	0.388	0
1	Frmd4a	0	0.680385	0.926	0.729	0
1	Maml3	0	0.726785	0.908	0.714	0
1	Fchsd2	0	0.708355	0.865	0.672	0
1	Prkn	0	0.656844	0.708	0.516	0
1	Snx29	0	0.639132	0.854	0.663	0
1	St3gal6	0	0.544602	0.708	0.517	0
1	Slc24a3	0	0.698268	0.588	0.398	0
1	Zfp710	0	0.706315	0.725	0.536	0
1	Slco2b1	0	0.575891	0.746	0.558	0
1	Nav3	0	0.476869	0.954	0.766	0
1	Mir99ahg	0	0.543306	0.926	0.74	0
1	Large1	0	0.564841	0.767	0.582	0
1	Ctsz	0	-1.21135	0.245	0.429	0
1	Bbs9	0	0.724018	0.589	0.406	0
1	Nfia	0	0.59395	0.777	0.599	0
1	Selplg	0	0.409037	0.804	0.626	0
1	Eeig2	0	0.671401	0.574	0.396	0
1	Bin1	0	0.596221	0.727	0.549	0
1	Numb	0	0.577173	0.913	0.736	0
1	Nos1ap	0	0.998719	0.403	0.229	0
1	Ly6e	0	-1.16528	0.246	0.419	0
1	Ctsb	0	-1.12016	0.321	0.493	0
1	Pard3b	0	0.729159	0.519	0.348	0
1	Pde3b	0	0.537525	0.918	0.747	0
1	Cyba	0	-1.32433	0.181	0.351	0
1	Apoe	0	-2.01986	0.383	0.551	0
1	Entpd1	0	0.520795	0.788	0.621	0
1	Ctsl	0	-1.23852	0.207	0.374	0
1	Chd9	0	0.628792	0.909	0.743	0
1	Rasgrp3	0	0.520195	0.624	0.458	0
1	Zfhx3	0	0.758002	0.967	0.801	0
1	Cmss1	0	-0.958322	0.296	0.461	0
1	Fcer1g	0	-1.08083	0.285	0.448	0
1	Hpgds	0	0.474767	0.798	0.635	0
1	Soga1	0	0.631727	0.555	0.393	0
1	Mir6236	0	-1.15012	0.364	0.526	0
1	Ttc28	0	0.634092	0.602	0.44	0
1	Klf12	0	0.521912	0.61	0.448	0
1	Ivns1abp	0	0.426037	0.785	0.625	0
1	Inpp4b	0	0.435729	0.88	0.721	0
1	Dip2b	0	0.527832	0.866	0.707	0
1	Whrn	0	0.942933	0.374	0.215	0
1	P2ry12	0	0.242748	0.86	0.702	0
1	Tyrobp	0	-1.16417	0.243	0.401	0
1	Gab1	0	0.97825	0.378	0.22	0
1	Abca9	0	0.4128	0.645	0.489	0
1	Ptprm	0	0.563821	0.594	0.438	0
1	Pag1	0	0.514692	0.915	0.76	0
1	Rtn4rl1	0	0.927323	0.385	0.23	0
1	Rptor	0	0.627428	0.594	0.439	0
1	Plxdc2	0	0.573567	0.997	0.843	0
1	Arhgap22	0	0.631487	0.579	0.425	0
1	Arhgap5	0	0.336471	0.836	0.682	0
1	Adap2	0	0.49378	0.772	0.619	0
1	Rtn1	0	0.599617	0.51	0.357	0
1	Frmd4b	0	0.386238	0.836	0.684	0
1	Ppp1r9a	0	0.502825	0.657	0.506	0
1	Cdh23	0	0.673016	0.466	0.315	0
1	Ldlrad4	0	0.696614	0.963	0.812	0
1	Mgat4a	0	0.543405	0.622	0.475	0
1	Pld1	0	0.526975	0.583	0.436	0
1	Fcrls	0	0.372382	0.614	0.467	0
1	Ank2	0	0.507825	0.624	0.48	0
1	Hivep3	0	0.550411	0.633	0.489	0
1	Myo5a	0	-2.19827	0.076	0.22	0
1	Ophn1	0	0.375023	0.882	0.738	0
1	Specc1	0	0.472577	0.69	0.547	0
1	Adap2os	0	0.534778	0.55	0.408	0
1	Eef1a1	0	-0.974395	0.217	0.359	0
1	Epb41l2	0	0.579468	0.951	0.809	0
1	Ubash3b	0	0.530788	0.697	0.556	0
1	Apba1	0	0.627038	0.507	0.367	0
1	Col27a1	0	0.599479	0.429	0.29	0
1	Sdk1	0	0.911753	0.349	0.21	0
1	Rnf216	0	0.519469	0.611	0.473	0
1	Slc9a9	0	0.322556	0.881	0.743	0
1	Slc7a8	0	0.616037	0.518	0.38	0
1	Trps1	0	-2.40625	0.066	0.204	0
1	Tmcc3	0	0.413198	0.944	0.806	0
1	Bach2	0	0.564365	0.523	0.386	0
1	Pip4k2a	0	0.472268	0.844	0.708	0
1	Rreb1	0	0.463098	0.866	0.73	0
1	Arhgap39	0	0.521778	0.58	0.444	0
1	Lrba	0	0.5403	0.492	0.357	0
1	Smap2	0	0.377059	0.72	0.585	0
1	Zfp652	0	0.489996	0.628	0.493	0
1	Plcl2	0	0.504851	0.798	0.663	0
1	Dlc1	0	0.930785	0.314	0.18	0
1	Myo18b	0	1.53881	0.207	0.074	0
1	Grn	0	-0.920637	0.236	0.369	0
1	Cttnbp2nl	0	0.503064	0.606	0.474	0
1	Ctsc	0	-0.943715	0.253	0.384	0
1	Pde4d	0	0.486709	0.472	0.341	0
1	Itgb5	0	0.350378	0.81	0.68	0
1	Ccnd3	0	0.460015	0.718	0.588	0
1	C1qb	0	-1.21405	0.625	0.754	0
1	Mertk	0	0.485438	0.955	0.827	0
1	C1qa	0	-1.20888	0.626	0.754	0
1	Apobec1	0	-1.27413	0.251	0.379	0
1	Mef2c	0	0.302831	0.923	0.795	0
1	Zeb1	0	0.434699	0.612	0.484	0
1	Il6ra	0	0.484932	0.561	0.434	0
1	Tmsb4x	0	-0.905707	0.426	0.553	0
1	Med12l	0	0.532707	0.495	0.368	0
1	Ppm1l	0	0.937701	0.305	0.178	0
1	Rere	0	0.446529	0.681	0.554	0
1	Npc2	0	-0.995488	0.173	0.3	0
1	Ftl1	0	-1.55622	0.089	0.215	0
1	Tjp1	0	0.50026	0.47	0.344	0
1	Rgs10	0	0.486531	0.502	0.376	0
1	Nr6a1	0	0.51281	0.521	0.396	0
1	AU020206	0	-0.81893	0.3	0.425	0
1	Rhobtb1	0	0.617698	0.384	0.259	0
1	Vis1	0	0.562036	0.468	0.344	0
1	Wasf2	0	0.440009	0.669	0.545	0
1	Eef2k	0	0.734973	0.359	0.235	0
1	Tanc2	0	0.568895	0.995	0.871	0
1	Maml2	0	0.41385	0.718	0.595	0
1	Neat1	0	-1.63589	0.106	0.228	0
1	Tmem135	0	0.425877	0.626	0.505	0
1	Lars2	0	-0.917847	0.206	0.326	0
1	Lysmd4	0	0.444213	0.599	0.479	0
1	Tgfbr1	0	0.400392	0.978	0.859	0
1	Cd68	0	-1.17602	0.124	0.243	0
1	Nrip1	0	0.361809	0.696	0.577	0
1	Lrch1	0	0.387208	0.789	0.673	0
1	Dock4	0	0.533013	0.983	0.868	0
1	Cryl1	0	0.746237	0.345	0.23	0
1	Arid5b	0	-1.21145	0.253	0.367	0
1	Ikzf1	0	0.374673	0.84	0.726	0
1	Actb	0	-0.859356	0.422	0.535	0
1	Arhgap24	0	-1.048	0.269	0.382	0
1	Rnf213	0	-1.4389	0.137	0.25	0
1	Cd81	0	-0.849629	0.41	0.522	0
1	Fli1	0	0.37958	0.734	0.622	0
1	Sh3pxd2a	0	0.646353	0.367	0.255	0
1	Hspa5	0	-1.04026	0.136	0.246	0
1	Dock8	0	0.371274	0.9	0.791	0
1	Mgll	0	0.955608	0.234	0.126	0
1	Foxn3	0	0.423356	0.91	0.803	0
1	Smad3	0	0.674088	0.336	0.23	0
1	Cables1	0	0.685662	0.33	0.224	0
1	Ankrd44	0	0.296023	0.815	0.712	0
1	Srgap2	0	0.617254	0.99	0.887	0
1	Slc8a1	0	0.427015	0.973	0.87	0
1	Inpp5d	0	0.502734	0.963	0.861	0
1	Ctsd	0	-0.874822	0.523	0.624	0
1	Khdrbs3	0	1.00875	0.212	0.112	0
1	Apbb1ip	0	0.284165	0.902	0.806	0
1	Macf1	0	0.32734	0.919	0.824	0
1	Ifitm10	0	0.752404	0.246	0.151	0
1	Qki	0	0.392636	0.972	0.878	0
1	Ssh2	0	0.248226	0.946	0.855	0
1	Itm2b	0	-0.741982	0.658	0.745	0
1	C1qc	0	-0.983153	0.649	0.733	0
1	Mef2a	0	0.285587	0.962	0.881	0
1	Elmo1	0	0.723832	0.993	0.914	0
1	Ptprc	0	-0.671866	0.602	0.677	0
1	Ctss	0	-0.846386	0.749	0.82	0
1	Cst3	0	-1.01429	0.924	0.879	0
1	Rn18s-rs5	0	-1.1573	0.981	0.988	0
1	Malat1	0	-0.209964	1	1	0
1	Gtf2h2	1.68048e-307	0.417228	0.552	0.431	9.55926e-303
1	Trim30a	1.15465e-305	-0.984434	0.227	0.338	6.56812e-301
1	Tbc1d16	1.57689e-305	0.552318	0.415	0.304	8.96997e-301
1	Rbpj	7.07835e-303	-1.58019	0.172	0.28	4.02645e-298
1	Parp14	3.9827e-300	-1.27715	0.128	0.23	2.26552e-295
1	St3gal5	5.36668e-299	0.56957	0.378	0.269	3.05278e-294
1	Tacc1	6.50871e-299	0.386847	0.657	0.547	3.70241e-294
1	Rbms1	4.53383e-298	-1.18282	0.107	0.207	2.57903e-293
1	Map4k4	5.70356e-295	0.392979	0.598	0.485	3.24441e-290
1	Pmepa1	1.35084e-294	0.444092	0.514	0.397	7.68414e-290
1	Sall1	1.32785e-292	0.472659	0.44	0.323	7.55336e-288
1	Zfp532	1.62369e-290	0.708777	0.286	0.19	9.2362e-286
1	Trio	6.61478e-286	0.510542	0.447	0.34	3.76275e-281
1	Psap	1.50372e-281	-0.633468	0.474	0.56	8.55379e-277
1	Garnl3	1.94922e-275	0.639013	0.302	0.205	1.10879e-270
1	Rcsd1	8.5686e-275	0.523253	0.414	0.309	4.87416e-270
1	Zswim6	9.1295e-275	0.338185	0.744	0.638	5.19323e-270
1	Zdhhc14	5.07578e-273	0.425658	0.43	0.319	2.88731e-268
1	Scoc	1.90522e-271	0.432301	0.457	0.344	1.08376e-266
1	Blnk	4.05293e-270	0.3656	0.584	0.465	2.30547e-265
1	Snta1	5.78356e-270	0.581784	0.321	0.222	3.28992e-265
1	Csf3r	1.90649e-269	0.330882	0.625	0.507	1.08449e-264
1	Phc2	5.94826e-269	0.525666	0.42	0.318	3.38361e-264
1	Lamp1	4.92005e-268	-0.709659	0.254	0.367	2.79872e-263
1	Fgd2	1.45766e-267	0.353555	0.593	0.474	8.29176e-263
1	Cx3cr1	2.52885e-265	0.22799	0.833	0.684	1.43851e-260
1	Pwwp2a	4.46474e-264	0.403772	0.548	0.437	2.53972e-259
1	Trim2	1.00905e-259	0.674277	0.271	0.181	5.73985e-255
1	Tmem176b	1.35465e-258	-1.10475	0.111	0.204	7.7058e-254
1	Sipa1l1	1.20911e-257	0.471869	0.443	0.34	6.87791e-253
1	H3f3b	3.17884e-255	-0.91493	0.187	0.289	1.80825e-250
1	Arhgap12	6.45849e-252	0.4152	0.523	0.418	3.67385e-247
1	Sirpa	5.63533e-249	0.291232	0.725	0.609	3.2056e-244
1	Dapp1	1.57189e-246	0.403529	0.526	0.42	8.94156e-242
1	Slc40a1	2.7498e-245	0.562801	0.265	0.175	1.5642e-240
1	Rbfox1	5.78802e-245	0.662692	0.236	0.152	3.29246e-240
1	Fcgr2b	7.09189e-245	-1.06655	0.112	0.202	4.03415e-240
1	Clasp2	4.27187e-243	0.360833	0.625	0.522	2.43001e-238
1	Rock2	7.39602e-243	0.357927	0.62	0.518	4.20715e-238
1	Ctsh	2.19347e-242	-0.603835	0.352	0.454	1.24773e-237
1	Arap3	4.17092e-242	0.653291	0.256	0.171	2.37259e-237
1	Nuak1	2.91778e-240	0.502824	0.39	0.292	1.65975e-235
1	Nr6a1os	1.78439e-238	0.51729	0.357	0.259	1.01503e-233
1	Pkig	1.93324e-238	0.472993	0.431	0.332	1.0997e-233
1	Myo1e	4.3685e-236	-1.61108	0.118	0.201	2.48498e-231
1	Asb2	5.73503e-236	0.568576	0.271	0.183	3.26231e-231
1	Mtss1	1.46043e-233	0.488421	0.293	0.202	8.30754e-229
1	Asap1	1.53362e-233	0.254715	0.774	0.66	8.72384e-229
1	Usp24	2.03625e-233	0.417093	0.467	0.367	1.1583e-228
1	Dleu2	3.69797e-233	0.235855	0.882	0.797	2.10355e-228
1	Mcl1	8.48943e-233	-0.930406	0.13	0.222	4.82913e-228
1	Cd9	4.1427e-231	-0.768623	0.277	0.373	2.35653e-226
1	Ulk2	5.55909e-230	0.332807	0.624	0.519	3.16223e-225
1	Rsrp1	7.10709e-230	-0.409839	0.607	0.671	4.0428e-225
1	Ralgps1	5.04219e-228	0.657358	0.251	0.17	2.8682e-223
1	Ubb	5.2944e-228	-0.828161	0.165	0.261	3.01167e-223
1	Lyn	8.84171e-227	0.213575	0.899	0.804	5.02952e-222
1	Celf2	2.8236e-226	0.243698	0.827	0.736	1.60618e-221
1	Spire1	3.67878e-226	0.405738	0.472	0.371	2.09264e-221
1	Maf	1.91009e-225	0.306976	0.595	0.484	1.08653e-220
1	E2f3	2.84477e-222	0.53263	0.365	0.274	1.61822e-217
1	Arl15	1.75555e-220	0.335162	0.618	0.516	9.98625e-216
1	Vps13c	1.93629e-219	-0.772993	0.225	0.32	1.10144e-214
1	Itpr2	2.27046e-219	0.345805	0.604	0.505	1.29153e-214
1	Igf1r	6.23217e-218	0.470332	0.371	0.277	3.54511e-213
1	Tns3	1.77834e-217	0.301864	0.604	0.494	1.01159e-212
1	Tbxas1	1.21874e-216	0.288789	0.645	0.535	6.93267e-212
1	Cfap74	2.71974e-216	0.634839	0.246	0.167	1.5471e-211
1	Oxr1	2.80115e-215	0.405919	0.537	0.441	1.5934e-210
1	Runx1	3.08192e-215	0.264974	0.767	0.669	1.75312e-210
1	Fat3	6.56334e-214	0.350916	0.455	0.349	3.73349e-209
1	Pbx1	2.21515e-213	0.533646	0.304	0.218	1.26007e-208
1	Abl1	3.24996e-213	0.543827	0.351	0.266	1.84871e-208
1	Scamp5	9.22712e-212	0.606091	0.255	0.175	5.24875e-207
1	Acap2	2.6778e-210	0.332201	0.612	0.518	1.52324e-205
1	Mvb12b	6.44552e-209	0.42387	0.434	0.342	3.66647e-204
1	Sat1	3.80647e-208	-0.538863	0.472	0.552	2.16527e-203
1	Lyst	1.10569e-207	-0.830576	0.282	0.373	6.28962e-203
1	Atg16l2	3.623e-206	0.634484	0.248	0.17	2.06091e-201
1	Prex1	3.82483e-205	0.381137	0.507	0.415	2.17572e-200
1	Rap1gds1	3.56937e-204	0.244179	0.816	0.727	2.0304e-199
1	Pitpnc1	1.93044e-200	0.25189	0.654	0.552	1.09811e-195
1	Rab31	3.28022e-200	0.425023	0.447	0.356	1.86592e-195
1	Prpsap2	4.36765e-200	0.599036	0.259	0.181	2.48449e-195
1	Man1c1	5.39181e-200	0.374816	0.393	0.302	3.06708e-195
1	Phf14	7.71958e-199	0.284179	0.682	0.584	4.39121e-194
1	Itga6	7.39933e-197	0.357562	0.5	0.401	4.20903e-192
1	Ppp3ca	2.03251e-195	0.261151	0.775	0.688	1.15617e-190
1	Nek7	1.18496e-194	0.33167	0.583	0.49	6.7405e-190
1	Pdia3	4.9607e-193	-0.636382	0.235	0.328	2.82185e-188
1	Acss1	9.72271e-192	0.516563	0.316	0.234	5.53067e-187
1	Ptgds	4.78101e-190	-0.913857	0.196	0.277	2.71963e-185
1	Trem2	8.91806e-190	-0.64464	0.361	0.44	5.07295e-185
1	Hif1a	2.63226e-189	-0.957525	0.146	0.227	1.49734e-184
1	Arid1a	9.77099e-189	0.416866	0.442	0.358	5.55813e-184
1	Bcl9	3.95314e-188	0.646853	0.242	0.169	2.24871e-183
1	Tbc1d5	1.68482e-187	0.255596	0.801	0.712	9.58396e-183
1	Sik2	3.8736e-187	0.443474	0.418	0.333	2.20346e-182
1	Tmbim6	5.0706e-187	-0.627882	0.248	0.34	2.88436e-182
1	Kif13a	1.52389e-186	0.560376	0.285	0.208	8.66847e-182
1	Wdfy2	1.96631e-186	0.369968	0.451	0.361	1.11852e-181
1	Tcf4	2.1052e-186	0.261824	0.717	0.617	1.19752e-181
1	Nr3c2	5.66799e-185	0.590982	0.275	0.198	3.22418e-180
1	Mpeg1	7.49076e-182	-0.786525	0.137	0.219	4.26105e-177
1	Hsp90b1	3.50002e-181	-0.578762	0.295	0.384	1.99095e-176
1	Ints6l	3.3354e-180	0.303458	0.575	0.478	1.89731e-175
1	Laptm5	1.46024e-179	-0.546859	0.431	0.501	8.30643e-175
1	Zbtb20	2.81335e-179	0.238884	0.784	0.693	1.60035e-174
1	Adcy9	2.83521e-179	0.594559	0.27	0.197	1.61278e-174
1	Picalm	3.50045e-179	0.254681	0.77	0.684	1.9912e-174
1	Mgat5	1.39276e-178	0.293993	0.577	0.484	7.92259e-174
1	Ptprj	6.97929e-178	0.205555	0.821	0.731	3.9701e-173
1	Exoc6b	8.65117e-178	0.370852	0.474	0.387	4.92113e-173
1	Kif21b	2.03276e-177	0.521425	0.292	0.216	1.15631e-172
1	Mapk14	1.6167e-176	0.376552	0.448	0.363	9.19643e-172
1	Tspan14	1.81222e-175	0.427955	0.415	0.335	1.03086e-170
1	Hdac9	1.84219e-174	0.219668	0.591	0.482	1.04791e-169
1	Samhd1	2.4004e-174	-1.07413	0.165	0.243	1.36544e-169
1	Smyd3	2.87331e-174	0.333999	0.57	0.484	1.63446e-169
1	Sncaip	3.71656e-174	0.512983	0.303	0.224	2.11413e-169
1	Msi2	6.17938e-174	0.40649	0.381	0.298	3.51508e-169
1	Slc16a6	1.7235e-173	0.416192	0.401	0.319	9.80398e-169
1	Lsamp	2.66719e-173	0.587079	0.206	0.138	1.5172e-168
1	Rapgef1	2.92346e-173	0.433884	0.387	0.308	1.66298e-168
1	Hsp90ab1	2.38986e-172	-0.641523	0.235	0.322	1.35945e-167
1	Man1a	3.43528e-172	0.323971	0.54	0.448	1.95413e-167
1	Cerk	1.78381e-170	0.303384	0.509	0.42	1.0147e-165
1	Atp6v0c	1.92838e-170	-0.650168	0.22	0.305	1.09694e-165
1	Mtus1	1.86619e-169	0.351718	0.446	0.359	1.06157e-164
1	Gna12	2.04316e-169	0.355888	0.471	0.385	1.16223e-164
1	Pik3r1	3.5506e-169	0.267871	0.608	0.517	2.01972e-164
1	Cyfip1	1.55947e-168	0.272292	0.656	0.566	8.87086e-164
1	Cfh	3.77218e-168	0.203983	0.709	0.586	2.14577e-163
1	Sipa1l2	1.63153e-167	0.337365	0.456	0.369	9.28077e-163
1	Golm1	4.61536e-167	0.299761	0.485	0.39	2.6254e-162
1	Vmp1	7.96124e-167	-0.736924	0.156	0.235	4.52867e-162
1	Acvr1	3.61402e-164	0.500546	0.313	0.239	2.0558e-159
1	Tank	9.78359e-164	-0.787122	0.15	0.227	5.5653e-159
1	Rffl	4.93346e-163	0.434667	0.372	0.294	2.80635e-158
1	Map3k3	6.10029e-163	0.330099	0.52	0.439	3.47009e-158
1	Fry	7.4319e-163	0.404457	0.37	0.289	4.22756e-158
1	Bcor	7.76434e-163	0.657262	0.206	0.142	4.41667e-158
1	Cd33	1.39844e-162	0.324686	0.441	0.354	7.95487e-158
1	Susd3	9.96733e-162	0.523593	0.261	0.19	5.66982e-157
1	Ski	2.27423e-158	0.344974	0.452	0.371	1.29367e-153
1	Arl6ip1	2.39201e-158	-0.763678	0.138	0.212	1.36067e-153
1	Actr3	1.08171e-157	-0.619905	0.249	0.332	6.15322e-153
1	Cds1	1.9291e-157	0.496085	0.278	0.207	1.09735e-152
1	Cradd	2.08728e-157	0.524108	0.322	0.249	1.18733e-152
1	Tgfa	4.10547e-157	0.601383	0.214	0.15	2.33535e-152
1	Soat1	4.30819e-156	-0.720843	0.133	0.208	2.45067e-151
1	Ppia	7.90992e-156	-0.671406	0.192	0.272	4.49948e-151
1	Vav2	2.26772e-155	0.523408	0.258	0.19	1.28997e-150
1	Abcb4	1.30503e-154	0.560168	0.201	0.138	7.42353e-150
1	Cask	2.3028e-154	0.33405	0.485	0.402	1.30993e-149
1	Med13l	1.05396e-152	0.374903	0.408	0.331	5.99534e-148
1	Eif1	2.14143e-152	-0.742098	0.149	0.223	1.21813e-147
1	Ipcef1	3.49625e-152	-0.710505	0.142	0.217	1.9888e-147
1	Abi3	4.65003e-150	0.384045	0.388	0.311	2.64512e-145
1	Nbea	1.05042e-148	0.413894	0.393	0.315	5.97522e-144
1	Pan3	1.61161e-148	0.244508	0.704	0.623	9.16746e-144
1	Iffo1	1.32002e-147	0.400375	0.326	0.252	7.50882e-143
1	Git2	5.76673e-147	0.317769	0.508	0.429	3.28035e-142
1	Bicra	9.48153e-147	0.521121	0.27	0.203	5.39348e-142
1	Disc1	4.47599e-146	0.446644	0.336	0.266	2.54612e-141
1	Zfp608	5.09306e-146	0.451267	0.352	0.28	2.89714e-141
1	Cox4i1	2.08184e-145	-0.764863	0.137	0.207	1.18423e-140
1	Ccdc93	4.88959e-144	0.453363	0.309	0.24	2.7814e-139
1	Dock1	2.55978e-141	0.418274	0.345	0.274	1.45611e-136
1	Fmnl3	7.70639e-141	0.317464	0.442	0.364	4.3837e-136
1	Gna15	9.72871e-141	0.362379	0.36	0.285	5.53408e-136
1	Retreg1	1.66207e-139	0.335522	0.489	0.415	9.45449e-135
1	Tubgcp5	1.40121e-138	0.330214	0.438	0.36	7.97065e-134
1	Herc2	2.62689e-138	0.222745	0.649	0.562	1.49428e-133
1	Tcf7l2	2.85683e-138	0.314996	0.412	0.333	1.62508e-133
1	Sbf2	6.9935e-138	0.238684	0.576	0.49	3.97818e-133
1	Zc3hav1	1.25052e-137	-0.718601	0.185	0.258	7.11348e-133
1	Rcbtb2	2.36781e-136	0.401448	0.349	0.278	1.34691e-131
1	Smurf1	5.4263e-136	0.550133	0.238	0.177	3.08669e-131
1	Fam168a	6.11809e-136	0.390162	0.391	0.321	3.48022e-131
1	Cyth4	1.04701e-135	0.218488	0.653	0.575	5.95581e-131
1	Phactr2	2.10622e-134	0.458091	0.332	0.264	1.1981e-129
1	Mylip	3.57283e-134	0.28469	0.525	0.446	2.03237e-129
1	Asph	1.18146e-133	0.255877	0.476	0.391	6.72064e-129
1	Map4	2.16875e-133	0.286372	0.528	0.451	1.23367e-128
1	Ctsa	1.132e-131	-0.561906	0.213	0.289	6.43928e-127
1	Hpgd	2.0449e-131	0.27487	0.409	0.324	1.16322e-126
1	Dram2	2.98643e-131	-0.553363	0.208	0.284	1.6988e-126
1	Slc25a3	4.69104e-131	-0.622599	0.173	0.245	2.66845e-126
1	Maml1	5.74082e-131	0.578746	0.213	0.155	3.26561e-126
1	Kcnk13	1.0776e-130	0.362431	0.406	0.334	6.1298e-126
1	Dip2c	3.2495e-130	0.398168	0.378	0.308	1.84845e-125
1	Nckap1l	9.53159e-130	0.270441	0.543	0.465	5.42195e-125
1	Bmp2k	6.7478e-128	0.201485	0.712	0.622	3.83842e-123
1	Peli2	1.80927e-127	0.409835	0.329	0.262	1.02919e-122
1	Atp2c1	5.8963e-127	0.294258	0.512	0.438	3.35405e-122
1	Cers6	1.20647e-126	-0.969134	0.158	0.223	6.86286e-122
1	Chsy1	1.16266e-125	0.486321	0.249	0.188	6.61368e-121
1	Olfml3	3.62385e-125	-0.64773	0.246	0.312	2.06139e-120
1	Fcgr3	4.71426e-125	-0.549095	0.217	0.29	2.68166e-120
1	Mir142hg	1.05919e-124	-0.602347	0.3	0.372	6.02507e-120
1	Ets1	1.6945e-124	0.321376	0.242	0.178	9.639e-120
1	Yes1	1.88706e-124	0.521799	0.219	0.161	1.07344e-119
1	Nf1	1.93154e-124	0.278796	0.586	0.513	1.09873e-119
1	Evi5	2.60127e-124	0.429854	0.304	0.24	1.47971e-119
1	Anks1	6.26307e-124	0.379089	0.345	0.279	3.56268e-119
1	Smarca2	6.82436e-123	0.327424	0.438	0.368	3.88197e-118
1	Fer	1.27008e-122	0.349865	0.355	0.285	7.22475e-118
1	Tmem50a	3.37006e-122	-0.664797	0.148	0.214	1.91702e-117
1	Cep68	2.03713e-121	0.361716	0.325	0.257	1.1588e-116
1	Plxdc1	3.59642e-121	0.504138	0.231	0.173	2.04579e-116
1	Tmem273	7.33037e-121	0.434054	0.276	0.214	4.16981e-116
1	Sppl3	1.08681e-120	0.317449	0.449	0.381	6.18224e-116
1	F11r	1.25526e-120	0.394791	0.329	0.264	7.14042e-116
1	Laptm4a	1.45197e-120	-0.576565	0.17	0.239	8.25941e-116
1	Lims1	2.53731e-120	0.269224	0.593	0.521	1.44333e-115
1	Mlph	7.93148e-120	0.458749	0.213	0.155	4.51174e-115
1	Fam117b	8.69647e-120	0.383502	0.333	0.267	4.9469e-115
1	Rgl1	4.01679e-118	0.40387	0.259	0.197	2.28491e-113
1	Dcakd	2.65201e-116	0.392987	0.324	0.261	1.50857e-111
1	Cept1	3.29274e-116	-0.493194	0.281	0.354	1.87304e-111
1	Epsti1	3.56722e-116	-0.673949	0.296	0.364	2.02918e-111
1	Btbd9	1.85234e-115	0.342213	0.423	0.357	1.05369e-110
1	Atp6v1b2	4.00005e-115	-0.607079	0.148	0.213	2.27539e-110
1	Pik3r5	1.07308e-113	0.381232	0.297	0.234	6.1041e-109
1	Cox7c	1.46431e-113	-0.629374	0.138	0.201	8.3296e-109
1	Insr	1.71484e-113	0.376566	0.344	0.282	9.75471e-109
1	Pacs1	4.27985e-112	0.361992	0.387	0.322	2.43455e-107
1	Gtf2i	1.81179e-111	0.401245	0.3	0.239	1.03062e-106
1	Cd84	8.8068e-111	-0.415312	0.502	0.547	5.00966e-106
1	Kcnma1	8.92326e-111	0.262795	0.376	0.302	5.0759e-106
1	Cd86	1.03146e-110	0.269017	0.45	0.379	5.86734e-106
1	Eml6	1.98133e-110	0.402023	0.332	0.268	1.12706e-105
1	Pald1	2.39991e-110	0.470659	0.234	0.178	1.36517e-105
1	Ube2h	2.85114e-110	0.273866	0.467	0.4	1.62184e-105
1	Sdccag8	1.17806e-109	0.351156	0.373	0.31	6.70128e-105
1	Arhgap31	1.38649e-109	0.354294	0.388	0.323	7.8869e-105
1	Slc7a7	1.93801e-109	0.35634	0.357	0.293	1.10242e-104
1	Lrp5	4.13662e-108	0.483335	0.232	0.177	2.35308e-103
1	Ubn2	1.10299e-107	0.263886	0.547	0.48	6.27422e-103
1	Stard9	1.10887e-107	0.281023	0.458	0.392	6.30769e-103
1	Gng2	8.25638e-107	0.270836	0.455	0.386	4.69656e-102
1	Lhfpl2	9.87072e-107	0.260433	0.525	0.453	5.61486e-102
1	Rab3ip	5.72855e-106	0.478293	0.209	0.156	3.25863e-101
1	Cul1	7.8161e-106	0.281782	0.461	0.395	4.44611e-101
1	Myo1b	3.99317e-105	0.50143	0.205	0.153	2.27147e-100
1	Tnrc6b	4.96626e-105	0.203777	0.594	0.523	2.82501e-100
1	Armh3	9.42689e-105	0.436141	0.283	0.226	5.36239e-100
1	Cd2ap	2.01494e-104	0.268846	0.467	0.401	1.14618e-99
1	Ralgps2	1.01299e-103	0.421553	0.239	0.184	5.76228e-99
1	Man1a2	1.72128e-103	0.229807	0.558	0.487	9.79131e-99
1	Kdm3b	3.86623e-103	0.309209	0.412	0.348	2.19926e-98
1	Csad	5.72594e-103	0.356885	0.278	0.218	3.25715e-98
1	Sfmbt1	3.62446e-102	0.325083	0.402	0.338	2.06174e-97
1	Fbrsl1	1.04659e-101	0.326911	0.331	0.27	5.95341e-97
1	Rai1	3.0373e-100	0.49603	0.22	0.169	1.72774e-95
1	Lpcat3	1.76916e-99	0.413843	0.259	0.203	1.00637e-94
1	Myo18a	3.43431e-99	0.489331	0.205	0.154	1.95357e-94
1	Sort1	3.49085e-99	0.331325	0.318	0.257	1.98573e-94
1	Tln2	1.24138e-98	0.441298	0.241	0.187	7.06148e-94
1	Itm2c	4.01511e-98	-0.596121	0.149	0.207	2.28396e-93
1	Arsb	2.07604e-97	0.234483	0.463	0.391	1.18093e-92
1	Gfm2	2.86346e-97	0.35924	0.309	0.252	1.62885e-92
1	Plcg2	4.91269e-97	0.251825	0.49	0.424	2.79454e-92
1	Pld4	5.48072e-97	-0.496688	0.242	0.307	3.11765e-92
1	Fbxl17	8.11498e-97	0.207727	0.668	0.596	4.61612e-92
1	Rnf180	4.35994e-95	0.236711	0.522	0.453	2.48011e-90
1	Tbc1d9	7.36934e-95	0.243595	0.441	0.375	4.19197e-90
1	Tbl1x	1.23479e-94	0.333297	0.376	0.318	7.02397e-90
1	Map2k6	6.29898e-94	0.456709	0.216	0.165	3.58311e-89
1	Osbpl11	1.03887e-93	0.275748	0.406	0.345	5.90952e-89
1	Trappc9	2.42782e-93	0.395388	0.318	0.264	1.38104e-88
1	Dgkz	3.29359e-93	-0.560825	0.159	0.217	1.87352e-88
1	Trf	5.71313e-93	-0.487876	0.25	0.313	3.24986e-88
1	St3gal3	1.01409e-91	0.357861	0.323	0.267	5.76856e-87
1	Scmh1	3.74439e-91	0.332463	0.37	0.312	2.12996e-86
1	Ccnl1	5.03808e-91	-0.434111	0.266	0.332	2.86586e-86
1	Akt3	1.72248e-90	-0.417507	0.246	0.309	9.79816e-86
1	Arhgef40	1.23673e-89	0.374219	0.214	0.163	7.03503e-85
1	Evl	3.14329e-89	0.246191	0.427	0.365	1.78803e-84
1	Dnm2	1.13278e-88	0.222103	0.513	0.453	6.4437e-84
1	Dgkd	1.48569e-88	0.253915	0.43	0.369	8.45122e-84
1	Rassf3	2.25932e-88	-0.499708	0.16	0.217	1.28519e-83
1	Slmap	3.24444e-88	0.302415	0.386	0.329	1.84557e-83
1	Tpd52	5.99222e-88	-0.463577	0.229	0.292	3.40862e-83
1	Ccni	1.2424e-87	0.364954	0.284	0.231	7.06725e-83
1	Helz	6.31749e-87	0.333531	0.324	0.271	3.59364e-82
1	Clic1	6.66525e-87	-0.48879	0.194	0.254	3.79146e-82
1	Stambpl1	7.40677e-87	0.320301	0.317	0.26	4.21326e-82
1	Cd47	1.72235e-86	-0.593047	0.187	0.243	9.7974e-82
1	Dtx4	1.85842e-86	0.461139	0.209	0.162	1.05714e-81
1	Camk1d	2.03518e-86	-0.203426	0.792	0.781	1.15769e-81
1	Zmiz1	4.6264e-86	0.205505	0.456	0.393	2.63168e-81
1	Crebbp	1.05477e-85	0.230621	0.531	0.472	5.99995e-81
1	Nfatc2	1.34951e-85	0.428423	0.211	0.163	7.67656e-81
1	Nfatc1	3.08948e-85	0.403412	0.253	0.203	1.75742e-80
1	Zup1	1.13031e-84	-0.408034	0.376	0.432	6.42965e-80
1	Slc38a2	6.21806e-84	-0.536137	0.176	0.232	3.53708e-79
1	Arid3b	3.29856e-83	0.391776	0.226	0.177	1.87636e-78
1	Arid1b	6.6112e-83	0.223191	0.516	0.456	3.76072e-78
1	Cox8a	2.63846e-82	-0.570696	0.155	0.208	1.50086e-77
1	Wdfy4	7.47989e-82	0.216495	0.363	0.308	4.25486e-77
1	Ptgs1	9.08129e-82	0.206529	0.419	0.354	5.1658e-77
1	Hmg20a	9.45351e-82	0.35532	0.299	0.247	5.37753e-77
1	Kdm2b	2.94211e-81	0.346627	0.286	0.235	1.67359e-76
1	Calm1	3.76757e-80	-0.446563	0.244	0.302	2.14315e-75
1	Pik3cd	3.91876e-79	0.28287	0.367	0.314	2.22914e-74
1	Jarid2	6.62735e-79	0.265739	0.314	0.26	3.7699e-74
1	Abcc3	1.67739e-78	0.348307	0.255	0.205	9.54165e-74
1	Ppcdc	3.33684e-78	0.203106	0.453	0.394	1.89813e-73
1	Ncoa1	5.74255e-78	-0.377063	0.248	0.309	3.26659e-73
1	Eif4g3	1.14888e-77	0.205816	0.515	0.456	6.53527e-73
1	Stxbp5	1.24954e-77	0.282047	0.335	0.282	7.1079e-73
1	Abr	2.52476e-77	-0.50084	0.332	0.384	1.43618e-72
1	Trim30d	3.01617e-77	-0.562039	0.159	0.21	1.71572e-72
1	Znrf1	2.8001e-76	0.282014	0.319	0.266	1.59281e-71
1	Ascc3	3.00556e-76	-0.340978	0.416	0.472	1.70968e-71
1	St6gal1	9.56152e-76	0.290175	0.302	0.25	5.43898e-71
1	Vps54	5.94851e-75	-0.423859	0.347	0.402	3.38375e-70
1	Susd6	4.07918e-74	-0.401816	0.308	0.364	2.3204e-69
1	Fam193a	9.63047e-74	0.260603	0.413	0.363	5.4782e-69
1	Mtmr3	2.67244e-73	0.241543	0.431	0.378	1.52019e-68
1	Ranbp10	1.07361e-72	0.354919	0.253	0.206	6.10714e-68
1	Arhgef12	1.14466e-72	0.345439	0.291	0.243	6.5113e-68
1	Cap1	2.95489e-72	-0.403127	0.226	0.283	1.68086e-67
1	Hps4	3.80651e-72	0.205531	0.384	0.327	2.1653e-67
1	Strada	7.55875e-72	0.348903	0.261	0.214	4.29972e-67
1	Taf1d	3.6282e-71	-0.475091	0.178	0.23	2.06387e-66
1	Ggta1	4.97421e-71	0.397084	0.208	0.165	2.82953e-66
1	Tnrc18	5.96922e-71	0.289435	0.346	0.297	3.39553e-66
1	Fto	1.19023e-69	0.287595	0.357	0.309	6.77051e-65
1	Vgll4	2.85469e-69	0.274402	0.31	0.261	1.62386e-64
1	Sec14l1	3.13316e-69	0.324849	0.274	0.228	1.78227e-64
1	Srsf2	1.61747e-68	-0.341571	0.318	0.377	9.20081e-64
1	Map3k5	1.74275e-68	0.217508	0.443	0.389	9.91344e-64
1	Smg6	4.50227e-68	0.240457	0.489	0.439	2.56107e-63
1	Fbxl20	6.00074e-68	0.274701	0.362	0.312	3.41346e-63
1	Slc12a2	8.22663e-68	0.346286	0.241	0.196	4.67964e-63
1	Nlk	8.92288e-68	0.27429	0.387	0.338	5.07569e-63
1	Tpst2	1.59006e-67	0.272588	0.281	0.233	9.04489e-63
1	Atp6v0b	3.62951e-67	-0.257747	0.659	0.685	2.06461e-62
1	Cd53	5.32382e-67	-0.385129	0.204	0.259	3.0284e-62
1	Kat6a	4.65597e-66	0.252309	0.37	0.322	2.6485e-61
1	Tpm3	1.2814e-65	0.22087	0.453	0.405	7.28911e-61
1	Ddx24	2.1187e-65	-0.463616	0.184	0.233	1.2052e-60
1	Mlxipl	2.18212e-65	0.220878	0.293	0.243	1.24128e-60
1	Rin3	4.07989e-65	0.285561	0.275	0.229	2.32081e-60
1	Traf5	7.01471e-65	0.36392	0.215	0.174	3.99025e-60
1	Cpeb2	1.30471e-64	-0.452622	0.161	0.21	7.42172e-60
1	Insyn2b	1.54769e-64	0.322749	0.232	0.189	8.80388e-60
1	Ranbp2	1.79925e-64	-0.381859	0.206	0.26	1.02349e-59
1	Lamp2	2.45729e-64	-0.304463	0.344	0.4	1.3978e-59
1	Gls	3.68395e-64	-0.343168	0.292	0.348	2.09558e-59
1	Ttc7	5.4518e-64	0.324786	0.243	0.199	3.1012e-59
1	Tbc1d22a	6.26877e-64	0.205603	0.418	0.367	3.56592e-59
1	Wdr44	1.60318e-63	0.231467	0.39	0.34	9.11951e-59
1	Myo9b	2.6195e-63	-0.396678	0.229	0.282	1.49007e-58
1	Mknk1	5.50746e-63	0.222821	0.379	0.331	3.13287e-58
1	Grina	9.92607e-63	-0.482684	0.163	0.211	5.64635e-58
1	Tnfaip8	1.16626e-62	-0.436675	0.223	0.273	6.63417e-58
1	Rhoh	1.89193e-62	0.228504	0.382	0.332	1.07621e-57
1	Csnk1e	1.93293e-62	0.324903	0.213	0.172	1.09953e-57
1	Map2k1	2.86212e-62	0.328613	0.274	0.231	1.62809e-57
1	Fmnl2	3.27483e-62	-0.608696	0.304	0.35	1.86285e-57
1	Eri3	1.14822e-61	0.339004	0.261	0.219	6.53151e-57
1	Dnajc3	1.97318e-61	-0.468667	0.157	0.203	1.12242e-56
1	P2rx4	1.16014e-60	-0.446673	0.178	0.226	6.59937e-56
1	Capzb	1.36482e-60	0.26917	0.318	0.275	7.76365e-56
1	Sdcbp	1.57226e-60	-0.42531	0.171	0.219	8.94364e-56
1	Foxo3	2.25414e-60	0.295557	0.297	0.254	1.28224e-55
1	Serbp1	3.59291e-60	-0.401817	0.177	0.226	2.04379e-55
1	Tet3	3.72442e-60	0.255253	0.362	0.317	2.1186e-55
1	Ubtd1	8.13238e-60	0.356465	0.211	0.171	4.62602e-55
1	Rbm6	1.19389e-59	0.2082	0.499	0.452	6.79135e-55
1	R3hdm2	1.22577e-59	0.218404	0.418	0.371	6.97268e-55
1	Dhx36	2.35573e-59	-0.399662	0.194	0.243	1.34003e-54
1	Pvt1	3.1844e-59	-0.34412	0.37	0.415	1.81141e-54
1	Pacsin2	7.95861e-59	0.259157	0.357	0.312	4.52718e-54
1	Prpf4b	8.68742e-59	-0.306423	0.443	0.489	4.94175e-54
1	Msn	1.16636e-58	-0.330564	0.262	0.315	6.6347e-54
1	Sgce	2.92542e-58	0.382096	0.215	0.175	1.6641e-53
1	Bcas3	3.58536e-58	0.251711	0.417	0.37	2.03949e-53
1	Arpc1b	6.76412e-58	-0.404651	0.21	0.259	3.8477e-53
1	Hnrnpk	2.93083e-57	-0.392973	0.169	0.216	1.66717e-52
1	Osbpl8	4.47333e-57	-0.438198	0.326	0.372	2.54461e-52
1	Gnas	4.53041e-57	-0.327711	0.337	0.387	2.57708e-52
1	Jpx	6.49455e-57	0.367741	0.208	0.169	3.69436e-52
1	Trim14	8.37506e-57	-0.463393	0.167	0.211	4.76407e-52
1	Klf3	5.59103e-56	0.2653	0.279	0.237	3.1804e-51
1	Arhgef6	9.33566e-56	0.269375	0.319	0.276	5.3105e-51
1	Aagab	9.96778e-56	0.314423	0.216	0.178	5.67007e-51
1	Smurf2	1.11767e-55	0.216094	0.409	0.364	6.35777e-51
1	Rhoq	1.15509e-55	0.27057	0.321	0.278	6.57061e-51
1	Arid4a	1.30251e-55	0.206493	0.376	0.329	7.40921e-51
1	Oxct1	1.51605e-55	0.223977	0.394	0.347	8.6239e-51
1	Snx2	1.82338e-55	-0.387417	0.265	0.314	1.03721e-50
1	Snx18	4.43764e-55	0.256749	0.306	0.264	2.52431e-50
1	Hnrnpa2b1	4.71896e-55	-0.200386	0.68	0.7	2.68433e-50
1	Cep170	5.44835e-55	0.223918	0.389	0.345	3.09924e-50
1	Cdk6	6.39186e-55	0.200503	0.344	0.298	3.63594e-50
1	Bicral	6.59789e-55	0.356371	0.21	0.172	3.75314e-50
1	Mark2	1.28095e-54	0.251119	0.355	0.312	7.28657e-50
1	Tpr	2.23772e-54	-0.315121	0.336	0.385	1.27291e-49
1	Rab39	3.23432e-54	0.320573	0.221	0.181	1.83981e-49
1	Rsf1	4.22143e-54	0.241686	0.357	0.314	2.40132e-49
1	Ifngr1	4.61013e-54	-0.348189	0.333	0.379	2.62243e-49
1	Purb	6.99655e-54	-0.378685	0.168	0.213	3.97992e-49
1	Itgb1	1.58589e-53	-0.466734	0.26	0.307	9.02117e-49
1	Tmed10	3.13505e-53	-0.358913	0.175	0.221	1.78334e-48
1	Tmem164	3.14507e-53	0.214342	0.433	0.387	1.78904e-48
1	Klhl7	3.35338e-53	0.385636	0.204	0.168	1.90753e-48
1	Pabpc1	1.15743e-52	-0.409182	0.161	0.205	6.58391e-48
1	Ndfip1	1.2334e-52	-0.355506	0.326	0.373	7.01608e-48
1	Eif3a	4.49594e-52	-0.354807	0.178	0.224	2.55747e-47
1	Lacc1	5.96148e-52	-0.351106	0.261	0.308	3.39113e-47
1	Pak1	9.64819e-52	0.264619	0.284	0.243	5.48828e-47
1	Tsix	1.35699e-51	-0.354463	0.233	0.281	7.71909e-47
1	Btrc	1.82993e-51	0.349775	0.224	0.188	1.04094e-46
1	Lcp1	1.84484e-51	-0.332793	0.346	0.391	1.04942e-46
1	Stk10	1.96452e-51	0.248674	0.281	0.241	1.1175e-46
1	Hdac8	2.72397e-51	0.270523	0.34	0.298	1.5495e-46
1	Kpna4	4.80177e-51	-0.273031	0.385	0.434	2.73144e-46
1	Zfand5	5.25955e-51	-0.404659	0.168	0.211	2.99184e-46
1	Aopep	6.68232e-51	-0.374895	0.253	0.299	3.80117e-46
1	Naip2	1.2737e-50	-0.353094	0.177	0.222	7.24529e-46
1	Iqsec2	1.70484e-50	0.355324	0.223	0.186	9.6978e-46
1	Tgfb1	2.3128e-50	0.252979	0.288	0.248	1.31562e-45
1	Supt3	1.74792e-49	0.259438	0.327	0.286	9.94288e-45
1	Usp25	5.26665e-49	-0.360785	0.239	0.285	2.99588e-44
1	Gspt1	6.05127e-49	0.246324	0.279	0.239	3.44221e-44
1	Asah1	7.466e-49	-0.289953	0.276	0.325	4.24696e-44
1	Zyg11b	1.44265e-48	0.280386	0.261	0.223	8.20636e-44
1	Dennd5a	9.6401e-48	0.249937	0.335	0.296	5.48367e-43
1	Sgms1	1.09276e-47	0.233712	0.307	0.267	6.21606e-43
1	Ggnbp2	1.46594e-47	-0.326018	0.231	0.277	8.33883e-43
1	Oma1	1.93608e-46	0.27123	0.261	0.224	1.10132e-41
1	Zmym4	1.96818e-46	0.224542	0.381	0.342	1.11958e-41
1	Senp2	4.08155e-46	0.200978	0.391	0.351	2.32175e-41
1	Clk4	4.13006e-46	-0.334985	0.231	0.276	2.34934e-41
1	Tcf20	1.52181e-45	0.230258	0.404	0.366	8.65667e-41
1	Trafd1	2.61046e-45	-0.427708	0.183	0.223	1.48493e-40
1	Pxk	2.94325e-45	0.326763	0.201	0.168	1.67424e-40
1	Map4k5	3.77858e-45	0.326137	0.208	0.175	2.14941e-40
1	Rfx3	5.10065e-45	0.268847	0.273	0.236	2.90145e-40
1	Dennd1c	1.04684e-44	0.249968	0.244	0.208	5.95483e-40
1	Kcnrg	1.13875e-44	0.265837	0.202	0.166	6.47765e-40
1	Nrf1	1.17743e-44	0.254413	0.311	0.274	6.69767e-40
1	Clip1	7.11213e-44	0.263425	0.277	0.241	4.04567e-39
1	Elk3	8.43787e-44	0.209856	0.374	0.336	4.7998e-39
1	Strbp	1.40231e-43	0.221237	0.33	0.29	7.97689e-39
1	Tmem170b	3.08737e-43	0.319774	0.21	0.178	1.75622e-38
1	Crebrf	3.32651e-43	0.22121	0.31	0.271	1.89225e-38
1	Apobec3	1.34404e-42	-0.388179	0.253	0.293	7.64543e-38
1	Snx10	4.64242e-42	-0.365684	0.179	0.219	2.64079e-37
1	Adcy7	4.92798e-42	-0.336774	0.19	0.231	2.80323e-37
1	Dlgap4	8.13154e-42	0.296565	0.204	0.172	4.62555e-37
1	Btk	8.54085e-42	0.2173	0.339	0.303	4.85838e-37
1	Rasal2	1.487e-41	0.215964	0.311	0.272	8.45866e-37
1	Hnrnpdl	3.17167e-41	-0.296123	0.281	0.325	1.80417e-36
1	Ctps2	3.22188e-41	0.354406	0.2	0.169	1.83273e-36
1	Ptbp3	3.23735e-41	-0.22452	0.494	0.528	1.84154e-36
1	Ccm2	3.80842e-41	0.291655	0.225	0.192	2.16638e-36
1	Etnk1	4.00767e-41	-0.330972	0.259	0.301	2.27972e-36
1	Tln1	5.17587e-41	-0.330147	0.186	0.226	2.94424e-36
1	Stau1	5.95123e-41	0.300979	0.241	0.209	3.3853e-36
1	Map2k5	6.90541e-41	0.222917	0.318	0.282	3.92808e-36
1	Stx16	2.82712e-40	-0.290788	0.285	0.328	1.60818e-35
1	Phkb	4.31053e-40	0.205308	0.364	0.327	2.452e-35
1	Slc11a1	5.59277e-40	-0.337196	0.186	0.226	3.18139e-35
1	Mtr	2.10603e-39	0.28419	0.233	0.201	1.198e-34
1	Galnt7	2.79672e-39	-0.295292	0.198	0.238	1.59089e-34
1	Psmc6	4.94675e-39	-0.345086	0.172	0.21	2.81391e-34
1	Foxk2	6.42042e-39	0.293907	0.207	0.176	3.65219e-34
1	Arid2	6.63753e-39	0.216616	0.333	0.298	3.77569e-34
1	Eefsec	1.87995e-38	0.266281	0.225	0.193	1.06939e-33
1	Klf7	2.55915e-38	0.258879	0.23	0.197	1.45575e-33
1	Dpysl2	9.62892e-38	0.235753	0.279	0.246	5.47731e-33
1	Csnk1g3	1.60557e-37	-0.295649	0.184	0.223	9.13314e-33
1	Tmem59	2.03585e-37	-0.315741	0.231	0.271	1.15807e-32
1	Casp8	2.98044e-37	0.254468	0.241	0.209	1.69539e-32
1	Acer3	2.45559e-36	-0.212116	0.472	0.505	1.39684e-31
1	Dhx15	8.45925e-36	-0.301034	0.182	0.22	4.81196e-31
1	Man2b1	2.61267e-35	-0.253944	0.37	0.408	1.48619e-30
1	Dclre1c	2.85925e-35	-0.353088	0.179	0.215	1.62646e-30
1	Mef2d	2.95035e-35	0.284055	0.206	0.177	1.67827e-30
1	Plekha1	6.48094e-35	-0.270775	0.19	0.228	3.68662e-30
1	Ptpro	1.15352e-34	0.224431	0.245	0.214	6.56169e-30
1	AW554918	1.82141e-34	0.210006	0.32	0.286	1.03609e-29
1	Dcaf5	2.63668e-34	0.262835	0.245	0.215	1.49985e-29
1	Nktr	4.523e-34	-0.236019	0.359	0.4	2.57287e-29
1	Srek1	4.97366e-34	-0.235333	0.331	0.373	2.82922e-29
1	Xrn2	5.99779e-34	-0.274179	0.302	0.342	3.41178e-29
1	Lnpep	7.82561e-34	-0.236477	0.384	0.421	4.45152e-29
1	Il15	2.33693e-33	0.255365	0.214	0.185	1.32934e-28
1	Sec62	7.68849e-33	-0.306002	0.215	0.252	4.37352e-28
1	Dennd1b	8.82118e-33	-0.292368	0.246	0.284	5.01784e-28
1	Tm9sf3	8.86545e-33	-0.277984	0.209	0.247	5.04302e-28
1	Wipf1	2.54416e-32	-0.22706	0.435	0.464	1.44722e-27
1	Atp2b1	2.7603e-32	-0.267059	0.445	0.473	1.57017e-27
1	Rubcnl	3.16425e-32	0.285292	0.201	0.173	1.79995e-27
1	Klhl6	4.96379e-32	-0.288034	0.172	0.207	2.82361e-27
1	Paxbp1	8.82128e-32	-0.260944	0.287	0.325	5.0179e-27
1	N4bp1	2.76669e-31	-0.343049	0.203	0.238	1.5738e-26
1	Tspan7	3.36721e-31	0.217619	0.257	0.225	1.91541e-26
1	Ccdc88a	9.37156e-31	-0.271819	0.201	0.237	5.33092e-26
1	Peli1	1.04032e-30	-0.287647	0.409	0.439	5.91774e-26
1	Slc16a7	1.23853e-30	0.23707	0.24	0.211	7.04523e-26
1	Hnrnpul1	1.87446e-30	0.25633	0.23	0.203	1.06627e-25
1	Vps13a	2.1229e-30	-0.295955	0.168	0.201	1.20759e-25
1	Mpc1	3.25122e-30	0.223192	0.238	0.209	1.84943e-25
1	Srsf11	3.49225e-30	-0.234488	0.349	0.386	1.98653e-25
1	Rhoa	8.78758e-30	-0.236807	0.291	0.33	4.99873e-25
1	Usp50	1.01422e-29	0.236152	0.235	0.207	5.76928e-25
1	Akirin2	1.0434e-29	0.231584	0.219	0.192	5.93526e-25
1	Chaserr	1.79026e-29	-0.255515	0.286	0.323	1.01837e-24
1	Relch	2.01791e-29	-0.222425	0.288	0.327	1.14787e-24
1	Sgpl1	3.31849e-29	-0.254659	0.19	0.226	1.88769e-24
1	Prpf38b	3.33846e-29	-0.246444	0.235	0.273	1.89905e-24
1	Rabl6	3.99868e-29	0.254621	0.215	0.189	2.27461e-24
1	Nfe2l2	7.22024e-29	-0.268689	0.263	0.299	4.10716e-24
1	Mast4	7.81575e-29	0.213524	0.242	0.213	4.44591e-24
1	App	8.1352e-29	-0.327621	0.284	0.317	4.62763e-24
1	Cep85l	1.16816e-28	0.259516	0.213	0.186	6.64496e-24
1	Zfp90	1.17285e-28	0.220893	0.22	0.193	6.67165e-24
1	Ube2d3	3.73291e-28	-0.229813	0.273	0.311	2.12343e-23
1	Tango2	4.84514e-28	0.268748	0.209	0.183	2.75611e-23
1	Tmem245	9.24428e-28	0.201759	0.281	0.253	5.25852e-23
1	Ssbp1	9.34578e-28	-0.338845	0.178	0.208	5.31625e-23
1	Ralgapa2	9.69535e-28	-0.270994	0.168	0.2	5.51511e-23
1	Arpc2	1.02824e-27	-0.217548	0.353	0.39	5.84906e-23
1	Pdk1	1.11284e-27	0.209551	0.213	0.186	6.33027e-23
1	Pura	3.17089e-27	-0.245499	0.233	0.268	1.80373e-22
1	Tlk1	3.40225e-27	-0.216966	0.267	0.304	1.93534e-22
1	Tbc1d9b	5.41268e-27	0.220742	0.26	0.234	3.07895e-22
1	Gusb	5.79545e-27	-0.239227	0.208	0.242	3.29668e-22
1	Erp29	6.13465e-27	-0.233737	0.262	0.298	3.48964e-22
1	Ddx5	7.79283e-27	-0.238408	0.693	0.696	4.43287e-22
1	Hnrnpd	9.03489e-27	-0.259726	0.175	0.207	5.13941e-22
1	Mgrn1	9.50528e-27	0.238572	0.201	0.176	5.40698e-22
1	Slc6a6	1.28664e-26	-0.261709	0.233	0.268	7.3189e-22
1	Pcca	2.87457e-26	0.222961	0.262	0.237	1.63517e-21
1	Mafb	3.69367e-26	-0.243774	0.389	0.418	2.10111e-21
1	Gbf1	5.20815e-26	0.213793	0.313	0.287	2.96261e-21
1	Il21r	7.54044e-26	0.217973	0.203	0.178	4.28931e-21
1	Stx7	8.93507e-26	-0.224531	0.271	0.306	5.08263e-21
1	Tor1aip1	2.06584e-25	-0.233666	0.277	0.312	1.17513e-20
1	Xpo7	2.8157e-25	0.200122	0.286	0.261	1.60168e-20
1	Hnrnpu	3.54416e-25	-0.210304	0.326	0.362	2.01606e-20
1	Selenop	4.52168e-25	-0.281468	0.276	0.307	2.57211e-20
1	Srsf10	5.68709e-25	-0.270336	0.201	0.233	3.23504e-20
1	Hexa	8.67664e-25	-0.225744	0.252	0.287	4.93562e-20
1	Suclg2	9.45449e-25	0.236415	0.243	0.219	5.37809e-20
1	Bltp1	2.54811e-24	-0.248701	0.241	0.273	1.44947e-19
1	Setdb1	5.68163e-24	0.238921	0.206	0.182	3.23194e-19
1	Fnbp4	1.75154e-23	-0.210043	0.242	0.276	9.96343e-19
1	Scamp1	6.00189e-23	0.246311	0.204	0.182	3.41411e-18
1	Cbfa2t2	7.56046e-23	0.233419	0.245	0.222	4.30069e-18
1	Synj1	9.94578e-23	-0.246939	0.295	0.326	5.65756e-18
1	Atp11c	1.05686e-22	0.238327	0.263	0.24	6.01182e-18
1	Rap1b	6.35802e-22	-0.200673	0.36	0.392	3.61669e-17
1	Gnai2	1.43435e-21	-0.243433	0.204	0.234	8.15914e-17
1	Sel1l	1.48923e-21	-0.240082	0.175	0.204	8.47136e-17
1	Nrp1	2.25708e-21	-0.406523	0.337	0.355	1.28392e-16
1	Rhot1	4.20923e-21	0.204328	0.236	0.214	2.39438e-16
1	Gps2	7.48582e-21	-0.273943	0.193	0.221	4.25823e-16
1	Pdss2	2.01882e-20	0.230142	0.232	0.21	1.14839e-15
1	Map3k1	6.79639e-20	-0.206904	0.173	0.201	3.86606e-15
1	Rufy3	8.30103e-20	-0.231276	0.182	0.21	4.72196e-15
1	Zfp609	1.229e-19	0.225316	0.262	0.241	6.99106e-15
1	Gpr183	1.57367e-19	-0.270241	0.267	0.293	8.95165e-15
1	Samsn1	2.21202e-19	-0.266129	0.245	0.273	1.25828e-14
1	Ccnl2	4.08532e-19	-0.216803	0.237	0.267	2.32389e-14
1	Elf2	4.12318e-19	-0.209727	0.259	0.288	2.34543e-14
1	Eps15	7.75328e-19	-0.209345	0.226	0.255	4.41038e-14
1	Plek	1.20931e-18	-0.270871	0.301	0.327	6.87906e-14
1	Gsap	1.45609e-18	-0.256109	0.331	0.355	8.28284e-14
1	Resf1	1.51956e-18	-0.228812	0.268	0.297	8.64389e-14
1	Desi2	6.07148e-18	0.229005	0.229	0.21	3.4537e-13
1	Dym	6.09981e-18	0.218422	0.219	0.2	3.46981e-13
1	Ehbp1	2.91551e-17	0.216267	0.201	0.181	1.65846e-12
1	Lrrfip1	7.74944e-17	-0.213886	0.237	0.264	4.40819e-12
1	Hk2	1.04873e-16	-0.268939	0.353	0.375	5.96559e-12
1	Tmod3	1.1242e-16	-0.212697	0.175	0.2	6.39488e-12
1	Kdm7a	1.19103e-16	-0.205983	0.324	0.35	6.77503e-12
1	Wwp1	2.20868e-16	-0.364421	0.256	0.279	1.25639e-11
1	Ttc39b	3.12762e-16	-0.278632	0.185	0.208	1.77911e-11
1	Cdk17	6.22613e-16	-0.246321	0.2	0.224	3.54167e-11
1	Fndc3a	6.58642e-16	-0.222154	0.32	0.345	3.74662e-11
1	Stat3	7.17974e-16	-0.213933	0.257	0.283	4.08412e-11
1	Filip1l	1.50413e-15	-0.218208	0.203	0.226	8.55609e-11
1	Gng12	1.90858e-15	-0.201362	0.192	0.217	1.08568e-10
1	Plekhm2	2.90597e-15	-0.249101	0.207	0.231	1.65303e-10
1	Atp8a1	6.44617e-15	-0.205816	0.65	0.634	3.66684e-10
1	Dctn4	1.2645e-13	-0.208343	0.195	0.218	7.19298e-09
1	Zfp36l2	1.32884e-13	-0.215799	0.231	0.253	7.55898e-09
1	Eif4a2	1.90122e-13	-0.201413	0.193	0.216	1.08149e-08
1	Lpar6	1.62886e-12	-0.255349	0.223	0.243	9.26561e-08
1	Tmem119	5.56177e-10	-0.269018	0.289	0.3	3.16376e-05
1	Pycard	1.65345e-08	-0.213262	0.238	0.254	0.000940547
1	Smchd1	6.87873e-07	-0.230817	0.308	0.324	0.039129
2	Tyrobp	8.41281e-270	2.87461	0.875	0.377	4.78554e-265
2	Cst3	5.63334e-267	2.3863	0.998	0.885	3.20447e-262
2	Tmsb4x	2.96798e-253	2.64797	0.937	0.534	1.68831e-248
2	Fau	1.84921e-236	3.15221	0.56	0.131	1.0519e-231
2	C1qb	2.12895e-214	1.92272	0.977	0.735	1.21103e-209
2	Fth1	5.99489e-212	2.46722	0.883	0.473	3.41013e-207
2	Sod1	2.19236e-200	4.21473	0.303	0.045	1.2471e-195
2	C1qa	5.80391e-200	1.78789	0.98	0.735	3.30149e-195
2	Fcer1g	1.31763e-192	2.43137	0.825	0.424	7.49522e-188
2	C1qc	7.2987e-189	1.69147	0.971	0.721	4.15179e-184
2	Cd52	6.81489e-179	2.98796	0.486	0.12	3.87658e-174
2	Tpt1	3.44711e-167	2.73304	0.54	0.162	1.96085e-162
2	B2m	5.28688e-147	2.15541	0.747	0.368	3.00739e-142
2	Tmsb10	4.96379e-136	2.93762	0.319	0.066	2.8236e-131
2	Ctss	8.48689e-122	1.22727	0.958	0.81	4.82768e-117
2	Hexb	1.36314e-118	0.996915	0.984	0.878	7.75408e-114
2	Cyba	1.61351e-118	2.07772	0.671	0.326	9.1783e-114
2	Gng5	9.3029e-104	3.03639	0.285	0.067	5.29186e-99
2	Cd81	2.34434e-99	1.58155	0.791	0.506	1.33355e-94
2	Cd9	1.48352e-98	1.94006	0.67	0.359	8.43884e-94
2	Itm2b	6.8347e-94	1.17439	0.895	0.733	3.88785e-89
2	Ctsz	7.92314e-91	1.75492	0.679	0.403	4.507e-86
2	Ctsd	1.12222e-89	1.59749	0.83	0.609	6.38364e-85
2	Trem2	1.8027e-83	1.61813	0.693	0.428	1.02545e-78
2	Ftl1	9.66924e-83	2.30245	0.471	0.197	5.50025e-78
2	Sh3bgrl3	3.11963e-69	2.44084	0.319	0.107	1.77457e-64
2	Tmem176b	6.47525e-67	2.04921	0.435	0.19	3.68338e-62
2	Ppia	1.10098e-64	1.98691	0.505	0.26	6.26283e-60
2	Atp5e	5.08016e-64	2.55537	0.233	0.064	2.8898e-59
2	Ly86	1.38037e-57	0.853009	0.899	0.759	7.8521e-53
2	Gpx1	2.62925e-57	2.44216	0.273	0.091	1.49562e-52
2	Ddx5	1.86406e-56	0.944107	0.81	0.695	1.06035e-51
2	Cd63	1.65926e-55	2.48502	0.35	0.147	9.43854e-51
2	Slc8a1	1.72953e-53	-0.852716	0.731	0.885	9.83828e-49
2	Mt1	1.33153e-52	2.00962	0.384	0.17	7.57426e-48
2	Eef1a1	7.47594e-48	1.49156	0.538	0.339	4.25261e-43
2	Tmem176a	1.01396e-46	2.44149	0.262	0.097	5.76779e-42
2	Serf2	2.97313e-46	2.1536	0.307	0.127	1.69123e-41
2	Eef1b2	2.60452e-43	2.315	0.229	0.08	1.48155e-38
2	Ssr4	5.0479e-43	1.96311	0.325	0.145	2.87145e-38
2	Inpp5d	2.26477e-41	-0.71108	0.67	0.876	1.28829e-36
2	Etv6	3.08766e-40	-1.09638	0.325	0.647	1.75639e-35
2	Ctsl	1.60245e-38	1.38272	0.529	0.35	9.11539e-34
2	Aif1	1.04462e-36	2.04529	0.309	0.145	5.94222e-32
2	Tsix	2.98182e-36	1.44628	0.453	0.273	1.69618e-31
2	Eif1	7.35399e-36	1.66615	0.384	0.212	4.18324e-31
2	Rreb1	3.80139e-35	-0.851104	0.487	0.75	2.16238e-30
2	Ptprj	2.14178e-34	-0.890076	0.478	0.744	1.21833e-29
2	Abca1	2.17554e-34	-1.4292	0.173	0.459	1.23753e-29
2	Prkca	6.29472e-34	-1.29514	0.206	0.489	3.58069e-29
2	Bank1	6.83701e-34	-2.27697	0.054	0.298	3.88916e-29
2	Actb	1.10796e-33	1.00928	0.652	0.519	6.30253e-29
2	Nav2	1.21166e-33	-0.84723	0.702	0.805	6.89243e-29
2	Cd68	1.41983e-33	1.59223	0.395	0.225	8.07659e-29
2	Uqcrh	4.72059e-33	1.99809	0.236	0.097	2.68526e-28
2	Maml3	6.64906e-33	-0.869575	0.511	0.742	3.78225e-28
2	Ppib	7.64454e-33	1.76302	0.33	0.17	4.34852e-28
2	Ptprc	7.97179e-33	0.724723	0.765	0.666	4.53468e-28
2	Olfml3	1.13584e-32	1.36886	0.471	0.302	6.4611e-28
2	Grn	7.65282e-32	1.40695	0.505	0.35	4.35323e-27
2	Cox8a	5.90362e-31	1.58011	0.363	0.2	3.35821e-26
2	Chchd2	8.56089e-31	1.95833	0.231	0.097	4.86978e-26
2	Snx29	1.34844e-30	-0.807849	0.412	0.691	7.67044e-26
2	Pitpnc1	2.03607e-30	-1.05565	0.283	0.567	1.1582e-25
2	Cox6c	3.66324e-30	2.03238	0.227	0.096	2.0838e-25
2	Wwox	1.87874e-29	-1.30931	0.233	0.487	1.0687e-24
2	Selenop	3.95716e-29	1.26119	0.458	0.302	2.25099e-24
2	Pfdn5	6.57902e-29	2.08769	0.215	0.09	3.74241e-24
2	Naca	7.37375e-29	1.8973	0.245	0.111	4.19448e-24
2	Cox4i1	1.03055e-28	1.58034	0.35	0.197	5.86221e-24
2	Ndufa4	4.29326e-28	1.66743	0.267	0.127	2.44218e-23
2	Cx3cr1	5.13301e-28	0.708867	0.809	0.704	2.91986e-23
2	Tgif2-ps1	8.80491e-28	1.69236	0.265	0.127	5.00858e-23
2	Npc2	1.20266e-27	1.39309	0.428	0.281	6.84119e-23
2	Atxn1	2.51994e-27	-1.34884	0.186	0.435	1.43344e-22
2	Frmd4b	4.91327e-27	-0.724901	0.453	0.706	2.79487e-22
2	Mgat5	1.87198e-26	-0.91087	0.227	0.498	1.06486e-21
2	Plxna4	3.5742e-26	-1.1941	0.2	0.442	2.03315e-21
2	Pld4	5.08242e-26	1.28481	0.439	0.297	2.89108e-21
2	Srrm2	7.13237e-26	-0.650074	0.484	0.752	4.05718e-21
2	Nrip1	8.93312e-26	-0.813483	0.329	0.595	5.08152e-21
2	Laptm5	9.01173e-26	0.914703	0.606	0.491	5.12623e-21
2	Alox5ap	2.48671e-25	1.66377	0.291	0.154	1.41454e-20
2	Snx24	8.98622e-25	-0.988089	0.229	0.474	5.11172e-20
2	Cd14	1.23777e-24	1.70935	0.271	0.14	7.04092e-20
2	Ldlrad4	1.72646e-24	-0.591465	0.675	0.833	9.82079e-20
2	Nfia	2.75526e-24	-0.77234	0.377	0.625	1.5673e-19
2	Ctsb	4.80778e-24	1.05323	0.574	0.469	2.73486e-19
2	Hk2	5.9832e-24	1.05249	0.507	0.371	3.40348e-19
2	Arl15	9.89901e-24	-0.901635	0.289	0.531	5.63095e-19
2	Ndufa13	1.93624e-23	1.82589	0.213	0.097	1.10141e-18
2	Pou2f2	2.19491e-23	-0.887156	0.222	0.47	1.24855e-18
2	Dbi	2.25015e-23	1.8016	0.204	0.091	1.27998e-18
2	H2-DMa	2.92912e-23	1.97537	0.213	0.099	1.6662e-18
2	Atp5j2	3.41483e-23	1.77209	0.227	0.109	1.94249e-18
2	Fli1	3.74359e-23	-0.69676	0.383	0.639	2.1295e-18
2	Whrn	3.74906e-23	-1.96379	0.052	0.237	2.13262e-18
2	Pid1	4.04084e-23	-1.02314	0.307	0.537	2.29859e-18
2	Cox7a2	4.27488e-23	1.86484	0.208	0.094	2.43172e-18
2	Foxn3	4.32829e-23	-0.545608	0.614	0.818	2.46211e-18
2	Ppm1h	5.48986e-23	-0.760767	0.397	0.648	3.12285e-18
2	Sec11c	6.4302e-23	1.7219	0.245	0.123	3.65775e-18
2	Atxn7l1	6.98171e-23	-1.08554	0.143	0.366	3.97148e-18
2	Msi2	1.12787e-22	-1.40184	0.103	0.31	6.41577e-18
2	Timp2	1.65537e-22	1.56866	0.316	0.185	9.41641e-18
2	Ikzf1	3.68703e-22	-0.618465	0.505	0.743	2.09733e-17
2	Pip4k2a	5.33614e-22	-0.624799	0.504	0.728	3.03541e-17
2	Tbc1d22a	6.92139e-22	-1.01524	0.152	0.375	3.93716e-17
2	Pde4d	7.91836e-22	-1.15195	0.152	0.36	4.50428e-17
2	Phc2	9.40122e-22	-1.05008	0.121	0.333	5.34779e-17
2	Camk2d	1.03098e-21	-0.718278	0.372	0.611	5.86462e-17
2	Fyb	2.73006e-21	-0.542158	0.643	0.833	1.55297e-16
2	Ankrd44	3.12024e-21	-0.617987	0.491	0.727	1.77491e-16
2	Atp6v0e	3.87423e-21	1.796	0.224	0.111	2.20382e-16
2	Gapdh	4.44621e-21	1.51712	0.258	0.136	2.52918e-16
2	Hivep3	4.94993e-21	-0.756216	0.273	0.51	2.81572e-16
2	Runx1	5.40853e-21	-0.701728	0.469	0.683	3.07659e-16
2	Ankrd11	6.24589e-21	-0.706385	0.338	0.593	3.55291e-16
2	Smyd3	1.01854e-20	-0.916892	0.274	0.496	5.79387e-16
2	Slc1a3	1.07273e-20	-1.40582	0.155	0.36	6.1021e-16
2	Zdhhc14	1.22722e-20	-1.30804	0.135	0.335	6.98093e-16
2	Cmip	1.77719e-20	-0.881125	0.204	0.426	1.01094e-15
2	Creg1	1.78319e-20	1.80009	0.242	0.128	1.01435e-15
2	Maml2	2.34662e-20	-0.709656	0.381	0.613	1.33485e-15
2	Prkn	3.13811e-20	-0.889421	0.336	0.544	1.78508e-15
2	Ppp1r9a	3.14903e-20	-0.770587	0.296	0.528	1.7913e-15
2	Prkcb	3.35363e-20	-0.776755	0.28	0.514	1.90768e-15
2	Csf1r	3.38024e-20	0.551175	0.81	0.743	1.92281e-15
2	Ptpn1	4.0738e-20	-0.795971	0.209	0.435	2.31734e-15
2	Uvrag	4.09736e-20	-0.67521	0.28	0.518	2.33074e-15
2	Mir99ahg	6.50824e-20	-0.581178	0.634	0.767	3.70214e-15
2	Fto	6.87326e-20	-1.05739	0.117	0.316	3.90979e-15
2	Ppp3ca	7.33336e-20	-0.561365	0.468	0.701	4.17151e-15
2	Fchsd2	8.24472e-20	-0.65788	0.498	0.7	4.68993e-15
2	Lrch1	1.21273e-19	-0.603334	0.466	0.69	6.8985e-15
2	Itga9	1.48582e-19	-1.20707	0.144	0.34	8.45191e-15
2	Ulk2	1.8302e-19	-0.725997	0.303	0.534	1.04109e-14
2	Cyth4	1.83398e-19	-0.581453	0.336	0.587	1.04324e-14
2	Rptor	2.14101e-19	-0.727773	0.231	0.461	1.21789e-14
2	Stab1	2.57116e-19	-1.14821	0.119	0.31	1.46258e-14
2	Chd9	2.63658e-19	-0.499433	0.561	0.767	1.49979e-14
2	Mpeg1	2.73628e-19	1.29873	0.327	0.207	1.5565e-14
2	Pik3ap1	2.8178e-19	-0.757915	0.251	0.481	1.60288e-14
2	Dock4	4.44201e-19	-0.448453	0.836	0.884	2.52679e-14
2	Zfp608	5.49513e-19	-1.06981	0.103	0.291	3.12585e-14
2	Syngr1	6.19762e-19	1.25881	0.412	0.3	3.52546e-14
2	Thap3	8.22698e-19	-1.49183	0.063	0.228	4.67983e-14
2	Zeb1	9.18704e-19	-0.676886	0.282	0.503	5.22595e-14
2	Slc9a9	1.04437e-18	-0.615807	0.581	0.763	5.9408e-14
2	Ext1	1.30235e-18	-1.05438	0.177	0.376	7.40827e-14
2	Atp8a1	1.6421e-18	-0.674897	0.424	0.637	9.34091e-14
2	Dnm2	2.34357e-18	-0.698612	0.236	0.462	1.33312e-13
2	Zfp710	2.96277e-18	-0.656378	0.345	0.563	1.68534e-13
2	Zswim6	3.13652e-18	-0.562525	0.439	0.654	1.78418e-13
2	Tnrc6b	3.20456e-18	-0.675729	0.301	0.534	1.82288e-13
2	Rnf169	3.37808e-18	-0.859758	0.255	0.47	1.92159e-13
2	Zfhx3	3.85351e-18	-0.489838	0.709	0.825	2.19203e-13
2	Il10ra	3.96394e-18	-0.737004	0.217	0.435	2.25485e-13
2	H2az1	4.43908e-18	1.60888	0.211	0.108	2.52512e-13
2	Smchd1	4.93941e-18	-1.04871	0.135	0.322	2.80973e-13
2	Mbnl2	5.26907e-18	-0.621493	0.336	0.565	2.99726e-13
2	Rapgef1	6.71e-18	-0.950354	0.13	0.32	3.81692e-13
2	Mertk	9.00871e-18	-0.436125	0.749	0.845	5.12452e-13
2	Lpin2	1.35097e-17	-0.55641	0.253	0.472	7.68484e-13
2	Akt3	1.43511e-17	1.08195	0.417	0.3	8.16348e-13
2	Fyco1	1.54129e-17	-1.03842	0.087	0.255	8.76749e-13
2	Dapp1	1.56568e-17	-0.78381	0.224	0.435	8.90623e-13
2	Gnaq	1.82847e-17	-0.545028	0.468	0.681	1.04011e-12
2	Rbm47	1.86522e-17	-0.797447	0.211	0.42	1.06101e-12
2	Arhgap45	2.64354e-17	-0.489813	0.495	0.724	1.50375e-12
2	Sft2d1	2.82562e-17	1.51254	0.28	0.172	1.60733e-12
2	Rapgef2	2.95891e-17	-1.00007	0.134	0.319	1.68315e-12
2	Apc	3.08102e-17	-0.710377	0.209	0.421	1.75261e-12
2	Pik3cd	3.08648e-17	-0.863104	0.134	0.322	1.75571e-12
2	Zc3hav1	3.21728e-17	-1.35517	0.085	0.248	1.83012e-12
2	Lrrk1	3.24518e-17	-0.779678	0.199	0.406	1.84599e-12
2	Med13l	3.27602e-17	-0.854119	0.15	0.343	1.86353e-12
2	Mycbp2	3.94009e-17	-0.432367	0.583	0.796	2.24128e-12
2	Snd1	4.38346e-17	-0.873352	0.17	0.363	2.49349e-12
2	Disc1	4.55274e-17	-0.896095	0.103	0.276	2.58978e-12
2	Hpgds	5.24454e-17	-0.501041	0.437	0.659	2.9833e-12
2	Tcf25	5.60411e-17	-0.605563	0.256	0.485	3.18784e-12
2	Rab31	5.63277e-17	-0.85791	0.175	0.369	3.20415e-12
2	Usp12	6.07951e-17	-0.972964	0.117	0.294	3.45827e-12
2	Man1c1	6.73814e-17	-0.947461	0.134	0.316	3.83292e-12
2	Specc1	7.93104e-17	-0.588759	0.35	0.568	4.51149e-12
2	Dad1	8.00769e-17	1.64299	0.206	0.107	4.55509e-12
2	Lgmn	8.89256e-17	0.519387	0.783	0.739	5.05845e-12
2	Tcf7l2	9.00637e-17	-0.873039	0.155	0.344	5.12319e-12
2	Selenok	9.04033e-17	1.53385	0.22	0.119	5.1425e-12
2	Trappc9	1.21142e-16	-1.04335	0.103	0.272	6.89102e-12
2	Frmd4a	1.23716e-16	-0.481378	0.587	0.758	7.03744e-12
2	H2-D1	1.3091e-16	1.07065	0.421	0.305	7.44669e-12
2	Cdk12	1.35457e-16	-0.758818	0.215	0.419	7.70533e-12
2	Smad3	1.46951e-16	-1.1399	0.085	0.246	8.35918e-12
2	Eif4g3	1.59681e-16	-0.690938	0.253	0.465	9.08329e-12
2	Mknk1	1.67475e-16	-0.742255	0.15	0.338	9.52665e-12
2	Sik3	1.84409e-16	-0.931095	0.121	0.295	1.04899e-11
2	Adap2	2.09203e-16	-0.557627	0.421	0.641	1.19003e-11
2	Fnbp1	2.25396e-16	-0.625601	0.253	0.464	1.28214e-11
2	Hnrnpa2b1	2.61059e-16	-0.51238	0.482	0.698	1.48501e-11
2	Fus	2.65878e-16	-0.516536	0.338	0.572	1.51242e-11
2	Prkce	2.77606e-16	-1.0009	0.164	0.343	1.57913e-11
2	Iffo1	2.78485e-16	-0.987008	0.097	0.263	1.58413e-11
2	Dennd1a	3.34044e-16	-0.646353	0.283	0.501	1.90018e-11
2	Dip2b	3.47527e-16	-0.481355	0.534	0.73	1.97688e-11
2	Sh3pxd2a	4.27452e-16	-1.01784	0.105	0.271	2.43152e-11
2	Eef2k	4.39715e-16	-0.986247	0.09	0.253	2.50127e-11
2	Anks1	4.44966e-16	-0.82224	0.114	0.288	2.53114e-11
2	Akap8l	4.52647e-16	-0.781416	0.193	0.39	2.57484e-11
2	Rcsd1	4.59449e-16	-0.919322	0.144	0.325	2.61353e-11
2	Sdccag8	4.60304e-16	-0.878185	0.141	0.319	2.61839e-11
2	Bod1l	4.66343e-16	-1.02169	0.103	0.27	2.65275e-11
2	Elmo1	4.71977e-16	-0.372904	0.838	0.925	2.6848e-11
2	Soga1	5.62714e-16	-0.653113	0.215	0.416	3.20094e-11
2	Fer	5.64602e-16	-0.999331	0.125	0.296	3.21168e-11
2	Apobec3	5.66269e-16	-1.07803	0.121	0.288	3.22117e-11
2	Taok3	5.70714e-16	-0.782612	0.162	0.345	3.24645e-11
2	Sec24b	5.97237e-16	-1.19571	0.078	0.23	3.39732e-11
2	Kif13b	8.06247e-16	-0.924249	0.152	0.332	4.58626e-11
2	Rin3	8.23923e-16	-1.16556	0.083	0.236	4.68681e-11
2	Ccnd3	8.88264e-16	-0.579667	0.401	0.606	5.0528e-11
2	Exoc4	9.54006e-16	-0.547153	0.431	0.645	5.42677e-11
2	Nfatc1	1.01691e-15	-1.19482	0.063	0.211	5.78458e-11
2	Gab1	1.08569e-15	-1.08804	0.087	0.242	6.17582e-11
2	Vti1a	1.13098e-15	-0.644228	0.296	0.502	6.43344e-11
2	B4galt1	1.36737e-15	-0.673053	0.222	0.423	7.77814e-11
2	Xrcc4	1.37204e-15	-1.16295	0.081	0.231	7.80473e-11
2	Cacnb2	2.04557e-15	-0.82436	0.287	0.466	1.1636e-10
2	Smg6	2.29745e-15	-0.695707	0.249	0.447	1.30688e-10
2	Abcc3	2.43516e-15	-1.42612	0.069	0.212	1.38522e-10
2	Ivns1abp	2.53081e-15	0.594778	0.688	0.648	1.43962e-10
2	Rgl1	2.98552e-15	-1.37747	0.065	0.206	1.69828e-10
2	Sdk1	2.99804e-15	-1.1622	0.083	0.23	1.70541e-10
2	Slc7a7	3.23162e-15	-0.818167	0.132	0.303	1.83828e-10
2	Abr	4.09119e-15	-0.924232	0.199	0.377	2.32723e-10
2	Macf1	4.30846e-15	-0.384345	0.671	0.838	2.45082e-10
2	Pan3	4.44896e-15	-0.484462	0.415	0.635	2.53074e-10
2	Ambra1	4.6426e-15	-0.60125	0.26	0.466	2.6409e-10
2	Srsf7	4.87517e-15	-0.640756	0.26	0.462	2.77319e-10
2	Myh9	5.17547e-15	-0.893778	0.146	0.32	2.94401e-10
2	Dock8	5.38348e-15	-0.380283	0.623	0.807	3.06234e-10
2	Pnn	6.81087e-15	-0.744884	0.153	0.333	3.8743e-10
2	Dock1	7.3321e-15	-0.937371	0.121	0.284	4.17079e-10
2	Tut4	7.38799e-15	-0.678611	0.208	0.397	4.20259e-10
2	Git2	7.54414e-15	-0.639058	0.238	0.441	4.29141e-10
2	Rn18s-rs5	7.67101e-15	-0.588575	0.973	0.987	4.36358e-10
2	Sipa1l2	7.9342e-15	-0.687816	0.193	0.382	4.51329e-10
2	Aftph	1.02438e-14	-0.562241	0.285	0.499	5.82709e-10
2	Wdfy3	1.05861e-14	-0.527916	0.303	0.523	6.02181e-10
2	Itsn2	1.50533e-14	-0.50033	0.193	0.384	8.56292e-10
2	Rtn1	1.65703e-14	-0.648141	0.193	0.379	9.42582e-10
2	Rnf213	1.74595e-14	-1.38565	0.092	0.235	9.93163e-10
2	Plcg2	1.75198e-14	-0.481606	0.231	0.434	9.96597e-10
2	Dock2	1.77041e-14	-0.414937	0.585	0.777	1.00708e-09
2	Morc3	1.81128e-14	-0.585459	0.181	0.366	1.03033e-09
2	Ski	2.50536e-14	-0.524716	0.191	0.383	1.42515e-09
2	Bcas3	2.8681e-14	-0.703958	0.199	0.377	1.63149e-09
2	Gbf1	2.89211e-14	-0.866919	0.13	0.291	1.64515e-09
2	Atf7ip	3.30345e-14	-0.711358	0.184	0.362	1.87913e-09
2	Epsti1	3.47535e-14	-1.07094	0.19	0.355	1.97692e-09
2	Mark2	3.61037e-14	-0.550465	0.15	0.319	2.05373e-09
2	Foxo3	3.65995e-14	-1.03124	0.108	0.261	2.08193e-09
2	Nrros	3.96901e-14	-0.505242	0.209	0.399	2.25773e-09
2	Tnpo1	4.01575e-14	-0.734663	0.162	0.336	2.28432e-09
2	Itpr2	4.03471e-14	-0.49827	0.303	0.519	2.29511e-09
2	Dip2c	4.1131e-14	-0.834502	0.153	0.318	2.3397e-09
2	Map2k5	4.18656e-14	-0.842767	0.128	0.288	2.38148e-09
2	Vgll4	5.15956e-14	-0.873948	0.112	0.268	2.93496e-09
2	Sipa1l1	5.27411e-14	-0.7008	0.179	0.355	3.00012e-09
2	Parp14	5.39604e-14	-1.33146	0.079	0.216	3.06948e-09
2	Fhit	5.555e-14	-0.726731	0.244	0.416	3.1599e-09
2	Rabac1	6.1572e-14	1.65494	0.211	0.12	3.50246e-09
2	Fbxl17	6.33377e-14	-0.54295	0.404	0.607	3.6029e-09
2	Atrx	6.3561e-14	-0.518926	0.262	0.468	3.6156e-09
2	Lcp1	7.24224e-14	-0.732057	0.208	0.386	4.11967e-09
2	Trio	7.64155e-14	-0.614647	0.179	0.356	4.34682e-09
2	Marchf1	7.80869e-14	-0.484978	0.375	0.582	4.44189e-09
2	Pik3r5	8.38545e-14	-0.911063	0.096	0.244	4.76998e-09
2	Kif21b	8.53869e-14	-0.98136	0.085	0.228	4.85715e-09
2	N4bp1	8.60526e-14	-0.896278	0.088	0.233	4.89501e-09
2	Ppcdc	8.79296e-14	-0.489424	0.208	0.403	5.00179e-09
2	Jarid2	9.91602e-14	-0.824293	0.114	0.268	5.64063e-09
2	Tbl1xr1	1.04492e-13	-0.619207	0.245	0.44	5.94392e-09
2	Brd4	1.08694e-13	-0.567981	0.202	0.389	6.18292e-09
2	Mtss1	1.09255e-13	-1.31161	0.079	0.215	6.21485e-09
2	Mlxipl	1.09275e-13	1.01023	0.352	0.25	6.21597e-09
2	Stx8	1.10191e-13	-0.917849	0.119	0.272	6.26813e-09
2	Apba1	1.10767e-13	-0.754784	0.211	0.387	6.30089e-09
2	Serinc3	1.1528e-13	0.545359	0.708	0.685	6.55758e-09
2	Cdh23	1.23905e-13	-0.627522	0.164	0.337	7.04819e-09
2	Rapgef5	1.32408e-13	-0.520835	0.563	0.692	7.53191e-09
2	Ubac2	1.35456e-13	-0.600922	0.152	0.32	7.70527e-09
2	Tmem164	1.41415e-13	-0.73527	0.218	0.394	8.04427e-09
2	Sparc	1.63903e-13	0.686421	0.547	0.462	9.32343e-09
2	Aopep	1.67912e-13	-0.895902	0.137	0.293	9.55148e-09
2	Fkbp5	1.74032e-13	-0.740371	0.255	0.431	9.89962e-09
2	Rnf180	1.8536e-13	-0.50982	0.267	0.463	1.0544e-08
2	Cradd	2.0424e-13	-1.0087	0.114	0.26	1.1618e-08
2	Tbc1d14	2.06615e-13	-0.784761	0.141	0.3	1.17531e-08
2	Wdfy2	2.09989e-13	-0.63169	0.195	0.374	1.1945e-08
2	Rnase4	2.10102e-13	1.3442	0.276	0.183	1.19515e-08
2	Irf2	2.36615e-13	-0.499657	0.242	0.439	1.34596e-08
2	Nsd3	2.80467e-13	-0.604409	0.26	0.451	1.59541e-08
2	Rere	2.83192e-13	-0.492992	0.366	0.573	1.61091e-08
2	Atxn7	2.87679e-13	-0.699709	0.148	0.309	1.63644e-08
2	Cd300c2	2.99187e-13	0.99314	0.408	0.324	1.7019e-08
2	Tpr	3.0201e-13	-0.664391	0.202	0.379	1.71795e-08
2	Ubn1	3.77402e-13	-0.874693	0.087	0.226	2.14681e-08
2	Ttc7	3.82628e-13	-0.875379	0.072	0.206	2.17654e-08
2	Btbd1	4.01031e-13	-0.71546	0.132	0.288	2.28123e-08
2	Lpp	4.28152e-13	-0.739096	0.179	0.345	2.4355e-08
2	Rbm39	4.34962e-13	-0.318901	0.637	0.832	2.47424e-08
2	Arid1b	4.56549e-13	-0.550866	0.273	0.465	2.59704e-08
2	Susd6	4.87781e-13	-0.652518	0.184	0.357	2.77469e-08
2	Elf4	5.31361e-13	-0.895472	0.116	0.264	3.02259e-08
2	Pmepa1	5.35049e-13	-0.611033	0.236	0.414	3.04357e-08
2	Baz2b	5.60489e-13	-0.480028	0.33	0.525	3.18828e-08
2	Larp4b	5.67525e-13	-0.526346	0.177	0.352	3.22831e-08
2	Spag9	6.38967e-13	-0.476075	0.26	0.459	3.6347e-08
2	Ppp2r5c	6.47281e-13	-0.664937	0.157	0.319	3.68199e-08
2	Pten	6.65156e-13	-0.509586	0.292	0.495	3.78367e-08
2	Nlk	6.7478e-13	-0.600481	0.175	0.345	3.83842e-08
2	Arid5b	7.12388e-13	-1.10255	0.197	0.352	4.05235e-08
2	Man1a	7.16965e-13	-0.602428	0.282	0.462	4.07838e-08
2	Foxp1	7.45599e-13	-0.59934	0.236	0.421	4.24126e-08
2	Prex1	7.68736e-13	-0.585149	0.242	0.428	4.37288e-08
2	Abl1	8.22878e-13	-0.758852	0.126	0.278	4.68086e-08
2	Chd2	8.74548e-13	-0.510249	0.204	0.38	4.97478e-08
2	Prr14l	9.00534e-13	-0.566511	0.162	0.333	5.1226e-08
2	Atp2b1	9.03238e-13	-0.557992	0.28	0.469	5.13798e-08
2	Cerk	9.75509e-13	-0.54745	0.245	0.433	5.54909e-08
2	Prkch	1.01142e-12	-0.891949	0.11	0.253	5.75337e-08
2	Cdk11b	1.07674e-12	-0.698407	0.101	0.246	6.12491e-08
2	Nos1ap	1.08043e-12	-0.889162	0.11	0.254	6.14592e-08
2	Rffl	1.17096e-12	-0.702104	0.148	0.305	6.66086e-08
2	Ddhd2	1.2351e-12	-1.07673	0.088	0.222	7.02573e-08
2	Zscan26	1.29893e-12	-0.730656	0.097	0.239	7.38885e-08
2	Lyz2	1.32591e-12	1.07529	0.236	0.142	7.5423e-08
2	Larp1	1.34926e-12	-0.761795	0.162	0.321	7.67512e-08
2	Sfpq	1.39279e-12	-0.531104	0.177	0.348	7.92273e-08
2	Paxbp1	1.39629e-12	-0.537376	0.155	0.32	7.94265e-08
2	Znrf1	1.46731e-12	-0.688062	0.123	0.274	8.34667e-08
2	Igf1r	1.48739e-12	-0.761028	0.139	0.291	8.46086e-08
2	Phf3	1.67409e-12	-0.670022	0.13	0.28	9.52291e-08
2	Tbl1x	1.72002e-12	-0.712418	0.17	0.327	9.78418e-08
2	Rnpep	1.76128e-12	-0.814996	0.125	0.271	1.00189e-07
2	Zeb2	1.78123e-12	-0.450763	0.758	0.843	1.01323e-07
2	Fam120b	1.85896e-12	-0.849029	0.083	0.216	1.05745e-07
2	Pnisr	1.87201e-12	-0.479547	0.303	0.508	1.06488e-07
2	Vps13b	2.07925e-12	-0.574351	0.271	0.452	1.18276e-07
2	Cep68	2.20451e-12	-0.743684	0.121	0.267	1.25401e-07
2	Pkn1	2.28342e-12	-0.481788	0.175	0.343	1.2989e-07
2	Baz1b	2.32023e-12	-0.986495	0.087	0.217	1.31984e-07
2	Armh3	2.33637e-12	-0.820574	0.097	0.235	1.32902e-07
2	Sf3b1	2.40609e-12	-0.456859	0.282	0.479	1.36868e-07
2	Pik3r1	2.41111e-12	-0.509828	0.341	0.53	1.37154e-07
2	Svil	2.42255e-12	-1.03462	0.101	0.235	1.37805e-07
2	Ubash3b	2.53239e-12	-0.492524	0.386	0.576	1.44052e-07
2	Akap9	2.54778e-12	-0.735561	0.13	0.278	1.44928e-07
2	Zfp407	2.60206e-12	-0.659548	0.182	0.344	1.48016e-07
2	Lrrfip1	2.76907e-12	-0.814912	0.117	0.261	1.57516e-07
2	Dock10	2.80337e-12	-0.356805	0.657	0.807	1.59467e-07
2	Jak1	2.92498e-12	-0.545332	0.195	0.372	1.66385e-07
2	R3hdm2	2.95334e-12	-0.612111	0.206	0.378	1.67998e-07
2	Lacc1	3.14949e-12	-0.711205	0.15	0.302	1.79155e-07
2	Sppl3	3.313e-12	-0.501455	0.213	0.391	1.88456e-07
2	Rbm5	3.43625e-12	-0.573544	0.236	0.42	1.95468e-07
2	Trim30a	3.48368e-12	-0.671522	0.166	0.323	1.98166e-07
2	Slc7a8	3.53358e-12	-0.62675	0.231	0.4	2.01004e-07
2	Cables1	3.5862e-12	-0.831437	0.103	0.239	2.03998e-07
2	Tet3	3.78902e-12	-0.596505	0.161	0.324	2.15535e-07
2	Btbd9	4.24502e-12	-0.566335	0.197	0.367	2.41473e-07
2	Samhd1	4.4207e-12	-1.17939	0.101	0.232	2.51467e-07
2	Frrs1	4.79319e-12	-0.722431	0.168	0.325	2.72656e-07
2	Wasf2	5.22627e-12	-0.443087	0.361	0.563	2.97291e-07
2	Cdk14	5.27095e-12	-0.54647	0.222	0.388	2.99833e-07
2	Pcm1	5.72268e-12	-0.513693	0.233	0.415	3.25529e-07
2	Arhgap22	6.2343e-12	-0.539328	0.269	0.448	3.54632e-07
2	Mafb	6.57984e-12	-0.465194	0.238	0.414	3.74288e-07
2	Mt3	6.68015e-12	1.27972	0.202	0.118	3.79993e-07
2	Atox1	6.73778e-12	1.52852	0.204	0.122	3.83272e-07
2	Aak1	6.86538e-12	-0.906548	0.116	0.254	3.9053e-07
2	Baz1a	7.00446e-12	-0.73482	0.128	0.274	3.98442e-07
2	Tanc2	7.03284e-12	-0.299717	0.897	0.888	4.00056e-07
2	Elf1	7.47401e-12	-0.578294	0.186	0.353	4.25152e-07
2	Acss1	7.91126e-12	-0.801651	0.11	0.246	4.50024e-07
2	Bbs9	7.97754e-12	-0.533912	0.26	0.432	4.53794e-07
2	Gpr34	8.02167e-12	0.560435	0.623	0.56	4.56305e-07
2	Ctsh	8.06462e-12	0.743003	0.504	0.44	4.58748e-07
2	Cdkal1	8.17258e-12	-0.546236	0.208	0.377	4.64889e-07
2	Mvb12b	8.38082e-12	-0.590058	0.188	0.355	4.76734e-07
2	Tbc1d9b	8.53846e-12	-0.533742	0.101	0.238	4.85702e-07
2	Fam172a	8.53936e-12	-0.465366	0.374	0.57	4.85753e-07
2	Stat5b	8.54621e-12	-0.745259	0.121	0.261	4.86142e-07
2	Ash1l	9.47765e-12	-0.431863	0.325	0.524	5.39126e-07
2	Mark3	9.90488e-12	-0.567337	0.148	0.302	5.63429e-07
2	Cox7c	1.00669e-11	1.19684	0.28	0.192	5.72648e-07
2	Qki	1.0748e-11	-0.291792	0.821	0.892	6.11387e-07
2	Rassf2	1.07806e-11	-0.56544	0.152	0.307	6.13246e-07
2	Smad7	1.09701e-11	-0.669192	0.128	0.272	6.24022e-07
2	Eif4g1	1.12791e-11	-0.865013	0.079	0.204	6.41598e-07
2	Ttc17	1.16025e-11	-0.762884	0.117	0.256	6.59997e-07
2	Zbtb20	1.18236e-11	-0.399854	0.531	0.706	6.72575e-07
2	Urgcp	1.18341e-11	-0.87594	0.119	0.254	6.73173e-07
2	Xrn2	1.21354e-11	-0.678042	0.179	0.337	6.90308e-07
2	Cdk6	1.2204e-11	-0.706165	0.157	0.305	6.94214e-07
2	AW554918	1.36909e-11	-0.601932	0.144	0.292	7.78796e-07
2	Arid4a	1.39194e-11	-0.553498	0.177	0.336	7.91791e-07
2	Plekho1	1.40533e-11	-0.458955	0.253	0.438	7.9941e-07
2	Wwp2	1.41056e-11	-0.806434	0.078	0.2	8.02382e-07
2	Chchd3	1.45865e-11	-0.659915	0.139	0.286	8.29737e-07
2	Mapk1	1.57957e-11	-0.655665	0.116	0.254	8.98522e-07
2	Sgms1	1.58357e-11	-0.816202	0.132	0.273	9.00798e-07
2	Gak	1.62222e-11	-0.777404	0.078	0.202	9.22782e-07
2	Epc1	1.849e-11	-0.573922	0.153	0.307	1.05179e-06
2	Scaper	1.8543e-11	-0.621278	0.175	0.33	1.0548e-06
2	U2surp	2.1241e-11	-0.546809	0.144	0.294	1.20827e-06
2	Garnl3	2.2381e-11	-0.693615	0.092	0.219	1.27312e-06
2	Smarca2	2.31504e-11	-0.568122	0.209	0.378	1.31689e-06
2	Wapl	2.44693e-11	-0.538422	0.22	0.384	1.39191e-06
2	Rhoh	2.46343e-11	-0.578901	0.182	0.339	1.4013e-06
2	Insr	2.49451e-11	-0.515319	0.143	0.291	1.41897e-06
2	Ahcyl2	2.68474e-11	-0.700348	0.108	0.24	1.52719e-06
2	Mbd5	2.71334e-11	-0.43328	0.274	0.461	1.54346e-06
2	Fbxl20	2.71783e-11	-0.485971	0.166	0.32	1.54601e-06
2	Sptlc2	2.73737e-11	-0.646568	0.139	0.285	1.55712e-06
2	Cep350	2.75774e-11	-0.559392	0.17	0.322	1.56871e-06
2	Arhgap31	2.79169e-11	-0.748854	0.182	0.332	1.58803e-06
2	Strada	2.80473e-11	-0.931074	0.096	0.221	1.59544e-06
2	Phf20	2.95191e-11	-0.610609	0.121	0.261	1.67916e-06
2	Tpm3	3.06553e-11	-0.409251	0.238	0.412	1.74379e-06
2	Snx9	3.08901e-11	-0.894133	0.081	0.203	1.75715e-06
2	St3gal3	3.16274e-11	-0.588718	0.134	0.275	1.79909e-06
2	Osbpl11	3.27198e-11	-0.588684	0.195	0.354	1.86123e-06
2	Ep400	3.41666e-11	-0.737159	0.128	0.265	1.94353e-06
2	Dennd4a	3.45868e-11	-0.406639	0.569	0.73	1.96744e-06
2	Smg1	3.48154e-11	-0.455831	0.28	0.47	1.98044e-06
2	Kdm3b	3.67685e-11	-0.520777	0.195	0.358	2.09154e-06
2	Ankrd12	3.75753e-11	-0.636057	0.17	0.321	2.13743e-06
2	Acin1	3.90601e-11	-0.607426	0.193	0.353	2.22189e-06
2	Irak2	3.93746e-11	-0.526207	0.271	0.449	2.23979e-06
2	Acap2	4.05889e-11	-0.399379	0.33	0.532	2.30886e-06
2	Atp6v0c	4.10615e-11	0.938483	0.374	0.293	2.33574e-06
2	Bach2	4.35057e-11	-0.64648	0.247	0.406	2.47478e-06
2	Nr3c1	4.46127e-11	-0.434373	0.236	0.41	2.53775e-06
2	Gna12	4.85875e-11	-0.532021	0.229	0.398	2.76385e-06
2	Mapkap1	5.25109e-11	-0.564147	0.139	0.282	2.98703e-06
2	Tnfrsf11a	5.34674e-11	-0.612816	0.195	0.351	3.04144e-06
2	Arid4b	5.36575e-11	-0.586884	0.181	0.333	3.05225e-06
2	Stk3	5.4335e-11	-0.604045	0.152	0.297	3.09079e-06
2	Agmo	5.46313e-11	-0.452653	0.406	0.571	3.10765e-06
2	Cab39	5.64748e-11	-0.728145	0.126	0.263	3.21251e-06
2	Vav2	5.66659e-11	-0.972384	0.081	0.2	3.22338e-06
2	Pacsin2	5.79502e-11	-0.550583	0.168	0.319	3.29644e-06
2	Nsd1	5.87909e-11	-0.392449	0.442	0.638	3.34426e-06
2	Ubb	6.22422e-11	1.07844	0.329	0.247	3.54058e-06
2	Arhgef6	6.3722e-11	-0.505388	0.141	0.282	3.62476e-06
2	Dcaf8	6.42013e-11	-0.750949	0.126	0.261	3.65203e-06
2	Strn3	6.49799e-11	-0.421666	0.312	0.505	3.69632e-06
2	Nfkb1	6.6276e-11	-0.380386	0.296	0.492	3.77005e-06
2	Nuak1	6.64989e-11	-0.545539	0.159	0.306	3.78272e-06
2	Peak1	6.88597e-11	-0.616482	0.152	0.293	3.91701e-06
2	Plgrkt	7.21134e-11	-0.558178	0.179	0.332	4.1021e-06
2	Asxl2	7.54061e-11	-0.449006	0.209	0.372	4.2894e-06
2	Tmcc3	7.89722e-11	-0.389939	0.753	0.826	4.49226e-06
2	Nktr	8.07632e-11	-0.418463	0.222	0.395	4.59413e-06
2	Pcca	8.16927e-11	-0.719848	0.11	0.241	4.64701e-06
2	Mgat4a	8.43931e-11	-0.440134	0.316	0.496	4.80062e-06
2	Zup1	8.81136e-11	-0.524665	0.258	0.425	5.01225e-06
2	Ehd4	9.22812e-11	-0.653466	0.135	0.274	5.24932e-06
2	Plekhm2	9.34784e-11	-0.723352	0.101	0.228	5.31743e-06
2	Nsmce2	9.7452e-11	-0.635276	0.181	0.328	5.54346e-06
2	Rgs10	1.00531e-10	0.983498	0.444	0.393	5.71862e-06
2	Slc38a9	1.08914e-10	-0.688304	0.166	0.31	6.19548e-06
2	Pkn2	1.11852e-10	-0.44786	0.186	0.342	6.36259e-06
2	Retreg1	1.12637e-10	-0.429551	0.251	0.426	6.40724e-06
2	Stk4	1.15441e-10	-0.605536	0.139	0.281	6.56675e-06
2	Ppp4r3b	1.24866e-10	-0.476848	0.139	0.28	7.10286e-06
2	Nedd4l	1.29398e-10	-0.560311	0.117	0.252	7.36069e-06
2	Peli2	1.34077e-10	-0.680911	0.135	0.272	7.62686e-06
2	Arid2	1.35043e-10	-0.556732	0.159	0.304	7.68178e-06
2	Mthfs	1.35294e-10	-0.707693	0.134	0.27	7.69604e-06
2	E2f3	1.36706e-10	-0.682415	0.15	0.287	7.77637e-06
2	Rnf111	1.49987e-10	-0.532773	0.226	0.387	8.53188e-06
2	Plcl2	1.52898e-10	-0.37953	0.505	0.683	8.69746e-06
2	Gdi2	1.538e-10	-0.44331	0.282	0.463	8.74874e-06
2	Mrtfa	1.60695e-10	-0.586939	0.141	0.28	9.14095e-06
2	Snx18	1.69703e-10	-0.68463	0.135	0.27	9.6534e-06
2	Ddi2	1.71465e-10	-0.563922	0.162	0.308	9.75361e-06
2	Ncor1	1.81859e-10	-0.378219	0.314	0.508	1.03449e-05
2	Lrba	1.89508e-10	-0.517781	0.222	0.376	1.078e-05
2	Rabgap1	1.90369e-10	-0.585185	0.19	0.345	1.08289e-05
2	Lamp1	1.90421e-10	0.831641	0.417	0.351	1.08319e-05
2	Zfp638	1.93235e-10	-0.39354	0.273	0.45	1.0992e-05
2	Stat3	1.93314e-10	-0.682361	0.144	0.28	1.09965e-05
2	Bclaf1	2.00019e-10	-0.417529	0.175	0.329	1.13779e-05
2	Rab8b	2.14509e-10	-0.383415	0.247	0.425	1.22021e-05
2	Chd7	2.23712e-10	-0.453538	0.319	0.502	1.27257e-05
2	Ube2h	2.34213e-10	-0.527831	0.245	0.41	1.3323e-05
2	Selplg	2.3926e-10	0.503841	0.693	0.651	1.36101e-05
2	Kdm2b	2.40682e-10	-0.619485	0.116	0.243	1.36909e-05
2	Pvt1	2.41202e-10	-0.562684	0.256	0.409	1.37205e-05
2	Fars2	2.4242e-10	-0.55836	0.171	0.318	1.37898e-05
2	Pard3b	2.48978e-10	-0.648743	0.227	0.372	1.41629e-05
2	Fryl	2.77108e-10	-0.633239	0.152	0.29	1.5763e-05
2	Dhx9	2.94759e-10	-0.597807	0.155	0.296	1.67671e-05
2	Zfp652	2.96787e-10	-0.386125	0.33	0.512	1.68825e-05
2	Csnk1g1	2.97431e-10	-0.558402	0.139	0.275	1.69191e-05
2	Trip11	3.05849e-10	-0.588765	0.126	0.257	1.73979e-05
2	Zfp644	3.11721e-10	-0.775678	0.092	0.21	1.7732e-05
2	Ano6	3.21365e-10	-0.614856	0.116	0.242	1.82805e-05
2	Mllt10	3.22009e-10	-0.36513	0.307	0.497	1.83172e-05
2	Jmjd1c	3.2584e-10	-0.347715	0.52	0.695	1.85351e-05
2	Setd5	3.2954e-10	-0.39239	0.301	0.492	1.87455e-05
2	Rasal2	3.46933e-10	-0.666384	0.146	0.278	1.97349e-05
2	Hmg20a	3.57587e-10	-0.742355	0.128	0.255	2.0341e-05
2	Abi3	3.58125e-10	-0.474647	0.175	0.323	2.03716e-05
2	Rhoq	3.64319e-10	-0.539465	0.146	0.285	2.07239e-05
2	Tgfbr2	3.649e-10	-0.359266	0.361	0.552	2.0757e-05
2	Usp34	3.96204e-10	-0.374818	0.348	0.541	2.25377e-05
2	Asxl1	4.01865e-10	-0.562567	0.209	0.362	2.28597e-05
2	Oaz1	4.24313e-10	1.19459	0.24	0.161	2.41366e-05
2	Lifr	4.56368e-10	-0.79395	0.108	0.231	2.596e-05
2	Rsrc1	4.66613e-10	-0.479013	0.247	0.41	2.65428e-05
2	Relch	4.71093e-10	-0.435175	0.177	0.322	2.67977e-05
2	Nlrp1b	4.76888e-10	-0.560451	0.184	0.328	2.71273e-05
2	Grb2	4.8559e-10	-0.464219	0.236	0.399	2.76223e-05
2	Fbxw4	5.14433e-10	-0.493629	0.148	0.284	2.9263e-05
2	Ly6e	5.17783e-10	0.771849	0.455	0.395	2.94536e-05
2	Maf	5.3663e-10	-0.47293	0.33	0.5	3.05257e-05
2	Babam2	5.4502e-10	-0.429796	0.24	0.402	3.10029e-05
2	Srsf11	5.65829e-10	-0.311959	0.217	0.382	3.21866e-05
2	Thrap3	5.77744e-10	-0.488668	0.168	0.314	3.28644e-05
2	Psap	5.92473e-10	0.630855	0.57	0.548	3.37022e-05
2	Rbm33	5.93444e-10	-0.429891	0.152	0.294	3.37575e-05
2	Rb1cc1	6.1243e-10	-0.523458	0.159	0.299	3.48375e-05
2	Prrc2c	6.32912e-10	-0.267983	0.229	0.4	3.60026e-05
2	Scmh1	6.32931e-10	-0.573244	0.179	0.32	3.60037e-05
2	Cspp1	6.60512e-10	-0.566912	0.126	0.253	3.75726e-05
2	Papola	6.71049e-10	-0.438371	0.209	0.365	3.8172e-05
2	Mysm1	6.71431e-10	-0.511062	0.112	0.235	3.81937e-05
2	P2ry6	6.83673e-10	-0.363095	0.253	0.427	3.88901e-05
2	Dcakd	7.05817e-10	-0.53756	0.135	0.27	4.01497e-05
2	Peli1	7.37803e-10	-0.484684	0.273	0.436	4.19692e-05
2	Cntrl	7.7479e-10	-0.688363	0.103	0.223	4.40731e-05
2	Gspt1	7.75416e-10	-0.630651	0.121	0.245	4.41087e-05
2	Arhgap39	8.05416e-10	-0.469202	0.3	0.464	4.58153e-05
2	Itch	8.12898e-10	-0.427435	0.296	0.472	4.62409e-05
2	Pfn1	8.13647e-10	1.16676	0.211	0.135	4.62835e-05
2	Mir142hg	8.32886e-10	-0.527374	0.211	0.363	4.73779e-05
2	Atp2c1	8.61435e-10	-0.445149	0.276	0.449	4.90019e-05
2	Snx30	8.69641e-10	-0.562701	0.119	0.246	4.94687e-05
2	Usp24	8.93754e-10	-0.363947	0.218	0.381	5.08403e-05
2	Dnajc5	8.97282e-10	-0.556553	0.112	0.236	5.1041e-05
2	Dym	9.02226e-10	-0.667279	0.088	0.203	5.13222e-05
2	Pbx1	9.5231e-10	-0.91824	0.114	0.231	5.41712e-05
2	Thada	9.61644e-10	-0.527796	0.17	0.31	5.47022e-05
2	Chd8	9.79803e-10	-0.632243	0.099	0.216	5.57351e-05
2	Dido1	9.84367e-10	-0.471083	0.121	0.249	5.59947e-05
2	Herc1	1.07571e-09	-0.418549	0.238	0.4	6.11908e-05
2	Lyn	1.08657e-09	-0.343152	0.691	0.817	6.18086e-05
2	Fry	1.08733e-09	-0.499426	0.164	0.301	6.18517e-05
2	Srek1	1.12597e-09	-0.447707	0.209	0.367	6.40497e-05
2	Kcmf1	1.12724e-09	-0.57482	0.144	0.278	6.41218e-05
2	Gtpbp2	1.14139e-09	-0.660367	0.101	0.218	6.4927e-05
2	Asap1	1.17588e-09	-0.347697	0.504	0.677	6.6889e-05
2	Hnrnpu	1.20085e-09	-0.390083	0.199	0.357	6.8309e-05
2	Evl	1.24468e-09	-0.496642	0.224	0.374	7.08023e-05
2	Eml6	1.25779e-09	-0.499124	0.146	0.278	7.15484e-05
2	Erbin	1.37072e-09	-0.397298	0.244	0.407	7.79718e-05
2	Ubr5	1.38776e-09	-0.589336	0.155	0.29	7.89415e-05
2	Syk	1.38952e-09	-0.511476	0.177	0.318	7.90416e-05
2	Tmem273	1.46114e-09	-0.703079	0.105	0.223	8.31154e-05
2	Klf7	1.56445e-09	-0.689037	0.09	0.202	8.89923e-05
2	Sipa1	1.65408e-09	-0.528366	0.202	0.35	9.40904e-05
2	Crebbp	1.65702e-09	-0.432893	0.303	0.481	9.42577e-05
2	Hdac8	1.7556e-09	-0.626602	0.171	0.304	9.98658e-05
2	Gpcpd1	1.7664e-09	-0.460698	0.168	0.308	0.00010048
2	Tnrc6c	1.78457e-09	-0.353414	0.244	0.41	0.000101514
2	Traf3	1.79787e-09	-0.70369	0.123	0.242	0.00010227
2	Ppig	1.89729e-09	-0.694205	0.097	0.21	0.000107926
2	Aff1	1.92322e-09	-0.700871	0.137	0.263	0.0001094
2	Pitpna	1.97053e-09	-0.51008	0.193	0.338	0.000112092
2	Ecpas	2.00903e-09	-0.437859	0.193	0.342	0.000114282
2	Klhdc10	2.04036e-09	-0.744126	0.09	0.2	0.000116064
2	Srrm1	2.49086e-09	-0.288019	0.193	0.347	0.00014169
2	Pkig	2.50136e-09	-0.377896	0.197	0.347	0.000142288
2	Map3k5	2.51151e-09	-0.372103	0.236	0.397	0.000142865
2	Pibf1	2.51647e-09	-0.409845	0.162	0.297	0.000143147
2	Tmem119	2.52347e-09	0.875876	0.366	0.298	0.000143545
2	Otulinl	2.58657e-09	-0.36211	0.453	0.643	0.000147135
2	Ppp2r5e	2.62023e-09	-0.672675	0.119	0.24	0.000149049
2	Fam168a	2.65874e-09	-0.312439	0.19	0.331	0.00015124
2	Nsf	2.69616e-09	-0.646653	0.126	0.247	0.000153369
2	Tnfaip8	2.74875e-09	-0.623136	0.141	0.267	0.00015636
2	Trafd1	3.07846e-09	-0.567298	0.103	0.217	0.000175115
2	Zc3h7a	3.14315e-09	-0.552725	0.182	0.322	0.000178795
2	Ankfy1	3.28486e-09	-0.447034	0.148	0.276	0.000186856
2	Zmynd8	3.28968e-09	-0.640095	0.15	0.276	0.00018713
2	Tbc1d9	3.37349e-09	-0.464267	0.236	0.384	0.000191898
2	Stim1	3.3744e-09	-0.860208	0.106	0.217	0.000191949
2	Vis1	3.50243e-09	-0.502565	0.217	0.362	0.000199232
2	Chst11	3.5325e-09	-0.690322	0.099	0.208	0.000200943
2	Adcy9	3.62935e-09	-0.738249	0.097	0.207	0.000206452
2	Sh3kbp1	3.75912e-09	-0.334596	0.406	0.588	0.000213834
2	Ccdc93	3.76114e-09	-0.509873	0.126	0.25	0.000213949
2	Srgap2	3.77066e-09	-0.267875	0.85	0.901	0.00021449
2	Tet2	3.86532e-09	-0.419918	0.144	0.277	0.000219875
2	Rap1gds1	3.93337e-09	-0.34622	0.576	0.74	0.000223746
2	Lncpint	4.01061e-09	-0.60774	0.159	0.288	0.000228139
2	Kpna4	4.11808e-09	-0.325746	0.265	0.427	0.000234253
2	Hnrnpl	4.18509e-09	-0.60204	0.099	0.213	0.000238065
2	Ttc28	4.25295e-09	-0.440416	0.305	0.463	0.000241925
2	Marchf7	4.36426e-09	-0.481267	0.135	0.261	0.000248256
2	Snx6	4.37662e-09	-0.436377	0.148	0.278	0.00024896
2	Dennd1b	4.44214e-09	-0.530751	0.15	0.279	0.000252687
2	Lonp2	4.47978e-09	-0.41333	0.126	0.252	0.000254828
2	Nrp1	4.60324e-09	-0.595472	0.217	0.352	0.000261851
2	Tcf4	4.76501e-09	-0.404744	0.466	0.632	0.000271053
2	Nek7	4.79742e-09	-0.342158	0.33	0.504	0.000272896
2	Rasa3	4.88734e-09	-0.630192	0.108	0.223	0.000278011
2	Elp4	5.04653e-09	-0.760681	0.097	0.204	0.000287067
2	Rngtt	5.06336e-09	-0.559007	0.128	0.251	0.000288024
2	Aig1	5.07801e-09	-0.715981	0.114	0.226	0.000288858
2	Dcaf5	5.33178e-09	-0.639448	0.106	0.22	0.000303293
2	Lcor	5.43954e-09	-0.367018	0.245	0.404	0.000309423
2	Pias1	5.46989e-09	-0.283492	0.287	0.454	0.000311149
2	Rbm26	5.55052e-09	-0.352275	0.377	0.565	0.000315736
2	Med12l	5.63862e-09	-0.315199	0.229	0.386	0.000320747
2	Lcp2	5.72666e-09	-0.435502	0.238	0.389	0.000325755
2	Tnks	5.78752e-09	-0.451786	0.141	0.268	0.000329217
2	Ranbp2	5.80302e-09	-0.518121	0.13	0.253	0.000330099
2	Sfmbt1	5.89585e-09	-0.435094	0.206	0.348	0.00033538
2	Rlf	5.98836e-09	-0.46289	0.153	0.283	0.000340642
2	Ppp2r2a	6.05816e-09	-0.446291	0.101	0.214	0.000344612
2	Camk1	6.07582e-09	-0.36389	0.204	0.349	0.000345617
2	Srsf10	6.12356e-09	-0.474133	0.112	0.229	0.000348333
2	Nemf	6.16295e-09	-0.607782	0.094	0.202	0.000350573
2	Ogdh	6.2996e-09	-0.477416	0.108	0.225	0.000358347
2	Cryl1	6.73016e-09	-0.454073	0.126	0.247	0.000382838
2	Dock7	6.75839e-09	-0.63893	0.15	0.273	0.000384444
2	Plcl1	7.02744e-09	-0.338697	0.581	0.713	0.000399749
2	Bsg	7.47213e-09	1.15855	0.253	0.181	0.000425045
2	Ophn1	7.7011e-09	-0.296835	0.63	0.758	0.000438069
2	Osbpl9	8.27254e-09	-0.34385	0.22	0.37	0.000470575
2	Notch2	8.77785e-09	-0.486635	0.152	0.281	0.000499319
2	Ckap5	8.88842e-09	-0.657959	0.096	0.203	0.000505609
2	Lhfpl2	9.10311e-09	-0.465367	0.316	0.463	0.000517822
2	Chd1	9.32664e-09	-0.602713	0.099	0.207	0.000530537
2	Clint1	9.8319e-09	-0.374735	0.267	0.422	0.000559278
2	Cmss1	1.00276e-08	-0.50208	0.283	0.438	0.000570412
2	Ddx6	1.0224e-08	-0.437702	0.181	0.319	0.000581579
2	Cux1	1.064e-08	-0.343229	0.365	0.539	0.000605247
2	Ccny	1.08832e-08	-0.307904	0.193	0.337	0.00061908
2	Brwd1	1.09023e-08	-0.564197	0.114	0.228	0.000620168
2	Ptgds	1.10083e-08	-0.760148	0.15	0.266	0.000626197
2	Adgre1	1.101e-08	-0.372906	0.171	0.302	0.000626294
2	Stxbp3	1.13501e-08	-0.648289	0.105	0.214	0.00064564
2	Dis3l2	1.15278e-08	-0.617468	0.135	0.252	0.000655747
2	Map4k4	1.15717e-08	-0.340155	0.332	0.501	0.000658245
2	Xpo7	1.18564e-08	-0.500689	0.141	0.265	0.000674437
2	Spire1	1.20796e-08	-0.386976	0.235	0.386	0.000687136
2	Hs2st1	1.23369e-08	-0.602315	0.101	0.208	0.000701772
2	Fgd4	1.25104e-08	-0.457107	0.157	0.285	0.000711642
2	Hectd1	1.25111e-08	-0.409177	0.182	0.317	0.00071168
2	Pacs1	1.29912e-08	-0.515194	0.199	0.332	0.00073899
2	Tmem131	1.35799e-08	-0.518505	0.143	0.266	0.000772481
2	Ankhd1	1.37647e-08	-0.317547	0.264	0.423	0.000782989
2	Dnajc1	1.42533e-08	-0.392835	0.245	0.395	0.000810783
2	Nrf1	1.47896e-08	-0.467257	0.155	0.279	0.000841292
2	Khdrbs1	1.48156e-08	-0.400973	0.197	0.335	0.000842772
2	Arid1a	1.48529e-08	-0.438169	0.224	0.37	0.000844895
2	Herc2	1.55039e-08	-0.321891	0.39	0.575	0.000881922
2	Arih1	1.62487e-08	-0.391328	0.3	0.463	0.000924289
2	Ino80	1.63412e-08	-0.418375	0.143	0.264	0.000929553
2	P2rx7	1.73059e-08	-0.589503	0.199	0.333	0.000984429
2	Gng2	1.75654e-08	-0.351798	0.244	0.396	0.00099919
2	Gapvd1	1.80485e-08	-0.405517	0.209	0.35	0.00102667
2	Rb1	1.84282e-08	-0.348757	0.244	0.394	0.00104827
2	Zfc3h1	1.87828e-08	-0.371987	0.186	0.325	0.00106844
2	Tnrc18	1.96042e-08	-0.401647	0.171	0.304	0.00111516
2	Gsk3b	2.23684e-08	-0.369167	0.271	0.422	0.0012724
2	Vps54	2.26635e-08	-0.510567	0.249	0.395	0.00128919
2	Ncoa2	2.33506e-08	-0.329436	0.215	0.361	0.00132827
2	Pbrm1	2.36362e-08	-0.463561	0.177	0.305	0.00134452
2	Rab2a	2.38963e-08	-0.331125	0.229	0.378	0.00135932
2	Rbm6	2.40684e-08	-0.400659	0.301	0.459	0.00136911
2	Atp6v0a1	2.43337e-08	-0.48387	0.22	0.358	0.0013842
2	Bicra	2.48744e-08	-0.613511	0.106	0.213	0.00141495
2	Top1	2.58352e-08	-0.413357	0.229	0.368	0.00146961
2	Htt	2.64955e-08	-0.551186	0.11	0.219	0.00150717
2	Usp15	2.67835e-08	-0.398209	0.217	0.359	0.00152355
2	Sik2	2.79741e-08	-0.349581	0.206	0.346	0.00159128
2	Kat6a	2.82445e-08	-0.378638	0.191	0.329	0.00160666
2	Elavl1	2.83647e-08	-0.62083	0.101	0.207	0.0016135
2	Zcchc7	2.90262e-08	-0.264721	0.507	0.696	0.00165113
2	Ranbp10	2.96702e-08	-0.550381	0.106	0.213	0.00168776
2	Arhgap12	3.1854e-08	-0.368943	0.276	0.433	0.00181198
2	Ubxn4	3.2613e-08	-0.536643	0.137	0.253	0.00185516
2	Tax1bp1	3.27503e-08	-0.525626	0.132	0.248	0.00186297
2	Ogt	3.3264e-08	-0.41319	0.217	0.362	0.00189219
2	Klf3	3.33796e-08	-0.387559	0.126	0.243	0.00189877
2	Ctcf	3.4843e-08	-0.429586	0.106	0.216	0.00198201
2	Senp2	3.49202e-08	-0.382856	0.213	0.357	0.0019864
2	Mitf	3.49707e-08	-0.417721	0.361	0.522	0.00198927
2	Zranb2	3.57954e-08	-0.425809	0.202	0.341	0.00203619
2	Arfgef1	3.79129e-08	-0.513894	0.161	0.282	0.00215664
2	Cds1	3.96303e-08	-0.532035	0.11	0.217	0.00225433
2	Ankrd10	3.98778e-08	-0.694764	0.099	0.201	0.00226841
2	Cebpg	4.00384e-08	-0.396047	0.137	0.256	0.00227754
2	Wnk1	4.00467e-08	-0.27414	0.603	0.763	0.00227802
2	Il6ra	4.05895e-08	-0.313347	0.291	0.452	0.00230889
2	Usp25	4.14008e-08	-0.427671	0.155	0.279	0.00235504
2	Zfr	4.22022e-08	-0.317472	0.327	0.49	0.00240063
2	Tbc1d23	4.23451e-08	-0.334672	0.195	0.326	0.00240876
2	Arhgap24	4.25173e-08	-0.675178	0.244	0.366	0.00241856
2	Tlk2	4.26377e-08	-0.463905	0.128	0.241	0.0024254
2	Tpst2	4.43769e-08	-0.490612	0.126	0.24	0.00252433
2	Dgkd	4.47166e-08	-0.233182	0.226	0.378	0.00254366
2	Chd6	4.52228e-08	-0.410307	0.168	0.292	0.00257245
2	Lnpep	4.63394e-08	-0.313211	0.262	0.417	0.00263597
2	Nr6a1os	4.637e-08	-0.467842	0.155	0.273	0.00263771
2	Pnpla7	4.73382e-08	-0.321271	0.303	0.467	0.00269279
2	Cd2ap	4.77258e-08	-0.291695	0.255	0.41	0.00271483
2	Exoc6b	4.84098e-08	-0.390438	0.258	0.4	0.00275374
2	Bin1	4.97647e-08	-0.327656	0.404	0.575	0.00283081
2	Ddx24	5.02682e-08	-0.638949	0.121	0.227	0.00285946
2	Wdr7	5.16973e-08	-0.568778	0.108	0.214	0.00294075
2	Washc4	5.32029e-08	-0.237535	0.193	0.33	0.0030264
2	Ppp4r1	5.34558e-08	-0.413766	0.141	0.26	0.00304078
2	Atg10	5.4853e-08	-0.301342	0.153	0.277	0.00312026
2	Pak2	5.53527e-08	-0.307782	0.278	0.437	0.00314868
2	Pdss2	5.56112e-08	-0.586945	0.11	0.214	0.00316339
2	Plxdc2	5.63239e-08	0.205783	0.946	0.864	0.00320393
2	Dst	5.92069e-08	-0.333629	0.623	0.737	0.00336792
2	Sh3glb1	6.07137e-08	-0.320164	0.255	0.411	0.00345364
2	Lrrc8d	6.08704e-08	-0.376555	0.153	0.278	0.00346255
2	Fam117b	6.10984e-08	-0.417129	0.155	0.277	0.00347552
2	Capza1	6.18402e-08	-0.421738	0.179	0.309	0.00351772
2	Lgals9	6.18485e-08	-0.511984	0.128	0.239	0.00351819
2	R3hdm1	6.55857e-08	-0.300443	0.213	0.352	0.00373078
2	Mecp2	6.61486e-08	-0.488553	0.143	0.26	0.0037628
2	Rhobtb1	6.7802e-08	-0.417805	0.157	0.277	0.00385685
2	Clic1	7.003e-08	1.07781	0.305	0.245	0.00398359
2	Cbfa2t2	7.01909e-08	-0.477875	0.117	0.226	0.00399274
2	Cdk19	7.45493e-08	-0.280021	0.244	0.392	0.00424066
2	N4bp2l2	7.60885e-08	-0.334625	0.175	0.301	0.00432822
2	Tmem131l	7.82448e-08	-0.563441	0.123	0.231	0.00445088
2	Stx16	8.03487e-08	-0.313024	0.193	0.322	0.00457056
2	Picalm	8.18798e-08	-0.279443	0.536	0.697	0.00465765
2	App	8.71376e-08	-0.491323	0.188	0.313	0.00495673
2	Mapre2	8.89111e-08	-0.5139	0.105	0.206	0.00505762
2	Marcks	9.21255e-08	0.695924	0.478	0.452	0.00524047
2	Phf21a	9.34875e-08	-0.336236	0.361	0.526	0.00531794
2	Slc23a2	9.56692e-08	-0.384033	0.116	0.222	0.00544205
2	Phc3	9.73918e-08	-0.317333	0.141	0.255	0.00554004
2	Ppp1r12a	9.86836e-08	-0.373374	0.354	0.514	0.00561352
2	Sema4d	1.01629e-07	-0.338259	0.155	0.275	0.00578104
2	Rufy3	1.05482e-07	-0.630522	0.106	0.206	0.00600024
2	Cnot4	1.06818e-07	-0.314202	0.323	0.483	0.00607625
2	Tut7	1.07128e-07	-0.354221	0.19	0.319	0.0060939
2	Wdfy4	1.08958e-07	-0.488404	0.188	0.316	0.00619794
2	Fam13b	1.12131e-07	-0.345546	0.195	0.325	0.00637846
2	Gtf2i	1.16134e-07	-0.452431	0.137	0.248	0.00660616
2	Cacna1d	1.19549e-07	-0.346051	0.318	0.464	0.0068004
2	Taok1	1.21131e-07	-0.211789	0.233	0.382	0.00689042
2	Pag1	1.2416e-07	-0.279064	0.65	0.782	0.00706271
2	Ube3c	1.24858e-07	-0.435498	0.166	0.288	0.00710241
2	Ralgapa1	1.24958e-07	-0.298149	0.184	0.316	0.00710811
2	Ddx17	1.25649e-07	-0.27767	0.291	0.447	0.00714743
2	Stk10	1.29446e-07	-0.561362	0.137	0.247	0.0073634
2	Arhgef12	1.29927e-07	-0.356497	0.135	0.25	0.00739078
2	Copg2	1.30479e-07	-0.417524	0.144	0.257	0.00742218
2	Dgkz	1.31304e-07	-0.380107	0.106	0.21	0.0074691
2	Hmbox1	1.35062e-07	-0.379276	0.126	0.235	0.0076829
2	Dhx36	1.35137e-07	-0.40371	0.126	0.236	0.00768713
2	Kansl1	1.35525e-07	-0.219441	0.547	0.719	0.00770919
2	Wdr26	1.37364e-07	-0.256696	0.231	0.373	0.00781382
2	Cflar	1.38659e-07	-0.241649	0.274	0.433	0.00788747
2	Gphn	1.38955e-07	-0.35963	0.264	0.408	0.0079043
2	Lrp6	1.43384e-07	-0.391517	0.137	0.249	0.00815627
2	Xpr1	1.43483e-07	-0.364215	0.141	0.255	0.00816189
2	Scaf11	1.44378e-07	-0.426001	0.166	0.285	0.00821279
2	Ubn2	1.46906e-07	-0.301813	0.334	0.49	0.00835661
2	Map2k1	1.50513e-07	-0.435081	0.128	0.238	0.00856176
2	Ago3	1.55939e-07	-0.227692	0.218	0.359	0.00887043
2	Filip1l	1.58415e-07	-0.62213	0.121	0.223	0.00901129
2	Ube2b	1.59639e-07	-0.457017	0.121	0.226	0.0090809
2	Kcnk13	1.59889e-07	-0.351853	0.215	0.345	0.00909514
2	Fubp1	1.59961e-07	-0.303745	0.245	0.388	0.00909921
2	Zfp277	1.65198e-07	-0.453428	0.11	0.21	0.00939712
2	Pds5a	1.7177e-07	-0.324919	0.208	0.339	0.00977097
2	Prdm2	1.75125e-07	-0.411922	0.119	0.226	0.00996181
2	Cyrib	1.76037e-07	-0.272448	0.653	0.8	0.0100137
2	Mkln1	1.82987e-07	-0.315217	0.3	0.452	0.010409
2	Suclg2	1.88657e-07	-0.566108	0.121	0.223	0.0107316
2	Ptpn18	1.93004e-07	1.26385	0.204	0.143	0.0109788
2	Malt1	1.96038e-07	-0.618628	0.105	0.201	0.0111514
2	Ylpm1	1.96389e-07	-0.517368	0.116	0.217	0.0111714
2	Celf1	1.98767e-07	-0.29661	0.309	0.47	0.0113067
2	Ppp1r21	2.01361e-07	-0.319196	0.215	0.351	0.0114542
2	Lcorl	2.0474e-07	-0.358418	0.211	0.342	0.0116464
2	Rock1	2.08637e-07	-0.346783	0.285	0.437	0.0118681
2	Hspa4	2.11831e-07	-0.368005	0.13	0.239	0.0120498
2	Tmcc1	2.11835e-07	-0.412882	0.325	0.472	0.01205
2	Tspan14	2.19791e-07	-0.293092	0.211	0.346	0.0125026
2	Akap10	2.20881e-07	-0.219835	0.231	0.375	0.0125646
2	Fmnl2	2.4044e-07	-0.757792	0.229	0.344	0.0136772
2	Ptpra	2.41368e-07	-0.22805	0.287	0.44	0.01373
2	Dnajb6	2.42768e-07	-0.376827	0.152	0.267	0.0138096
2	Cog5	2.42822e-07	-0.335935	0.244	0.382	0.0138127
2	Kif5b	2.44787e-07	-0.356987	0.164	0.286	0.0139244
2	Atp9b	2.47383e-07	-0.241973	0.235	0.375	0.0140722
2	Nr2c2	2.49277e-07	-0.379545	0.17	0.288	0.0141799
2	Tent2	2.58854e-07	-0.388973	0.193	0.318	0.0147247
2	Sec63	2.60846e-07	-0.535161	0.125	0.228	0.014838
2	Synrg	2.61997e-07	-0.440898	0.128	0.234	0.0149034
2	Sbno1	2.6478e-07	-0.337205	0.159	0.277	0.0150617
2	Ddx50	2.65594e-07	-0.278844	0.166	0.286	0.0151081
2	Tns3	2.79548e-07	-0.351948	0.356	0.51	0.0159018
2	Acvr1	2.80094e-07	-0.519076	0.141	0.25	0.0159329
2	Cul3	2.84031e-07	-0.238846	0.155	0.272	0.0161568
2	Tra2b	2.89743e-07	-0.208594	0.233	0.378	0.0164818
2	Nr3c2	2.966e-07	-0.667235	0.114	0.209	0.0168718
2	Ttc39b	3.01975e-07	-0.5476	0.108	0.205	0.0171776
2	Plekhm3	3.10874e-07	-0.38572	0.2	0.323	0.0176837
2	Abl2	3.29134e-07	-0.48244	0.15	0.258	0.0187224
2	Large1	3.36384e-07	-0.374547	0.475	0.609	0.0191349
2	Uhrf2	3.47235e-07	-0.405818	0.166	0.282	0.0197521
2	Prpf40a	3.5274e-07	-0.344442	0.177	0.294	0.0200652
2	Trim44	3.56037e-07	-0.413319	0.171	0.29	0.0202528
2	Rtn4rl1	3.6245e-07	-0.470543	0.144	0.252	0.0206176
2	Dennd5a	3.68953e-07	-0.264843	0.181	0.302	0.0209875
2	Helz	3.82197e-07	-0.322349	0.161	0.279	0.0217409
2	Gpatch8	3.86124e-07	-0.247144	0.264	0.411	0.0219643
2	Tlk1	3.91885e-07	-0.350401	0.182	0.299	0.022292
2	Csnk1g3	3.96517e-07	-0.436026	0.117	0.217	0.0225555
2	Lrch3	3.99465e-07	-0.317995	0.224	0.356	0.0227232
2	Kdm5a	3.99502e-07	-0.38633	0.132	0.238	0.0227253
2	Stard9	4.06361e-07	-0.253452	0.262	0.401	0.0231154
2	Snx2	4.07868e-07	-0.439131	0.188	0.308	0.0232012
2	Bcl2l1	4.12454e-07	-0.419606	0.148	0.255	0.023462
2	Tra2a	4.14759e-07	-0.226927	0.287	0.439	0.0235931
2	Ccnl2	4.17571e-07	-0.317736	0.15	0.263	0.0237531
2	Rbpj	4.20553e-07	-1.01991	0.159	0.266	0.0239227
2	Kdm7a	4.49992e-07	-0.470003	0.226	0.347	0.0255974
2	Pign	4.66492e-07	-0.40529	0.137	0.244	0.0265359
2	Tubgcp5	4.67529e-07	-0.329414	0.236	0.372	0.0265949
2	Kdm5c	4.71979e-07	-0.512014	0.135	0.24	0.0268481
2	Ptk2b	4.80935e-07	-0.361571	0.222	0.349	0.0273575
2	Dclre1c	4.88279e-07	-0.370969	0.112	0.21	0.0277753
2	Trim12a	5.06365e-07	-0.417048	0.137	0.242	0.028804
2	Mlxip	5.07931e-07	-0.446835	0.126	0.229	0.0288932
2	Fmnl3	5.11352e-07	-0.246553	0.236	0.375	0.0290878
2	Gnb1	5.15704e-07	-0.221855	0.226	0.36	0.0293353
2	Ptma	5.16122e-07	1.05854	0.245	0.186	0.0293591
2	Tbc1d16	5.17682e-07	-0.36544	0.197	0.32	0.0294478
2	Zfand3	5.2275e-07	-0.332672	0.375	0.53	0.0297361
2	Nt5c2	5.38602e-07	-0.445715	0.137	0.242	0.0306379
2	Vps13d	5.58094e-07	-0.297194	0.15	0.262	0.0317466
2	Trim14	5.80774e-07	-0.468892	0.11	0.205	0.0330367
2	Brd1	5.88696e-07	-0.325762	0.168	0.284	0.0334874
2	Cd47	5.89192e-07	-0.53205	0.134	0.235	0.0335156
2	Slc16a6	6.10467e-07	-0.317465	0.204	0.331	0.0347258
2	Tgs1	6.15414e-07	-0.409303	0.143	0.249	0.0350072
2	Zmiz1	6.27967e-07	-0.306336	0.262	0.402	0.0357213
2	Zfp292	6.37679e-07	-0.243509	0.262	0.404	0.0362737
2	Smarcad1	6.47315e-07	-0.52453	0.108	0.202	0.0368219
2	Sla	6.53298e-07	-0.431131	0.132	0.236	0.0371622
2	Taf15	6.61379e-07	-0.207058	0.264	0.406	0.0376219
2	Ube2d3	6.61872e-07	-0.335239	0.184	0.306	0.03765
2	Osbpl8	7.00424e-07	-0.28509	0.235	0.366	0.0398429
2	Tcf20	7.021e-07	-0.285654	0.236	0.372	0.0399382
2	Map3k3	7.27614e-07	-0.24608	0.303	0.451	0.0413896
2	Cd86	7.38885e-07	-0.41006	0.256	0.39	0.0420308
2	Ddx42	7.46575e-07	-0.409141	0.114	0.211	0.0424682
2	Eri3	7.66226e-07	-0.401993	0.125	0.225	0.043586
2	Arhgap30	7.85217e-07	-0.393737	0.157	0.269	0.0446663
2	Rbbp6	7.97326e-07	-0.353363	0.146	0.253	0.0453551
2	Sec14l1	8.32678e-07	-0.382493	0.132	0.234	0.047366
2	Hnrnph3	8.34606e-07	-0.319795	0.132	0.235	0.0474757
2	Trf	8.39965e-07	0.864857	0.35	0.304	0.0477806
2	Chd4	8.41923e-07	-0.200507	0.125	0.226	0.0478919
2	Cert1	8.65471e-07	-0.340256	0.108	0.203	0.0492315
2	Atf6	8.77651e-07	-0.329348	0.199	0.322	0.0499243
3	Xist	0	-4.17757	0.046	0.868	0
3	Rad51b	0	3.01426	0.756	0.156	0
3	Ccl12	0	2.97012	0.494	0.085	0
3	Fau	0	2.29285	0.49	0.129	0
3	Uty	0	6.22064	0.282	0.004	0
3	C4b	0	3.55742	0.28	0.026	0
3	Apoe	3.78116e-296	1.22339	0.866	0.525	2.15087e-291
3	Atp8a1	1.85227e-280	1.2486	0.902	0.634	1.05364e-275
3	Nav3	6.62596e-257	0.958115	0.976	0.791	3.76911e-252
3	Ctss	3.13353e-199	0.898259	0.966	0.809	1.78248e-194
3	Gapdh	5.36058e-193	1.76809	0.394	0.135	3.04931e-188
3	Fcgr2b	1.41911e-188	1.67846	0.468	0.187	8.07248e-184
3	Ly86	1.21159e-182	0.945937	0.949	0.758	6.89199e-178
3	Rbpj	3.41044e-167	1.007	0.555	0.263	1.93999e-162
3	Csmd3	2.23149e-140	-1.28081	0.571	0.773	1.26936e-135
3	Arhgap24	3.03113e-132	0.974518	0.655	0.363	1.72423e-127
3	Ccr5	1.46217e-131	1.17348	0.609	0.341	8.31741e-127
3	Cd300lf	3.76838e-126	1.35565	0.296	0.102	2.1436e-121
3	Ctsl	1.40865e-119	1.13091	0.598	0.349	8.01298e-115
3	Ildr2	1.44102e-119	1.7717	0.244	0.08	8.19712e-115
3	C1qa	2.01979e-119	0.687198	0.925	0.735	1.14893e-114
3	C1qb	9.42709e-119	0.680366	0.919	0.735	5.36251e-114
3	C1qc	2.79036e-114	0.663032	0.916	0.72	1.58727e-109
3	Ntpcr	2.15384e-113	1.26161	0.478	0.244	1.22519e-108
3	Xdh	1.36069e-105	1.31212	0.226	0.073	7.74013e-101
3	Hdac9	2.40053e-104	-1.73484	0.22	0.5	1.36552e-99
3	Nova1	3.56261e-103	1.55415	0.298	0.119	2.02655e-98
3	Tsix	5.44778e-103	-3.75198	0.017	0.276	3.09891e-98
3	Lrmda	6.57026e-101	0.477584	0.964	0.813	3.73742e-96
3	Aftph	3.8536e-97	0.889343	0.702	0.496	2.19208e-92
3	Pard3b	1.14686e-94	-2.11746	0.107	0.374	6.5238e-90
3	Ltc4s	3.11904e-94	1.03146	0.535	0.301	1.77424e-89
3	Akt3	8.52725e-94	-2.82596	0.051	0.303	4.85064e-89
3	Klf12	4.89092e-93	-1.59403	0.207	0.473	2.78215e-88
3	Ripor2	4.67786e-90	1.02344	0.317	0.134	2.66095e-85
3	Peak1	5.66785e-90	-2.85822	0.05	0.295	3.2241e-85
3	Malat1	1.04223e-89	0.238525	1	1	5.92862e-85
3	Crybb1	1.49425e-88	1.47763	0.296	0.127	8.4999e-84
3	Cd74	2.77013e-82	0.864577	0.265	0.107	1.57576e-77
3	Arsb	2.03189e-81	-1.76903	0.159	0.403	1.15582e-76
3	Rn18s-rs5	2.21148e-79	-0.84521	0.995	0.987	1.25798e-74
3	Mir6236	2.63498e-79	-1.58161	0.276	0.505	1.49888e-74
3	Slc1a3	4.4884e-79	0.653775	0.58	0.357	2.55318e-74
3	Syt1	5.17867e-79	1.32739	0.235	0.091	2.94583e-74
3	Hpgd	5.54409e-75	-2.01984	0.109	0.338	3.1537e-70
3	Mafb	3.77221e-74	0.884787	0.614	0.412	2.14578e-69
3	Nrgn	5.02634e-73	1.19537	0.272	0.118	2.85918e-68
3	Ipcef1	3.67945e-72	1.06011	0.386	0.205	2.09302e-67
3	Fyb	6.96092e-71	0.439106	0.937	0.831	3.95965e-66
3	P2ry6	1.77808e-70	0.809646	0.617	0.424	1.01144e-65
3	Apbb2	5.28328e-70	-2.05341	0.097	0.315	3.00534e-65
3	AU020206	2.09806e-69	0.745335	0.607	0.406	1.19346e-64
3	Ptpn1	8.39363e-67	0.74706	0.627	0.433	4.77463e-62
3	Mctp1	1.50546e-65	-1.19915	0.38	0.572	8.56368e-61
3	Liph	3.06851e-64	1.34194	0.23	0.099	1.74549e-59
3	Spint1	4.48641e-62	1.42672	0.211	0.089	2.55205e-57
3	Tgfbr1	1.4811e-61	-0.594641	0.893	0.876	8.42511e-57
3	H2-D1	2.45311e-61	0.588261	0.505	0.303	1.39543e-56
3	Gas6	1.52141e-60	1.23368	0.243	0.11	8.65438e-56
3	Zeb2os	2.5055e-60	1.14243	0.305	0.154	1.42523e-55
3	Cd81	9.90516e-60	0.648882	0.702	0.505	5.63445e-55
3	Itm2b	3.958e-59	0.499806	0.868	0.732	2.25147e-54
3	Dlc1	1.36316e-58	-2.75676	0.028	0.2	7.75418e-54
3	Cadm1	1.42502e-58	-1.24023	0.269	0.469	8.10609e-54
3	Plxdc2	1.54553e-58	-0.556301	0.936	0.864	8.79156e-54
3	Ifi30	1.62424e-57	1.05768	0.302	0.154	9.23932e-53
3	Hspa8	7.13358e-56	1.33873	0.204	0.089	4.05786e-51
3	Fgf13	9.53307e-56	-1.49495	0.24	0.435	5.42279e-51
3	Cacna1d	2.63702e-55	0.648168	0.641	0.462	1.50004e-50
3	Gpr183	4.21546e-54	-1.67809	0.102	0.291	2.39792e-49
3	Osbpl9	7.67724e-53	0.714972	0.538	0.368	4.36712e-48
3	Fry	7.3987e-52	-1.5513	0.118	0.302	4.20868e-47
3	Lars2	2.67082e-51	-1.62929	0.127	0.311	1.51927e-46
3	Hpgds	1.05608e-50	0.503697	0.807	0.657	6.00739e-46
3	Prkce	1.642e-49	-1.47901	0.164	0.344	9.34037e-45
3	Bbs9	1.67358e-49	-1.18987	0.248	0.433	9.52001e-45
3	Gcnt2	9.64635e-48	1.07685	0.261	0.135	5.48723e-43
3	Hk2	7.79197e-47	0.640658	0.535	0.37	4.43238e-42
3	Clec4a3	1.83124e-46	1.12111	0.239	0.119	1.04168e-41
3	H2-K1	2.07971e-45	0.461649	0.464	0.29	1.18302e-40
3	Cers6	1.50713e-44	-2.35319	0.064	0.215	8.57316e-40
3	Marcks	3.06568e-44	0.564911	0.614	0.45	1.74388e-39
3	Myo5a	8.61823e-42	-2.31821	0.059	0.201	4.90239e-37
3	Stab1	2.0299e-41	-1.48176	0.148	0.31	1.15469e-36
3	Parp8	5.48056e-41	0.535717	0.66	0.509	3.11756e-36
3	Chn2	5.74217e-41	-0.825864	0.42	0.557	3.26638e-36
3	Camk2n1	4.08188e-40	0.943044	0.232	0.119	2.32194e-35
3	Ctsh	4.60481e-40	0.603839	0.587	0.439	2.6194e-35
3	Ivns1abp	6.78911e-40	-0.71563	0.537	0.649	3.86192e-35
3	Slc12a9	1.17882e-39	0.963591	0.289	0.167	6.70559e-35
3	Srgap2	1.19629e-39	-0.420475	0.925	0.901	6.80495e-35
3	Calm2	6.82848e-39	0.630478	0.544	0.402	3.88431e-34
3	Selplg	1.98354e-38	-0.704801	0.562	0.652	1.12831e-33
3	Bank1	3.17906e-38	-1.40866	0.148	0.299	1.80838e-33
3	Nos1ap	8.92259e-38	-1.45923	0.107	0.254	5.07552e-33
3	Atf6	3.13682e-37	0.702733	0.461	0.32	1.78435e-32
3	Fcrls	3.82338e-37	-0.898356	0.341	0.489	2.17489e-32
3	Gatm	4.72599e-37	0.894076	0.254	0.14	2.68833e-32
3	Wipf1	1.00712e-36	0.520647	0.602	0.459	5.72891e-32
3	Sgms1	1.04223e-36	-1.22619	0.123	0.274	5.92864e-32
3	Otulinl	1.19707e-36	0.415904	0.783	0.641	6.80944e-32
3	Tm6sf1	1.61206e-36	-1.17186	0.16	0.315	9.17006e-32
3	Nbea	1.92213e-36	-1.17582	0.175	0.327	1.09339e-31
3	Eeig2	3.54179e-36	-0.96094	0.272	0.422	2.01471e-31
3	P2ry12	3.85817e-36	0.3218	0.882	0.723	2.19468e-31
3	Mir142hg	1.34733e-35	0.516179	0.509	0.361	7.66414e-31
3	Calm1	1.91851e-35	0.668154	0.431	0.293	1.09132e-30
3	Aig1	5.55317e-34	0.85144	0.347	0.224	3.15886e-29
3	Tjp1	7.33845e-34	-1.0537	0.215	0.363	4.1744e-29
3	Pld4	1.06936e-33	0.620969	0.43	0.296	6.08293e-29
3	Ulk2	6.97983e-33	0.478508	0.664	0.532	3.97041e-28
3	Snap25	8.7947e-33	0.878491	0.213	0.114	5.00278e-28
3	Ctsc	2.21975e-32	0.488594	0.504	0.365	1.26268e-27
3	Dram2	2.35402e-32	0.738462	0.397	0.272	1.33906e-27
3	Pou2f2	1.86085e-31	0.444595	0.604	0.468	1.05853e-26
3	Trps1	2.07427e-31	0.515556	0.305	0.183	1.17993e-26
3	Pycard	3.28454e-31	0.718929	0.374	0.251	1.86838e-26
3	Mtss1	4.02967e-31	-1.48344	0.09	0.215	2.29223e-26
3	Eif1	7.11069e-31	0.754362	0.328	0.212	4.04484e-26
3	Ssh2	8.64761e-31	0.280283	0.94	0.867	4.91911e-26
3	Elmo1	1.24128e-30	-0.36563	0.933	0.925	7.06089e-26
3	Tnfaip8	1.40692e-30	0.593182	0.391	0.265	8.00311e-26
3	Macf1	3.34502e-30	-0.374227	0.807	0.837	1.90278e-25
3	Atp1b1	7.7643e-30	0.787216	0.235	0.134	4.41665e-25
3	Kdm7a	1.21693e-29	0.565831	0.474	0.345	6.9224e-25
3	Ptprm	2.87355e-29	-0.835241	0.33	0.461	1.63459e-24
3	Nlrc5	3.83182e-29	0.597556	0.231	0.129	2.17969e-24
3	Pvt1	4.68178e-29	0.440052	0.544	0.408	2.66318e-24
3	Mef2c	9.29535e-29	0.301839	0.922	0.812	5.28757e-24
3	Rab27a	2.38102e-28	0.821481	0.245	0.145	1.35442e-23
3	Dock10	4.08264e-28	-0.415248	0.757	0.807	2.32237e-23
3	Apobec3	1.24122e-27	0.609646	0.404	0.287	7.06056e-23
3	Pag1	4.25389e-27	-0.457139	0.77	0.782	2.41979e-22
3	Skap2	4.60076e-27	0.367199	0.726	0.61	2.6171e-22
3	Nipa2	6.81395e-27	0.74417	0.312	0.204	3.87605e-22
3	Npl	7.52722e-27	0.959991	0.205	0.117	4.28178e-22
3	Large1	7.9146e-27	-0.583334	0.509	0.609	4.50214e-22
3	Lpcat2	1.19794e-26	0.293554	0.844	0.717	6.81436e-22
3	Plcl2	1.75238e-26	-0.510935	0.595	0.683	9.96826e-22
3	Etv6	2.99629e-26	0.292423	0.763	0.645	1.70441e-21
3	Cysltr1	4.0245e-26	0.783796	0.263	0.165	2.28929e-21
3	Pcsk1n	5.49868e-26	0.863425	0.203	0.115	3.12787e-21
3	Tbc1d9	6.08816e-26	0.520846	0.503	0.383	3.46319e-21
3	Lrba	6.65677e-26	-0.875531	0.249	0.377	3.78663e-21
3	Ikzf2	7.53638e-26	0.655009	0.239	0.143	4.28699e-21
3	Dcakd	1.2962e-25	0.59549	0.382	0.268	7.3733e-21
3	Kcnma1	1.79837e-25	-1.07318	0.193	0.313	1.02299e-20
3	Plek	2.791e-25	0.496275	0.439	0.322	1.58763e-20
3	Prkch	3.01897e-25	-1.26245	0.136	0.254	1.71731e-20
3	Pmepa1	3.67291e-25	-0.799826	0.288	0.414	2.0893e-20
3	Col27a1	5.58515e-25	-0.93789	0.185	0.31	3.17706e-20
3	Fcgr3	9.43196e-25	0.571099	0.391	0.279	5.36527e-20
3	Mir99ahg	1.64628e-24	-0.424086	0.739	0.766	9.36473e-20
3	Pign	4.70817e-24	0.671071	0.344	0.242	2.6782e-19
3	Dip2b	9.63694e-24	-0.462353	0.674	0.73	5.48188e-19
3	Exoc6	1.1686e-23	0.619768	0.364	0.26	6.64746e-19
3	Atrnl1	1.2374e-23	0.420661	0.233	0.139	7.03881e-19
3	Tmcc3	1.33856e-23	-0.420559	0.832	0.825	7.61426e-19
3	Bin2	1.8802e-23	0.525313	0.452	0.34	1.06953e-18
3	Myh9	2.66937e-23	-0.909079	0.199	0.32	1.51844e-18
3	Immp2l	2.89836e-23	0.475953	0.474	0.355	1.6487e-18
3	Acer3	3.01223e-23	0.413359	0.618	0.499	1.71348e-18
3	Marchf1	3.92354e-23	0.352759	0.7	0.581	2.23187e-18
3	Apobec1	6.47378e-23	0.201752	0.492	0.36	3.68254e-18
3	Ndfip1	1.13244e-22	0.475374	0.479	0.365	6.44177e-18
3	Mitf	1.18883e-22	0.293845	0.644	0.52	6.76256e-18
3	Siglech	1.572e-22	-0.613841	0.641	0.65	8.94219e-18
3	Tbxas1	2.56844e-22	-0.616237	0.456	0.551	1.46103e-17
3	Stat3	3.07068e-22	0.549322	0.383	0.279	1.74673e-17
3	Ttc28	3.85068e-22	-0.649042	0.346	0.464	2.19042e-17
3	Gab1	6.20787e-22	-1.02418	0.134	0.243	3.53129e-17
3	Arhgap22	8.11545e-22	-0.65732	0.332	0.448	4.61639e-17
3	Cept1	8.69831e-22	0.550693	0.444	0.343	4.94795e-17
3	Rasgrp3	9.33612e-22	-0.688488	0.38	0.482	5.31076e-17
3	Mdh1	1.32111e-21	0.717943	0.234	0.147	7.51502e-17
3	Ifngr1	1.7342e-21	0.49964	0.472	0.372	9.8648e-17
3	Ppfia4	3.00173e-21	0.703635	0.274	0.184	1.7075e-16
3	Cox4i1	3.25944e-21	0.564152	0.292	0.196	1.8541e-16
3	Atp6v0a2	3.47187e-21	0.680067	0.281	0.191	1.97494e-16
3	Rnpep	5.77569e-21	0.568642	0.371	0.27	3.28544e-16
3	Osbpl11	8.81258e-21	0.506505	0.453	0.353	5.01295e-16
3	Ly6e	1.69168e-20	0.408728	0.51	0.394	9.62294e-16
3	Trio	3.14072e-20	-0.722228	0.24	0.356	1.78657e-15
3	Cox7c	3.31923e-20	0.673157	0.28	0.192	1.88811e-15
3	Bmp2k	5.31996e-20	0.317286	0.731	0.634	3.02621e-15
3	Rhoh	5.893e-20	0.491793	0.437	0.338	3.35217e-15
3	Csf2rb	8.57237e-20	0.810679	0.205	0.129	4.87631e-15
3	Numb	9.37863e-20	-0.43047	0.751	0.761	5.33494e-15
3	Fcgr1	2.78173e-19	0.694804	0.267	0.182	1.58236e-14
3	Osbpl8	4.85382e-19	-0.756616	0.256	0.367	2.76104e-14
3	Sbno2	7.88624e-19	0.632768	0.261	0.176	4.48601e-14
3	Akap13	8.46545e-19	0.320808	0.677	0.591	4.81549e-14
3	Hltf	1.36099e-18	0.526595	0.375	0.282	7.74184e-14
3	H3f3b	1.40455e-18	0.411557	0.372	0.274	7.98963e-14
3	Plxna4	1.48211e-18	-0.671682	0.343	0.442	8.43081e-14
3	Cux1	2.12074e-18	0.333955	0.641	0.537	1.20636e-13
3	Ldhb	2.1328e-18	0.586803	0.293	0.204	1.21322e-13
3	Fcer1g	2.51604e-18	0.360839	0.526	0.424	1.43122e-13
3	Slc24a3	2.7024e-18	-0.613264	0.319	0.425	1.53723e-13
3	Lifr	3.08371e-18	0.525847	0.322	0.23	1.75414e-13
3	Oprm1	3.21475e-18	0.519286	0.211	0.133	1.82868e-13
3	Cd9	4.05402e-18	-0.775222	0.257	0.361	2.30609e-13
3	Dock8	5.96728e-18	-0.314993	0.773	0.807	3.39443e-13
3	Inpp4b	9.84639e-18	-0.405619	0.703	0.744	5.60102e-13
3	Plekhm3	1.05243e-17	-0.735215	0.218	0.323	5.98665e-13
3	Cd63	1.60601e-17	0.751825	0.222	0.147	9.13561e-13
3	Ppia	2.14998e-17	0.487877	0.353	0.26	1.22299e-12
3	Vmp1	3.04247e-17	0.506732	0.314	0.224	1.73068e-12
3	Pros1	5.50585e-17	0.381179	0.507	0.411	3.13195e-12
3	Cx3cr1	8.55311e-17	0.204777	0.822	0.704	4.86535e-12
3	Itga9	9.90926e-17	-0.669088	0.239	0.34	5.63678e-12
3	ENSMUSG00000121500	1.09121e-16	0.435338	0.442	0.353	6.20724e-12
3	Gab2	1.25261e-16	0.230447	0.872	0.797	7.12537e-12
3	Atxn1	1.54605e-16	-0.776008	0.344	0.435	8.79457e-12
3	Ophn1	1.78829e-16	0.216042	0.869	0.757	1.01725e-11
3	Irgm2	1.81574e-16	0.70716	0.203	0.132	1.03287e-11
3	Sat1	3.26231e-16	0.285134	0.635	0.54	1.85573e-11
3	Fhit	4.06928e-16	-0.601016	0.319	0.417	2.31477e-11
3	Arhgap5	4.14539e-16	-0.390455	0.664	0.704	2.35806e-11
3	Lgmn	4.39468e-16	0.224211	0.83	0.738	2.49987e-11
3	Golm1	6.04665e-16	-0.614511	0.308	0.404	3.43958e-11
3	Slc38a2	6.37726e-16	0.559829	0.305	0.224	3.62764e-11
3	Snx24	1.29812e-15	0.326161	0.56	0.472	7.38421e-11
3	Rnf180	1.41096e-15	0.364362	0.553	0.462	8.02611e-11
3	Oaz1	1.60555e-15	0.555625	0.235	0.161	9.13303e-11
3	Aim2	1.61457e-15	0.370456	0.508	0.423	9.1843e-11
3	Chst11	1.72461e-15	-0.996047	0.123	0.209	9.81027e-11
3	Etv5	1.79e-15	0.701072	0.225	0.155	1.01822e-10
3	Srsf2	1.83274e-15	0.362166	0.461	0.368	1.04254e-10
3	Man2b1	3.2407e-15	0.369477	0.492	0.402	1.84344e-10
3	Ptpre	3.27459e-15	-0.691925	0.215	0.31	1.86272e-10
3	Arhgap31	3.64693e-15	-0.653133	0.235	0.333	2.07452e-10
3	Clk1	4.24561e-15	0.406675	0.436	0.351	2.41507e-10
3	Lpp	4.66394e-15	-0.669169	0.252	0.346	2.65303e-10
3	Asah1	5.81869e-15	0.470608	0.401	0.317	3.3099e-10
3	Atxn7l3b	6.19422e-15	0.59049	0.257	0.182	3.52352e-10
3	Itgam	6.62211e-15	0.588827	0.26	0.187	3.76692e-10
3	Slc25a4	6.67824e-15	0.552231	0.226	0.154	3.79885e-10
3	Slc12a2	8.10677e-15	-0.905042	0.12	0.203	4.61146e-10
3	Zmynd8	1.46746e-14	-0.647365	0.184	0.277	8.34748e-10
3	Snx1	1.5523e-14	0.647906	0.245	0.174	8.83009e-10
3	Zmiz1	1.56086e-14	-0.567584	0.306	0.403	8.87877e-10
3	Myo9a	1.82291e-14	0.327242	0.548	0.462	1.03694e-09
3	Zkscan3	2.03951e-14	0.557427	0.29	0.214	1.16016e-09
3	Msi2	2.25273e-14	-0.6224	0.217	0.31	1.28144e-09
3	Kif3b	2.70281e-14	0.629779	0.24	0.169	1.53746e-09
3	St3gal5	3.22605e-14	-0.731015	0.197	0.285	1.83511e-09
3	Exoc6b	4.26734e-14	-0.544101	0.303	0.4	2.42744e-09
3	Hnrnpa3	5.52427e-14	0.369007	0.386	0.303	3.14243e-09
3	Ppm1h	5.57868e-14	0.242008	0.73	0.647	3.17338e-09
3	Naa20	5.65365e-14	0.548286	0.224	0.155	3.21602e-09
3	Srrm2	5.8489e-14	-0.324156	0.703	0.752	3.32709e-09
3	Prune2	5.95023e-14	0.699485	0.218	0.152	3.38473e-09
3	Tmem245	7.18098e-14	-0.691567	0.17	0.258	4.08483e-09
3	Gsap	8.50337e-14	-0.666779	0.262	0.353	4.83706e-09
3	Spata13	9.51476e-14	0.527438	0.268	0.194	5.41237e-09
3	Cdk6	1.24747e-13	-0.602579	0.212	0.305	7.09609e-09
3	Wasf2	1.31943e-13	-0.429961	0.489	0.563	7.50546e-09
3	Dock11	1.48177e-13	-0.480065	0.331	0.428	8.42892e-09
3	Kdm6a	1.51501e-13	-0.618936	0.222	0.312	8.61798e-09
3	Zfp329	1.57615e-13	0.556487	0.232	0.163	8.96577e-09
3	Snhg20	1.59679e-13	0.598773	0.216	0.15	9.08317e-09
3	Dgkd	1.68347e-13	-0.530009	0.283	0.378	9.57623e-09
3	Fnip2	2.1062e-13	-0.863782	0.231	0.315	1.19809e-08
3	Hsd17b4	2.5847e-13	0.635904	0.222	0.155	1.47028e-08
3	Mms19	3.0158e-13	0.539243	0.265	0.196	1.71551e-08
3	Gpr34	3.80345e-13	-0.556614	0.518	0.56	2.16355e-08
3	Atpif1	4.47579e-13	0.515266	0.258	0.188	2.54601e-08
3	Sparc	5.03324e-13	-0.600724	0.398	0.463	2.86311e-08
3	Pbx1	7.11945e-13	-0.738413	0.152	0.231	4.04983e-08
3	Rap2a	8.92596e-13	0.569275	0.219	0.155	5.07744e-08
3	Edem1	1.10241e-12	-0.651782	0.143	0.223	6.27097e-08
3	Fkbp5	1.42178e-12	-0.664379	0.359	0.431	8.08764e-08
3	Aatf	1.51719e-12	0.485771	0.284	0.214	8.63036e-08
3	Rsrp1	1.64928e-12	0.211165	0.748	0.661	9.38177e-08
3	Lamp1	2.08977e-12	0.327251	0.433	0.35	1.18875e-07
3	Ube2w	2.27071e-12	0.529882	0.298	0.231	1.29167e-07
3	Arid1b	2.49692e-12	-0.450839	0.376	0.465	1.42035e-07
3	Whrn	2.70056e-12	-0.708958	0.159	0.238	1.53619e-07
3	Dock1	2.70779e-12	-0.607231	0.202	0.284	1.5403e-07
3	Oip5os1	2.70851e-12	0.514997	0.251	0.184	1.54071e-07
3	Ptgds	3.08218e-12	-0.926706	0.194	0.266	1.75327e-07
3	Trpm2	3.55494e-12	0.537658	0.226	0.162	2.02219e-07
3	Man1a	3.8963e-12	0.3008	0.545	0.46	2.21637e-07
3	Cmss1	4.13395e-12	-0.586765	0.363	0.439	2.35156e-07
3	Cpeb2	4.4837e-12	-0.771848	0.129	0.203	2.55051e-07
3	Dennd1c	4.79591e-12	-0.679696	0.137	0.214	2.72811e-07
3	Ccdc88a	5.54797e-12	-0.710311	0.154	0.232	3.15591e-07
3	Mgat5	6.13646e-12	-0.460281	0.425	0.498	3.49066e-07
3	Aldoa	7.2166e-12	0.453919	0.239	0.172	4.10509e-07
3	Hps3	7.49624e-12	0.341886	0.434	0.358	4.26416e-07
3	Sorl1	8.21424e-12	0.422487	0.205	0.143	4.67259e-07
3	Itga6	8.87379e-12	0.323897	0.495	0.414	5.04777e-07
3	Cox8a	8.89971e-12	0.354382	0.271	0.2	5.06251e-07
3	Foxp1	9.99224e-12	-0.501697	0.337	0.421	5.68398e-07
3	Atp6v0c	1.11994e-11	0.408926	0.366	0.293	6.37069e-07
3	Tbc1d5	1.18323e-11	0.232096	0.788	0.724	6.73071e-07
3	Atp5pb	1.53175e-11	0.539969	0.21	0.149	8.71323e-07
3	Mrtfa	1.72876e-11	-0.596159	0.2	0.281	9.83389e-07
3	Paxbp1	1.88065e-11	-0.540735	0.236	0.32	1.06979e-06
3	Arl15	2.03786e-11	-0.403927	0.454	0.531	1.15922e-06
3	Syngr1	2.27751e-11	-0.535318	0.218	0.301	1.29554e-06
3	Slmap	2.47067e-11	-0.530528	0.253	0.338	1.40541e-06
3	Lcp1	3.01886e-11	0.319981	0.458	0.384	1.71725e-06
3	Sik2	3.51163e-11	-0.472148	0.261	0.346	1.99755e-06
3	Tmem208	3.60601e-11	0.609949	0.208	0.151	2.05124e-06
3	Npc2	4.62014e-11	0.363195	0.352	0.281	2.62812e-06
3	Plcg2	4.71472e-11	0.254179	0.512	0.433	2.68192e-06
3	Ank2	4.82047e-11	0.224211	0.591	0.5	2.74208e-06
3	Tcf25	5.09594e-11	-0.390352	0.399	0.485	2.89877e-06
3	Cryl1	5.77685e-11	-0.644073	0.172	0.247	3.2861e-06
3	Arglu1	5.967e-11	0.244226	0.645	0.574	3.39427e-06
3	Ripk2	6.3616e-11	0.553427	0.221	0.161	3.61873e-06
3	Atp13a3	8.05888e-11	-0.556091	0.179	0.257	4.58421e-06
3	Klf7	8.3446e-11	-0.636053	0.132	0.202	4.74675e-06
3	Vps13b	1.0541e-10	0.278352	0.521	0.451	5.99612e-06
3	Sncaip	1.09936e-10	-0.640813	0.163	0.236	6.25361e-06
3	Glul	1.14018e-10	-0.601662	0.195	0.272	6.48581e-06
3	Adcy9	1.28929e-10	-0.694375	0.138	0.208	7.33398e-06
3	Atp2b1	1.36817e-10	0.233984	0.544	0.468	7.78272e-06
3	Tpd52	1.40834e-10	0.349876	0.352	0.282	8.0112e-06
3	Gphn	1.54428e-10	0.344571	0.475	0.407	8.78448e-06
3	Gnas	1.58236e-10	-0.497802	0.302	0.381	9.00109e-06
3	Hsp90ab1	1.64319e-10	0.280439	0.384	0.309	9.34712e-06
3	Rptor	1.74111e-10	-0.450945	0.388	0.461	9.90416e-06
3	Prkn	1.90341e-10	-0.373572	0.476	0.544	1.08273e-05
3	Acvr1	2.83608e-10	-0.533425	0.177	0.25	1.61328e-05
3	Eif4g3	2.91305e-10	-0.407564	0.386	0.465	1.65706e-05
[truncated: 65,850 more rows]
