# Supplementary material for: A transcriptomic microglia taxonomy across mouse and human pathologies
Source: Nat Immunol. 2026 Mar 25;27(5):1066–80. doi: 10.1038/s41590-026-02472-z (PMC7618987; doi:10.1038/s41590-026-02472-z)
Supplement: Supplementary file 19 — Raw data and descriptive P values. [file 41590_2026_2472_MOESM19_ESM.xlsx]

## Sheet: Ext. Data figure 10B
	p_val	avg_log2FC	pct.1	pct.2	p_val_adj	Celltype	gene
Plxdc2	0	4.62678	0.942	0.209	0	Microglia	Plxdc2
Tanc2	0	4.19984	0.915	0.228	0	Microglia	Tanc2
Nav3	0	3.89	0.799	0.142	0	Microglia	Nav3
Mir99ahg	0	3.99416	0.782	0.137	0	Microglia	Mir99ahg
Csmd3	0	4.67699	0.78	0.142	0	Microglia	Csmd3
Iqgap1	0	-3.63196	0.107	0.718	0	Microglia	Iqgap1
Arhgap15	0	-3.05879	0.263	0.873	0	Microglia	Arhgap15
Atp8b4	0	-7.42108	0.006	0.59	0	Microglia	Atp8b4
Mndal	0	-5.10165	0.023	0.605	0	Microglia	Mndal
Iqgap2	0	-4.16863	0.03	0.582	0	Microglia	Iqgap2
Nav2	0	3.7351	0.804	0.261	0	Microglia	Nav2
Ifi203	0	-5.06421	0.018	0.559	0	Microglia	Ifi203
Gm2629	0	4.00345	0.716	0.182	0	Microglia	Gm2629
Mef2c	0	2.87056	0.828	0.362	0	Microglia	Mef2c
Hexb	0	2.85469	0.915	0.569	0	Microglia	Hexb
Tgfbr1	0	2.28248	0.914	0.599	0	Microglia	Tgfbr1
Cst3	0	2.44417	0.955	0.656	0	Microglia	Cst3
Srgap2	0	2.57672	0.9	0.63	0	Microglia	Srgap2
Qki	0	2.08494	0.921	0.691	0	Microglia	Qki
Rapgef5	9.91507e-301	4.39848	0.638	0.093	5.64009e-296	Microglia	Rapgef5
Itga4	1.13188e-300	-3.95953	0.061	0.618	6.43858e-296	Microglia	Itga4
Nedd9	4.07065e-291	-3.5709	0.068	0.61	2.31555e-286	Microglia	Nedd9
Emb	8.91364e-291	-5.81398	0.012	0.533	5.07044e-286	Microglia	Emb
Ahnak	1.69632e-281	-5.51943	0.014	0.508	9.64936e-277	Microglia	Ahnak
Cd44	1.50511e-280	-3.59446	0.093	0.612	8.56164e-276	Microglia	Cd44
Plcl1	6.81445e-278	2.75027	0.779	0.283	3.87633e-273	Microglia	Plcl1
Siglech	3.16196e-277	4.24739	0.592	0.07	1.79865e-272	Microglia	Siglech
Mertk	1.42365e-275	1.97399	0.872	0.414	8.09827e-271	Microglia	Mertk
Fxyd5	1.79957e-275	-3.91168	0.095	0.59	1.02367e-270	Microglia	Fxyd5
Vim	1.04661e-274	-4.93973	0.049	0.554	5.95351e-270	Microglia	Vim
Zfhx3	3.82861e-272	2.50174	0.811	0.46	2.17786e-267	Microglia	Zfhx3
Ophn1	4.66235e-272	2.8043	0.754	0.29	2.65213e-267	Microglia	Ophn1
Epb41l2	6.3863e-272	2.22261	0.857	0.578	3.63278e-267	Microglia	Epb41l2
Slco2b1	8.87645e-272	4.65063	0.592	0.086	5.04928e-267	Microglia	Slco2b1
Gm10790	1.60366e-271	5.97813	0.536	0.03	9.12224e-267	Microglia	Gm10790
Vav3	1.04933e-268	-3.34633	0.036	0.563	5.96899e-264	Microglia	Vav3
S100a6	1.05693e-264	-5.20441	0.025	0.495	6.01223e-260	Microglia	S100a6
Dock4	4.40671e-257	1.79128	0.893	0.563	2.50671e-252	Microglia	Dock4
Frmd4a	1.69273e-255	2.9588	0.759	0.381	9.6289e-251	Microglia	Frmd4a
Dst	3.16844e-252	2.42286	0.792	0.384	1.80234e-247	Microglia	Dst
Crip1	3.12059e-244	-4.6718	0.04	0.485	1.77512e-239	Microglia	Crip1
Dock5	8.24053e-244	-4.70504	0.01	0.441	4.68754e-239	Microglia	Dock5
S100a11	1.55169e-241	-5.83099	0.015	0.463	8.82662e-237	Microglia	S100a11
Agmo	4.49414e-241	4.43473	0.565	0.085	2.55645e-236	Microglia	Agmo
P2ry12	1.20752e-238	3.51795	0.679	0.246	6.86884e-234	Microglia	P2ry12
Adgre5	1.12472e-237	-5.64712	0.008	0.44	6.39788e-233	Microglia	Adgre5
Ppp1r9a	5.2749e-234	3.79011	0.562	0.097	3.00058e-229	Microglia	Ppp1r9a
Runx3	1.69808e-233	-6.49402	0.008	0.449	9.65934e-229	Microglia	Runx3
Gda	2.62459e-233	-5.29788	0.015	0.441	1.49297e-228	Microglia	Gda
Atp8a2	1.53588e-231	4.17491	0.546	0.077	8.73668e-227	Microglia	Atp8a2
Arhgap5	1.86949e-229	3.18871	0.719	0.34	1.06344e-224	Microglia	Arhgap5
Tgfbi	6.47774e-229	-4.66409	0.077	0.516	3.6848e-224	Microglia	Tgfbi
Hpgds	3.93e-228	3.06742	0.67	0.258	2.23554e-223	Microglia	Hpgds
Tmcc3	1.37791e-227	1.7769	0.826	0.45	7.83813e-223	Microglia	Tmcc3
H2-K1	2.18309e-224	-1.73051	0.343	0.787	1.24183e-219	Microglia	H2-K1
4933406I18Rik	9.46563e-224	2.89368	0.692	0.25	5.38443e-219	Microglia	4933406I18Rik
Lrrc8c	1.00356e-220	-3.93511	0.036	0.468	5.70864e-216	Microglia	Lrrc8c
Mef2a	1.48552e-219	1.38013	0.896	0.736	8.45021e-215	Microglia	Mef2a
Slco3a1	3.12681e-215	-4.20357	0.02	0.446	1.77866e-210	Microglia	Slco3a1
Pim1	1.41164e-213	-3.67634	0.063	0.504	8.03e-209	Microglia	Pim1
Magi1	3.1503e-213	3.87893	0.536	0.065	1.79202e-208	Microglia	Magi1
Gpr141	4.31965e-213	-8.53181	0.003	0.398	2.45719e-208	Microglia	Gpr141
S100a10	1.36705e-212	-4.51247	0.022	0.436	7.77634e-208	Microglia	S100a10
Lgals3	8.23754e-211	-3.88395	0.079	0.507	4.68584e-206	Microglia	Lgals3
Nfia	1.65034e-210	2.69686	0.644	0.254	9.38779e-206	Microglia	Nfia
Lgals1	9.28926e-210	-4.24855	0.027	0.424	5.2841e-205	Microglia	Lgals1
Ccr2	2.79964e-209	-6.00055	0.013	0.409	1.59255e-204	Microglia	Ccr2
Gpr132	6.58984e-208	-6.74941	0.006	0.393	3.74856e-203	Microglia	Gpr132
P3h2	2.06395e-207	4.70252	0.471	0.046	1.17406e-202	Microglia	P3h2
Srgn	2.81515e-207	-3.23064	0.16	0.593	1.60137e-202	Microglia	Srgn
Diaph1	8.79866e-206	-2.36455	0.161	0.624	5.00503e-201	Microglia	Diaph1
Tmsb10	2.05134e-203	-3.73555	0.154	0.533	1.16688e-198	Microglia	Tmsb10
Atrnl1	4.7803e-202	-2.87569	0.168	0.603	2.71923e-197	Microglia	Atrnl1
Pde3b	1.40448e-201	2.21894	0.766	0.445	7.98927e-197	Microglia	Pde3b
Gm57204	7.37299e-200	-6.01651	0.007	0.378	4.19405e-195	Microglia	Gm57204
Pfkp	1.21869e-199	-3.53521	0.031	0.431	6.93242e-195	Microglia	Pfkp
Anxa2	6.00165e-199	-3.58422	0.044	0.451	3.41398e-194	Microglia	Anxa2
Cd74	1.39311e-198	-3.04763	0.22	0.646	7.92455e-194	Microglia	Cd74
Gpr34	6.16825e-198	4.62254	0.546	0.131	3.50875e-193	Microglia	Gpr34
Itgb7	3.13719e-197	-6.48409	0.008	0.379	1.78456e-192	Microglia	Itgb7
Trps1	4.20112e-197	-2.18662	0.28	0.718	2.38977e-192	Microglia	Trps1
Itgal	9.62877e-196	-4.19868	0.047	0.452	5.47723e-191	Microglia	Itgal
Tagln2	5.98943e-195	-3.53043	0.054	0.437	3.40703e-190	Microglia	Tagln2
mt-Rnr2	1.47622e-194	-1.8896	0.345	0.743	8.39734e-190	Microglia	mt-Rnr2
Cytip	1.71246e-193	-4.99708	0.016	0.398	9.74116e-189	Microglia	Cytip
Plbd1	5.98645e-193	-7.35282	0.005	0.367	3.40533e-188	Microglia	Plbd1
AW112010	7.90265e-192	-3.46393	0.108	0.497	4.49534e-187	Microglia	AW112010
Slfn1	2.89839e-190	-5.65594	0.014	0.383	1.64872e-185	Microglia	Slfn1
Fcrls	1.24622e-189	4.32152	0.484	0.097	7.08898e-185	Microglia	Fcrls
Gm35188	1.25552e-189	4.24159	0.531	0.13	7.1419e-185	Microglia	Gm35188
Cd38	2.21949e-189	-3.70123	0.02	0.397	1.26254e-184	Microglia	Cd38
Runx2	3.59233e-188	-3.08812	0.069	0.465	2.04346e-183	Microglia	Runx2
AA467197	2.29791e-187	-7.50121	0.011	0.351	1.30714e-182	Microglia	AA467197
Cybb	2.84978e-186	-3.43868	0.12	0.505	1.62107e-181	Microglia	Cybb
Cd52	1.40541e-185	-2.14373	0.23	0.623	7.99455e-181	Microglia	Cd52
Fat3	2.43929e-184	4.03723	0.449	0.052	1.38757e-179	Microglia	Fat3
Slamf7	3.55382e-184	-4.09296	0.027	0.4	2.02156e-179	Microglia	Slamf7
Clec12a	3.81568e-183	-5.65433	0.006	0.345	2.17051e-178	Microglia	Clec12a
St3gal6	3.53879e-182	3.44489	0.512	0.133	2.013e-177	Microglia	St3gal6
H2-Aa	4.04399e-182	-3.78757	0.128	0.497	2.30038e-177	Microglia	H2-Aa
Sema4a	6.34786e-182	-3.55058	0.035	0.409	3.61092e-177	Microglia	Sema4a
Mdfic	6.46826e-181	-2.14535	0.148	0.581	3.6794e-176	Microglia	Mdfic
Cadm1	2.89581e-180	2.66304	0.564	0.119	1.64725e-175	Microglia	Cadm1
Hivep2	4.43025e-180	-2.57301	0.14	0.578	2.5201e-175	Microglia	Hivep2
Actg1	8.10244e-180	-2.88928	0.224	0.596	4.60899e-175	Microglia	Actg1
Ptprm	1.49476e-179	3.66708	0.472	0.062	8.50279e-175	Microglia	Ptprm
Btg1	2.48651e-179	-2.56397	0.199	0.572	1.41442e-174	Microglia	Btg1
Myof	4.69326e-179	-3.27017	0.041	0.419	2.66971e-174	Microglia	Myof
Rpl8	4.97491e-179	-2.0572	0.234	0.589	2.82993e-174	Microglia	Rpl8
Txn1	5.02499e-179	-3.02991	0.097	0.469	2.85841e-174	Microglia	Txn1
Cfh	5.05558e-178	2.78816	0.59	0.2	2.87582e-173	Microglia	Cfh
Il2rg	3.47894e-176	-3.05594	0.081	0.452	1.97896e-171	Microglia	Il2rg
Ass1	2.93629e-174	-4.71836	0.018	0.341	1.67028e-169	Microglia	Ass1
Ezr	3.77243e-174	-3.2826	0.028	0.379	2.14591e-169	Microglia	Ezr
Rasgrp3	7.95105e-174	3.57172	0.506	0.136	4.52288e-169	Microglia	Rasgrp3
Cnn2	2.33819e-173	-4.63026	0.015	0.372	1.33005e-168	Microglia	Cnn2
H2-Ab1	7.24098e-173	-4.06964	0.129	0.491	4.11896e-168	Microglia	H2-Ab1
Klra2	1.08555e-172	-5.05727	0.011	0.347	6.17502e-168	Microglia	Klra2
Sp100	1.54434e-172	-1.79959	0.22	0.632	8.78482e-168	Microglia	Sp100
Rbms1	1.71237e-172	-1.8653	0.217	0.669	9.74064e-168	Microglia	Rbms1
H2-Q7	7.57557e-172	-2.24109	0.137	0.54	4.30929e-167	Microglia	H2-Q7
Plec	1.11724e-170	-3.55589	0.027	0.356	6.35531e-166	Microglia	Plec
Ptpn22	1.47744e-170	-4.48138	0.033	0.399	8.40428e-166	Microglia	Ptpn22
Arhgap10	4.66332e-170	-2.81275	0.045	0.391	2.65268e-165	Microglia	Arhgap10
Ivns1abp	5.18651e-170	2.69063	0.7	0.44	2.95029e-165	Microglia	Ivns1abp
H2-Eb1	1.0885e-169	-4.05884	0.114	0.465	6.19184e-165	Microglia	H2-Eb1
Lyz2	1.10359e-169	-4.16363	0.269	0.646	6.27764e-165	Microglia	Lyz2
Emp3	6.14336e-169	-2.93545	0.072	0.432	3.49459e-164	Microglia	Emp3
Stk17b	9.01803e-169	-2.38421	0.103	0.497	5.12982e-164	Microglia	Stk17b
Gm21188	2.40824e-168	-5.78592	0.005	0.315	1.3699e-163	Microglia	Gm21188
Pag1	4.56823e-168	1.6435	0.788	0.627	2.59859e-163	Microglia	Pag1
Msrb1	7.64594e-168	-3.83955	0.049	0.403	4.34931e-163	Microglia	Msrb1
Sh3bgrl	6.49277e-167	-2.18941	0.09	0.467	3.69335e-162	Microglia	Sh3bgrl
Slc1a3	8.22046e-167	4.51848	0.441	0.048	4.67612e-162	Microglia	Slc1a3
Ldlrad4	1.6464e-166	1.54204	0.816	0.61	9.36536e-162	Microglia	Ldlrad4
Klf12	1.94063e-166	3.01294	0.478	0.104	1.10391e-161	Microglia	Klf12
Rac2	5.28371e-166	-2.56686	0.134	0.485	3.00558e-161	Microglia	Rac2
Cyfip2	1.96964e-165	-3.23744	0.026	0.384	1.12041e-160	Microglia	Cyfip2
Slfn2	6.66996e-165	-2.60119	0.137	0.54	3.79414e-160	Microglia	Slfn2
Septin9	9.54762e-165	-2.85769	0.042	0.385	5.43107e-160	Microglia	Septin9
Tpt1	1.05526e-164	-2.57508	0.24	0.588	6.00276e-160	Microglia	Tpt1
Sirpb1c	1.32082e-164	-7.28248	0.002	0.316	7.51335e-160	Microglia	Sirpb1c
Xdh	1.9563e-164	-2.50581	0.101	0.472	1.11282e-159	Microglia	Xdh
Esyt1	6.59347e-164	-2.42146	0.074	0.431	3.75063e-159	Microglia	Esyt1
E230029C05Rik	1.55509e-163	2.38153	0.67	0.355	8.84599e-159	Microglia	E230029C05Rik
Ly86	9.71691e-163	1.75846	0.782	0.537	5.52737e-158	Microglia	Ly86
Lsp1	1.82933e-162	-3.10252	0.091	0.446	1.0406e-157	Microglia	Lsp1
Pirb	1.24499e-161	-2.6964	0.099	0.469	7.08203e-157	Microglia	Pirb
Grap2	1.28746e-161	-7.46605	0.005	0.333	7.32358e-157	Microglia	Grap2
Clec2d	4.12349e-161	-1.91174	0.151	0.552	2.3456e-156	Microglia	Clec2d
Tspo	1.06297e-160	-2.47386	0.135	0.496	6.04658e-156	Microglia	Tspo
Antxr2	2.94217e-160	-3.1033	0.04	0.393	1.67362e-155	Microglia	Antxr2
Tpm4	3.17738e-160	-2.14994	0.093	0.439	1.80742e-155	Microglia	Tpm4
Slc8a1	4.14274e-160	1.06744	0.904	0.628	2.35656e-155	Microglia	Slc8a1
Itgb5	4.85554e-160	1.88732	0.707	0.427	2.76202e-155	Microglia	Itgb5
Trerf1	5.08657e-160	-2.75795	0.055	0.412	2.89344e-155	Microglia	Trerf1
Rplp0	6.47418e-160	-2.24084	0.2	0.549	3.68277e-155	Microglia	Rplp0
Itpr1	9.90139e-160	-2.25222	0.121	0.508	5.6323e-155	Microglia	Itpr1
Rps14	1.16675e-159	-2.07379	0.226	0.574	6.63693e-155	Microglia	Rps14
H2-D1	1.96072e-159	-1.17975	0.375	0.742	1.11534e-154	Microglia	H2-D1
Large1	2.90096e-159	2.25245	0.625	0.269	1.65018e-154	Microglia	Large1
Rasgrp1	3.07302e-159	-3.81999	0.014	0.332	1.74806e-154	Microglia	Rasgrp1
Ciita	9.74442e-158	-4.59036	0.034	0.34	5.54302e-153	Microglia	Ciita
Id2	2.00032e-157	-3.05999	0.075	0.418	1.13786e-152	Microglia	Id2
Rack1	2.53744e-157	-2.07189	0.2	0.541	1.4434e-152	Microglia	Rack1
Samhd1	4.10118e-157	-2.05951	0.275	0.695	2.33292e-152	Microglia	Samhd1
Myl12a	4.31321e-157	-2.54554	0.1	0.438	2.45353e-152	Microglia	Myl12a
St3gal1	7.06892e-157	-3.03275	0.043	0.404	4.02108e-152	Microglia	St3gal1
Rps3	9.59426e-157	-1.97282	0.232	0.566	5.4576e-152	Microglia	Rps3
Cacnb2	1.75611e-156	3.82749	0.416	0.061	9.98944e-152	Microglia	Cacnb2
Pde7b	3.43839e-156	-3.23611	0.038	0.366	1.95589e-151	Microglia	Pde7b
Napsa	3.93973e-156	-7.83526	0.002	0.307	2.24108e-151	Microglia	Napsa
Pfn1	1.36247e-155	-2.47867	0.186	0.525	7.75029e-151	Microglia	Pfn1
Ifi47	2.09058e-155	-4.62206	0.023	0.338	1.1892e-150	Microglia	Ifi47
Cx3cr1	6.2992e-155	2.48314	0.66	0.348	3.58324e-150	Microglia	Cx3cr1
C1qc	3.46675e-154	1.91782	0.772	0.448	1.97203e-149	Microglia	C1qc
Fgf13	4.98495e-154	3.00148	0.572	0.198	2.83564e-149	Microglia	Fgf13
Sestd1	1.94349e-153	-3.1906	0.018	0.337	1.10554e-148	Microglia	Sestd1
Smpdl3a	2.08464e-153	-2.90967	0.046	0.377	1.18583e-148	Microglia	Smpdl3a
4930523C07Rik	2.33561e-153	-4.56953	0.019	0.337	1.32859e-148	Microglia	4930523C07Rik
Anxa1	2.55379e-153	-6.65217	0.003	0.3	1.4527e-148	Microglia	Anxa1
Chn2	7.64689e-153	2.30732	0.592	0.224	4.34986e-148	Microglia	Chn2
Utrn	2.9788e-152	-2.0702	0.183	0.589	1.69446e-147	Microglia	Utrn
Pkm	5.3844e-152	-1.97514	0.209	0.576	3.06286e-147	Microglia	Pkm
Abtb2	2.43366e-151	-4.05153	0.027	0.353	1.38436e-146	Microglia	Abtb2
Plxnc1	3.06422e-151	-2.46933	0.046	0.389	1.74305e-146	Microglia	Plxnc1
Plxna4	3.07463e-151	4.1198	0.393	0.045	1.74897e-146	Microglia	Plxna4
C1qb	5.36235e-151	1.57755	0.794	0.509	3.05032e-146	Microglia	C1qb
Acp5	5.36853e-151	-6.31161	0.01	0.318	3.05383e-146	Microglia	Acp5
Prkn	5.60081e-151	2.78641	0.544	0.193	3.18596e-146	Microglia	Prkn
Pstpip1	5.63275e-151	-3.76582	0.037	0.371	3.20413e-146	Microglia	Pstpip1
Inpp5d	1.01749e-150	1.13629	0.85	0.766	5.78787e-146	Microglia	Inpp5d
Nlrc5	1.1149e-150	-1.67119	0.199	0.603	6.34201e-146	Microglia	Nlrc5
mt-Rnr1	1.65517e-150	-2.08922	0.221	0.597	9.41525e-146	Microglia	mt-Rnr1
Gvin3	2.79663e-150	-2.52658	0.114	0.467	1.59084e-145	Microglia	Gvin3
Shisa5	2.98958e-150	-2.20176	0.163	0.533	1.70059e-145	Microglia	Shisa5
Mapkapk3	1.18281e-149	-1.95679	0.112	0.46	6.7283e-145	Microglia	Mapkapk3
Kcnn4	1.27471e-149	-4.07184	0.013	0.302	7.25107e-145	Microglia	Kcnn4
Ifitm2	3.07428e-149	-4.26145	0.029	0.342	1.74877e-144	Microglia	Ifitm2
Rpl41	4.72752e-149	-1.77767	0.32	0.63	2.6892e-144	Microglia	Rpl41
A830008E24Rik	1.98774e-148	5.37639	0.353	0.03	1.1307e-143	Microglia	A830008E24Rik
Gsn	6.06875e-148	-2.66933	0.032	0.344	3.45215e-143	Microglia	Gsn
Cyth1	8.7102e-148	-1.78647	0.191	0.588	4.95471e-143	Microglia	Cyth1
Mob3b	1.86951e-147	-2.81296	0.046	0.372	1.06345e-142	Microglia	Mob3b
AI662270	5.53944e-147	-2.84936	0.018	0.318	3.15106e-142	Microglia	AI662270
Ifitm3	7.32427e-147	-2.93649	0.133	0.459	4.16634e-142	Microglia	Ifitm3
Pla2g7	7.3386e-147	-2.7138	0.092	0.436	4.17449e-142	Microglia	Pla2g7
Ank2	1.87351e-146	2.2146	0.569	0.206	1.06573e-141	Microglia	Ank2
mt-Co1	1.87721e-146	-2.11506	0.139	0.484	1.06783e-141	Microglia	mt-Co1
Fn1	4.71667e-146	-3.61934	0.082	0.422	2.68303e-141	Microglia	Fn1
Lilrb4b	4.98628e-146	-3.33101	0.035	0.36	2.83639e-141	Microglia	Lilrb4b
Psmb8	6.07138e-146	-2.12754	0.152	0.508	3.45365e-141	Microglia	Psmb8
Rps5	6.6104e-146	-2.05959	0.213	0.544	3.76026e-141	Microglia	Rps5
Rplp2	1.15794e-145	-2.05568	0.207	0.539	6.58681e-141	Microglia	Rplp2
Arhgap26.1	2.13882e-145	-2.3143	0.076	0.453	1.21664e-140	Microglia	Arhgap26.1
Prdx6	7.46622e-145	-1.81177	0.082	0.429	4.24708e-140	Microglia	Prdx6
Numb	1.06812e-144	2.15174	0.719	0.538	6.07588e-140	Microglia	Numb
Flna	1.31556e-144	-2.4496	0.08	0.44	7.48345e-140	Microglia	Flna
Rpl23	1.53117e-144	-1.93234	0.249	0.585	8.70989e-140	Microglia	Rpl23
Ly6a	1.86677e-144	-3.72438	0.076	0.381	1.06189e-139	Microglia	Ly6a
Rps19	2.03205e-144	-2.3095	0.163	0.48	1.15591e-139	Microglia	Rps19
Sall1	2.87489e-143	4.82976	0.37	0.038	1.63535e-138	Microglia	Sall1
Aoah	4.50273e-143	-1.61311	0.117	0.468	2.56133e-138	Microglia	Aoah
Cast	4.7751e-143	-1.81223	0.143	0.523	2.71627e-138	Microglia	Cast
B4galt5	6.60266e-143	-2.01438	0.096	0.463	3.75586e-138	Microglia	B4galt5
Csf1r	1.23774e-142	1.55468	0.749	0.509	7.04078e-138	Microglia	Csf1r
Samd9l	1.35091e-142	-2.43373	0.076	0.398	7.68453e-138	Microglia	Samd9l
Fgr	6.97805e-142	-2.12519	0.125	0.484	3.9694e-137	Microglia	Fgr
Hmgb2	2.44516e-141	-2.6793	0.07	0.407	1.3909e-136	Microglia	Hmgb2
Fth1	2.5122e-141	-2.63199	0.572	0.827	1.42904e-136	Microglia	Fth1
mt-Nd1	5.53356e-141	-1.66764	0.144	0.48	3.14771e-136	Microglia	mt-Nd1
AB124611	7.02242e-141	-2.32419	0.083	0.405	3.99464e-136	Microglia	AB124611
Rpl34	1.13521e-140	-2.03937	0.203	0.519	6.45755e-136	Microglia	Rpl34
Ldha	1.82684e-140	-2.27583	0.149	0.506	1.03918e-135	Microglia	Ldha
Zyx	2.71343e-140	-2.64788	0.083	0.413	1.54351e-135	Microglia	Zyx
Prdx5	3.3871e-140	-2.62023	0.172	0.514	1.92672e-135	Microglia	Prdx5
Ccr1	1.03538e-139	-3.92459	0.016	0.3	5.88963e-135	Microglia	Ccr1
Fam107b	1.03838e-139	-2.52851	0.087	0.436	5.9067e-135	Microglia	Fam107b
Emilin2	2.52635e-139	-4.67798	0.011	0.305	1.43709e-134	Microglia	Emilin2
Rpl22	2.57467e-139	-1.88598	0.181	0.499	1.46457e-134	Microglia	Rpl22
Arhgdib	4.81564e-139	-1.79907	0.213	0.549	2.73933e-134	Microglia	Arhgdib
Rpl30	6.20057e-139	-1.83311	0.219	0.531	3.52713e-134	Microglia	Rpl30
Sec61b	4.18895e-138	-2.04186	0.12	0.444	2.38284e-133	Microglia	Sec61b
Limd1	4.51225e-138	-1.67224	0.085	0.426	2.56675e-133	Microglia	Limd1
Skap1	6.32791e-138	-7.33385	0.008	0.301	3.59957e-133	Microglia	Skap1
Cers6	1.88448e-137	-2.02477	0.28	0.647	1.07197e-132	Microglia	Cers6
Pgk1	2.30449e-137	-2.45908	0.111	0.439	1.31089e-132	Microglia	Pgk1
Creb5	4.65614e-137	-2.67576	0.084	0.396	2.6486e-132	Microglia	Creb5
Rps21	9.54508e-137	-1.78875	0.249	0.569	5.42962e-132	Microglia	Rps21
Rps18	1.10818e-136	-2.15981	0.189	0.5	6.30378e-132	Microglia	Rps18
Cstb	1.59875e-136	-3.27003	0.112	0.423	9.0943e-132	Microglia	Cstb
Rps15	2.16134e-136	-1.88056	0.221	0.539	1.22945e-131	Microglia	Rps15
mt-Nd3	2.25998e-136	-1.79919	0.115	0.444	1.28557e-131	Microglia	mt-Nd3
Rftn1	2.74492e-135	-1.5131	0.224	0.607	1.56142e-130	Microglia	Rftn1
Rpl27	3.42026e-135	-2.33397	0.132	0.44	1.94558e-130	Microglia	Rpl27
Rps9	4.24362e-135	-1.78923	0.284	0.605	2.41394e-130	Microglia	Rps9
Rps15a	5.0646e-135	-2.1669	0.2	0.509	2.88095e-130	Microglia	Rps15a
Rpl32	6.08907e-135	-1.92545	0.229	0.546	3.46371e-130	Microglia	Rpl32
Capg	1.11362e-134	-2.84335	0.083	0.388	6.33473e-130	Microglia	Capg
Nin	1.18848e-134	-1.60134	0.135	0.48	6.76055e-130	Microglia	Nin
Tap1	1.24112e-134	-1.79002	0.143	0.478	7.05997e-130	Microglia	Tap1
Rpl35a	2.42535e-134	-1.77519	0.217	0.534	1.37963e-129	Microglia	Rpl35a
C1qa	3.49861e-134	1.75236	0.78	0.507	1.99015e-129	Microglia	C1qa
Prelid1	4.09607e-134	-1.929	0.105	0.43	2.33001e-129	Microglia	Prelid1
Ssh2	6.405e-134	1.20512	0.872	0.752	3.64342e-129	Microglia	Ssh2
F13a1	9.8905e-134	-1.9287	0.045	0.339	5.62611e-129	Microglia	F13a1
Fhit	3.25233e-133	2.94132	0.408	0.096	1.85005e-128	Microglia	Fhit
Alcam	4.27933e-133	-1.94732	0.113	0.47	2.43425e-128	Microglia	Alcam
Neurl3	5.44706e-133	-1.63304	0.146	0.461	3.09851e-128	Microglia	Neurl3
Wfdc17	6.25652e-133	-4.65411	0.033	0.33	3.55896e-128	Microglia	Wfdc17
Snrpg	1.07413e-132	-1.72949	0.126	0.436	6.11007e-128	Microglia	Snrpg
Eef2	1.7138e-132	-1.67216	0.199	0.525	9.74875e-128	Microglia	Eef2
Taf10	3.84422e-132	-1.53573	0.094	0.401	2.18675e-127	Microglia	Taf10
Rps3a1	4.97825e-132	-1.79117	0.235	0.543	2.83183e-127	Microglia	Rps3a1
mt-Atp8	5.47218e-132	-2.05413	0.102	0.41	3.1128e-127	Microglia	mt-Atp8
Rps2	1.03498e-131	-1.87942	0.226	0.536	5.88735e-127	Microglia	Rps2
Actb	1.28514e-131	-1.97567	0.63	0.785	7.31036e-127	Microglia	Actb
Rinl	3.77797e-131	-3.1591	0.064	0.378	2.14906e-126	Microglia	Rinl
Gm20559	7.07349e-131	-2.14167	0.064	0.337	4.02369e-126	Microglia	Gm20559
Hpgd	1.05103e-130	4.80222	0.329	0.033	5.97867e-126	Microglia	Hpgd
Cblb	1.1147e-130	-2.10518	0.177	0.563	6.34084e-126	Microglia	Cblb
Slc24a3	1.13803e-130	3.63738	0.394	0.053	6.47357e-126	Microglia	Slc24a3
H3f3b	1.21148e-130	-1.55018	0.317	0.64	6.89139e-126	Microglia	H3f3b
Lcp1	1.28244e-130	-1.38213	0.395	0.727	7.29504e-126	Microglia	Lcp1
Rpl38	1.41957e-130	-2.09895	0.213	0.518	8.07511e-126	Microglia	Rpl38
Anxa6	1.72474e-130	-2.20601	0.082	0.399	9.81101e-126	Microglia	Anxa6
Rpl26	2.89134e-130	-1.81857	0.19	0.496	1.64471e-125	Microglia	Rpl26
Rpl4	4.94634e-130	-1.90293	0.171	0.486	2.81368e-125	Microglia	Rpl4
Clic4	4.9815e-130	-2.19056	0.101	0.437	2.83368e-125	Microglia	Clic4
Plekho2	8.29964e-130	-1.96176	0.078	0.369	4.72117e-125	Microglia	Plekho2
8030442B05Rik	9.8081e-130	5.5091	0.324	0.029	5.57924e-125	Microglia	8030442B05Rik
mt-Nd2	5.27916e-129	-1.65549	0.135	0.468	3.003e-124	Microglia	mt-Nd2
Rps4x	6.17812e-129	-1.7973	0.215	0.519	3.51436e-124	Microglia	Rps4x
Ifi209	6.90748e-129	-2.14103	0.105	0.429	3.92925e-124	Microglia	Ifi209
mt-Nd5	6.96113e-129	-1.83782	0.121	0.454	3.95977e-124	Microglia	mt-Nd5
mt-Nd4	1.72816e-128	-1.62435	0.141	0.479	9.83047e-124	Microglia	mt-Nd4
Gsr	3.31498e-128	-2.84858	0.069	0.395	1.88569e-123	Microglia	Gsr
Crybg1	3.6093e-128	-3.76065	0.025	0.307	2.05311e-123	Microglia	Crybg1
Rps11	5.02624e-128	-1.82492	0.252	0.559	2.85913e-123	Microglia	Rps11
Rpl13a	6.81337e-128	-2.01243	0.128	0.444	3.87572e-123	Microglia	Rpl13a
Tjp1	1.22351e-127	3.43608	0.392	0.068	6.95984e-123	Microglia	Tjp1
Hip1	1.23042e-127	-2.44929	0.075	0.419	6.99909e-123	Microglia	Hip1
Rplp1	1.48791e-127	-1.59629	0.284	0.583	8.46382e-123	Microglia	Rplp1
Rpl14	2.54834e-127	-1.77492	0.185	0.494	1.4496e-122	Microglia	Rpl14
Rpsa	2.8024e-127	-2.2581	0.199	0.486	1.59412e-122	Microglia	Rpsa
mt-Cytb	3.07625e-127	-1.59078	0.154	0.495	1.74989e-122	Microglia	mt-Cytb
Rps23	3.6363e-127	-2.07392	0.161	0.453	2.06847e-122	Microglia	Rps23
Eif3f	4.44898e-127	-1.66824	0.156	0.481	2.53076e-122	Microglia	Eif3f
Snrpf	4.56144e-127	-1.86021	0.088	0.39	2.59473e-122	Microglia	Snrpf
Maml3	8.41319e-127	1.47933	0.7	0.455	4.78576e-122	Microglia	Maml3
Mlxipl	8.45646e-127	4.95521	0.313	0.029	4.81037e-122	Microglia	Mlxipl
Rps28	3.22855e-126	-2.04437	0.181	0.486	1.83653e-121	Microglia	Rps28
Arid5b	3.30645e-126	-1.5665	0.413	0.77	1.88084e-121	Microglia	Arid5b
Anxa5	6.10622e-126	-2.42089	0.107	0.425	3.47346e-121	Microglia	Anxa5
Tnfaip2	8.00355e-126	-3.64438	0.048	0.338	4.55274e-121	Microglia	Tnfaip2
Gm10076	9.97955e-126	-2.16671	0.118	0.425	5.67677e-121	Microglia	Gm10076
Sparc	1.00296e-125	3.52086	0.466	0.145	5.70524e-121	Microglia	Sparc
Rps16	1.03194e-125	-2.06815	0.198	0.482	5.8701e-121	Microglia	Rps16
Abca9	1.11823e-125	3.22146	0.496	0.166	6.36095e-121	Microglia	Abca9
Lair1	2.57875e-125	1.74921	0.695	0.455	1.4669e-120	Microglia	Lair1
B2m	2.62111e-125	-1.08083	0.419	0.701	1.49099e-120	Microglia	B2m
Sh3bgrl3	3.62185e-125	-1.94304	0.205	0.535	2.06025e-120	Microglia	Sh3bgrl3
Rpl37a	4.09304e-125	-1.92426	0.229	0.526	2.32828e-120	Microglia	Rpl37a
Bhlhe40	4.88212e-125	-2.25552	0.042	0.347	2.77715e-120	Microglia	Bhlhe40
Eef1a1	7.6984e-125	-1.66273	0.388	0.654	4.37916e-120	Microglia	Eef1a1
Sorl1	7.83948e-125	-1.56224	0.213	0.572	4.45941e-120	Microglia	Sorl1
Rpl35	1.07074e-124	-1.85378	0.161	0.462	6.09082e-120	Microglia	Rpl35
Uba52	1.11224e-124	-2.10646	0.158	0.457	6.32688e-120	Microglia	Uba52
Eif5a	2.90001e-124	-1.54468	0.141	0.452	1.64964e-119	Microglia	Eif5a
Rpl39	1.38455e-123	-2.0112	0.196	0.501	7.87589e-119	Microglia	Rpl39
Rps27	3.66807e-123	-2.27487	0.166	0.466	2.08655e-118	Microglia	Rps27
Psmb9	3.66922e-123	-1.50134	0.154	0.477	2.0872e-118	Microglia	Psmb9
Tomm7	5.15044e-123	-1.53103	0.131	0.437	2.92978e-118	Microglia	Tomm7
Rps24	5.67693e-123	-1.93707	0.276	0.563	3.22926e-118	Microglia	Rps24
Atp5e	6.62424e-123	-1.71502	0.16	0.472	3.76813e-118	Microglia	Atp5e
Gbp2	9.68325e-123	-2.94553	0.08	0.345	5.50822e-118	Microglia	Gbp2
Dram1	1.29045e-122	-2.921	0.034	0.305	7.34058e-118	Microglia	Dram1
Mcl1	1.50704e-122	-1.43588	0.264	0.597	8.57263e-118	Microglia	Mcl1
Stat1	2.91772e-122	-1.73902	0.192	0.563	1.65972e-117	Microglia	Stat1
Abracl	3.9591e-122	-1.41354	0.12	0.429	2.25209e-117	Microglia	Abracl
Atp11b	5.02758e-122	-1.39274	0.201	0.551	2.85989e-117	Microglia	Atp11b
Eef1b2	5.32232e-122	-1.67025	0.173	0.487	3.02755e-117	Microglia	Eef1b2
Ikbke	1.03299e-121	-2.1022	0.075	0.39	5.87607e-117	Microglia	Ikbke
Btf3	3.78314e-121	-1.58545	0.164	0.479	2.152e-116	Microglia	Btf3
Ltc4s	7.16728e-121	4.24427	0.35	0.063	4.07703e-116	Microglia	Ltc4s
Rps10	8.43456e-121	-1.80654	0.158	0.463	4.79791e-116	Microglia	Rps10
B4galnt1	1.0333e-120	-2.19229	0.075	0.384	5.87785e-116	Microglia	B4galnt1
Ms4a6c	3.37788e-120	-1.78957	0.194	0.515	1.92147e-115	Microglia	Ms4a6c
Eif3k	6.71262e-120	-1.43197	0.141	0.457	3.81841e-115	Microglia	Eif3k
Mif	6.97771e-120	-1.91962	0.132	0.427	3.9692e-115	Microglia	Mif
Nop53	1.00691e-119	-1.75577	0.104	0.409	5.72771e-115	Microglia	Nop53
Rps27l	1.60452e-119	-1.82515	0.1	0.386	9.12718e-115	Microglia	Rps27l
Sri	3.08277e-119	-1.58852	0.126	0.452	1.7536e-114	Microglia	Sri
Rps17	3.32554e-119	-1.77812	0.153	0.443	1.8917e-114	Microglia	Rps17
Kcnma1	4.72633e-119	3.39638	0.367	0.053	2.68853e-114	Microglia	Kcnma1
Sash1	7.95773e-119	-1.88996	0.117	0.417	4.52667e-114	Microglia	Sash1
Shtn1	9.18796e-119	-2.03475	0.075	0.379	5.22648e-114	Microglia	Shtn1
Rpl23a	9.38504e-119	-2.09297	0.142	0.441	5.33859e-114	Microglia	Rpl23a
Rps6	1.05132e-118	-1.94085	0.141	0.442	5.98033e-114	Microglia	Rps6
Ftl1	1.06927e-118	-2.39388	0.316	0.624	6.08242e-114	Microglia	Ftl1
AI504432	1.26934e-118	-2.22642	0.041	0.32	7.22051e-114	Microglia	AI504432
Rpl29	1.82251e-118	-1.65405	0.195	0.508	1.03672e-113	Microglia	Rpl29
Fyn	5.6384e-118	-2.40536	0.131	0.467	3.20735e-113	Microglia	Fyn
Birc3	8.38147e-118	-1.68343	0.16	0.512	4.76771e-113	Microglia	Birc3
Col27a1	8.38541e-118	4.96901	0.313	0.046	4.76996e-113	Microglia	Col27a1
Cd47	1.05081e-117	-1.49294	0.273	0.643	5.97744e-113	Microglia	Cd47
Aprt	1.18305e-117	-2.04299	0.091	0.382	6.72968e-113	Microglia	Aprt
Psme2	1.79081e-117	-1.80896	0.135	0.453	1.01869e-112	Microglia	Psme2
Snrpe	1.84766e-117	-1.48658	0.118	0.427	1.05102e-112	Microglia	Snrpe
Ppp1ca	2.52072e-117	-1.67838	0.141	0.461	1.43389e-112	Microglia	Ppp1ca
Rpl17	3.50593e-117	-2.04527	0.173	0.459	1.99431e-112	Microglia	Rpl17
Nherf1	4.72057e-117	-1.77386	0.058	0.339	2.68525e-112	Microglia	Nherf1
mt-Atp6	4.83596e-117	-2.03218	0.09	0.374	2.75089e-112	Microglia	mt-Atp6
Gpi1	5.5557e-117	-1.50462	0.186	0.522	3.1603e-112	Microglia	Gpi1
Rpl24	6.28667e-117	-1.56315	0.137	0.434	3.57611e-112	Microglia	Rpl24
Rpl7	7.08313e-117	-1.72676	0.17	0.461	4.02917e-112	Microglia	Rpl7
Eno1	1.49442e-116	-1.73861	0.16	0.49	8.50086e-112	Microglia	Eno1
Rps7	1.5821e-116	-2.06466	0.162	0.45	8.99964e-112	Microglia	Rps7
Ms4a4c	2.17011e-116	-3.62889	0.054	0.305	1.23444e-111	Microglia	Ms4a4c
Rpl37	2.78104e-116	-1.81701	0.221	0.507	1.58196e-111	Microglia	Rpl37
Serpine2	2.91524e-116	4.20666	0.356	0.053	1.65831e-111	Microglia	Serpine2
S100a13	2.94023e-116	-1.78781	0.069	0.349	1.67252e-111	Microglia	S100a13
Xist	6.2558e-116	0.820434	0.864	0.823	3.55855e-111	Microglia	Xist
Coro1a	7.73789e-116	-1.66235	0.217	0.552	4.40162e-111	Microglia	Coro1a
Rps8	1.17507e-115	-1.60934	0.309	0.58	6.68425e-111	Microglia	Rps8
Lpcat2	2.07622e-115	1.58276	0.683	0.49	1.18104e-110	Microglia	Lpcat2
Gmfg	2.37595e-115	-1.67177	0.116	0.421	1.35153e-110	Microglia	Gmfg
0610040J01Rik	2.63512e-115	2.96365	0.494	0.193	1.49896e-110	Microglia	0610040J01Rik
Myl6	3.27085e-115	-1.75825	0.192	0.511	1.86059e-110	Microglia	Myl6
Gbp8	4.79789e-115	-2.2712	0.085	0.346	2.72923e-110	Microglia	Gbp8
Nampt	6.35864e-115	-1.96038	0.178	0.507	3.61705e-110	Microglia	Nampt
Tmem123	8.97686e-115	-1.94116	0.095	0.389	5.1064e-110	Microglia	Tmem123
Rpl31	9.26962e-115	-1.87415	0.144	0.441	5.27293e-110	Microglia	Rpl31
Man2a1	1.05985e-114	-1.28892	0.243	0.609	6.02886e-110	Microglia	Man2a1
Taldo1	1.71123e-114	-1.62647	0.147	0.453	9.73415e-110	Microglia	Taldo1
Pgam1	3.37207e-114	-2.11077	0.13	0.437	1.91817e-109	Microglia	Pgam1
Mrpl33	4.04598e-114	-1.67406	0.092	0.401	2.30152e-109	Microglia	Mrpl33
H3f3a	4.63434e-114	-1.63757	0.237	0.545	2.6362e-109	Microglia	H3f3a
Hspa8	7.15377e-114	-1.56997	0.201	0.484	4.06935e-109	Microglia	Hspa8
Tle5	7.19289e-114	-1.48514	0.136	0.454	4.0916e-109	Microglia	Tle5
Pcgf5	7.24038e-114	-1.94211	0.11	0.421	4.11862e-109	Microglia	Pcgf5
Ndufa1	1.07698e-113	-1.35399	0.109	0.405	6.1263e-109	Microglia	Ndufa1
Cyp4f18	1.11275e-113	-3.08178	0.053	0.308	6.32978e-109	Microglia	Cyp4f18
Tapbp	1.12924e-113	-1.6541	0.181	0.502	6.42358e-109	Microglia	Tapbp
Tnip1	1.20774e-113	-1.8821	0.094	0.389	6.87013e-109	Microglia	Tnip1
Tes	1.23458e-113	-2.15232	0.069	0.373	7.0228e-109	Microglia	Tes
Anxa11	1.55615e-113	-2.35054	0.049	0.307	8.85198e-109	Microglia	Anxa11
Rpl36a	1.90183e-113	-1.7334	0.149	0.443	1.08184e-108	Microglia	Rpl36a
Irf1	2.5191e-113	-2.13761	0.115	0.423	1.43297e-108	Microglia	Irf1
Rpl36	3.41664e-113	-1.91573	0.192	0.472	1.94352e-108	Microglia	Rpl36
Eps8	5.85783e-113	-2.13183	0.073	0.386	3.33217e-108	Microglia	Eps8
Rps13	7.69463e-113	-1.9866	0.187	0.463	4.37701e-108	Microglia	Rps13
Ifi213	8.84797e-113	-1.90606	0.091	0.355	5.03308e-108	Microglia	Ifi213
Sec61g	1.01534e-112	-1.80118	0.063	0.329	5.77567e-108	Microglia	Sec61g
Tma7	1.29603e-112	-1.20814	0.147	0.449	7.37236e-108	Microglia	Tma7
Vmp1	2.74563e-112	-1.15683	0.249	0.606	1.56182e-107	Microglia	Vmp1
Ago2	2.98784e-112	-1.12687	0.184	0.505	1.6996e-107	Microglia	Ago2
Rpl15	3.22643e-112	-1.77433	0.143	0.436	1.83532e-107	Microglia	Rpl15
Raly	3.36071e-112	-1.27984	0.093	0.372	1.9117e-107	Microglia	Raly
Chd9	5.05198e-112	1.67029	0.704	0.568	2.87377e-107	Microglia	Chd9
Chmp2a	6.00883e-112	-1.15094	0.117	0.405	3.41806e-107	Microglia	Chmp2a
Cdk2ap2	7.54708e-112	-1.92729	0.094	0.395	4.29308e-107	Microglia	Cdk2ap2
Psmb10	1.29155e-111	-1.67893	0.111	0.412	7.34687e-107	Microglia	Psmb10
Sem1	1.60617e-111	-1.47345	0.187	0.502	9.13657e-107	Microglia	Sem1
Cd274	1.65028e-111	-2.07747	0.137	0.453	9.38744e-107	Microglia	Cd274
Gapdh	2.51868e-111	-1.71461	0.233	0.522	1.43272e-106	Microglia	Gapdh
Rps26	2.8145e-111	-1.61575	0.216	0.513	1.601e-106	Microglia	Rps26
Ddhd1	3.10587e-111	-1.54339	0.234	0.569	1.76675e-106	Microglia	Ddhd1
Rpl18	3.30104e-111	-1.93011	0.21	0.496	1.87777e-106	Microglia	Rpl18
1810037I17Rik	3.33307e-111	-1.15118	0.107	0.396	1.89598e-106	Microglia	1810037I17Rik
Mir703	4.182e-111	-1.76535	0.09	0.365	2.37889e-106	Microglia	Mir703
Neat1	4.76224e-111	-1.45324	0.279	0.678	2.70895e-106	Microglia	Neat1
Myh9	7.84482e-111	-1.27757	0.34	0.672	4.46245e-106	Microglia	Myh9
Hcst	7.996e-111	-3.08963	0.055	0.308	4.54845e-106	Microglia	Hcst
Rpl10	8.97161e-111	-1.83159	0.192	0.457	5.10341e-106	Microglia	Rpl10
Gramd1b	1.1291e-110	-1.82392	0.117	0.452	6.42278e-106	Microglia	Gramd1b
Hpcal1	1.15878e-110	-1.41651	0.187	0.527	6.59161e-106	Microglia	Hpcal1
Rpl19	1.26942e-110	-1.85991	0.212	0.488	7.22098e-106	Microglia	Rpl19
Pard3b	1.33448e-110	3.40449	0.348	0.072	7.59105e-106	Microglia	Pard3b
Glipr1	1.42865e-110	-2.00872	0.052	0.306	8.12671e-106	Microglia	Glipr1
Blnk	1.54404e-110	2.22644	0.537	0.242	8.78312e-106	Microglia	Blnk
Rab8a	3.13664e-110	-1.46021	0.097	0.394	1.78425e-105	Microglia	Rab8a
Mknk2	3.43796e-110	-1.67468	0.068	0.355	1.95565e-105	Microglia	Mknk2
Malat1	5.28663e-110	0.444447	1	1	3.00725e-105	Microglia	Malat1
Anxa4	5.43425e-110	-1.87362	0.097	0.367	3.09122e-105	Microglia	Anxa4
Rpl12	6.03393e-110	-1.97996	0.17	0.449	3.43234e-105	Microglia	Rpl12
Mrpl30	7.40733e-110	-1.17779	0.086	0.354	4.21359e-105	Microglia	Mrpl30
Baz1a	1.06045e-109	-1.15865	0.276	0.622	6.03225e-105	Microglia	Baz1a
Nap1l1	1.22181e-109	-1.39043	0.129	0.425	6.95016e-105	Microglia	Nap1l1
Tomm22	1.31756e-109	-1.10475	0.108	0.393	7.4948e-105	Microglia	Tomm22
Cycs	1.34286e-109	-1.14666	0.08	0.345	7.63873e-105	Microglia	Cycs
Slfn5	1.91538e-109	-1.90542	0.126	0.42	1.08954e-104	Microglia	Slfn5
Anp32b	2.23456e-109	-1.43326	0.149	0.461	1.27111e-104	Microglia	Anp32b
Atp5h	2.57075e-109	-1.17244	0.159	0.46	1.46235e-104	Microglia	Atp5h
Psmb4	3.63515e-109	-1.37744	0.1	0.39	2.06782e-104	Microglia	Psmb4
Gm56878	4.16031e-109	-1.21936	0.115	0.391	2.36655e-104	Microglia	Gm56878
Rps25	4.44767e-109	-1.67476	0.169	0.458	2.53001e-104	Microglia	Rps25
Elmo1	5.81939e-109	0.933922	0.878	0.833	3.3103e-104	Microglia	Elmo1
Rpl18a	7.30234e-109	-1.7991	0.212	0.489	4.15386e-104	Microglia	Rpl18a
Svil	9.57274e-109	-1.57094	0.261	0.627	5.44536e-104	Microglia	Svil
Nme1	1.2293e-108	-1.21512	0.081	0.357	6.99272e-104	Microglia	Nme1
Klf13	1.60301e-108	-1.32563	0.237	0.599	9.11855e-104	Microglia	Klf13
Atp5k	1.75351e-108	-1.14441	0.126	0.418	9.97466e-104	Microglia	Atp5k
C3	2.68949e-108	-3.46643	0.076	0.313	1.52989e-103	Microglia	C3
Naca	4.53701e-108	-1.45094	0.2	0.497	2.58083e-103	Microglia	Naca
Rpl7a	4.98033e-108	-1.59001	0.167	0.445	2.83301e-103	Microglia	Rpl7a
Il7r	6.40656e-108	-3.18192	0.071	0.362	3.64431e-103	Microglia	Il7r
Rps20	1.25609e-107	-1.78937	0.223	0.505	7.14516e-103	Microglia	Rps20
Banf1	1.30522e-107	-1.60583	0.073	0.342	7.42462e-103	Microglia	Banf1
Rpl9	1.64796e-107	-1.90103	0.199	0.466	9.37425e-103	Microglia	Rpl9
Myl12b	1.90652e-107	-1.32571	0.114	0.406	1.0845e-102	Microglia	Myl12b
Apbb1ip	2.23365e-107	1.14897	0.785	0.729	1.27059e-102	Microglia	Apbb1ip
Esd	2.4651e-107	-1.40479	0.119	0.411	1.40225e-102	Microglia	Esd
Sptbn1	2.64813e-107	-1.09754	0.113	0.419	1.50636e-102	Microglia	Sptbn1
Pstpip2	2.70819e-107	-2.5156	0.058	0.341	1.54052e-102	Microglia	Pstpip2
Dazap2	3.60897e-107	-1.43052	0.144	0.444	2.05293e-102	Microglia	Dazap2
D8Ertd738e	4.06257e-107	-0.992423	0.125	0.407	2.31095e-102	Microglia	D8Ertd738e
Atp5mpl	4.06645e-107	-1.30619	0.139	0.442	2.31316e-102	Microglia	Atp5mpl
Ndufa3	5.41545e-107	-0.92208	0.132	0.42	3.08052e-102	Microglia	Ndufa3
Snx29	8.61761e-107	1.58706	0.676	0.503	4.90204e-102	Microglia	Snx29
Cox7a2l	9.38123e-107	-1.23259	0.158	0.455	5.33642e-102	Microglia	Cox7a2l
Spire1	9.87937e-107	2.95087	0.455	0.179	5.61978e-102	Microglia	Spire1
St8sia4	1.10706e-106	-1.62851	0.105	0.425	6.29739e-102	Microglia	St8sia4
Tpi1	1.36479e-106	-2.03762	0.145	0.441	7.76348e-102	Microglia	Tpi1
Tmsb4x	2.47737e-106	-1.74812	0.621	0.756	1.40922e-101	Microglia	Tmsb4x
Sh3pxd2b	3.86143e-106	-1.32976	0.113	0.381	2.19654e-101	Microglia	Sh3pxd2b
Rpl36al	4.56147e-106	-1.484	0.141	0.435	2.59475e-101	Microglia	Rpl36al
Snrpd3	4.66864e-106	-1.03951	0.101	0.38	2.65571e-101	Microglia	Snrpd3
Cox6b1	6.97467e-106	-1.06064	0.174	0.475	3.96747e-101	Microglia	Cox6b1
Myo1g	7.22519e-106	-1.85536	0.072	0.347	4.10998e-101	Microglia	Myo1g
Ndufs6	1.07074e-105	-1.31443	0.078	0.341	6.09078e-101	Microglia	Ndufs6
Zbp1	2.1431e-105	-2.13516	0.087	0.355	1.21908e-100	Microglia	Zbp1
Glrx	2.64155e-105	-2.10134	0.065	0.306	1.50262e-100	Microglia	Glrx
Dipk1a	2.71408e-105	-1.70838	0.074	0.347	1.54387e-100	Microglia	Dipk1a
Tbc1d1	5.27191e-105	-1.27329	0.2	0.537	2.99887e-100	Microglia	Tbc1d1
Cfl1	5.87326e-105	-1.65966	0.225	0.541	3.34094e-100	Microglia	Cfl1
Chchd2	7.28147e-105	-1.31573	0.172	0.48	4.14199e-100	Microglia	Chchd2
Ptma	9.28995e-105	-1.602	0.285	0.555	5.28449e-100	Microglia	Ptma
Smdt1	9.82287e-105	-1.14912	0.132	0.425	5.58764e-100	Microglia	Smdt1
Hnrnpll	1.53773e-104	-1.39057	0.152	0.478	8.74721e-100	Microglia	Hnrnpll
Dnajc15	2.47179e-104	-1.13137	0.109	0.387	1.40605e-99	Microglia	Dnajc15
Esyt2	2.60837e-104	-1.41557	0.188	0.525	1.48375e-99	Microglia	Esyt2
Ndufa2	2.75505e-104	-1.15373	0.139	0.439	1.56718e-99	Microglia	Ndufa2
Ubxn1	3.31569e-104	-0.907888	0.134	0.413	1.8861e-99	Microglia	Ubxn1
Rpl27a	3.69116e-104	-1.7084	0.183	0.461	2.09968e-99	Microglia	Rpl27a
Pde4b	4.01102e-104	-1.17171	0.189	0.542	2.28163e-99	Microglia	Pde4b
Mien1	4.08827e-104	-1.38566	0.068	0.318	2.32557e-99	Microglia	Mien1
Arf6	4.92781e-104	-1.4508	0.067	0.32	2.80313e-99	Microglia	Arf6
Stmp1	9.96077e-104	-1.15964	0.088	0.354	5.66608e-99	Microglia	Stmp1
Nbea	1.12329e-103	2.48759	0.375	0.08	6.38973e-99	Microglia	Nbea
Hk1	1.28502e-103	-1.50898	0.059	0.343	7.30972e-99	Microglia	Hk1
Atp5l	1.42516e-103	-1.16567	0.129	0.419	8.1069e-99	Microglia	Atp5l
Morrbid	1.4717e-103	-2.43559	0.101	0.411	8.37159e-99	Microglia	Morrbid
Arpc3	1.54763e-103	-1.22574	0.211	0.52	8.80351e-99	Microglia	Arpc3
Arf5	2.99007e-103	-1.14054	0.153	0.453	1.70087e-98	Microglia	Arf5
Rpl28	5.64623e-103	-1.79612	0.191	0.461	3.2118e-98	Microglia	Rpl28
Ms4a6b	6.1411e-103	-1.6574	0.176	0.507	3.4933e-98	Microglia	Ms4a6b
Stk24	7.86105e-103	-1.25785	0.209	0.535	4.47168e-98	Microglia	Stk24
Abhd12	8.18021e-103	1.99238	0.653	0.472	4.65323e-98	Microglia	Abhd12
Dab2	8.92161e-103	-1.22404	0.115	0.387	5.07497e-98	Microglia	Dab2
Rpl5	9.8762e-103	-1.55369	0.185	0.457	5.61798e-98	Microglia	Rpl5
Ran	1.35195e-102	-1.11697	0.12	0.407	7.69041e-98	Microglia	Ran
Tmem160	1.46844e-102	-1.38244	0.093	0.358	8.3531e-98	Microglia	Tmem160
Gpd2	2.29042e-102	-1.43861	0.066	0.321	1.30288e-97	Microglia	Gpd2
Rps27a	2.57856e-102	-1.74047	0.206	0.476	1.46679e-97	Microglia	Rps27a
Cd300lf	3.97399e-102	-1.77781	0.186	0.502	2.26056e-97	Microglia	Cd300lf
Ncf4	4.37588e-102	-1.6014	0.112	0.397	2.48918e-97	Microglia	Ncf4
Rps12	5.90936e-102	-1.7291	0.2	0.471	3.36148e-97	Microglia	Rps12
Ccl5	6.3976e-102	-3.50381	0.077	0.324	3.63921e-97	Microglia	Ccl5
Wdr1	7.5148e-102	-1.13896	0.146	0.443	4.27472e-97	Microglia	Wdr1
Smc4	7.83587e-102	-1.95654	0.073	0.354	4.45736e-97	Microglia	Smc4
H2az1	1.0865e-101	-1.44834	0.191	0.492	6.18044e-97	Microglia	H2az1
Arhgap9	1.3319e-101	-1.39237	0.082	0.35	7.5764e-97	Microglia	Arhgap9
Mbd2	1.56563e-101	-1.10332	0.22	0.555	8.90591e-97	Microglia	Mbd2
Jak2	1.98857e-101	-1.56328	0.211	0.534	1.13118e-96	Microglia	Jak2
Ap2s1	2.34486e-101	-1.28474	0.093	0.363	1.33385e-96	Microglia	Ap2s1
Hnrnpab	2.75326e-101	-1.18332	0.138	0.423	1.56616e-96	Microglia	Hnrnpab
Mrpl54	4.43691e-101	-1.36117	0.06	0.309	2.52389e-96	Microglia	Mrpl54
Eif3d	5.26467e-101	-1.26806	0.081	0.334	2.99475e-96	Microglia	Eif3d
Csnk2b	1.14728e-100	-1.11766	0.092	0.363	6.52617e-96	Microglia	Csnk2b
Sub1	1.1809e-100	-1.31194	0.153	0.458	6.7174e-96	Microglia	Sub1
Gvin2	1.62783e-100	-1.72467	0.089	0.351	9.25973e-96	Microglia	Gvin2
Uqcrb	1.67306e-100	-0.897415	0.126	0.402	9.51704e-96	Microglia	Uqcrb
Ndst1	2.11517e-100	-1.60439	0.08	0.354	1.20319e-95	Microglia	Ndst1
Ttc28	2.93279e-100	2.61398	0.485	0.213	1.66829e-95	Microglia	Ttc28
Elob	3.69767e-100	-1.09407	0.159	0.463	2.10338e-95	Microglia	Elob
Psma5	4.2648e-100	-0.841983	0.099	0.352	2.42599e-95	Microglia	Psma5
Psen2	4.63494e-100	-1.41937	0.09	0.359	2.63654e-95	Microglia	Psen2
Jund	4.73791e-100	-1.3417	0.117	0.411	2.69511e-95	Microglia	Jund
Mta3	5.50746e-100	-1.26706	0.185	0.516	3.13286e-95	Microglia	Mta3
Atp5o.1	5.72212e-100	-0.730296	0.11	0.377	3.25497e-95	Microglia	Atp5o.1
Gyg	5.83099e-100	-1.34079	0.081	0.33	3.3169e-95	Microglia	Gyg
Scand1	6.72416e-100	-1.17921	0.139	0.442	3.82497e-95	Microglia	Scand1
H2-Q6	8.7499e-100	-1.95488	0.112	0.381	4.97729e-95	Microglia	H2-Q6
Hdgf	9.49731e-100	-1.08555	0.11	0.379	5.40245e-95	Microglia	Hdgf
Gm2a	1.10745e-99	-1.6027	0.158	0.43	6.2996e-95	Microglia	Gm2a
Ucp2	1.32082e-99	-1.52554	0.22	0.506	7.51338e-95	Microglia	Ucp2
Rwdd1	1.36282e-99	-0.960962	0.087	0.348	7.75227e-95	Microglia	Rwdd1
Plin2	1.67996e-99	-1.65788	0.118	0.415	9.55629e-95	Microglia	Plin2
Supt4a	3.57539e-99	-1.10031	0.114	0.396	2.03383e-94	Microglia	Supt4a
Lsm4	3.8159e-99	-1.07437	0.095	0.372	2.17064e-94	Microglia	Lsm4
Ybx3	4.30342e-99	-1.53459	0.063	0.329	2.44796e-94	Microglia	Ybx3
Eif3i	4.63764e-99	-1.16241	0.104	0.382	2.63807e-94	Microglia	Eif3i
Rps29	7.05378e-99	-1.54707	0.248	0.51	4.01247e-94	Microglia	Rps29
Ndufb7	8.77153e-99	-1.1689	0.112	0.413	4.9896e-94	Microglia	Ndufb7
Leprotl1	9.6619e-99	-1.25694	0.123	0.417	5.49607e-94	Microglia	Leprotl1
Psme1	1.03236e-98	-1.09058	0.217	0.504	5.87245e-94	Microglia	Psme1
Mmp14	1.05137e-98	-2.62281	0.087	0.333	5.9806e-94	Microglia	Mmp14
Ndufb1	1.1501e-98	-1.27581	0.168	0.458	6.54224e-94	Microglia	Ndufb1
Macroh2a1	1.50004e-98	-1.0909	0.215	0.528	8.53285e-94	Microglia	Macroh2a1
Rabgap1l	1.97068e-98	-2.34647	0.173	0.483	1.121e-93	Microglia	Rabgap1l
Hdac9	2.98999e-98	1.71512	0.519	0.242	1.70082e-93	Microglia	Hdac9
Tmem134	3.15442e-98	-0.95154	0.099	0.368	1.79436e-93	Microglia	Tmem134
Fgl2	3.68133e-98	-1.9423	0.104	0.36	2.09409e-93	Microglia	Fgl2
Sptan1	4.22325e-98	-0.685757	0.137	0.409	2.40235e-93	Microglia	Sptan1
Cdc37	4.48642e-98	-0.900427	0.14	0.419	2.55206e-93	Microglia	Cdc37
Rnf213	5.40323e-98	-1.09261	0.277	0.599	3.07358e-93	Microglia	Rnf213
Arhgef3	5.88202e-98	-2.23125	0.087	0.366	3.34593e-93	Microglia	Arhgef3
Atp5d	6.93407e-98	-1.09022	0.144	0.444	3.94438e-93	Microglia	Atp5d
Fis1	7.61797e-98	-1.01042	0.13	0.417	4.3334e-93	Microglia	Fis1
Bola2	1.09201e-97	-1.16057	0.113	0.385	6.21179e-93	Microglia	Bola2
Pygl	1.25151e-97	-2.713	0.069	0.33	7.11907e-93	Microglia	Pygl
Gabarap	1.49432e-97	-1.35943	0.205	0.5	8.50027e-93	Microglia	Gabarap
Actr3	2.54444e-97	-1.16603	0.353	0.678	1.44738e-92	Microglia	Actr3
Rpl13	2.65491e-97	-1.7172	0.23	0.471	1.51022e-92	Microglia	Rpl13
Romo1	3.28767e-97	-0.97828	0.096	0.342	1.87016e-92	Microglia	Romo1
Cdc42se1	4.07384e-97	-1.04449	0.112	0.383	2.31736e-92	Microglia	Cdc42se1
Psma4	4.24058e-97	-1.24165	0.113	0.4	2.41221e-92	Microglia	Psma4
H2-T22	5.40764e-97	-1.35835	0.118	0.401	3.07608e-92	Microglia	H2-T22
Snrpd2	8.4939e-97	-1.22128	0.078	0.333	4.83167e-92	Microglia	Snrpd2
Rab1b	1.00142e-96	-1.13784	0.084	0.342	5.69647e-92	Microglia	Rab1b
Hif1a	1.04971e-96	-1.32969	0.296	0.608	5.97116e-92	Microglia	Hif1a
Ints6l	1.13643e-96	2.35112	0.537	0.281	6.46448e-92	Microglia	Ints6l
Uqcrq	1.33801e-96	-0.892303	0.152	0.439	7.61115e-92	Microglia	Uqcrq
Cox5a	1.35708e-96	-1.10025	0.154	0.465	7.71962e-92	Microglia	Cox5a
Pfdn5	1.48859e-96	-1.13078	0.186	0.485	8.46771e-92	Microglia	Pfdn5
Gng5	1.90159e-96	-1.31588	0.166	0.461	1.0817e-91	Microglia	Gng5
Uqcr11	5.66835e-96	-0.931413	0.132	0.408	3.22438e-91	Microglia	Uqcr11
Bak1	6.54026e-96	-1.42176	0.063	0.307	3.72036e-91	Microglia	Bak1
Npm1	1.04113e-95	-1.25482	0.186	0.479	5.92238e-91	Microglia	Npm1
Ndufa6	1.36158e-95	-0.734315	0.156	0.431	7.74519e-91	Microglia	Ndufa6
Prr13	1.67125e-95	-1.3055	0.129	0.426	9.50671e-91	Microglia	Prr13
Ndufc1	1.92235e-95	-0.889931	0.101	0.356	1.09351e-90	Microglia	Ndufc1
Ly6e	2.07347e-95	-1.0945	0.392	0.652	1.17947e-90	Microglia	Ly6e
Psmb3	2.19461e-95	-0.877847	0.111	0.393	1.24838e-90	Microglia	Psmb3
Syf2	2.74317e-95	-0.945779	0.114	0.384	1.56042e-90	Microglia	Syf2
Hsp90aa1	3.49354e-95	-0.627865	0.171	0.443	1.98727e-90	Microglia	Hsp90aa1
Ybx1	3.69176e-95	-1.28854	0.227	0.504	2.10002e-90	Microglia	Ybx1
Pdcd6	3.79067e-95	-1.09052	0.09	0.365	2.15629e-90	Microglia	Pdcd6
Vasp	3.79545e-95	-1.21986	0.162	0.461	2.159e-90	Microglia	Vasp
Txndc17	3.81203e-95	-0.966236	0.107	0.37	2.16844e-90	Microglia	Txndc17
Calm3	4.03477e-95	-1.02358	0.118	0.404	2.29514e-90	Microglia	Calm3
Mdh2	4.64638e-95	-0.825171	0.126	0.394	2.64305e-90	Microglia	Mdh2
Zc3hav1	5.5293e-95	-1.19573	0.273	0.614	3.14529e-90	Microglia	Zc3hav1
Psmd8	6.77946e-95	-1.26253	0.101	0.377	3.85643e-90	Microglia	Psmd8
Ero1a	8.69302e-95	-1.59014	0.082	0.346	4.94494e-90	Microglia	Ero1a
Card11	9.24258e-95	-2.87418	0.052	0.302	5.25755e-90	Microglia	Card11
Cenpb	1.17571e-94	-1.69882	0.075	0.316	6.68788e-90	Microglia	Cenpb
Psmb5	1.20049e-94	-0.938188	0.088	0.347	6.82884e-90	Microglia	Psmb5
Edf1	1.33581e-94	-1.09935	0.134	0.428	7.59862e-90	Microglia	Edf1
Cd81	1.57414e-94	2.9385	0.52	0.256	8.95434e-90	Microglia	Cd81
Ncoa7	2.55109e-94	-1.19143	0.112	0.394	1.45116e-89	Microglia	Ncoa7
Lgmn	2.82825e-94	1.35925	0.704	0.49	1.60882e-89	Microglia	Lgmn
Eef1g	3.07818e-94	-1.24408	0.166	0.46	1.75099e-89	Microglia	Eef1g
Gvin1	3.36117e-94	-1.90325	0.071	0.321	1.91197e-89	Microglia	Gvin1
Lbr	9.44231e-94	-1.70861	0.058	0.301	5.37116e-89	Microglia	Lbr
Bin1	1.24555e-93	2.40737	0.572	0.404	7.08519e-89	Microglia	Bin1
Gpsm3	1.35497e-93	-1.30865	0.118	0.406	7.70763e-89	Microglia	Gpsm3
Ciao2a	1.90958e-93	-1.01762	0.093	0.344	1.08625e-88	Microglia	Ciao2a
Uqcr10	2.68168e-93	-0.869618	0.131	0.408	1.52545e-88	Microglia	Uqcr10
Cox5b	4.63274e-93	-0.893372	0.145	0.434	2.63529e-88	Microglia	Cox5b
Psmd2	4.72468e-93	-0.958288	0.101	0.358	2.68759e-88	Microglia	Psmd2
Bcl2a1b	4.9285e-93	-1.90135	0.135	0.378	2.80353e-88	Microglia	Bcl2a1b
Arpc1b	5.02181e-93	-1.21741	0.318	0.617	2.85661e-88	Microglia	Arpc1b
Parp4	5.42699e-93	-1.02404	0.143	0.44	3.08709e-88	Microglia	Parp4
Micos13	5.71386e-93	-0.950349	0.107	0.365	3.25027e-88	Microglia	Micos13
Psma7	7.54336e-93	-1.13975	0.15	0.453	4.29096e-88	Microglia	Psma7
Ptpn12	1.1823e-92	-1.29268	0.138	0.472	6.72541e-88	Microglia	Ptpn12
Ndufb5	1.23219e-92	-0.741552	0.125	0.388	7.00919e-88	Microglia	Ndufb5
Parp11	1.38817e-92	-1.17007	0.123	0.369	7.89649e-88	Microglia	Parp11
Cops9	1.70766e-92	-0.944053	0.13	0.404	9.71386e-88	Microglia	Cops9
Ifi27l2a	1.81194e-92	-2.30606	0.123	0.373	1.0307e-87	Microglia	Ifi27l2a
Dbnl	2.0299e-92	-0.920927	0.157	0.434	1.15469e-87	Microglia	Dbnl
Msr1	3.30856e-92	-1.8497	0.065	0.322	1.88204e-87	Microglia	Msr1
Uqcrh	3.47193e-92	-1.21692	0.182	0.49	1.97497e-87	Microglia	Uqcrh
Gvin-ps7	3.59677e-92	-1.23472	0.186	0.495	2.04599e-87	Microglia	Gvin-ps7
Ifi30	6.0076e-92	-1.89753	0.218	0.473	3.41736e-87	Microglia	Ifi30
Arhgdia	6.90704e-92	-1.26662	0.177	0.472	3.929e-87	Microglia	Arhgdia
Rell1	1.11497e-91	-1.14629	0.075	0.305	6.34242e-87	Microglia	Rell1
Osbpl3	1.13096e-91	-1.56909	0.111	0.396	6.43338e-87	Microglia	Osbpl3
Cxcl16	1.45385e-91	-1.96274	0.14	0.384	8.27011e-87	Microglia	Cxcl16
Capns1	1.61127e-91	-1.28745	0.146	0.449	9.16553e-87	Microglia	Capns1
Sod2	1.75703e-91	-1.65632	0.108	0.383	9.99469e-87	Microglia	Sod2
Cct5	2.15194e-91	-0.786913	0.116	0.375	1.22411e-86	Microglia	Cct5
Mvp	2.16424e-91	-1.29133	0.085	0.338	1.23111e-86	Microglia	Mvp
Dctn3	2.23907e-91	-0.678397	0.087	0.329	1.27367e-86	Microglia	Dctn3
Atp6v1f	2.9182e-91	-0.763168	0.161	0.43	1.65999e-86	Microglia	Atp6v1f
Atp5g3	4.54525e-91	-0.815896	0.128	0.408	2.58552e-86	Microglia	Atp5g3
Psmb6	5.33282e-91	-0.908218	0.104	0.358	3.03352e-86	Microglia	Psmb6
Eif6	5.70277e-91	-1.04755	0.073	0.306	3.24397e-86	Microglia	Eif6
Sf3b5	6.58483e-91	-0.696494	0.103	0.369	3.74572e-86	Microglia	Sf3b5
Eef1d	6.63593e-91	-0.972724	0.14	0.422	3.77478e-86	Microglia	Eef1d
Use1	6.70899e-91	-0.882981	0.127	0.39	3.81634e-86	Microglia	Use1
Atp5md	6.81625e-91	-0.795221	0.126	0.41	3.87736e-86	Microglia	Atp5md
Prdx2	7.43208e-91	-0.731764	0.114	0.375	4.22767e-86	Microglia	Prdx2
Uqcrfs1	7.48896e-91	-0.657164	0.103	0.352	4.26002e-86	Microglia	Uqcrfs1
Lamtor5	7.99105e-91	-0.691555	0.099	0.347	4.54563e-86	Microglia	Lamtor5
Zmiz2	1.05782e-90	-0.984387	0.11	0.369	6.01727e-86	Microglia	Zmiz2
Timm13	1.0816e-90	-0.920707	0.106	0.372	6.15257e-86	Microglia	Timm13
Itgb2	1.3722e-90	-1.32999	0.223	0.515	7.8056e-86	Microglia	Itgb2
Gpx1	1.41306e-90	-1.81366	0.194	0.473	8.03806e-86	Microglia	Gpx1
Ubl5	1.45797e-90	-1.12343	0.154	0.454	8.2935e-86	Microglia	Ubl5
Aldoa	1.7303e-90	-1.42327	0.234	0.528	9.84262e-86	Microglia	Aldoa
Map1lc3b	2.33963e-90	-1.06712	0.138	0.428	1.33088e-85	Microglia	Map1lc3b
Lfng	2.53593e-90	-1.31563	0.068	0.304	1.44254e-85	Microglia	Lfng
Aurkaip1	2.547e-90	-0.787176	0.078	0.317	1.44884e-85	Microglia	Aurkaip1
Egln1	2.95931e-90	-1.2046	0.102	0.373	1.68337e-85	Microglia	Egln1
Uhrf1bp1l	4.2439e-90	-1.21939	0.107	0.402	2.4141e-85	Microglia	Uhrf1bp1l
Rnh1	4.51922e-90	-1.07667	0.145	0.413	2.57071e-85	Microglia	Rnh1
Eif3h	5.11424e-90	-1.04681	0.19	0.49	2.90918e-85	Microglia	Eif3h
H2-Q4	6.21405e-90	-1.36135	0.141	0.435	3.5348e-85	Microglia	H2-Q4
Nsa2	6.40134e-90	-1.20862	0.164	0.453	3.64134e-85	Microglia	Nsa2
Sp140	7.07613e-90	-1.26522	0.141	0.417	4.02518e-85	Microglia	Sp140
Eif3e	7.53194e-90	-1.03213	0.151	0.44	4.28447e-85	Microglia	Eif3e
Plaat3	9.88329e-90	-1.6123	0.076	0.32	5.62201e-85	Microglia	Plaat3
Tap2	1.03323e-89	-1.25014	0.146	0.441	5.87744e-85	Microglia	Tap2
Gbp7	1.22079e-89	-1.35226	0.142	0.42	6.94433e-85	Microglia	Gbp7
Actn4	1.3357e-89	-0.994277	0.141	0.436	7.59802e-85	Microglia	Actn4
Gnai2	1.50864e-89	-1.20988	0.284	0.581	8.58177e-85	Microglia	Gnai2
Lrp10	1.95126e-89	-1.04702	0.138	0.418	1.10995e-84	Microglia	Lrp10
Arpc2	2.75625e-89	-1.04722	0.4	0.677	1.56787e-84	Microglia	Arpc2
Abcc4	4.21795e-89	-1.18762	0.103	0.359	2.39934e-84	Microglia	Abcc4
Tmem258	5.33732e-89	-0.938821	0.12	0.393	3.03608e-84	Microglia	Tmem258
Srp9	5.34904e-89	-0.697437	0.129	0.396	3.04275e-84	Microglia	Srp9
Psd4	7.72868e-89	-1.29922	0.101	0.362	4.39638e-84	Microglia	Psd4
Ost4	8.1806e-89	-1.06598	0.126	0.413	4.65345e-84	Microglia	Ost4
Grk6	8.22575e-89	-1.48133	0.073	0.324	4.67913e-84	Microglia	Grk6
Pde7a	1.04282e-88	-1.86169	0.115	0.378	5.93198e-84	Microglia	Pde7a
Ndufv3	1.11596e-88	-0.847106	0.116	0.385	6.34801e-84	Microglia	Ndufv3
Eif1ax	1.82587e-88	-0.777333	0.074	0.307	1.03863e-83	Microglia	Eif1ax
Rab5c	2.51029e-88	-0.844269	0.165	0.437	1.42795e-83	Microglia	Rab5c
Tubb5	2.79677e-88	-1.05131	0.171	0.442	1.59092e-83	Microglia	Tubb5
Nedd8	3.46161e-88	-0.79737	0.162	0.445	1.9691e-83	Microglia	Nedd8
Snu13	3.91429e-88	-0.545838	0.1	0.34	2.22661e-83	Microglia	Snu13
Gm55122	4.00788e-88	3.63095	0.335	0.082	2.27984e-83	Microglia	Gm55122
Ndufa13	5.27977e-88	-0.855798	0.171	0.464	3.00334e-83	Microglia	Ndufa13
Hint1	6.32861e-88	-0.916433	0.176	0.461	3.59997e-83	Microglia	Hint1
Cox6c	1.00398e-87	-1.008	0.177	0.463	5.71104e-83	Microglia	Cox6c
Mrps24	1.07707e-87	-0.424843	0.1	0.339	6.12681e-83	Microglia	Mrps24
Mrps16	1.10249e-87	-1.27143	0.065	0.304	6.2714e-83	Microglia	Mrps16
mt-Nd6	1.24974e-87	-1.61391	0.084	0.304	7.10901e-83	Microglia	mt-Nd6
Degs1	1.34324e-87	-1.14416	0.088	0.32	7.6409e-83	Microglia	Degs1
Il4ra	1.34444e-87	-1.35118	0.147	0.422	7.64772e-83	Microglia	Il4ra
Smap2	1.43361e-87	1.84282	0.63	0.52	8.15493e-83	Microglia	Smap2
Atp5j2	1.99502e-87	-0.857083	0.184	0.466	1.13485e-82	Microglia	Atp5j2
Dennd4a	2.00432e-87	1.12469	0.721	0.59	1.14014e-82	Microglia	Dennd4a
Niban1	2.26274e-87	-1.27289	0.173	0.448	1.28714e-82	Microglia	Niban1
Arhgap18	2.27469e-87	-1.30436	0.131	0.409	1.29394e-82	Microglia	Arhgap18
St3gal4	3.5189e-87	-1.45953	0.122	0.438	2.00169e-82	Microglia	St3gal4
Cox17	5.1887e-87	-0.900874	0.142	0.42	2.95154e-82	Microglia	Cox17
Tkt	5.45712e-87	-1.25619	0.14	0.42	3.10423e-82	Microglia	Tkt
Tmem256	7.58732e-87	-0.763088	0.118	0.354	4.31597e-82	Microglia	Tmem256
Spg21	9.04402e-87	-0.852231	0.104	0.347	5.1446e-82	Microglia	Spg21
Coro2a	9.4092e-87	-1.74129	0.161	0.48	5.35233e-82	Microglia	Coro2a
Rpl11	1.00028e-86	-1.5073	0.21	0.464	5.69001e-82	Microglia	Rpl11
Scp2	1.36155e-86	-1.09503	0.104	0.368	7.74502e-82	Microglia	Scp2
H2-T23	1.55139e-86	-1.05392	0.19	0.488	8.8249e-82	Microglia	H2-T23
Psma2	1.57975e-86	-0.879992	0.135	0.421	8.98623e-82	Microglia	Psma2
Dapk1	2.38024e-86	-1.41725	0.141	0.403	1.35398e-81	Microglia	Dapk1
Atp1a1	2.48982e-86	-0.913419	0.185	0.46	1.41631e-81	Microglia	Atp1a1
Mir142hg	2.92075e-86	-1.33499	0.305	0.66	1.66144e-81	Microglia	Mir142hg
Gm26740	3.44714e-86	-1.25018	0.342	0.689	1.96087e-81	Microglia	Gm26740
Lrrfip1	3.46308e-86	-1.03214	0.296	0.621	1.96994e-81	Microglia	Lrrfip1
Prkch	4.22684e-86	-1.51273	0.264	0.569	2.4044e-81	Microglia	Prkch
Arpc5	4.27836e-86	-1.28806	0.23	0.553	2.4337e-81	Microglia	Arpc5
Dtx3l	5.13863e-86	-1.13566	0.144	0.419	2.92306e-81	Microglia	Dtx3l
Atox1	6.02557e-86	-1.44786	0.196	0.474	3.42759e-81	Microglia	Atox1
Cox6a1	7.99097e-86	-0.661782	0.169	0.442	4.54558e-81	Microglia	Cox6a1
Syngr2	8.39632e-86	-1.2811	0.152	0.395	4.77616e-81	Microglia	Syngr2
Card19	8.54485e-86	-1.16212	0.071	0.309	4.86065e-81	Microglia	Card19
Ppp3cc	9.9536e-86	-2.42459	0.07	0.305	5.66201e-81	Microglia	Ppp3cc
Tomm5	1.01021e-85	-0.856561	0.075	0.307	5.7465e-81	Microglia	Tomm5
Sptssa	1.03745e-85	-0.717961	0.114	0.333	5.90145e-81	Microglia	Sptssa
Cpt1a	1.45254e-85	-1.09436	0.072	0.313	8.26263e-81	Microglia	Cpt1a
Ndufa7	1.62375e-85	-0.619172	0.154	0.426	9.23652e-81	Microglia	Ndufa7
Atp5g1	1.67605e-85	-0.765634	0.108	0.368	9.53403e-81	Microglia	Atp5g1
Gpx4	1.90758e-85	-1.13253	0.129	0.398	1.08511e-80	Microglia	Gpx4
Ssrp1	1.94331e-85	-0.95047	0.093	0.333	1.10543e-80	Microglia	Ssrp1
Crlf2	2.14393e-85	-1.10526	0.117	0.38	1.21955e-80	Microglia	Crlf2
H2aj	2.29835e-85	-0.784267	0.168	0.462	1.30739e-80	Microglia	H2aj
Tax1bp1	2.33292e-85	-0.965809	0.282	0.602	1.32706e-80	Microglia	Tax1bp1
Atp5b	3.43475e-85	-0.846279	0.199	0.482	1.95382e-80	Microglia	Atp5b
Lpp	4.29834e-85	-1.13987	0.36	0.681	2.44507e-80	Microglia	Lpp
Surf4	4.57085e-85	-0.889579	0.12	0.372	2.60008e-80	Microglia	Surf4
Txnrd1	4.83048e-85	-1.47353	0.083	0.338	2.74777e-80	Microglia	Txnrd1
Ghitm	5.38023e-85	-0.609732	0.138	0.39	3.06049e-80	Microglia	Ghitm
Cct7	7.45184e-85	-0.560825	0.109	0.352	4.2389e-80	Microglia	Cct7
Pros1	9.70594e-85	3.1787	0.438	0.172	5.52113e-80	Microglia	Pros1
Dap	1.04442e-84	-1.38197	0.074	0.306	5.94108e-80	Microglia	Dap
Cyba	1.07654e-84	-1.13557	0.381	0.644	6.1238e-80	Microglia	Cyba
Gltp	1.11763e-84	-0.994035	0.12	0.373	6.35754e-80	Microglia	Gltp
Rpl3	1.75341e-84	-1.44743	0.206	0.467	9.97407e-80	Microglia	Rpl3
Cct2	1.87139e-84	-0.903403	0.141	0.416	1.06452e-79	Microglia	Cct2
Hnrnpa0	3.24419e-84	-0.788015	0.159	0.439	1.84542e-79	Microglia	Hnrnpa0
Rpl22l1	1.32827e-83	-1.14443	0.148	0.422	7.55571e-79	Microglia	Rpl22l1
Cox7a2	1.35479e-83	-0.86212	0.166	0.452	7.7066e-79	Microglia	Cox7a2
Nol7	1.40099e-83	-0.750383	0.127	0.392	7.96939e-79	Microglia	Nol7
Snrpb2	1.51697e-83	-0.72942	0.102	0.34	8.62915e-79	Microglia	Snrpb2
Psmb1	2.3668e-83	-0.75666	0.18	0.467	1.34633e-78	Microglia	Psmb1
Oasl2	2.6693e-83	-1.39797	0.151	0.402	1.5184e-78	Microglia	Oasl2
Ctbp1	2.81177e-83	-0.698729	0.111	0.365	1.59945e-78	Microglia	Ctbp1
Fam32a	2.95459e-83	-1.10133	0.092	0.35	1.68069e-78	Microglia	Fam32a
Rtf2	3.82359e-83	-0.765772	0.13	0.38	2.17501e-78	Microglia	Rtf2
Ube2q1	4.19948e-83	-0.612843	0.139	0.394	2.38883e-78	Microglia	Ube2q1
Ndufb10	4.28518e-83	-0.472711	0.115	0.36	2.43758e-78	Microglia	Ndufb10
Trim25	4.34588e-83	-1.34207	0.115	0.374	2.47211e-78	Microglia	Trim25
Frmd4b	7.06919e-83	1.08484	0.706	0.489	4.02124e-78	Microglia	Frmd4b
Furin	7.63686e-83	-1.2129	0.127	0.39	4.34415e-78	Microglia	Furin
Higd1a	9.0308e-83	-1.05019	0.074	0.316	5.13708e-78	Microglia	Higd1a
Nab1	1.00458e-82	-1.01551	0.129	0.407	5.71448e-78	Microglia	Nab1
Oaz1	1.64039e-82	-1.13135	0.237	0.528	9.33118e-78	Microglia	Oaz1
Dr1	1.71055e-82	-0.80576	0.078	0.317	9.73028e-78	Microglia	Dr1
Pabpc1	1.76537e-82	-0.958671	0.287	0.545	1.00421e-77	Microglia	Pabpc1
M6pr	1.88644e-82	-0.908575	0.177	0.444	1.07308e-77	Microglia	M6pr
Hnrnpf	2.65306e-82	-0.940707	0.246	0.535	1.50917e-77	Microglia	Hnrnpf
Rbm8a	2.85674e-82	-0.885388	0.085	0.324	1.62503e-77	Microglia	Rbm8a
Lamtor2	3.55191e-82	-0.689962	0.11	0.361	2.02047e-77	Microglia	Lamtor2
Aldh2	4.30062e-82	-1.64036	0.079	0.302	2.44636e-77	Microglia	Aldh2
Bcl6	6.47613e-82	-1.20247	0.098	0.34	3.68388e-77	Microglia	Bcl6
Srp14	6.98995e-82	-0.666324	0.143	0.41	3.97616e-77	Microglia	Srp14
Xylt1	8.23483e-82	-1.22592	0.187	0.482	4.6843e-77	Microglia	Xylt1
Malt1	8.41767e-82	-1.7894	0.208	0.522	4.78831e-77	Microglia	Malt1
Mtpn	8.44918e-82	-1.07092	0.163	0.45	4.80623e-77	Microglia	Mtpn
Polr1d	9.88469e-82	-0.596232	0.166	0.436	5.62281e-77	Microglia	Polr1d
Eif3m	1.08863e-81	-0.849815	0.131	0.408	6.19255e-77	Microglia	Eif3m
Dynlrb1	1.13979e-81	-0.588473	0.109	0.355	6.4836e-77	Microglia	Dynlrb1
Csf2rb	1.25324e-81	-1.71611	0.2	0.454	7.12892e-77	Microglia	Csf2rb
Slc2a1	1.45379e-81	-1.26394	0.098	0.331	8.26971e-77	Microglia	Slc2a1
Tomm20	1.56815e-81	-0.701427	0.157	0.424	8.92027e-77	Microglia	Tomm20
Sdcbp	4.05467e-81	-1.19786	0.283	0.547	2.30646e-76	Microglia	Sdcbp
Tuba1b	6.35962e-81	-1.05903	0.146	0.387	3.61761e-76	Microglia	Tuba1b
Eif3l	6.77984e-81	-0.750964	0.081	0.307	3.85664e-76	Microglia	Eif3l
Hsp90ab1	8.46202e-81	-1.15425	0.351	0.607	4.81353e-76	Microglia	Hsp90ab1
Crtc3	1.10084e-80	-0.877062	0.202	0.502	6.26203e-76	Microglia	Crtc3
Got2	1.13434e-80	-0.791078	0.089	0.314	6.45259e-76	Microglia	Got2
Copb2	1.18837e-80	-0.67519	0.113	0.346	6.75994e-76	Microglia	Copb2
Phf11b	1.20173e-80	-1.33943	0.093	0.323	6.83593e-76	Microglia	Phf11b
Sp110	1.20688e-80	-0.873925	0.18	0.458	6.86524e-76	Microglia	Sp110
Llph	1.29482e-80	-0.6844	0.107	0.364	7.36545e-76	Microglia	Llph
Jpt1	1.30842e-80	-0.760454	0.156	0.441	7.44283e-76	Microglia	Jpt1
Mllt6	1.95114e-80	-1.1898	0.087	0.331	1.10989e-75	Microglia	Mllt6
Mkrn1	2.07902e-80	-0.709234	0.148	0.415	1.18263e-75	Microglia	Mkrn1
Set	2.47315e-80	-0.819015	0.19	0.46	1.40683e-75	Microglia	Set
Ptprc	2.48886e-80	-0.997662	0.668	0.887	1.41576e-75	Microglia	Ptprc
Stat2	2.61681e-80	-0.862876	0.197	0.453	1.48855e-75	Microglia	Stat2
Atp5j	2.86629e-80	-0.704615	0.166	0.445	1.63046e-75	Microglia	Atp5j
Ppp2r1a	2.88832e-80	-0.760091	0.1	0.352	1.64299e-75	Microglia	Ppp2r1a
Bcl2l11	2.97887e-80	-1.25558	0.124	0.368	1.6945e-75	Microglia	Bcl2l11
Naaa	3.49291e-80	-2.0221	0.095	0.304	1.98691e-75	Microglia	Naaa
Ctdnep1	4.73799e-80	-0.787626	0.104	0.337	2.69516e-75	Microglia	Ctdnep1
Krtcap2	6.49845e-80	-0.930366	0.123	0.393	3.69658e-75	Microglia	Krtcap2
Foxn2	7.55451e-80	-0.766945	0.138	0.413	4.29731e-75	Microglia	Foxn2
Dbi	9.44869e-80	-0.708947	0.146	0.422	5.37479e-75	Microglia	Dbi
Pdap1	1.4792e-79	-0.732799	0.115	0.374	8.41428e-75	Microglia	Pdap1
Swi5	2.23219e-79	-0.402569	0.13	0.365	1.26976e-74	Microglia	Swi5
Ndufa11	3.18779e-79	-0.596336	0.096	0.336	1.81334e-74	Microglia	Ndufa11
Ogfr	5.44389e-79	-0.987458	0.094	0.322	3.0967e-74	Microglia	Ogfr
Fabp5	8.125e-79	-3.0685	0.094	0.32	4.62183e-74	Microglia	Fabp5
Asph	1.1192e-78	2.62123	0.47	0.259	6.36648e-74	Microglia	Asph
Psma6	1.26241e-78	-0.568443	0.121	0.371	7.18109e-74	Microglia	Psma6
Pomp	1.27483e-78	-0.952684	0.167	0.443	7.25173e-74	Microglia	Pomp
Hcls1	1.36705e-78	-1.07062	0.201	0.484	7.77631e-74	Microglia	Hcls1
Tmem14c	1.83e-78	-1.01612	0.135	0.395	1.04098e-73	Microglia	Tmem14c
Gatad2a	2.11557e-78	-0.810871	0.183	0.477	1.20342e-73	Microglia	Gatad2a
Stim2	2.52103e-78	-0.967585	0.155	0.427	1.43406e-73	Microglia	Stim2
Mpp1	2.86309e-78	-0.885777	0.096	0.307	1.62864e-73	Microglia	Mpp1
Ier3ip1	3.17452e-78	-0.471813	0.145	0.395	1.80579e-73	Microglia	Ier3ip1
Bst2	5.35069e-78	-0.863766	0.186	0.452	3.04369e-73	Microglia	Bst2
Klhl2	5.59385e-78	-0.92361	0.158	0.422	3.18201e-73	Microglia	Klhl2
Nmi	6.2962e-78	-0.793289	0.125	0.368	3.58153e-73	Microglia	Nmi
Cct8	6.55538e-78	-0.556783	0.13	0.382	3.72896e-73	Microglia	Cct8
Srebf2	6.76659e-78	-1.29431	0.082	0.324	3.84911e-73	Microglia	Srebf2
Mrpl20	8.3489e-78	-0.548134	0.087	0.312	4.74919e-73	Microglia	Mrpl20
Ubald2	1.03186e-77	-0.695279	0.106	0.339	5.86961e-73	Microglia	Ubald2
Dad1	1.15209e-77	-0.646123	0.166	0.441	6.55356e-73	Microglia	Dad1
Trir	1.33387e-77	-0.415795	0.169	0.428	7.58759e-73	Microglia	Trir
Ppp2r5a	1.4123e-77	-0.763674	0.213	0.517	8.03374e-73	Microglia	Ppp2r5a
Ndufb11	1.42677e-77	-0.605863	0.127	0.383	8.11606e-73	Microglia	Ndufb11
Sdhd	1.5843e-77	-0.927685	0.089	0.311	9.01214e-73	Microglia	Sdhd
Sik3	1.76583e-77	-1.0073	0.315	0.647	1.00447e-72	Microglia	Sik3
Ubtf	1.84355e-77	-0.638635	0.127	0.365	1.04869e-72	Microglia	Ubtf
Sod1	2.10567e-77	-0.908398	0.094	0.317	1.19779e-72	Microglia	Sod1
Spcs1	2.44155e-77	-0.406072	0.141	0.375	1.38885e-72	Microglia	Spcs1
Skp1	2.86941e-77	-0.300968	0.12	0.351	1.63223e-72	Microglia	Skp1
Wdr83os	4.47786e-77	-0.765991	0.098	0.324	2.54719e-72	Microglia	Wdr83os
Fau	5.67072e-77	-1.45562	0.323	0.529	3.22573e-72	Microglia	Fau
Bag1	6.79166e-77	-0.550643	0.143	0.388	3.86337e-72	Microglia	Bag1
Fgd2	7.51928e-77	2.24326	0.491	0.24	4.27727e-72	Microglia	Fgd2
Rtraf	7.55355e-77	-0.684755	0.131	0.387	4.29676e-72	Microglia	Rtraf
Slc25a5	7.93255e-77	-0.932449	0.178	0.453	4.51235e-72	Microglia	Slc25a5
Tmem106a	8.03109e-77	-1.20242	0.115	0.353	4.5684e-72	Microglia	Tmem106a
Pcbp1	8.18477e-77	-0.821525	0.175	0.438	4.65582e-72	Microglia	Pcbp1
Nt5c	9.67888e-77	-0.600258	0.09	0.327	5.50573e-72	Microglia	Nt5c
Ptbp1	1.05958e-76	-0.657759	0.114	0.349	6.02733e-72	Microglia	Ptbp1
Nucks1	1.10375e-76	-0.443135	0.146	0.383	6.27859e-72	Microglia	Nucks1
Snrpb	1.11096e-76	-0.764403	0.139	0.414	6.31958e-72	Microglia	Snrpb
Raph1	1.30102e-76	-0.701616	0.084	0.314	7.40074e-72	Microglia	Raph1
Sys1	1.45812e-76	-0.736312	0.115	0.353	8.29436e-72	Microglia	Sys1
Cdc5l	1.59136e-76	-0.497667	0.159	0.411	9.05228e-72	Microglia	Cdc5l
Ranbp1	2.89604e-76	-0.544694	0.099	0.328	1.64738e-71	Microglia	Ranbp1
Atg7	3.27967e-76	-1.0145	0.176	0.465	1.86561e-71	Microglia	Atg7
Slk	3.38938e-76	-0.6782	0.222	0.508	1.92802e-71	Microglia	Slk
Vis1	3.67308e-76	2.74307	0.373	0.146	2.0894e-71	Microglia	Vis1
Unc93b1	3.94023e-76	1.10113	0.702	0.569	2.24136e-71	Microglia	Unc93b1
Sumo2	4.19533e-76	-0.5811	0.212	0.481	2.38647e-71	Microglia	Sumo2
Stxbp2	4.46047e-76	-0.699241	0.096	0.3	2.53729e-71	Microglia	Stxbp2
Cd82	4.96873e-76	-1.13029	0.13	0.359	2.82641e-71	Microglia	Cd82
Ppp1r18	5.19037e-76	-0.830413	0.158	0.427	2.95249e-71	Microglia	Ppp1r18
Hnrnph2	6.34032e-76	-0.37783	0.131	0.364	3.60663e-71	Microglia	Hnrnph2
Polr2a	7.73533e-76	-0.683186	0.172	0.443	4.40017e-71	Microglia	Polr2a
Lta4h	9.50442e-76	-1.0783	0.091	0.306	5.4065e-71	Microglia	Lta4h
Dpm3	9.54989e-76	-0.462971	0.103	0.314	5.43236e-71	Microglia	Dpm3
Me2	1.04531e-75	-1.25334	0.082	0.305	5.94616e-71	Microglia	Me2
Traf3	1.3274e-75	-0.947635	0.255	0.545	7.55078e-71	Microglia	Traf3
Hdac4	1.72501e-75	-0.910824	0.136	0.404	9.81253e-71	Microglia	Hdac4
Hspe1	2.15855e-75	-0.796369	0.151	0.412	1.22787e-70	Microglia	Hspe1
Spata6	2.52851e-75	-0.949795	0.101	0.344	1.43832e-70	Microglia	Spata6
Eif4b	2.55328e-75	-0.606718	0.164	0.42	1.45241e-70	Microglia	Eif4b
Rexo2	2.96017e-75	-0.790708	0.096	0.327	1.68387e-70	Microglia	Rexo2
Psmd13	3.96566e-75	-0.654854	0.105	0.338	2.25583e-70	Microglia	Psmd13
Prdx1	4.8677e-75	-1.32973	0.202	0.48	2.76894e-70	Microglia	Prdx1
Ndufb9	6.01994e-75	-0.507006	0.146	0.41	3.42438e-70	Microglia	Ndufb9
Apbb2	6.20907e-75	2.69981	0.423	0.186	3.53197e-70	Microglia	Apbb2
Chmp4b	7.28724e-75	-0.905816	0.226	0.512	4.14528e-70	Microglia	Chmp4b
Uqcc2	7.33922e-75	-0.49375	0.09	0.313	4.17484e-70	Microglia	Uqcc2
Atp6v1e1	1.46421e-74	-0.895996	0.193	0.466	8.329e-70	Microglia	Atp6v1e1
Rai14	1.52088e-74	-1.35793	0.151	0.38	8.65137e-70	Microglia	Rai14
Atp6v0e	1.64429e-74	-0.893139	0.191	0.475	9.35336e-70	Microglia	Atp6v0e
Rnf149	1.74412e-74	-1.14949	0.208	0.481	9.92125e-70	Microglia	Rnf149
Prpf8	1.91112e-74	-0.431131	0.129	0.364	1.08712e-69	Microglia	Prpf8
Chp1	2.05325e-74	-0.812643	0.115	0.363	1.16797e-69	Microglia	Chp1
Zmat2	2.60082e-74	-0.323966	0.118	0.354	1.47945e-69	Microglia	Zmat2
Cmip	3.43438e-74	-0.985293	0.442	0.752	1.95361e-69	Microglia	Cmip
Itpk1	4.10482e-74	-1.00164	0.115	0.352	2.33499e-69	Microglia	Itpk1
Med28	6.45659e-74	-0.549056	0.101	0.324	3.67277e-69	Microglia	Med28
Mob3a	6.7547e-74	-0.831217	0.096	0.328	3.84234e-69	Microglia	Mob3a
Eif1a	7.17252e-74	-0.660374	0.113	0.339	4.08002e-69	Microglia	Eif1a
Brd2	8.15847e-74	-0.81013	0.16	0.439	4.64086e-69	Microglia	Brd2
Calm1	1.17364e-73	-1.05079	0.33	0.602	6.67613e-69	Microglia	Calm1
Itga5	1.19906e-73	-1.1938	0.085	0.302	6.82073e-69	Microglia	Itga5
Tnfaip8	1.32488e-73	-1.139	0.284	0.603	7.53643e-69	Microglia	Tnfaip8
Akt2	1.46532e-73	-0.570711	0.09	0.304	8.33534e-69	Microglia	Akt2
Nop10	2.09151e-73	-0.485834	0.094	0.318	1.18973e-68	Microglia	Nop10
Uba1	3.01583e-73	-0.648108	0.138	0.401	1.71553e-68	Microglia	Uba1
Ctdsp2	3.0999e-73	-0.755323	0.099	0.325	1.76334e-68	Microglia	Ctdsp2
Ywhab	3.24214e-73	-0.785521	0.202	0.485	1.84426e-68	Microglia	Ywhab
Ptpn2	4.84379e-73	-0.591857	0.154	0.409	2.75534e-68	Microglia	Ptpn2
Rad21	5.21648e-73	-0.644136	0.139	0.388	2.96734e-68	Microglia	Rad21
Nr6a1	9.87853e-73	2.47666	0.401	0.178	5.6193e-68	Microglia	Nr6a1
Gsk3a	1.04474e-72	-0.502828	0.092	0.305	5.94289e-68	Microglia	Gsk3a
Xbp1	1.15759e-72	-0.701975	0.165	0.402	6.58483e-68	Microglia	Xbp1
Pnrc1	1.84437e-72	-0.802783	0.181	0.465	1.04915e-67	Microglia	Pnrc1
Tcp1	2.03729e-72	-0.297685	0.15	0.39	1.15889e-67	Microglia	Tcp1
Ndufa5	2.11987e-72	-0.32455	0.099	0.314	1.20587e-67	Microglia	Ndufa5
Dip2b	2.81329e-72	1.33829	0.677	0.61	1.60031e-67	Microglia	Dip2b
Ndufb8	2.8957e-72	-0.6399	0.107	0.352	1.64719e-67	Microglia	Ndufb8
Golph3	3.11103e-72	-0.388174	0.115	0.341	1.76968e-67	Microglia	Golph3
Bax	3.82045e-72	-0.371863	0.149	0.386	2.17322e-67	Microglia	Bax
Snrpd1	3.87015e-72	-0.415429	0.097	0.33	2.2015e-67	Microglia	Snrpd1
Alkbh5	4.68389e-72	-0.413115	0.138	0.389	2.66438e-67	Microglia	Alkbh5
Apaf1	4.69098e-72	-0.734397	0.184	0.456	2.66842e-67	Microglia	Apaf1
Atp1b3	4.85148e-72	-0.934826	0.211	0.501	2.75972e-67	Microglia	Atp1b3
Lsm12	4.86016e-72	-0.428935	0.1	0.322	2.76465e-67	Microglia	Lsm12
Limd2	6.12453e-72	-0.893462	0.158	0.398	3.48388e-67	Microglia	Limd2
Csf2rb2	6.72816e-72	-1.28377	0.101	0.31	3.82725e-67	Microglia	Csf2rb2
Dynll1	7.16511e-72	-0.649948	0.176	0.446	4.0758e-67	Microglia	Dynll1
Hmgb1-ps8	7.68479e-72	-1.48271	0.113	0.328	4.37142e-67	Microglia	Hmgb1-ps8
Dennd1b	7.93394e-72	-0.888753	0.302	0.605	4.51314e-67	Microglia	Dennd1b
Npc2	7.95289e-72	-0.937532	0.344	0.583	4.52392e-67	Microglia	Npc2
Mbp	8.46845e-72	-0.670206	0.219	0.507	4.81719e-67	Microglia	Mbp
Ppia	9.35645e-72	-1.18317	0.314	0.568	5.32232e-67	Microglia	Ppia
Pgls	1.06728e-71	-0.660524	0.132	0.386	6.07109e-67	Microglia	Pgls
Selenow	1.35699e-71	-0.691115	0.193	0.47	7.71908e-67	Microglia	Selenow
Rpl21	1.44981e-71	-1.28003	0.222	0.459	8.24712e-67	Microglia	Rpl21
Eif3b	1.85485e-71	-0.67553	0.109	0.342	1.05511e-66	Microglia	Eif3b
App	2.16732e-71	-1.11275	0.361	0.579	1.23286e-66	Microglia	App
Tbcb	2.1706e-71	-0.346923	0.105	0.319	1.23472e-66	Microglia	Tbcb
Agtpbp1	3.82996e-71	-0.735463	0.148	0.406	2.17863e-66	Microglia	Agtpbp1
Lman2	3.94588e-71	-0.684993	0.135	0.384	2.24458e-66	Microglia	Lman2
Iqsec1	4.29405e-71	-1.07311	0.106	0.363	2.44263e-66	Microglia	Iqsec1
Tln1	4.31417e-71	-0.884696	0.275	0.571	2.45407e-66	Microglia	Tln1
Rhog	4.32652e-71	-0.894125	0.165	0.428	2.4611e-66	Microglia	Rhog
Septin11	4.46176e-71	-1.00288	0.081	0.304	2.53803e-66	Microglia	Septin11
Adap2	4.52351e-71	1.49623	0.628	0.453	2.57315e-66	Microglia	Adap2
Prkar1a	4.75193e-71	-0.658942	0.194	0.469	2.70309e-66	Microglia	Prkar1a
Sf3b6	7.63758e-71	-0.301943	0.159	0.418	4.34456e-66	Microglia	Sf3b6
Map7d1	8.79381e-71	-0.557246	0.128	0.36	5.00227e-66	Microglia	Map7d1
Arl4c	9.0802e-71	-0.541693	0.165	0.393	5.16518e-66	Microglia	Arl4c
Chmp5	9.68128e-71	-0.521517	0.123	0.363	5.5071e-66	Microglia	Chmp5
Rnf187	1.18595e-70	-0.556636	0.12	0.358	6.74619e-66	Microglia	Rnf187
Calr	1.35698e-70	-1.03337	0.214	0.473	7.71905e-66	Microglia	Calr
Baz2a	1.55506e-70	-0.757313	0.166	0.451	8.84579e-66	Microglia	Baz2a
Pip5k1c	1.93954e-70	-0.533447	0.148	0.38	1.10329e-65	Microglia	Pip5k1c
Ndufa8	2.1359e-70	-0.629068	0.098	0.331	1.21499e-65	Microglia	Ndufa8
Ufc1	2.22038e-70	-0.282189	0.107	0.311	1.26304e-65	Microglia	Ufc1
Chd3	2.63794e-70	-0.920784	0.151	0.377	1.50057e-65	Microglia	Chd3
Ndufb2	2.69351e-70	-0.385832	0.09	0.307	1.53218e-65	Microglia	Ndufb2
Cyb5r4	2.70254e-70	-0.513902	0.146	0.391	1.53732e-65	Microglia	Cyb5r4
Anp32a	2.7175e-70	-0.671781	0.175	0.451	1.54582e-65	Microglia	Anp32a
Sin3b	2.93864e-70	-0.405943	0.134	0.366	1.67162e-65	Microglia	Sin3b
Rbx1	3.09635e-70	-0.524558	0.192	0.46	1.76133e-65	Microglia	Rbx1
Fbxl5	7.41321e-70	-1.29589	0.212	0.496	4.21693e-65	Microglia	Fbxl5
Ywhaq	1.032e-69	-0.419335	0.191	0.449	5.87045e-65	Microglia	Ywhaq
Snrnp27	1.20993e-69	-0.257813	0.108	0.316	6.88255e-65	Microglia	Snrnp27
Kmt5a	1.22853e-69	-0.920782	0.109	0.358	6.98836e-65	Microglia	Kmt5a
Sbno2	1.30871e-69	-0.901785	0.216	0.498	7.44449e-65	Microglia	Sbno2
Sars	1.48451e-69	-0.607259	0.125	0.358	8.44447e-65	Microglia	Sars
Peds1	1.62403e-69	-0.633456	0.125	0.359	9.23813e-65	Microglia	Peds1
Ccdc88b	1.769e-69	-0.838292	0.112	0.324	1.00628e-64	Microglia	Ccdc88b
Grk2	1.89629e-69	-0.634549	0.198	0.466	1.07869e-64	Microglia	Grk2
Clptm1l	1.94741e-69	-0.412028	0.122	0.342	1.10776e-64	Microglia	Clptm1l
Gnptab	2.04683e-69	-0.664067	0.182	0.428	1.16432e-64	Microglia	Gnptab
Arhgef18	2.07327e-69	-1.90978	0.125	0.352	1.17936e-64	Microglia	Arhgef18
Txn2	2.44098e-69	-0.592498	0.1	0.339	1.38852e-64	Microglia	Txn2
Ostf1	2.55366e-69	-0.830224	0.263	0.558	1.45262e-64	Microglia	Ostf1
1600014C10Rik	2.59373e-69	-1.11301	0.157	0.421	1.47542e-64	Microglia	1600014C10Rik
Cpsf2	2.84277e-69	-0.555107	0.101	0.314	1.61708e-64	Microglia	Cpsf2
Dnajc8	3.43307e-69	-0.549421	0.178	0.445	1.95287e-64	Microglia	Dnajc8
Scoc	3.60582e-69	3.28213	0.407	0.195	2.05114e-64	Microglia	Scoc
Trmt112	3.84823e-69	-0.367117	0.121	0.348	2.18902e-64	Microglia	Trmt112
Adam9	4.04803e-69	-1.08089	0.134	0.38	2.30268e-64	Microglia	Adam9
Snrnp200	5.01708e-69	-0.615971	0.112	0.346	2.85391e-64	Microglia	Snrnp200
Park7	5.34934e-69	-0.469651	0.133	0.372	3.04292e-64	Microglia	Park7
Cox7b	5.39475e-69	-0.468573	0.176	0.438	3.06875e-64	Microglia	Cox7b
Snx3	6.44545e-69	-0.595711	0.202	0.474	3.66643e-64	Microglia	Snx3
Nfkbia	6.51638e-69	-1.21087	0.157	0.427	3.70678e-64	Microglia	Nfkbia
H13	7.37376e-69	-0.629993	0.173	0.448	4.19449e-64	Microglia	H13
Mrps14	7.66039e-69	-0.326089	0.102	0.329	4.35753e-64	Microglia	Mrps14
Tsn	8.30202e-69	-0.234617	0.161	0.396	4.72252e-64	Microglia	Tsn
Tcof1	9.2353e-69	-0.652745	0.115	0.343	5.25341e-64	Microglia	Tcof1
Supt5	1.00906e-68	-0.514759	0.153	0.397	5.73995e-64	Microglia	Supt5
Ncl	1.18847e-68	-0.805209	0.223	0.493	6.76051e-64	Microglia	Ncl
Svbp	1.89236e-68	-0.590982	0.1	0.31	1.07645e-63	Microglia	Svbp
H2-DMa	2.12159e-68	-1.18721	0.173	0.396	1.20684e-63	Microglia	H2-DMa
Sntb2	2.1406e-68	-1.05379	0.107	0.354	1.21766e-63	Microglia	Sntb2
Ndufs7	2.4997e-68	-0.289792	0.114	0.335	1.42193e-63	Microglia	Ndufs7
Zfp516	2.97447e-68	-1.15081	0.136	0.369	1.692e-63	Microglia	Zfp516
Fkbp1a	3.41129e-68	-0.531008	0.153	0.419	1.94048e-63	Microglia	Fkbp1a
Ndufs2	3.51329e-68	-0.271033	0.111	0.314	1.9985e-63	Microglia	Ndufs2
Plekhb2	3.6424e-68	-0.746554	0.106	0.332	2.07194e-63	Microglia	Plekhb2
Rrp1	4.32766e-68	-0.525436	0.124	0.365	2.46174e-63	Microglia	Rrp1
Hnrnpul2	4.41742e-68	-0.600863	0.162	0.422	2.5128e-63	Microglia	Hnrnpul2
Sidt2	5.57344e-68	-0.862313	0.091	0.308	3.1704e-63	Microglia	Sidt2
Coro1c	5.79685e-68	-0.610262	0.165	0.42	3.29748e-63	Microglia	Coro1c
Arhgap39	5.96561e-68	2.05261	0.508	0.334	3.39348e-63	Microglia	Arhgap39
Anp32e	6.29648e-68	-0.695464	0.092	0.31	3.58169e-63	Microglia	Anp32e
P4hb	8.28239e-68	-0.857797	0.17	0.416	4.71136e-63	Microglia	P4hb
Klf6	8.72468e-68	-0.890691	0.168	0.436	4.96295e-63	Microglia	Klf6
Plekha2	8.97315e-68	-0.669116	0.192	0.458	5.10428e-63	Microglia	Plekha2
Wbp11	9.48572e-68	-0.570071	0.13	0.374	5.39586e-63	Microglia	Wbp11
Pdcd10	1.00408e-67	-0.582218	0.184	0.466	5.71161e-63	Microglia	Pdcd10
Sash3	1.19745e-67	-1.02467	0.121	0.356	6.81158e-63	Microglia	Sash3
Lamtor4	1.43783e-67	-0.626501	0.153	0.387	8.17898e-63	Microglia	Lamtor4
Mrtfb	1.4857e-67	-0.679107	0.129	0.35	8.45127e-63	Microglia	Mrtfb
Tprgl	1.71247e-67	-0.68628	0.1	0.33	9.7412e-63	Microglia	Tprgl
Pcna	1.87075e-67	-1.12838	0.073	0.301	1.06416e-62	Microglia	Pcna
Pfkl	2.04556e-67	-0.846499	0.124	0.342	1.16359e-62	Microglia	Pfkl
Mrpl18	2.05174e-67	-0.529251	0.084	0.302	1.16711e-62	Microglia	Mrpl18
Rpl6	2.1786e-67	-1.19314	0.323	0.531	1.23928e-62	Microglia	Rpl6
Cs	2.22969e-67	-0.379835	0.154	0.386	1.26834e-62	Microglia	Cs
Psmc3	2.53636e-67	-0.380541	0.129	0.354	1.44278e-62	Microglia	Psmc3
Soga1	2.63253e-67	2.89168	0.407	0.184	1.49749e-62	Microglia	Soga1
Pfdn2	3.00444e-67	-0.451266	0.1	0.32	1.70905e-62	Microglia	Pfdn2
Irf2bp2	3.0922e-67	-0.684939	0.222	0.471	1.75897e-62	Microglia	Irf2bp2
Rab32	3.2712e-67	-1.07096	0.121	0.328	1.86079e-62	Microglia	Rab32
Ap3s1	3.46627e-67	-0.38347	0.167	0.408	1.97175e-62	Microglia	Ap3s1
H2-M3	3.76277e-67	-0.454603	0.124	0.328	2.14041e-62	Microglia	H2-M3
Elovl5	3.94503e-67	-1.04788	0.085	0.308	2.24409e-62	Microglia	Elovl5
Slirp	3.96513e-67	-0.244339	0.101	0.302	2.25553e-62	Microglia	Slirp
Cotl1	4.42341e-67	-0.930621	0.281	0.554	2.51621e-62	Microglia	Cotl1
H2-DMb1	4.77272e-67	-1.52703	0.14	0.355	2.71491e-62	Microglia	H2-DMb1
Cox14	5.16641e-67	-0.459594	0.101	0.332	2.93886e-62	Microglia	Cox14
Trpv2	6.97645e-67	-0.386226	0.129	0.34	3.96848e-62	Microglia	Trpv2
Cct4	7.62699e-67	-0.4995	0.156	0.405	4.33854e-62	Microglia	Cct4
Ppp6r1	7.72442e-67	-0.459162	0.143	0.381	4.39396e-62	Microglia	Ppp6r1
Ostc	8.34776e-67	-0.26266	0.122	0.341	4.74854e-62	Microglia	Ostc
Nudt21	9.40677e-67	-0.39978	0.088	0.31	5.35094e-62	Microglia	Nudt21
Mapkapk2	1.108e-66	-0.846027	0.191	0.463	6.30276e-62	Microglia	Mapkapk2
Sema4d	1.25117e-66	-0.74201	0.315	0.587	7.11716e-62	Microglia	Sema4d
Cope	1.25771e-66	-0.317049	0.135	0.361	7.15438e-62	Microglia	Cope
Mindy3	1.26967e-66	-0.757571	0.136	0.381	7.22241e-62	Microglia	Mindy3
Chmp1a	1.33337e-66	-0.624603	0.088	0.306	7.58475e-62	Microglia	Chmp1a
Abcc1	1.61904e-66	-0.73838	0.096	0.313	9.20976e-62	Microglia	Abcc1
Ifih1	1.91719e-66	-0.913568	0.154	0.388	1.09057e-61	Microglia	Ifih1
Eif1	2.07584e-66	-1.03333	0.289	0.551	1.18082e-61	Microglia	Eif1
Spen	2.29428e-66	-0.674467	0.162	0.422	1.30508e-61	Microglia	Spen
Mfsd14b	2.41212e-66	-0.426395	0.133	0.343	1.37211e-61	Microglia	Mfsd14b
Agfg1	2.65172e-66	-0.635254	0.184	0.448	1.5084e-61	Microglia	Agfg1
Rest	2.98935e-66	-1.0595	0.103	0.346	1.70046e-61	Microglia	Rest
Parp14	3.07937e-66	-0.953504	0.256	0.557	1.75167e-61	Microglia	Parp14
Ripor2	3.20442e-66	-2.61329	0.143	0.387	1.8228e-61	Microglia	Ripor2
Serp1	3.65892e-66	-0.539871	0.161	0.393	2.08134e-61	Microglia	Serp1
Cnot6	3.66535e-66	-0.420322	0.139	0.38	2.085e-61	Microglia	Cnot6
Ddx54	3.87193e-66	-0.690769	0.089	0.309	2.20251e-61	Microglia	Ddx54
Jarid2	3.89101e-66	-1.13156	0.268	0.577	2.21336e-61	Microglia	Jarid2
Tgoln1	4.26565e-66	-0.515191	0.148	0.387	2.42647e-61	Microglia	Tgoln1
Rbm3	4.62506e-66	-0.798864	0.224	0.496	2.63092e-61	Microglia	Rbm3
Mrps21	6.17209e-66	-0.357249	0.137	0.381	3.51093e-61	Microglia	Mrps21
Mrpl52	6.43568e-66	-0.675543	0.194	0.455	3.66087e-61	Microglia	Mrpl52
Rp9	6.58803e-66	-0.533402	0.175	0.423	3.74753e-61	Microglia	Rp9
Hnrnpa1	7.01733e-66	-0.582833	0.174	0.424	3.99174e-61	Microglia	Hnrnpa1
Csk	8.88062e-66	-0.583498	0.181	0.439	5.05165e-61	Microglia	Csk
Stk4	1.19287e-65	-0.71237	0.301	0.582	6.78552e-61	Microglia	Stk4
Pnp	1.402e-65	-0.9721	0.15	0.371	7.97516e-61	Microglia	Pnp
Drap1	1.7155e-65	-0.310983	0.134	0.366	9.75843e-61	Microglia	Drap1
Atp5pb	1.74357e-65	-0.521832	0.208	0.471	9.91812e-61	Microglia	Atp5pb
Vdac3	1.78831e-65	-0.282931	0.123	0.347	1.01726e-60	Microglia	Vdac3
Nras	2.17371e-65	-0.345867	0.147	0.373	1.23649e-60	Microglia	Nras
Atp6v1d	2.6448e-65	-0.25787	0.162	0.391	1.50447e-60	Microglia	Atp6v1d
Cdkn1b	2.81991e-65	-0.539552	0.13	0.362	1.60407e-60	Microglia	Cdkn1b
Srpk1	2.87878e-65	-0.776409	0.137	0.378	1.63757e-60	Microglia	Srpk1
Ube2m	2.94777e-65	-0.490702	0.115	0.346	1.67681e-60	Microglia	Ube2m
Atp5c1	3.04495e-65	-0.504221	0.215	0.474	1.73209e-60	Microglia	Atp5c1
Ap2m1	3.21679e-65	-0.430856	0.126	0.362	1.82984e-60	Microglia	Ap2m1
Rpn1	3.6152e-65	-0.532923	0.14	0.358	2.05647e-60	Microglia	Rpn1
Cacybp	4.57793e-65	-0.546042	0.094	0.317	2.60411e-60	Microglia	Cacybp
Sipa1l3	4.81729e-65	-0.719755	0.146	0.394	2.74027e-60	Microglia	Sipa1l3
Cmpk1	5.4848e-65	-0.456741	0.154	0.404	3.11997e-60	Microglia	Cmpk1
Eif3c	6.99849e-65	-0.630912	0.222	0.496	3.98102e-60	Microglia	Eif3c
Tbc1d16	7.90169e-65	2.81982	0.369	0.15	4.4948e-60	Microglia	Tbc1d16
Ppp1r11	8.78627e-65	-0.297278	0.111	0.327	4.99798e-60	Microglia	Ppp1r11
Mapre1	8.80683e-65	-0.228784	0.191	0.422	5.00967e-60	Microglia	Mapre1
C2cd5	9.73467e-65	-0.774998	0.131	0.359	5.53747e-60	Microglia	C2cd5
Tbc1d20	1.0194e-64	-0.510119	0.13	0.364	5.79878e-60	Microglia	Tbc1d20
Gnb2	1.26658e-64	-0.596409	0.229	0.492	7.20483e-60	Microglia	Gnb2
Atp6v1g1	1.49738e-64	-0.744848	0.171	0.426	8.5177e-60	Microglia	Atp6v1g1
Mta2	1.58581e-64	-0.485532	0.101	0.317	9.0207e-60	Microglia	Mta2
Ndufs5	1.84215e-64	-0.277301	0.108	0.33	1.04789e-59	Microglia	Ndufs5
Irf9	2.18988e-64	-0.611775	0.141	0.374	1.24569e-59	Microglia	Irf9
Txnip	2.52371e-64	-0.769262	0.193	0.438	1.43559e-59	Microglia	Txnip
St7	2.62079e-64	-1.18737	0.104	0.328	1.49081e-59	Microglia	St7
Acsl5	2.80112e-64	-0.389323	0.128	0.344	1.59339e-59	Microglia	Acsl5
Selplg	3.09242e-64	1.54238	0.601	0.54	1.75909e-59	Microglia	Selplg
Bzw1	3.14041e-64	-0.475107	0.167	0.427	1.78639e-59	Microglia	Bzw1
Ric1	3.64245e-64	-0.733148	0.177	0.436	2.07197e-59	Microglia	Ric1
Ilrun	3.73946e-64	-0.6495	0.179	0.441	2.12715e-59	Microglia	Ilrun
Cct6a	3.86966e-64	-0.457564	0.129	0.362	2.20122e-59	Microglia	Cct6a
Tcf4	4.06191e-64	1.05799	0.672	0.526	2.31058e-59	Microglia	Tcf4
A130071D04Rik	4.11806e-64	-1.08048	0.143	0.396	2.34252e-59	Microglia	A130071D04Rik
Grina	4.14931e-64	-1.05316	0.287	0.532	2.36029e-59	Microglia	Grina
Api5	4.58198e-64	-0.268382	0.146	0.376	2.60641e-59	Microglia	Api5
Ttc39b	4.70491e-64	-1.12197	0.238	0.517	2.67634e-59	Microglia	Ttc39b
Gtf2h5	5.31762e-64	-0.419152	0.098	0.32	3.02488e-59	Microglia	Gtf2h5
Sf3b2	5.35022e-64	-0.564915	0.218	0.491	3.04342e-59	Microglia	Sf3b2
Tnfrsf1b	5.37168e-64	-1.05959	0.217	0.478	3.05563e-59	Microglia	Tnfrsf1b
Was	6.76137e-64	-0.441673	0.135	0.365	3.84614e-59	Microglia	Was
Serinc3	8.32071e-64	1.00242	0.678	0.619	4.73315e-59	Microglia	Serinc3
Rab21	8.33723e-64	-0.623334	0.223	0.507	4.74255e-59	Microglia	Rab21
Rbbp8	9.59343e-64	-1.06207	0.082	0.312	5.45713e-59	Microglia	Rbbp8
2410006H16Rik	1.052e-63	-0.7105	0.166	0.405	5.98421e-59	Microglia	2410006H16Rik
Ptpn18	1.20879e-63	-0.779597	0.221	0.474	6.8761e-59	Microglia	Ptpn18
Adprh	1.21745e-63	-0.527473	0.101	0.309	6.92533e-59	Microglia	Adprh
Dennd4c	1.23193e-63	-0.862924	0.208	0.473	7.0077e-59	Microglia	Dennd4c
Rap2b	1.437e-63	-0.629359	0.106	0.317	8.17421e-59	Microglia	Rap2b
Rnf4	1.48793e-63	-0.253878	0.112	0.321	8.46395e-59	Microglia	Rnf4
Atp6v0c	1.50522e-63	-0.995019	0.356	0.574	8.56231e-59	Microglia	Atp6v0c
Phb2	1.68102e-63	-0.461483	0.109	0.332	9.56234e-59	Microglia	Phb2
Stat3	1.82369e-63	-0.907093	0.313	0.629	1.03739e-58	Microglia	Stat3
Arf3	2.0328e-63	-0.577858	0.165	0.426	1.15634e-58	Microglia	Arf3
Clec7a	2.53338e-63	-1.63314	0.184	0.395	1.44109e-58	Microglia	Clec7a
Fryl	2.83638e-63	-1.16899	0.301	0.613	1.61345e-58	Microglia	Fryl
Ralgapa2	3.52661e-63	-0.753401	0.233	0.511	2.00608e-58	Microglia	Ralgapa2
Lmo4	5.03008e-63	-0.983105	0.115	0.333	2.86131e-58	Microglia	Lmo4
Vamp8	5.167e-63	-0.73042	0.176	0.433	2.9392e-58	Microglia	Vamp8
Cript	5.93072e-63	-0.487707	0.093	0.325	3.37363e-58	Microglia	Cript
Arpp19	6.00972e-63	-0.204982	0.183	0.433	3.41857e-58	Microglia	Arpp19
Etf1	6.05047e-63	-0.491808	0.177	0.432	3.44175e-58	Microglia	Etf1
Gnai3	6.9797e-63	-0.635351	0.154	0.419	3.97033e-58	Microglia	Gnai3
Cwc15	7.03329e-63	-0.234416	0.144	0.38	4.00082e-58	Microglia	Cwc15
Copz1	7.07361e-63	-0.538721	0.125	0.367	4.02375e-58	Microglia	Copz1
Erap1	8.94278e-63	-0.393508	0.166	0.403	5.08701e-58	Microglia	Erap1
Aph1a	9.1725e-63	-0.374132	0.117	0.322	5.21768e-58	Microglia	Aph1a
Eif2s3x	1.03022e-62	-0.459021	0.12	0.343	5.86029e-58	Microglia	Eif2s3x
Smc3	1.10046e-62	-0.376446	0.153	0.371	6.25987e-58	Microglia	Smc3
Slc9a9	1.15033e-62	0.969304	0.738	0.577	6.54356e-58	Microglia	Slc9a9
Ube2l3	1.2052e-62	-0.477171	0.21	0.47	6.85564e-58	Microglia	Ube2l3
Fnbp1	1.37499e-62	-0.910999	0.45	0.709	7.82152e-58	Microglia	Fnbp1
Rab5if	1.47662e-62	-0.570614	0.151	0.396	8.39959e-58	Microglia	Rab5if
Pa2g4	2.05638e-62	-0.411133	0.105	0.306	1.16975e-57	Microglia	Pa2g4
Ssr2	2.10263e-62	-0.427785	0.099	0.302	1.19606e-57	Microglia	Ssr2
Itgb1	2.19931e-62	-1.03879	0.317	0.591	1.25105e-57	Microglia	Itgb1
Hivep1	2.36359e-62	-0.852654	0.131	0.358	1.3445e-57	Microglia	Hivep1
Fam104a	2.55963e-62	-0.302046	0.123	0.357	1.45602e-57	Microglia	Fam104a
Hspd1	3.16671e-62	-0.459601	0.136	0.363	1.80135e-57	Microglia	Hspd1
Cnot3	3.49807e-62	-0.33683	0.148	0.371	1.98984e-57	Microglia	Cnot3
Dctn1	3.69679e-62	-0.33509	0.118	0.315	2.10288e-57	Microglia	Dctn1
Ak2	3.70283e-62	-0.50915	0.157	0.382	2.10632e-57	Microglia	Ak2
Smarca4	3.8644e-62	-0.382716	0.185	0.439	2.19822e-57	Microglia	Smarca4
Clcn7	4.57478e-62	-0.9507	0.148	0.362	2.60232e-57	Microglia	Clcn7
Trappc2l	4.94992e-62	-0.320664	0.099	0.3	2.81571e-57	Microglia	Trappc2l
Pdcd5	5.02622e-62	-0.24299	0.097	0.31	2.85911e-57	Microglia	Pdcd5
Ssr3	5.19731e-62	-0.612158	0.142	0.389	2.95644e-57	Microglia	Ssr3
Lilrb4a	5.21506e-62	-1.23698	0.079	0.301	2.96653e-57	Microglia	Lilrb4a
Abcf1	6.64036e-62	-0.399849	0.173	0.421	3.7773e-57	Microglia	Abcf1
Fchsd2	6.75432e-62	1.41165	0.634	0.491	3.84213e-57	Microglia	Fchsd2
Mlf2	6.80046e-62	-0.212133	0.13	0.352	3.86837e-57	Microglia	Mlf2
Map3k1	1.01289e-61	-0.575982	0.258	0.52	5.7617e-57	Microglia	Map3k1
Rigi	1.11799e-61	-0.937895	0.141	0.372	6.35956e-57	Microglia	Rigi
Mrfap1	1.14318e-61	-0.307463	0.161	0.404	6.50284e-57	Microglia	Mrfap1
Csnk1g2	1.30505e-61	-0.600838	0.118	0.347	7.42367e-57	Microglia	Csnk1g2
Uqcrc2	1.39713e-61	-0.257944	0.155	0.383	7.94742e-57	Microglia	Uqcrc2
Cdv3	1.4421e-61	-0.415698	0.137	0.382	8.20324e-57	Microglia	Cdv3
Macf1	1.55581e-61	0.686079	0.825	0.795	8.85004e-57	Microglia	Macf1
Top2b	1.6145e-61	-0.625107	0.209	0.472	9.18389e-57	Microglia	Top2b
Ywhaz	1.64823e-61	-0.70193	0.275	0.524	9.37577e-57	Microglia	Ywhaz
Irgm1	1.71145e-61	-0.838085	0.142	0.365	9.73541e-57	Microglia	Irgm1
Eif2s1	1.8756e-61	-0.144066	0.136	0.349	1.06692e-56	Microglia	Eif2s1
Cnih4	2.298e-61	-0.368196	0.127	0.338	1.3072e-56	Microglia	Cnih4
Eif5	2.62279e-61	-0.468363	0.235	0.495	1.49195e-56	Microglia	Eif5
Tbca	2.95209e-61	-0.417744	0.185	0.436	1.67926e-56	Microglia	Tbca
Sbf2	3.0477e-61	1.61863	0.543	0.364	1.73365e-56	Microglia	Sbf2
U2af1	3.20763e-61	-0.183323	0.126	0.336	1.82463e-56	Microglia	U2af1
Ppib	3.32716e-61	-0.58268	0.233	0.489	1.89262e-56	Microglia	Ppib
Sdf4	4.46771e-61	-0.516442	0.198	0.463	2.54141e-56	Microglia	Sdf4
Cebpb	4.60648e-61	-1.70185	0.192	0.413	2.62035e-56	Microglia	Cebpb
Serf2	4.64093e-61	-0.912874	0.228	0.478	2.63995e-56	Microglia	Serf2
Cox8a	4.79589e-61	-0.919355	0.271	0.529	2.72809e-56	Microglia	Cox8a
Smim14	5.54665e-61	-0.151262	0.143	0.365	3.15516e-56	Microglia	Smim14
Rer1	5.69079e-61	-0.354292	0.143	0.383	3.23715e-56	Microglia	Rer1
Ndufa10	6.7297e-61	-0.23847	0.137	0.356	3.82812e-56	Microglia	Ndufa10
Aimp1	7.2788e-61	-0.272502	0.149	0.372	4.14047e-56	Microglia	Aimp1
Gatad1	8.00736e-61	-0.199336	0.103	0.305	4.55491e-56	Microglia	Gatad1
Ctnna1	8.88229e-61	-0.530881	0.195	0.445	5.0526e-56	Microglia	Ctnna1
Vps36	8.92478e-61	-0.424886	0.107	0.315	5.07677e-56	Microglia	Vps36
Yipf1	9.49099e-61	-0.358367	0.16	0.362	5.39885e-56	Microglia	Yipf1
Uqcrc1	1.10228e-60	-0.265047	0.13	0.353	6.27019e-56	Microglia	Uqcrc1
Msn	1.22787e-60	-0.836509	0.361	0.618	6.98459e-56	Microglia	Msn
Srp72	1.28276e-60	-0.389615	0.171	0.415	7.29687e-56	Microglia	Srp72
Rassf5	1.3051e-60	-0.921026	0.109	0.333	7.42395e-56	Microglia	Rassf5
Cyc1	1.31883e-60	-0.33087	0.103	0.31	7.50205e-56	Microglia	Cyc1
Galnt2	1.5539e-60	-0.606892	0.128	0.332	8.83921e-56	Microglia	Galnt2
Anapc11	1.79016e-60	-0.224514	0.126	0.33	1.01832e-55	Microglia	Anapc11
Ubr4	1.8186e-60	-0.707811	0.166	0.429	1.03449e-55	Microglia	Ubr4
Sec11a	2.0618e-60	-0.561487	0.156	0.416	1.17283e-55	Microglia	Sec11a
Litaf	2.23559e-60	-0.886871	0.247	0.503	1.27169e-55	Microglia	Litaf
Ap2a2	2.28101e-60	-0.525993	0.183	0.438	1.29753e-55	Microglia	Ap2a2
Acaa1a	2.36346e-60	-0.513045	0.102	0.317	1.34443e-55	Microglia	Acaa1a
Rela	2.76336e-60	-0.394924	0.128	0.341	1.57191e-55	Microglia	Rela
Polr2m	2.84675e-60	-0.403793	0.093	0.315	1.61935e-55	Microglia	Polr2m
Fkbp8	3.57614e-60	-0.333205	0.138	0.367	2.03425e-55	Microglia	Fkbp8
Mtm1	3.78271e-60	-0.687532	0.134	0.356	2.15176e-55	Microglia	Mtm1
Cd53	3.89177e-60	-0.798039	0.295	0.552	2.2138e-55	Microglia	Cd53
Tex2	4.05071e-60	-1.21083	0.118	0.34	2.3042e-55	Microglia	Tex2
Dock8	6.08184e-60	0.820915	0.753	0.71	3.4596e-55	Microglia	Dock8
Cdc42se2	7.05697e-60	-0.607842	0.25	0.527	4.01429e-55	Microglia	Cdc42se2
Pet100	1.05488e-59	-0.54801	0.119	0.352	6.00058e-55	Microglia	Pet100
Rnf7	1.15713e-59	-0.169703	0.121	0.325	6.58223e-55	Microglia	Rnf7
Relb	1.19759e-59	-1.18309	0.115	0.332	6.8124e-55	Microglia	Relb
Rnf166	1.1993e-59	-0.308665	0.15	0.367	6.8221e-55	Microglia	Rnf166
Micos10	1.41104e-59	-0.292186	0.157	0.401	8.02655e-55	Microglia	Micos10
Tle3	1.42377e-59	-0.709982	0.125	0.33	8.099e-55	Microglia	Tle3
Lasp1	2.37487e-59	-0.538597	0.168	0.415	1.35092e-54	Microglia	Lasp1
Aqr	2.78798e-59	-0.350199	0.135	0.358	1.58592e-54	Microglia	Aqr
Sdc3	3.13228e-59	-0.875763	0.124	0.321	1.78177e-54	Microglia	Sdc3
Vps28	3.16732e-59	-0.402686	0.12	0.34	1.8017e-54	Microglia	Vps28
Lamtor1	3.29818e-59	-0.565984	0.168	0.411	1.87614e-54	Microglia	Lamtor1
Zdhhc18	3.87965e-59	-1.27032	0.09	0.312	2.2069e-54	Microglia	Zdhhc18
Acadl	4.56722e-59	-0.5816	0.114	0.337	2.59802e-54	Microglia	Acadl
Atp8a1	6.06118e-59	1.12337	0.675	0.606	3.44784e-54	Microglia	Atp8a1
Bin3	6.41923e-59	-0.796968	0.111	0.339	3.65152e-54	Microglia	Bin3
Abr	7.01055e-59	-1.00613	0.411	0.657	3.98788e-54	Microglia	Abr
Psmb7	7.64095e-59	-0.378989	0.124	0.35	4.34648e-54	Microglia	Psmb7
Bcl2	7.83875e-59	-2.30408	0.132	0.372	4.45899e-54	Microglia	Bcl2
Necap2	9.5463e-59	-0.285361	0.165	0.375	5.43032e-54	Microglia	Necap2
Rnf10	1.12753e-58	-0.399523	0.144	0.374	6.41385e-54	Microglia	Rnf10
Nudc	1.14391e-58	-0.329943	0.111	0.315	6.50704e-54	Microglia	Nudc
Dync1h1	1.47287e-58	-0.441372	0.254	0.507	8.37827e-54	Microglia	Dync1h1
Alpk1	1.51041e-58	-1.08073	0.132	0.36	8.59184e-54	Microglia	Alpk1
Stat6	1.57815e-58	-0.528428	0.167	0.413	8.97713e-54	Microglia	Stat6
Arf1	1.6384e-58	-0.608584	0.208	0.47	9.31988e-54	Microglia	Arf1
Rnf114	2.12005e-58	-0.377391	0.173	0.411	1.20597e-53	Microglia	Rnf114
Naa50	2.21735e-58	-0.105143	0.138	0.342	1.26131e-53	Microglia	Naa50
Ifrd1	2.83332e-58	-0.433205	0.122	0.325	1.61171e-53	Microglia	Ifrd1
Xaf1	3.63957e-58	-0.594524	0.133	0.326	2.07034e-53	Microglia	Xaf1
Ube2i	5.12244e-58	-0.451981	0.22	0.486	2.91385e-53	Microglia	Ube2i
Dmxl2	5.99684e-58	-1.59926	0.108	0.339	3.41124e-53	Microglia	Dmxl2
Rnf14	6.74326e-58	-0.139824	0.134	0.326	3.83584e-53	Microglia	Rnf14
Csf3r	7.45508e-58	1.29506	0.559	0.392	4.24075e-53	Microglia	Csf3r
Vps13a	8.30086e-58	-0.669889	0.219	0.477	4.72186e-53	Microglia	Vps13a
Herc6	8.69717e-58	-0.665897	0.146	0.357	4.9473e-53	Microglia	Herc6
Irak4	9.13476e-58	-0.600441	0.145	0.377	5.19622e-53	Microglia	Irak4
Uhmk1	9.14546e-58	-0.458739	0.108	0.315	5.2023e-53	Microglia	Uhmk1
Dleu2	1.05306e-57	0.708799	0.809	0.704	5.99023e-53	Microglia	Dleu2
Rab6a	1.12074e-57	-0.273274	0.167	0.4	6.37524e-53	Microglia	Rab6a
Gm26542	1.20279e-57	2.74701	0.325	0.132	6.84194e-53	Microglia	Gm26542
Ndufs4	1.21245e-57	-0.297189	0.242	0.486	6.89688e-53	Microglia	Ndufs4
Znrf1	1.24538e-57	-0.712253	0.271	0.52	7.0842e-53	Microglia	Znrf1
Dnajc10	1.52135e-57	-0.464228	0.12	0.325	8.65405e-53	Microglia	Dnajc10
Rabac1	1.70844e-57	-0.250045	0.178	0.416	9.71831e-53	Microglia	Rabac1
Psma1	1.96407e-57	-0.219574	0.155	0.389	1.11724e-52	Microglia	Psma1
Otub1	2.13299e-57	-0.264123	0.097	0.303	1.21333e-52	Microglia	Otub1
Suds3	2.35545e-57	-0.221875	0.114	0.316	1.33988e-52	Microglia	Suds3
Aamp	2.60473e-57	-0.201024	0.138	0.36	1.48168e-52	Microglia	Aamp
Ddb1	3.19341e-57	-0.257656	0.118	0.325	1.81654e-52	Microglia	Ddb1
Emc10	3.43371e-57	-0.278029	0.126	0.336	1.95323e-52	Microglia	Emc10
Pdcd6ip	3.76245e-57	-0.49525	0.24	0.509	2.14023e-52	Microglia	Pdcd6ip
Zdhhc21	4.22672e-57	-0.563477	0.138	0.359	2.40433e-52	Microglia	Zdhhc21
Prkag2	4.29124e-57	-0.687131	0.134	0.355	2.44103e-52	Microglia	Prkag2
Pold4	4.45281e-57	-0.295286	0.147	0.36	2.53294e-52	Microglia	Pold4
Cpne3	5.09955e-57	-0.432778	0.162	0.376	2.90083e-52	Microglia	Cpne3
Eif4ebp2	5.17232e-57	-0.34524	0.187	0.431	2.94222e-52	Microglia	Eif4ebp2
Bnip3l	5.31732e-57	-0.32576	0.181	0.408	3.0247e-52	Microglia	Bnip3l
Frg1	5.34476e-57	-0.335506	0.135	0.362	3.04031e-52	Microglia	Frg1
Slc25a12	5.38687e-57	-0.599218	0.148	0.374	3.06427e-52	Microglia	Slc25a12
Myo1c	5.59879e-57	-0.46405	0.107	0.311	3.18482e-52	Microglia	Myo1c
Cfdp1	5.63699e-57	-0.215506	0.165	0.388	3.20654e-52	Microglia	Cfdp1
G3bp1	6.09049e-57	-0.477985	0.197	0.454	3.46452e-52	Microglia	G3bp1
Ptpn6	6.59906e-57	-0.70414	0.209	0.451	3.75381e-52	Microglia	Ptpn6
Kat2b	6.70699e-57	-0.462546	0.246	0.487	3.8152e-52	Microglia	Kat2b
Akr1a1	7.33736e-57	-0.570813	0.25	0.485	4.17378e-52	Microglia	Akr1a1
Rab7	9.87137e-57	-0.604217	0.27	0.522	5.61523e-52	Microglia	Rab7
Ndufc2	1.00983e-56	-0.119926	0.161	0.382	5.74433e-52	Microglia	Ndufc2
Mrtfa	1.22861e-56	-0.782891	0.29	0.573	6.9888e-52	Microglia	Mrtfa
Usp3	1.36881e-56	-0.728081	0.274	0.567	7.78635e-52	Microglia	Usp3
Ddx46	1.41772e-56	-0.384593	0.199	0.443	8.06455e-52	Microglia	Ddx46
Snx10	1.86371e-56	-0.782932	0.281	0.513	1.06015e-51	Microglia	Snx10
Zfp800	2.09051e-56	-0.695556	0.159	0.408	1.18917e-51	Microglia	Zfp800
Mob1a	2.31313e-56	-0.634249	0.201	0.462	1.3158e-51	Microglia	Mob1a
Ola1	2.41162e-56	-0.223844	0.166	0.391	1.37183e-51	Microglia	Ola1
Tcea1	2.56856e-56	-0.257559	0.15	0.385	1.4611e-51	Microglia	Tcea1
Rbm17	2.70444e-56	-0.209959	0.114	0.319	1.5384e-51	Microglia	Rbm17
Junb	3.20527e-56	-0.627515	0.18	0.421	1.82328e-51	Microglia	Junb
Fcgr2b	3.33629e-56	-1.17925	0.261	0.474	1.89781e-51	Microglia	Fcgr2b
Nceh1	3.67553e-56	-0.797008	0.151	0.364	2.09079e-51	Microglia	Nceh1
Setd7	4.40122e-56	-0.778766	0.109	0.334	2.50359e-51	Microglia	Setd7
Epb41	4.95427e-56	-0.671663	0.291	0.551	2.81819e-51	Microglia	Epb41
Rap2c	4.99407e-56	-0.546563	0.111	0.31	2.84083e-51	Microglia	Rap2c
Nus1	5.03381e-56	-0.298109	0.115	0.31	2.86343e-51	Microglia	Nus1
Eif4g2	6.14214e-56	-0.536103	0.251	0.507	3.4939e-51	Microglia	Eif4g2
Rab11b	7.17557e-56	-0.287944	0.178	0.419	4.08175e-51	Microglia	Rab11b
Bmp2k	7.65257e-56	1.17643	0.638	0.566	4.35309e-51	Microglia	Bmp2k
Atp5a1	7.68195e-56	-0.477458	0.245	0.498	4.3698e-51	Microglia	Atp5a1
Gabarapl2	8.82172e-56	-0.274214	0.151	0.387	5.01815e-51	Microglia	Gabarapl2
Manf	9.15265e-56	-0.287462	0.171	0.392	5.20639e-51	Microglia	Manf
Nucb1	1.02331e-55	-0.383946	0.151	0.364	5.82102e-51	Microglia	Nucb1
Sos2	1.11071e-55	-0.455636	0.194	0.434	6.31819e-51	Microglia	Sos2
Btg2	1.23656e-55	-0.490251	0.145	0.355	7.03405e-51	Microglia	Btg2
Ptgs1	1.31603e-55	2.25284	0.375	0.2	7.48612e-51	Microglia	Ptgs1
Ifi35	1.84193e-55	-0.332724	0.131	0.324	1.04776e-50	Microglia	Ifi35
Kdelr1	1.94228e-55	-0.300725	0.128	0.331	1.10484e-50	Microglia	Kdelr1
Thoc7	2.06129e-55	-0.211085	0.122	0.33	1.17254e-50	Microglia	Thoc7
Gmfb	2.47024e-55	-0.286713	0.136	0.338	1.40517e-50	Microglia	Gmfb
Golga7	2.73579e-55	-0.219788	0.116	0.32	1.55623e-50	Microglia	Golga7
Ttc7	2.79713e-55	-0.485594	0.229	0.482	1.59112e-50	Microglia	Ttc7
Serbp1	2.83833e-55	-0.602859	0.284	0.53	1.61456e-50	Microglia	Serbp1
Cybc1	3.11513e-55	-0.35326	0.116	0.306	1.77201e-50	Microglia	Cybc1
Arl6ip1	3.48083e-55	-0.4386	0.251	0.509	1.98004e-50	Microglia	Arl6ip1
Appl1	3.55804e-55	-0.162684	0.162	0.365	2.02395e-50	Microglia	Appl1
Eif2ak1	3.88136e-55	-0.241147	0.123	0.304	2.20787e-50	Microglia	Eif2ak1
Coro7	3.91873e-55	-0.582472	0.198	0.433	2.22913e-50	Microglia	Coro7
Usp7	4.04741e-55	-0.438998	0.197	0.445	2.30233e-50	Microglia	Usp7
Dse	4.11691e-55	-0.158867	0.125	0.304	2.34186e-50	Microglia	Dse
Tecpr1	4.15386e-55	-1.00953	0.113	0.305	2.36288e-50	Microglia	Tecpr1
Epsti1	4.33208e-55	-1.00595	0.357	0.629	2.46426e-50	Microglia	Epsti1
Vcp	4.51347e-55	-0.32967	0.208	0.448	2.56744e-50	Microglia	Vcp
Ern1	4.68396e-55	-0.754191	0.161	0.392	2.66442e-50	Microglia	Ern1
Rbpj	4.7008e-55	-0.470369	0.325	0.594	2.674e-50	Microglia	Rbpj
Trim12c	5.4435e-55	-0.526977	0.164	0.393	3.09648e-50	Microglia	Trim12c
Ist1	7.27773e-55	-0.266592	0.164	0.367	4.13987e-50	Microglia	Ist1
Aup1	7.372e-55	-0.144583	0.168	0.388	4.19349e-50	Microglia	Aup1
Vps53	7.6181e-55	-0.507986	0.108	0.304	4.33348e-50	Microglia	Vps53
Tmed9	7.72968e-55	-0.13888	0.19	0.419	4.39695e-50	Microglia	Tmed9
Alox5ap	8.77252e-55	-1.3061	0.201	0.407	4.99016e-50	Microglia	Alox5ap
Xpo1	9.00476e-55	-0.307334	0.18	0.412	5.12227e-50	Microglia	Xpo1
Notch1	9.93944e-55	-0.797853	0.105	0.315	5.65395e-50	Microglia	Notch1
Tmed2	1.00307e-54	-0.32514	0.201	0.446	5.70588e-50	Microglia	Tmed2
Soat1	1.05174e-54	-0.672639	0.279	0.522	5.98275e-50	Microglia	Soat1
Cox4i1	1.06735e-54	-0.724873	0.279	0.545	6.07152e-50	Microglia	Cox4i1
Ssr1	1.08091e-54	-0.257926	0.148	0.367	6.14864e-50	Microglia	Ssr1
Arpc4	1.10825e-54	-0.410075	0.22	0.463	6.30418e-50	Microglia	Arpc4
Trim56	1.43333e-54	-0.486101	0.137	0.339	8.15337e-50	Microglia	Trim56
Ifi207	1.62124e-54	-0.752923	0.194	0.426	9.22229e-50	Microglia	Ifi207
Rnf19b	1.69968e-54	-0.560017	0.181	0.405	9.66848e-50	Microglia	Rnf19b
Ppp2ca	1.91618e-54	-0.41287	0.214	0.477	1.09e-49	Microglia	Ppp2ca
Dnaaf9	2.06317e-54	-0.457623	0.16	0.388	1.17362e-49	Microglia	Dnaaf9
Ccl6	2.21411e-54	-2.2913	0.167	0.355	1.25948e-49	Microglia	Ccl6
Pml	2.88308e-54	-0.770977	0.116	0.301	1.64001e-49	Microglia	Pml
Cmc1	3.10159e-54	-0.430311	0.137	0.363	1.76431e-49	Microglia	Cmc1
Snw1	3.15216e-54	-0.166579	0.179	0.412	1.79307e-49	Microglia	Snw1
Aebp2	3.33068e-54	-0.700193	0.183	0.427	1.89462e-49	Microglia	Aebp2
Med27	3.7989e-54	-0.505722	0.124	0.318	2.16096e-49	Microglia	Med27
Pgd	3.81646e-54	-0.915016	0.166	0.398	2.17095e-49	Microglia	Pgd
Rap1gds1	4.10104e-54	0.988551	0.707	0.679	2.33284e-49	Microglia	Rap1gds1
Foxo1	4.14093e-54	-0.768852	0.146	0.341	2.35553e-49	Microglia	Foxo1
Hipk1	4.55265e-54	-0.590201	0.228	0.493	2.58973e-49	Microglia	Hipk1
Tank	5.02811e-54	-0.750126	0.26	0.524	2.86019e-49	Microglia	Tank
Dek	5.15166e-54	-0.635278	0.188	0.452	2.93047e-49	Microglia	Dek
Bltp2	5.24909e-54	-0.458023	0.157	0.384	2.98589e-49	Microglia	Bltp2
Mllt3	5.70309e-54	-1.81902	0.147	0.38	3.24414e-49	Microglia	Mllt3
Ankrd11	6.12557e-54	-0.665383	0.56	0.79	3.48447e-49	Microglia	Ankrd11
Hdac1	6.15924e-54	-0.367672	0.135	0.355	3.50362e-49	Microglia	Hdac1
Tnrc6a	9.19912e-54	-0.419341	0.241	0.489	5.23283e-49	Microglia	Tnrc6a
Cd48	9.80256e-54	-0.344641	0.226	0.476	5.57609e-49	Microglia	Cd48
Inpp4b	1.11633e-53	0.298967	0.732	0.486	6.35015e-49	Microglia	Inpp4b
Ifnar1	1.31187e-53	-0.712448	0.204	0.466	7.46247e-49	Microglia	Ifnar1
Slc15a3	1.42423e-53	-0.863541	0.166	0.361	8.10161e-49	Microglia	Slc15a3
Eif2s2	1.4365e-53	-0.402139	0.229	0.479	8.1714e-49	Microglia	Eif2s2
Snhg8	1.69918e-53	-0.143019	0.126	0.319	9.6656e-49	Microglia	Snhg8
N4bp1	1.72749e-53	-0.90012	0.277	0.538	9.82665e-49	Microglia	N4bp1
Cers5	1.79002e-53	-0.405998	0.17	0.394	1.01824e-48	Microglia	Cers5
Acsl1	1.90108e-53	-1.2235	0.131	0.336	1.08141e-48	Microglia	Acsl1
Sar1a	2.10066e-53	-0.405372	0.1	0.309	1.19494e-48	Microglia	Sar1a
Usp25	2.11266e-53	-0.549472	0.315	0.583	1.20177e-48	Microglia	Usp25
Specc1	2.27558e-53	1.51906	0.554	0.379	1.29444e-48	Microglia	Specc1
Lhfpl2	2.40189e-53	1.62192	0.475	0.296	1.36629e-48	Microglia	Lhfpl2
Ubc	2.58828e-53	-0.586234	0.223	0.478	1.47232e-48	Microglia	Ubc
Senp1	2.76353e-53	-0.490787	0.15	0.376	1.57201e-48	Microglia	Senp1
Setd1b	2.94159e-53	-0.158873	0.133	0.319	1.6733e-48	Microglia	Setd1b
Rtn1	3.14514e-53	1.82818	0.348	0.138	1.78908e-48	Microglia	Rtn1
Hspa5	3.85447e-53	-0.659149	0.26	0.5	2.19258e-48	Microglia	Hspa5
Gna13	4.11074e-53	-0.491531	0.293	0.531	2.33835e-48	Microglia	Gna13
Golm1	5.08815e-53	2.49408	0.433	0.279	2.89434e-48	Microglia	Golm1
Selenok	5.11907e-53	-0.157338	0.191	0.429	2.91193e-48	Microglia	Selenok
Arl6ip5	5.42518e-53	-0.576373	0.197	0.449	3.08606e-48	Microglia	Arl6ip5
Zcrb1	6.34464e-53	-0.178443	0.134	0.35	3.60908e-48	Microglia	Zcrb1
Aff1	7.15071e-53	-0.821851	0.298	0.556	4.06761e-48	Microglia	Aff1
Fmnl1	7.41117e-53	-0.548508	0.189	0.42	4.21577e-48	Microglia	Fmnl1
Hmgb1	7.54791e-53	-0.341349	0.202	0.451	4.29355e-48	Microglia	Hmgb1
Ppp1cc	7.79673e-53	-0.559781	0.124	0.358	4.43509e-48	Microglia	Ppp1cc
Hectd1	7.90042e-53	-0.654027	0.331	0.621	4.49407e-48	Microglia	Hectd1
Rnpepl1	9.23368e-53	-0.155544	0.115	0.307	5.25248e-48	Microglia	Rnpepl1
Stk38	1.07519e-52	-0.55275	0.286	0.557	6.11613e-48	Microglia	Stk38
Gga1	1.11949e-52	-0.46562	0.104	0.303	6.36813e-48	Microglia	Gga1
Tmpo	1.16483e-52	-0.217791	0.183	0.39	6.626e-48	Microglia	Tmpo
Atp10d	1.22051e-52	-0.913878	0.134	0.344	6.94275e-48	Microglia	Atp10d
Foxn3	1.32448e-52	0.720036	0.771	0.71	7.53419e-48	Microglia	Foxn3
Sec61a1	1.3419e-52	-0.330794	0.144	0.365	7.63329e-48	Microglia	Sec61a1
Sqstm1	1.42125e-52	-0.317532	0.168	0.385	8.08463e-48	Microglia	Sqstm1
Os9	1.43938e-52	-0.148619	0.194	0.41	8.1878e-48	Microglia	Os9
Sdha	1.61899e-52	-0.160302	0.226	0.458	9.20945e-48	Microglia	Sdha
Slc39a11	1.84186e-52	-0.481361	0.129	0.3	1.04773e-47	Microglia	Slc39a11
Aopep	2.63079e-52	-0.877705	0.314	0.612	1.4965e-47	Microglia	Aopep
Arl5a	2.77721e-52	-0.520567	0.167	0.38	1.57979e-47	Microglia	Arl5a
Tnfaip3	3.27659e-52	-0.76408	0.103	0.302	1.86386e-47	Microglia	Tnfaip3
Dnajc2	3.38302e-52	-0.177459	0.133	0.335	1.9244e-47	Microglia	Dnajc2
Dnaja1	3.43618e-52	-0.305994	0.168	0.418	1.95464e-47	Microglia	Dnaja1
Derl1	3.70812e-52	-0.127157	0.165	0.367	2.10933e-47	Microglia	Derl1
Ubb	4.9068e-52	-0.711103	0.306	0.536	2.79118e-47	Microglia	Ubb
Itpkb	6.07945e-52	-0.758729	0.207	0.447	3.45824e-47	Microglia	Itpkb
Pitpna	6.20886e-52	-0.745978	0.374	0.634	3.53185e-47	Microglia	Pitpna
Ppp4c	6.82094e-52	-0.390978	0.15	0.397	3.88002e-47	Microglia	Ppp4c
Mrpl43	7.16191e-52	-0.202974	0.121	0.326	4.07398e-47	Microglia	Mrpl43
Kmt2a	8.17749e-52	-0.49422	0.301	0.552	4.65168e-47	Microglia	Kmt2a
Susd6	8.46231e-52	-0.777188	0.388	0.682	4.8137e-47	Microglia	Susd6
Ube2a	9.2805e-52	-0.204943	0.109	0.311	5.27912e-47	Microglia	Ube2a
Itpripl2	1.13919e-51	-0.26647	0.136	0.316	6.48017e-47	Microglia	Itpripl2
Cct3	1.16676e-51	-0.34184	0.12	0.335	6.63702e-47	Microglia	Cct3
Rnps1	1.18142e-51	-0.149968	0.132	0.341	6.72037e-47	Microglia	Rnps1
Rnf115	1.18678e-51	-0.354981	0.215	0.458	6.75088e-47	Microglia	Rnf115
Wrn	1.28588e-51	-0.453059	0.202	0.438	7.31462e-47	Microglia	Wrn
Pitpnb	1.29013e-51	-0.158048	0.131	0.314	7.33877e-47	Microglia	Pitpnb
Gtf2f2	1.359e-51	-0.350408	0.159	0.379	7.73056e-47	Microglia	Gtf2f2
Rbm7	1.60643e-51	-0.170621	0.115	0.311	9.13804e-47	Microglia	Rbm7
Pdia4	1.74209e-51	-0.521726	0.123	0.316	9.9097e-47	Microglia	Pdia4
Tmod3	1.85251e-51	-0.430765	0.248	0.507	1.05378e-46	Microglia	Tmod3
Exoc2	1.90864e-51	-0.495815	0.255	0.52	1.08571e-46	Microglia	Exoc2
Ptafr	2.14132e-51	-0.915982	0.153	0.326	1.21807e-46	Microglia	Ptafr
Lrrfip2	2.29769e-51	-0.506687	0.201	0.446	1.30702e-46	Microglia	Lrrfip2
Copb1	2.38167e-51	-0.158151	0.19	0.42	1.35479e-46	Microglia	Copb1
Smndc1	2.51044e-51	-0.168632	0.137	0.341	1.42804e-46	Microglia	Smndc1
Supt6	2.54763e-51	-0.220367	0.158	0.381	1.44919e-46	Microglia	Supt6
Prr5l	2.91939e-51	-0.704049	0.127	0.307	1.66067e-46	Microglia	Prr5l
Ripk1	3.34479e-51	-0.593322	0.158	0.401	1.90265e-46	Microglia	Ripk1
Atf4	4.41597e-51	-0.257982	0.119	0.312	2.51198e-46	Microglia	Atf4
1110004F10Rik	4.50003e-51	-0.14866	0.15	0.385	2.5598e-46	Microglia	1110004F10Rik
Rpl10a	6.28376e-51	-0.874406	0.237	0.453	3.57445e-46	Microglia	Rpl10a
Parp9	6.50861e-51	-0.523748	0.222	0.464	3.70236e-46	Microglia	Parp9
Rtf1	6.84318e-51	-0.380587	0.204	0.455	3.89267e-46	Microglia	Rtf1
Prrc2b	6.86416e-51	-0.496927	0.19	0.424	3.90461e-46	Microglia	Prrc2b
Sirpa	6.98153e-51	1.00201	0.641	0.514	3.97138e-46	Microglia	Sirpa
Idnk	9.19072e-51	-0.346783	0.13	0.343	5.22805e-46	Microglia	Idnk
Timm23	9.21525e-51	-0.213664	0.162	0.388	5.242e-46	Microglia	Timm23
Arhgap30	9.70521e-51	-0.651089	0.299	0.573	5.52071e-46	Microglia	Arhgap30
Setx	1.03946e-50	-0.566505	0.192	0.431	5.91289e-46	Microglia	Setx
Flii	1.25419e-50	-0.27567	0.15	0.373	7.13435e-46	Microglia	Flii
Rbck1	1.30719e-50	-0.430132	0.113	0.321	7.43582e-46	Microglia	Rbck1
Erp44	1.33541e-50	-0.235074	0.163	0.38	7.59635e-46	Microglia	Erp44
Znhit1	1.80881e-50	-0.128835	0.107	0.312	1.02893e-45	Microglia	Znhit1
Otulinl	1.83524e-50	1.21395	0.606	0.554	1.04396e-45	Microglia	Otulinl
Fndc3a	2.59113e-50	-0.767746	0.373	0.637	1.47394e-45	Microglia	Fndc3a
Rheb	2.72365e-50	-0.196319	0.184	0.416	1.54932e-45	Microglia	Rheb
Wnk1	2.91147e-50	0.685321	0.743	0.728	1.65616e-45	Microglia	Wnk1
Dnajb11	2.96705e-50	-0.162338	0.143	0.344	1.68778e-45	Microglia	Dnajb11
Smarce1	3.20839e-50	-0.111912	0.134	0.34	1.82506e-45	Microglia	Smarce1
Gm15283	3.26943e-50	-0.676559	0.128	0.331	1.85978e-45	Microglia	Gm15283
Tmem167	3.68892e-50	-0.275306	0.185	0.434	2.09841e-45	Microglia	Tmem167
Sla	3.78977e-50	-0.848376	0.27	0.534	2.15578e-45	Microglia	Sla
Glrx3	4.03601e-50	-0.113371	0.128	0.328	2.29585e-45	Microglia	Glrx3
Adss	4.06209e-50	-0.422085	0.118	0.335	2.31068e-45	Microglia	Adss
Bcl10	5.13406e-50	-0.141758	0.142	0.338	2.92046e-45	Microglia	Bcl10
Actr1a	5.77814e-50	-0.106374	0.139	0.327	3.28683e-45	Microglia	Actr1a
Sae1	6.28213e-50	-0.566092	0.112	0.307	3.57353e-45	Microglia	Sae1
Cic	6.54467e-50	-0.269069	0.141	0.349	3.72287e-45	Microglia	Cic
Eid1	7.24504e-50	-0.25363	0.14	0.348	4.12127e-45	Microglia	Eid1
Slc25a3	7.38036e-50	-0.395269	0.294	0.539	4.19824e-45	Microglia	Slc25a3
Piezo1	8.94319e-50	-0.506281	0.152	0.366	5.08724e-45	Microglia	Piezo1
Adar	1.07072e-49	-0.513835	0.173	0.399	6.09066e-45	Microglia	Adar
Gse1	1.08367e-49	-0.57179	0.152	0.372	6.16435e-45	Microglia	Gse1
Aco2	1.11438e-49	-0.200924	0.166	0.381	6.33906e-45	Microglia	Aco2
Ube2f	1.22607e-49	-0.214729	0.188	0.402	6.97436e-45	Microglia	Ube2f
Chd4	1.27385e-49	-0.463783	0.285	0.539	7.24617e-45	Microglia	Chd4
Cep120	1.29858e-49	-0.376815	0.169	0.385	7.38683e-45	Microglia	Cep120
Magt1	1.44208e-49	-0.120994	0.18	0.381	8.20312e-45	Microglia	Magt1
Gabpb2	1.46172e-49	-0.293089	0.202	0.425	8.31484e-45	Microglia	Gabpb2
Tex261	1.46523e-49	-0.392474	0.126	0.325	8.33481e-45	Microglia	Tex261
Pld1	1.66082e-49	1.77217	0.45	0.292	9.4474e-45	Microglia	Pld1
Ccdc12	1.707e-49	-0.216482	0.239	0.473	9.71008e-45	Microglia	Ccdc12
Cyb5a	1.71496e-49	-0.298625	0.157	0.37	9.75536e-45	Microglia	Cyb5a
Nfe2l1	2.1548e-49	-0.340077	0.137	0.348	1.22574e-44	Microglia	Nfe2l1
Gtf2h2	2.18036e-49	2.4359	0.437	0.273	1.24028e-44	Microglia	Gtf2h2
Tfeb	2.39774e-49	-0.23702	0.173	0.344	1.36393e-44	Microglia	Tfeb
Yy1	2.40563e-49	-0.203978	0.24	0.476	1.36842e-44	Microglia	Yy1
Zfp984	2.449e-49	-0.372665	0.115	0.309	1.39309e-44	Microglia	Zfp984
Xpo6	2.55299e-49	-0.422353	0.178	0.404	1.45225e-44	Microglia	Xpo6
Anxa7	2.83624e-49	-0.323358	0.122	0.328	1.61336e-44	Microglia	Anxa7
Kat7	3.05028e-49	-0.12111	0.149	0.347	1.73512e-44	Microglia	Kat7
BC005537	3.08126e-49	-0.442711	0.266	0.525	1.75274e-44	Microglia	BC005537
Snx20	3.09424e-49	-0.464498	0.203	0.431	1.76013e-44	Microglia	Snx20
Hat1	3.48586e-49	-0.151594	0.127	0.308	1.9829e-44	Microglia	Hat1
Med15	4.55618e-49	-0.443484	0.212	0.474	2.59174e-44	Microglia	Med15
Mdm2	4.58501e-49	-0.412299	0.177	0.4	2.60814e-44	Microglia	Mdm2
Eif3a	5.43793e-49	-0.633797	0.27	0.536	3.09331e-44	Microglia	Eif3a
Inpp4a	6.07142e-49	-0.351376	0.178	0.365	3.45367e-44	Microglia	Inpp4a
Nap1l4	6.75019e-49	-0.147672	0.177	0.402	3.83978e-44	Microglia	Nap1l4
Ehbp1l1	7.73227e-49	-0.42569	0.147	0.356	4.39843e-44	Microglia	Ehbp1l1
Pik3r5	7.88093e-49	-0.628783	0.263	0.508	4.48299e-44	Microglia	Pik3r5
Cndp2	8.30528e-49	-0.587236	0.148	0.349	4.72438e-44	Microglia	Cndp2
Usf2	8.3617e-49	-0.109745	0.203	0.423	4.75647e-44	Microglia	Usf2
Smc5	8.43003e-49	-0.340259	0.166	0.378	4.79534e-44	Microglia	Smc5
Nfatc3	9.38036e-49	-0.555315	0.263	0.51	5.33593e-44	Microglia	Nfatc3
Ppm1g	9.49897e-49	-0.17935	0.132	0.339	5.4034e-44	Microglia	Ppm1g
Fem1c	1.05255e-48	-0.245424	0.128	0.333	5.98731e-44	Microglia	Fem1c
Clic1	1.05489e-48	-0.606381	0.289	0.544	6.00066e-44	Microglia	Clic1
Cggbp1	1.1901e-48	-0.243203	0.169	0.406	6.76977e-44	Microglia	Cggbp1
Ms4a6d	1.29604e-48	-0.946326	0.23	0.437	7.37241e-44	Microglia	Ms4a6d
Gripap1	1.36487e-48	-0.449203	0.177	0.395	7.7639e-44	Microglia	Gripap1
Rev3l	1.47154e-48	-0.503615	0.16	0.381	8.37072e-44	Microglia	Rev3l
Gm46367	1.80678e-48	3.07323	0.322	0.138	1.02777e-43	Microglia	Gm46367
Ints6	1.87191e-48	-0.460815	0.141	0.355	1.06481e-43	Microglia	Ints6
Rpn2	2.00468e-48	-0.23788	0.178	0.404	1.14034e-43	Microglia	Rpn2
Gars	2.0383e-48	-0.207966	0.129	0.316	1.15947e-43	Microglia	Gars
Hsd17b12	2.09689e-48	-0.211112	0.174	0.39	1.1928e-43	Microglia	Hsd17b12
Pcnx	2.23167e-48	-0.740616	0.174	0.414	1.26946e-43	Microglia	Pcnx
Tmem165	2.39018e-48	-0.204826	0.188	0.387	1.35963e-43	Microglia	Tmem165
Lst1	2.91013e-48	-0.729223	0.184	0.376	1.6554e-43	Microglia	Lst1
Ptpn11	3.27129e-48	-0.172745	0.13	0.322	1.86084e-43	Microglia	Ptpn11
Tbc1d5	4.63678e-48	0.792957	0.728	0.678	2.63759e-43	Microglia	Tbc1d5
Elf4	4.76307e-48	-0.596791	0.287	0.559	2.70943e-43	Microglia	Elf4
Rcor1	5.1317e-48	-0.261548	0.241	0.465	2.91911e-43	Microglia	Rcor1
Stim1	6.53873e-48	-0.657919	0.24	0.469	3.71949e-43	Microglia	Stim1
Saraf	7.72057e-48	-0.223849	0.179	0.391	4.39177e-43	Microglia	Saraf
Tbc1d15	8.10482e-48	-0.480387	0.117	0.324	4.61035e-43	Microglia	Tbc1d15
Msra	8.59127e-48	-1.2064	0.129	0.345	4.88706e-43	Microglia	Msra
Snx4	9.53742e-48	-0.302057	0.144	0.359	5.42526e-43	Microglia	Snx4
Zfas1	1.39677e-47	-0.231936	0.149	0.347	7.94539e-43	Microglia	Zfas1
Stt3b	1.53513e-47	-0.238876	0.169	0.381	8.73245e-43	Microglia	Stt3b
Cox7c	1.93254e-47	-0.523469	0.266	0.497	1.0993e-42	Microglia	Cox7c
Taf1	2.05881e-47	-0.294461	0.148	0.354	1.17113e-42	Microglia	Taf1
Sfr1	2.26209e-47	-0.1496	0.125	0.338	1.28677e-42	Microglia	Sfr1
Dennd1a	2.56346e-47	-0.77416	0.499	0.727	1.4582e-42	Microglia	Dennd1a
Cyria	2.75757e-47	-0.9592	0.125	0.338	1.56862e-42	Microglia	Cyria
Max	3.02203e-47	-0.295289	0.179	0.4	1.71905e-42	Microglia	Max
Eif4h	3.2983e-47	-0.120152	0.208	0.438	1.8762e-42	Microglia	Eif4h
Smc1a	3.60395e-47	-0.12458	0.202	0.42	2.05007e-42	Microglia	Smc1a
Camk2g	4.51188e-47	-0.403265	0.149	0.34	2.56654e-42	Microglia	Camk2g
Sumo1	4.98252e-47	-0.110636	0.219	0.465	2.83426e-42	Microglia	Sumo1
Pxn	5.10542e-47	-0.444068	0.17	0.39	2.90417e-42	Microglia	Pxn
Cnbp	5.28544e-47	-0.211595	0.226	0.461	3.00657e-42	Microglia	Cnbp
Nadk	5.3997e-47	-0.457958	0.196	0.426	3.07156e-42	Microglia	Nadk
Rcc2	5.55661e-47	-0.209044	0.134	0.324	3.16082e-42	Microglia	Rcc2
G3bp2	5.56053e-47	-0.38482	0.21	0.46	3.16305e-42	Microglia	G3bp2
Tmed10	5.5718e-47	-0.370153	0.263	0.495	3.16946e-42	Microglia	Tmed10
Ano6	5.64267e-47	-0.554696	0.263	0.51	3.20978e-42	Microglia	Ano6
Mfsd1	5.86819e-47	-0.428581	0.166	0.368	3.33806e-42	Microglia	Mfsd1
Mideas	6.31061e-47	-0.45701	0.188	0.417	3.58973e-42	Microglia	Mideas
Eif4a1	7.13036e-47	-0.41247	0.234	0.473	4.05603e-42	Microglia	Eif4a1
Brk1	8.53103e-47	-0.299273	0.215	0.457	4.85279e-42	Microglia	Brk1
Supt16	8.58644e-47	-0.170238	0.209	0.443	4.88431e-42	Microglia	Supt16
Dgkz	1.09524e-46	-0.286877	0.275	0.495	6.23014e-42	Microglia	Dgkz
E330020D12Rik	1.21777e-46	2.35115	0.323	0.147	6.92714e-42	Microglia	E330020D12Rik
Arfgef1	1.26775e-46	-0.407241	0.316	0.568	7.21145e-42	Microglia	Arfgef1
Ogdh	1.27788e-46	-0.318052	0.267	0.515	7.26908e-42	Microglia	Ogdh
Ppcdc	1.60199e-46	2.12655	0.452	0.294	9.11277e-42	Microglia	Ppcdc
Szrd1	1.95673e-46	-0.112271	0.155	0.366	1.11307e-41	Microglia	Szrd1
Bbs9	1.97308e-46	1.9256	0.409	0.243	1.12236e-41	Microglia	Bbs9
Commd7	2.53342e-46	-0.190452	0.133	0.338	1.44111e-41	Microglia	Commd7
Ttc7b	3.49721e-46	-0.543113	0.138	0.341	1.98935e-41	Microglia	Ttc7b
Zc3h15	4.01968e-46	-0.101719	0.192	0.42	2.28655e-41	Microglia	Zc3h15
Pbxip1	4.14547e-46	-0.427217	0.198	0.432	2.35811e-41	Microglia	Pbxip1
Zbtb7a	4.44999e-46	-0.372602	0.196	0.435	2.53133e-41	Microglia	Zbtb7a
Cert1	4.91576e-46	-0.521243	0.233	0.501	2.79628e-41	Microglia	Cert1
Sh3bp1	5.78028e-46	-0.199941	0.117	0.3	3.28805e-41	Microglia	Sh3bp1
Sdf2	5.91535e-46	-0.194259	0.137	0.338	3.36489e-41	Microglia	Sdf2
Srrt	6.07441e-46	-0.166985	0.139	0.323	3.45537e-41	Microglia	Srrt
Syk	6.36354e-46	-0.872632	0.331	0.543	3.61983e-41	Microglia	Syk
Gas5	6.47399e-46	-0.541008	0.232	0.469	3.68267e-41	Microglia	Gas5
Nub1	6.93973e-46	-0.183527	0.182	0.402	3.94759e-41	Microglia	Nub1
Srsf3	7.40613e-46	-0.228418	0.229	0.471	4.2129e-41	Microglia	Srsf3
Ppp1r9b	8.66482e-46	-0.348944	0.175	0.409	4.9289e-41	Microglia	Ppp1r9b
Araf	9.73838e-46	-0.144483	0.14	0.333	5.53958e-41	Microglia	Araf
Ddx21	1.10568e-45	-0.245803	0.155	0.371	6.28953e-41	Microglia	Ddx21
Mcmbp	1.14918e-45	-0.239153	0.216	0.45	6.53697e-41	Microglia	Mcmbp
Sdhb	1.17395e-45	-0.18809	0.165	0.39	6.6779e-41	Microglia	Sdhb
Actr10	1.2326e-45	-0.106619	0.119	0.306	7.0115e-41	Microglia	Actr10
Bach1	1.37107e-45	-0.357395	0.215	0.404	7.79918e-41	Microglia	Bach1
Rasa3	1.49338e-45	-0.84437	0.25	0.505	8.49495e-41	Microglia	Rasa3
Tnfrsf1a	1.68333e-45	-0.539305	0.134	0.319	9.57548e-41	Microglia	Tnfrsf1a
Trem2	2.09957e-45	1.69465	0.477	0.334	1.19432e-40	Microglia	Trem2
Sugt1	2.13395e-45	-0.231096	0.167	0.399	1.21387e-40	Microglia	Sugt1
Ensa	2.23452e-45	-0.167025	0.146	0.369	1.27108e-40	Microglia	Ensa
Jak1	2.25529e-45	-0.820792	0.394	0.66	1.2829e-40	Microglia	Jak1
Fgfr1op2	2.29003e-45	-0.147503	0.238	0.473	1.30266e-40	Microglia	Fgfr1op2
Ppil4	2.31652e-45	-0.203791	0.14	0.338	1.31773e-40	Microglia	Ppil4
Pgs1	3.29992e-45	-0.523536	0.139	0.351	1.87712e-40	Microglia	Pgs1
Igsf6	3.39755e-45	-0.856351	0.172	0.368	1.93266e-40	Microglia	Igsf6
Cyb5b	3.50712e-45	-0.163768	0.149	0.353	1.99499e-40	Microglia	Cyb5b
Ralbp1	3.99777e-45	-0.375024	0.204	0.448	2.27409e-40	Microglia	Ralbp1
Uggt1	4.7133e-45	-0.351118	0.206	0.446	2.68111e-40	Microglia	Uggt1
Psmd4	5.11843e-45	-0.233428	0.191	0.434	2.91157e-40	Microglia	Psmd4
Vdac1	5.65e-45	-0.119211	0.16	0.365	3.21394e-40	Microglia	Vdac1
Atg3	6.2823e-45	-0.100625	0.198	0.412	3.57362e-40	Microglia	Atg3
Cttnbp2nl	6.39001e-45	1.73975	0.508	0.376	3.6349e-40	Microglia	Cttnbp2nl
Rchy1	6.57644e-45	-0.154025	0.124	0.305	3.74094e-40	Microglia	Rchy1
Arpc1a	6.72695e-45	-0.19986	0.15	0.356	3.82656e-40	Microglia	Arpc1a
Capzb	6.8991e-45	-0.573892	0.33	0.584	3.92448e-40	Microglia	Capzb
Reep5	8.65404e-45	-0.331323	0.218	0.464	4.92277e-40	Microglia	Reep5
Zfp91	9.09573e-45	-0.131991	0.135	0.334	5.17402e-40	Microglia	Zfp91
Ik	1.14449e-44	-0.218613	0.172	0.397	6.51033e-40	Microglia	Ik
Tmem50a	1.14919e-44	-0.374959	0.262	0.516	6.53703e-40	Microglia	Tmem50a
Pcnt	1.47705e-44	-0.316792	0.122	0.3	8.40204e-40	Microglia	Pcnt
Raf1	1.48368e-44	-0.297549	0.258	0.486	8.43976e-40	Microglia	Raf1
Auh	1.63977e-44	-0.443205	0.141	0.327	9.32768e-40	Microglia	Auh
Cd33	1.66222e-44	1.74208	0.446	0.316	9.45536e-40	Microglia	Cd33
Mrps33	1.69864e-44	0.106678	0.138	0.338	9.66256e-40	Microglia	Mrps33
Tent5a	1.75126e-44	-0.270225	0.176	0.37	9.96189e-40	Microglia	Tent5a
Ankrd13a	2.42704e-44	-0.113687	0.169	0.371	1.3806e-39	Microglia	Ankrd13a
Adap1	2.44504e-44	-0.433901	0.127	0.307	1.39084e-39	Microglia	Adap1
Zzef1	2.45838e-44	-0.302547	0.26	0.495	1.39843e-39	Microglia	Zzef1
Brwd3	2.46447e-44	-0.164885	0.131	0.31	1.40189e-39	Microglia	Brwd3
Hnrnpa2b1	2.77015e-44	0.884033	0.733	0.717	1.57577e-39	Microglia	Hnrnpa2b1
Pdcd4	3.2175e-44	-1.04521	0.197	0.407	1.83024e-39	Microglia	Pdcd4
Dcp2	3.22e-44	-0.156511	0.134	0.314	1.83166e-39	Microglia	Dcp2
Nfatc1	3.25319e-44	-0.415816	0.228	0.453	1.85055e-39	Microglia	Nfatc1
Sipa1l2	3.31304e-44	1.89125	0.428	0.267	1.88459e-39	Microglia	Sipa1l2
Ube2j2	3.434e-44	-0.187	0.142	0.336	1.9534e-39	Microglia	Ube2j2
Gab3	3.55274e-44	-0.757293	0.154	0.347	2.02094e-39	Microglia	Gab3
Fam174a	3.74143e-44	-0.308718	0.128	0.324	2.12827e-39	Microglia	Fam174a
Mapk3	3.88263e-44	-0.353018	0.152	0.343	2.20859e-39	Microglia	Mapk3
Casp4	4.39457e-44	-0.828543	0.134	0.305	2.49981e-39	Microglia	Casp4
Rreb1	4.85863e-44	0.635995	0.73	0.645	2.76378e-39	Microglia	Rreb1
Kif2a	6.13073e-44	-0.314182	0.182	0.402	3.48741e-39	Microglia	Kif2a
Alas1	6.46464e-44	-0.908121	0.124	0.303	3.67734e-39	Microglia	Alas1
Metap2	6.73199e-44	-0.24659	0.215	0.453	3.82943e-39	Microglia	Metap2
Snf8	8.00825e-44	-0.137728	0.135	0.343	4.55541e-39	Microglia	Snf8
Apobec3	8.29767e-44	-0.58386	0.346	0.599	4.72005e-39	Microglia	Apobec3
Eif2a	9.29012e-44	0.169126	0.151	0.314	5.28459e-39	Microglia	Eif2a
Nuak1	9.30014e-44	2.75003	0.331	0.15	5.29029e-39	Microglia	Nuak1
Ncbp2as2	9.87189e-44	0.185735	0.131	0.305	5.61552e-39	Microglia	Ncbp2as2
Rin3	1.09974e-43	-0.734129	0.238	0.463	6.25573e-39	Microglia	Rin3
Aggf1	1.10032e-43	-0.350448	0.112	0.302	6.25904e-39	Microglia	Aggf1
Marchf2	1.16635e-43	-0.302372	0.135	0.346	6.63468e-39	Microglia	Marchf2
Fam120a	1.2833e-43	-0.123449	0.272	0.497	7.29994e-39	Microglia	Fam120a
Cuta	1.39381e-43	-0.103448	0.117	0.301	7.92855e-39	Microglia	Cuta
Tmed5	1.4629e-43	-0.113776	0.208	0.424	8.32154e-39	Microglia	Tmed5
Ppfia1	1.87628e-43	-0.155393	0.148	0.346	1.0673e-38	Microglia	Ppfia1
Arpc5l	1.89164e-43	-0.21094	0.118	0.31	1.07604e-38	Microglia	Arpc5l
Maea	1.90229e-43	-0.151723	0.141	0.341	1.0821e-38	Microglia	Maea
Nup153	2.02312e-43	-0.284023	0.204	0.419	1.15083e-38	Microglia	Nup153
Rap1gap2	2.16594e-43	-1.19059	0.139	0.339	1.23207e-38	Microglia	Rap1gap2
Atxn7l1	3.47706e-43	-0.601246	0.38	0.639	1.97789e-38	Microglia	Atxn7l1
Nsd3	3.6688e-43	-0.658333	0.455	0.715	2.08696e-38	Microglia	Nsd3
Atp6v0b	3.72991e-43	0.967013	0.675	0.635	2.12172e-38	Microglia	Atp6v0b
Ikbkb	4.06604e-43	-0.327705	0.266	0.506	2.31293e-38	Microglia	Ikbkb
Eloa	4.1374e-43	-0.142257	0.13	0.321	2.35352e-38	Microglia	Eloa
5031439G07Rik	4.8398e-43	-0.179713	0.176	0.357	2.75307e-38	Microglia	5031439G07Rik
Spcs2	5.30591e-43	-0.127377	0.208	0.435	3.01821e-38	Microglia	Spcs2
Ap3d1	5.48626e-43	-0.256565	0.201	0.419	3.1208e-38	Microglia	Ap3d1
Ext1	5.59923e-43	-0.778617	0.353	0.585	3.18506e-38	Microglia	Ext1
Cbx3	6.30491e-43	0.123838	0.193	0.391	3.58649e-38	Microglia	Cbx3
Usp6nl	6.32251e-43	-0.205578	0.13	0.306	3.5965e-38	Microglia	Usp6nl
Stx4a	6.70406e-43	0.155827	0.169	0.349	3.81354e-38	Microglia	Stx4a
Ndel1	9.55397e-43	-0.132942	0.189	0.386	5.43468e-38	Microglia	Ndel1
Mink1	9.95094e-43	-0.130222	0.154	0.35	5.66049e-38	Microglia	Mink1
Mcu	1.11477e-42	-0.794368	0.124	0.3	6.34126e-38	Microglia	Mcu
Ggta1	1.31292e-42	-0.383208	0.187	0.407	7.46844e-38	Microglia	Ggta1
Ugcg	1.39431e-42	-0.782771	0.151	0.358	7.93141e-38	Microglia	Ugcg
Mat2b	1.82507e-42	0.200736	0.138	0.325	1.03817e-37	Microglia	Mat2b
Slc43a2	1.83175e-42	-0.876955	0.236	0.48	1.04197e-37	Microglia	Slc43a2
Ulk2	1.94787e-42	1.67892	0.536	0.414	1.10802e-37	Microglia	Ulk2
Rasa2	1.97368e-42	-0.68633	0.154	0.369	1.12271e-37	Microglia	Rasa2
Atp6v0d1	2.03913e-42	-0.282117	0.225	0.442	1.15994e-37	Microglia	Atp6v0d1
Etfa	2.06081e-42	0.193397	0.154	0.33	1.17227e-37	Microglia	Etfa
Cers2	2.1426e-42	-0.155441	0.129	0.323	1.2188e-37	Microglia	Cers2
Exoc1	2.14957e-42	-0.161032	0.13	0.305	1.22276e-37	Microglia	Exoc1
Smg7	2.57795e-42	-0.133375	0.207	0.418	1.46644e-37	Microglia	Smg7
Ugp2	3.35433e-42	-0.36455	0.17	0.4	1.90808e-37	Microglia	Ugp2
Lgals8	3.96371e-42	-0.115466	0.215	0.411	2.25472e-37	Microglia	Lgals8
Sar1b	4.02553e-42	0.152936	0.148	0.325	2.28988e-37	Microglia	Sar1b
Ankib1	4.45332e-42	-0.392005	0.226	0.469	2.53322e-37	Microglia	Ankib1
Mettl9	6.99521e-42	-0.503161	0.123	0.321	3.97916e-37	Microglia	Mettl9
Tspan5	7.27504e-42	-0.703036	0.152	0.363	4.13834e-37	Microglia	Tspan5
Psmd14	7.43794e-42	-0.317974	0.21	0.449	4.231e-37	Microglia	Psmd14
Mbtps1	8.2617e-42	-0.1792	0.138	0.32	4.69958e-37	Microglia	Mbtps1
Spin1	8.74845e-42	-0.104169	0.129	0.308	4.97647e-37	Microglia	Spin1
Efr3a	9.01331e-42	-0.277643	0.234	0.472	5.12713e-37	Microglia	Efr3a
Bltp1	9.16538e-42	-0.564069	0.309	0.568	5.21364e-37	Microglia	Bltp1
Ier5	9.55223e-42	-0.141084	0.141	0.322	5.43369e-37	Microglia	Ier5
Atp6v1a	1.23414e-41	-0.545041	0.22	0.433	7.02026e-37	Microglia	Atp6v1a
Lipa	1.31654e-41	-0.766487	0.167	0.359	7.48903e-37	Microglia	Lipa
Nsf	1.58309e-41	-0.450781	0.287	0.54	9.00523e-37	Microglia	Nsf
Akna	1.81863e-41	-0.446823	0.168	0.38	1.03451e-36	Microglia	Akna
Chd1	2.30633e-41	-0.119769	0.238	0.467	1.31193e-36	Microglia	Chd1
Rnf180	2.62179e-41	1.33792	0.484	0.362	1.49138e-36	Microglia	Rnf180
Pdlim5	3.23045e-41	-0.232244	0.223	0.447	1.83761e-36	Microglia	Pdlim5
Ncoa6	3.40553e-41	-0.164643	0.219	0.433	1.9372e-36	Microglia	Ncoa6
Phf14	3.43305e-41	1.17386	0.587	0.557	1.95286e-36	Microglia	Phf14
Rictor	3.77885e-41	-0.408188	0.228	0.47	2.14956e-36	Microglia	Rictor
Adipor1	4.04171e-41	-0.246854	0.201	0.411	2.29909e-36	Microglia	Adipor1
Srsf1	4.46946e-41	0.133606	0.176	0.385	2.5424e-36	Microglia	Srsf1
Gngt2	5.68518e-41	-0.497556	0.157	0.338	3.23396e-36	Microglia	Gngt2
Eea1	7.01207e-41	-0.44776	0.247	0.46	3.98875e-36	Microglia	Eea1
Arel1	8.59522e-41	-0.18826	0.137	0.307	4.88931e-36	Microglia	Arel1
Fbxo42	1.20023e-40	-0.15557	0.145	0.322	6.82736e-36	Microglia	Fbxo42
Ube2n	1.22507e-40	0.10288	0.181	0.389	6.96868e-36	Microglia	Ube2n
Ptpn1	1.4029e-40	-0.701406	0.438	0.68	7.98025e-36	Microglia	Ptpn1
Tmem30a	1.41514e-40	-0.119808	0.217	0.44	8.04988e-36	Microglia	Tmem30a
Efhd2	1.54379e-40	-0.464139	0.253	0.481	8.78172e-36	Microglia	Efhd2
Entpd1	2.07643e-40	1.1552	0.625	0.529	1.18116e-35	Microglia	Entpd1
Acly	2.52782e-40	-0.204442	0.169	0.374	1.43793e-35	Microglia	Acly
Pdpk1	2.65057e-40	-0.227485	0.223	0.443	1.50775e-35	Microglia	Pdpk1
Stt3a	2.68468e-40	0.142367	0.163	0.342	1.52716e-35	Microglia	Stt3a
Tmem127	2.75815e-40	-0.181878	0.136	0.318	1.56894e-35	Microglia	Tmem127
Emsy	2.82474e-40	-0.137701	0.178	0.368	1.60683e-35	Microglia	Emsy
Rhoa	2.89937e-40	-0.397876	0.363	0.584	1.64928e-35	Microglia	Rhoa
Scpep1	2.99499e-40	-0.392105	0.163	0.35	1.70367e-35	Microglia	Scpep1
Usp32	3.05093e-40	-0.210417	0.277	0.493	1.73549e-35	Microglia	Usp32
Usp4	3.29514e-40	-0.136299	0.173	0.372	1.87441e-35	Microglia	Usp4
Timm10b	3.41371e-40	0.164467	0.164	0.36	1.94185e-35	Microglia	Timm10b
Rngtt	3.59316e-40	-0.297137	0.256	0.49	2.04393e-35	Microglia	Rngtt
Galnt10	3.9684e-40	-0.297461	0.193	0.382	2.25739e-35	Microglia	Galnt10
Rbl2	4.62372e-40	-0.513853	0.161	0.366	2.63016e-35	Microglia	Rbl2
Parp1	4.99866e-40	-0.149145	0.147	0.336	2.84343e-35	Microglia	Parp1
Psap	5.24099e-40	-1.22433	0.604	0.732	2.98128e-35	Microglia	Psap
Phrf1	5.32847e-40	-0.10379	0.156	0.348	3.03105e-35	Microglia	Phrf1
Gde1	6.1797e-40	-0.271946	0.137	0.313	3.51526e-35	Microglia	Gde1
Znfx1	6.57453e-40	-0.163947	0.217	0.405	3.73985e-35	Microglia	Znfx1
Pptc7	6.972e-40	-0.346151	0.126	0.313	3.96595e-35	Microglia	Pptc7
Trim8	7.03225e-40	0.255215	0.148	0.311	4.00023e-35	Microglia	Trim8
Pdia6	7.07429e-40	-0.285551	0.205	0.405	4.02414e-35	Microglia	Pdia6
Itga6	7.81398e-40	1.85303	0.42	0.275	4.44491e-35	Microglia	Itga6
Vdac2	8.19377e-40	-0.195633	0.245	0.464	4.66095e-35	Microglia	Vdac2
Mtch2	8.38045e-40	0.207024	0.144	0.329	4.76714e-35	Microglia	Mtch2
Bnip2	9.89845e-40	-0.14821	0.221	0.44	5.63063e-35	Microglia	Bnip2
Vac14	1.18882e-39	-0.149271	0.128	0.306	6.76251e-35	Microglia	Vac14
Usp16	1.22637e-39	-0.154445	0.143	0.328	6.9761e-35	Microglia	Usp16
Morf4l2	1.43645e-39	0.182246	0.133	0.31	8.17112e-35	Microglia	Morf4l2
Lysmd4	1.80419e-39	2.21568	0.474	0.371	1.0263e-34	Microglia	Lysmd4
Plekhj1	1.85906e-39	0.14108	0.149	0.342	1.05751e-34	Microglia	Plekhj1
Casp8ap2	2.00331e-39	-0.256992	0.12	0.302	1.13957e-34	Microglia	Casp8ap2
Zc3h13	2.15589e-39	-0.162455	0.24	0.46	1.22636e-34	Microglia	Zc3h13
Fkbp5	2.26437e-39	1.1779	0.595	0.536	1.28806e-34	Microglia	Fkbp5
Ppp1cb	2.70091e-39	-0.221192	0.212	0.444	1.53639e-34	Microglia	Ppp1cb
Rassf1	2.76855e-39	-0.258706	0.155	0.353	1.57486e-34	Microglia	Rassf1
U2af2	3.03755e-39	0.285407	0.194	0.381	1.72788e-34	Microglia	U2af2
Mtarc2	3.40117e-39	0.181632	0.147	0.313	1.93472e-34	Microglia	Mtarc2
Ube2r2	3.40781e-39	-0.200332	0.226	0.458	1.9385e-34	Microglia	Ube2r2
Atg5	3.46064e-39	-0.138643	0.209	0.408	1.96855e-34	Microglia	Atg5
Zfp36	3.47893e-39	-0.335738	0.126	0.302	1.97895e-34	Microglia	Zfp36
Tram1	4.41799e-39	-0.20348	0.218	0.451	2.51313e-34	Microglia	Tram1
Add3	4.99218e-39	-0.598093	0.176	0.385	2.83975e-34	Microglia	Add3
Vps4b	5.61015e-39	-0.121688	0.23	0.458	3.19128e-34	Microglia	Vps4b
Slfn8	5.6365e-39	-0.357684	0.215	0.429	3.20626e-34	Microglia	Slfn8
Clasp1	6.56889e-39	-0.299761	0.227	0.443	3.73664e-34	Microglia	Clasp1
Glg1	6.60417e-39	-0.289803	0.301	0.545	3.75672e-34	Microglia	Glg1
Mob2	7.63838e-39	-0.234891	0.126	0.301	4.34502e-34	Microglia	Mob2
Herc2	7.9318e-39	1.40363	0.561	0.519	4.51193e-34	Microglia	Herc2
Ctnnb1	9.70961e-39	-0.170038	0.228	0.442	5.52322e-34	Microglia	Ctnnb1
Smc6	9.91305e-39	-0.180199	0.215	0.441	5.63894e-34	Microglia	Smc6
Bbx	1.09752e-38	-0.476703	0.254	0.488	6.24316e-34	Microglia	Bbx
Cbl	1.10534e-38	-0.568067	0.399	0.649	6.28763e-34	Microglia	Cbl
Cdyl2	1.13993e-38	-0.61954	0.148	0.326	6.48438e-34	Microglia	Cdyl2
Azi2	1.15424e-38	-0.201155	0.175	0.382	6.56579e-34	Microglia	Azi2
Snx1	1.17973e-38	-0.173399	0.217	0.428	6.71076e-34	Microglia	Snx1
Smarca5	1.30252e-38	-0.117716	0.235	0.467	7.40928e-34	Microglia	Smarca5
Smad4	1.31603e-38	-0.201271	0.26	0.488	7.48611e-34	Microglia	Smad4
Pea15a	1.37182e-38	0.201052	0.164	0.328	7.80344e-34	Microglia	Pea15a
Rgs19	1.42033e-38	0.161148	0.143	0.314	8.07941e-34	Microglia	Rgs19
Aak1	1.44e-38	-0.613875	0.274	0.499	8.19129e-34	Microglia	Aak1
Lncpint	1.54803e-38	-0.545806	0.333	0.576	8.80582e-34	Microglia	Lncpint
Pwwp2a	2.00315e-38	1.89877	0.445	0.333	1.13947e-33	Microglia	Pwwp2a
Atp2b1	2.05876e-38	-0.563991	0.505	0.738	1.17111e-33	Microglia	Atp2b1
Cul3	2.08399e-38	-0.154916	0.307	0.535	1.18546e-33	Microglia	Cul3
Cog4	2.08686e-38	-0.206332	0.169	0.339	1.18709e-33	Microglia	Cog4
Riok3	2.31447e-38	-0.4264	0.26	0.521	1.31656e-33	Microglia	Riok3
Ubp1	2.59124e-38	-0.107457	0.21	0.417	1.474e-33	Microglia	Ubp1
Hapstr1	2.59738e-38	0.230456	0.19	0.36	1.47749e-33	Microglia	Hapstr1
Cacna1d	2.67671e-38	0.794835	0.511	0.328	1.52262e-33	Microglia	Cacna1d
Iscu	2.89939e-38	0.215038	0.187	0.362	1.64929e-33	Microglia	Iscu
Zfp106	3.5335e-38	-0.191093	0.267	0.492	2.01e-33	Microglia	Zfp106
Dstn	3.60866e-38	-0.400412	0.176	0.364	2.05275e-33	Microglia	Dstn
Gm5086	3.66475e-38	2.23767	0.358	0.19	2.08465e-33	Microglia	Gm5086
Vapb	3.81799e-38	-0.113017	0.152	0.351	2.17182e-33	Microglia	Vapb
Golgb1	4.69387e-38	-0.140627	0.196	0.386	2.67006e-33	Microglia	Golgb1
Cdk17	4.79495e-38	-0.616932	0.274	0.514	2.72756e-33	Microglia	Cdk17
Cpd	6.13379e-38	-0.243807	0.223	0.402	3.48915e-33	Microglia	Cpd
Ociad1	6.52937e-38	0.167944	0.169	0.355	3.71417e-33	Microglia	Ociad1
Snhg6	7.08199e-38	0.187235	0.143	0.32	4.02852e-33	Microglia	Snhg6
Khsrp	8.28659e-38	0.292123	0.14	0.322	4.71375e-33	Microglia	Khsrp
Stk10	8.52858e-38	-0.613386	0.271	0.504	4.8514e-33	Microglia	Stk10
Emc7	9.68235e-38	0.210592	0.155	0.327	5.50771e-33	Microglia	Emc7
Zfp654	1.02392e-37	-0.407764	0.185	0.399	5.82447e-33	Microglia	Zfp654
Tubgcp4	1.04969e-37	-0.19015	0.133	0.303	5.97104e-33	Microglia	Tubgcp4
Eeig2	1.16787e-37	2.42	0.411	0.279	6.64333e-33	Microglia	Eeig2
Uba2	1.17493e-37	0.207563	0.139	0.314	6.68345e-33	Microglia	Uba2
Axin1	1.21251e-37	-0.205007	0.142	0.339	6.89723e-33	Microglia	Axin1
Nsd2	1.42902e-37	-0.182309	0.224	0.428	8.12885e-33	Microglia	Nsd2
Kif5b	1.50914e-37	-0.273498	0.321	0.57	8.58458e-33	Microglia	Kif5b
Pdzd8	1.52323e-37	-0.114984	0.18	0.377	8.66474e-33	Microglia	Pdzd8
Ranbp2	1.53675e-37	-0.181968	0.288	0.514	8.74163e-33	Microglia	Ranbp2
Napa	1.66691e-37	0.13825	0.144	0.329	9.48204e-33	Microglia	Napa
Ankrd13c	1.67965e-37	0.29716	0.164	0.323	9.55452e-33	Microglia	Ankrd13c
Reps1	2.07969e-37	-0.390212	0.167	0.371	1.18301e-32	Microglia	Reps1
Tmem234	2.21965e-37	-0.1636	0.251	0.484	1.26263e-32	Microglia	Tmem234
Tut7	2.30689e-37	-0.287173	0.338	0.576	1.31225e-32	Microglia	Tut7
Rab22a	2.42257e-37	-0.119511	0.171	0.364	1.37805e-32	Microglia	Rab22a
Efcab14	3.39387e-37	-0.137062	0.172	0.345	1.93057e-32	Microglia	Efcab14
Arap1	3.49425e-37	-0.374165	0.186	0.366	1.98767e-32	Microglia	Arap1
Ksr1	3.69366e-37	-0.741827	0.123	0.313	2.1011e-32	Microglia	Ksr1
Mff	3.78405e-37	0.130021	0.161	0.349	2.15252e-32	Microglia	Mff
Rprd2	4.2584e-37	-0.103803	0.214	0.407	2.42235e-32	Microglia	Rprd2
Ptpre	4.37758e-37	-0.641747	0.288	0.529	2.49014e-32	Microglia	Ptpre
Themis2	4.94844e-37	-0.423247	0.139	0.311	2.81487e-32	Microglia	Themis2
Wwp2	5.27592e-37	-0.517955	0.233	0.48	3.00116e-32	Microglia	Wwp2
Ncoa2	5.51614e-37	-0.40723	0.382	0.618	3.1378e-32	Microglia	Ncoa2
Fam3c	5.90098e-37	-0.152939	0.147	0.322	3.35671e-32	Microglia	Fam3c
Cntrl	7.45344e-37	-0.30845	0.253	0.454	4.23982e-32	Microglia	Cntrl
Slc9a7	8.60197e-37	-0.529957	0.126	0.307	4.89315e-32	Microglia	Slc9a7
Micu2	9.8178e-37	-0.344499	0.215	0.447	5.58476e-32	Microglia	Micu2
Tmem33	1.06652e-36	0.28576	0.141	0.3	6.0668e-32	Microglia	Tmem33
Virma	1.28926e-36	-0.235376	0.195	0.414	7.33382e-32	Microglia	Virma
Ap1s2	1.47747e-36	-0.348674	0.193	0.386	8.40447e-32	Microglia	Ap1s2
Hivep3	1.8939e-36	1.28841	0.497	0.386	1.07733e-31	Microglia	Hivep3
Sppl2a	1.98724e-36	-0.370842	0.298	0.521	1.13042e-31	Microglia	Sppl2a
Rac1	2.07726e-36	-0.332429	0.282	0.513	1.18163e-31	Microglia	Rac1
Tmem65	2.41353e-36	-0.128108	0.161	0.324	1.37291e-31	Microglia	Tmem65
Ehmt2	2.50771e-36	-0.105384	0.134	0.316	1.42649e-31	Microglia	Ehmt2
Arih2	2.59092e-36	-0.128416	0.234	0.443	1.47382e-31	Microglia	Arih2
Myo9b	2.70964e-36	-0.34495	0.346	0.594	1.54135e-31	Microglia	Myo9b
Hnrnpd	3.0285e-36	-0.246662	0.263	0.505	1.72273e-31	Microglia	Hnrnpd
Vps29	3.15455e-36	0.162642	0.155	0.352	1.79443e-31	Microglia	Vps29
Foxp1	4.60366e-36	-0.837688	0.427	0.662	2.61875e-31	Microglia	Foxp1
Hnrnpk	5.2813e-36	-0.213868	0.296	0.518	3.00422e-31	Microglia	Hnrnpk
Spop	5.40097e-36	-0.45007	0.39	0.619	3.07229e-31	Microglia	Spop
Mier1	5.86229e-36	-0.33228	0.337	0.58	3.33471e-31	Microglia	Mier1
Dcaf5	5.87474e-36	-0.228354	0.238	0.436	3.34179e-31	Microglia	Dcaf5
Psen1	6.83918e-36	-0.125097	0.238	0.441	3.8904e-31	Microglia	Psen1
Heatr6	7.32397e-36	-0.366705	0.131	0.307	4.16617e-31	Microglia	Heatr6
Ppp4r2	8.04063e-36	0.108253	0.227	0.427	4.57383e-31	Microglia	Ppp4r2
Zfp217	8.11184e-36	-0.180889	0.137	0.31	4.61434e-31	Microglia	Zfp217
Trim14	8.32431e-36	-0.383532	0.249	0.471	4.7352e-31	Microglia	Trim14
Jmjd1c	9.51945e-36	0.757131	0.689	0.686	5.41504e-31	Microglia	Jmjd1c
Cnot1	9.69472e-36	-0.220407	0.287	0.527	5.51474e-31	Microglia	Cnot1
Suco	1.01855e-35	-0.36051	0.196	0.4	5.7939e-31	Microglia	Suco
Ctcf	1.10799e-35	-0.169296	0.257	0.485	6.3027e-31	Microglia	Ctcf
Bfar	1.59458e-35	-0.121426	0.189	0.387	9.0706e-31	Microglia	Bfar
Pip4k2a	1.71485e-35	0.687859	0.706	0.673	9.75475e-31	Microglia	Pip4k2a
Ubap2	1.86515e-35	-0.22349	0.139	0.323	1.06097e-30	Microglia	Ubap2
Rhbdd1	2.29912e-35	-0.363029	0.144	0.325	1.30783e-30	Microglia	Rhbdd1
Parp12	2.59979e-35	-0.14851	0.179	0.346	1.47886e-30	Microglia	Parp12
Tpr	3.09624e-35	-0.43226	0.397	0.645	1.76126e-30	Microglia	Tpr
Asap1	3.43515e-35	0.783817	0.672	0.649	1.95405e-30	Microglia	Asap1
Pik3c2a	3.43756e-35	-0.209693	0.239	0.452	1.95542e-30	Microglia	Pik3c2a
Ubxn4	3.94739e-35	-0.195449	0.292	0.528	2.24543e-30	Microglia	Ubxn4
Afg3l1	4.49023e-35	-0.103319	0.141	0.319	2.55422e-30	Microglia	Afg3l1
Hibadh	5.02652e-35	-0.159883	0.18	0.374	2.85929e-30	Microglia	Hibadh
Wtap	5.18809e-35	0.288967	0.216	0.413	2.95119e-30	Microglia	Wtap
Chmp3	6.83409e-35	0.107887	0.223	0.425	3.8875e-30	Microglia	Chmp3
5330438D12Rik	7.65574e-35	1.82436	0.463	0.354	4.35489e-30	Microglia	5330438D12Rik
Kdm5a	8.85481e-35	-0.124097	0.278	0.5	5.03697e-30	Microglia	Kdm5a
Atxn2l	8.86936e-35	0.142569	0.205	0.401	5.04525e-30	Microglia	Atxn2l
Zbtb20	1.22267e-34	0.52903	0.746	0.683	6.95502e-30	Microglia	Zbtb20
Hectd4	1.37347e-34	-0.151745	0.181	0.364	7.81285e-30	Microglia	Hectd4
Slc44a2	1.44549e-34	-0.396515	0.153	0.332	8.22251e-30	Microglia	Slc44a2
Csnk1g1	1.50207e-34	-0.411375	0.305	0.552	8.54437e-30	Microglia	Csnk1g1
Ilk	1.88555e-34	0.327493	0.139	0.316	1.07258e-29	Microglia	Ilk
Prrc2c	2.06315e-34	-0.43569	0.416	0.646	1.1736e-29	Microglia	Prrc2c
Zc3h4	2.10943e-34	0.151783	0.145	0.309	1.19993e-29	Microglia	Zc3h4
Dnajc5	2.20604e-34	-0.166029	0.286	0.51	1.25489e-29	Microglia	Dnajc5
Slc6a6	2.41148e-34	-0.334872	0.314	0.518	1.37174e-29	Microglia	Slc6a6
Rab8b	2.70028e-34	-0.529867	0.424	0.659	1.53603e-29	Microglia	Rab8b
Oga	2.73871e-34	-0.264432	0.314	0.544	1.55789e-29	Microglia	Oga
Bdp1	2.95376e-34	-0.165607	0.223	0.439	1.68022e-29	Microglia	Bdp1
Prpf40a	3.21714e-34	-0.254296	0.326	0.562	1.83004e-29	Microglia	Prpf40a
Rlf	3.4924e-34	-0.298578	0.311	0.547	1.98661e-29	Microglia	Rlf
Pcnp	3.73041e-34	0.370647	0.224	0.411	2.12201e-29	Microglia	Pcnp
Mcm9	4.0981e-34	-0.304224	0.133	0.307	2.33116e-29	Microglia	Mcm9
Rbpms	4.54987e-34	-0.241217	0.183	0.344	2.58815e-29	Microglia	Rbpms
Dop1b	4.64657e-34	-0.42156	0.156	0.351	2.64315e-29	Microglia	Dop1b
Cdc14a	5.38717e-34	-0.667972	0.151	0.322	3.06444e-29	Microglia	Cdc14a
Mapk1	5.98826e-34	-0.199819	0.295	0.529	3.40636e-29	Microglia	Mapk1
Glyr1	6.99914e-34	-0.14168	0.239	0.456	3.98139e-29	Microglia	Glyr1
Cisd2	7.19109e-34	0.138976	0.193	0.388	4.09058e-29	Microglia	Cisd2
Ubac2	8.13889e-34	-0.29644	0.321	0.539	4.62972e-29	Microglia	Ubac2
Tep1	8.22e-34	-0.170573	0.216	0.403	4.67587e-29	Microglia	Tep1
Pigk	8.33364e-34	0.282426	0.162	0.304	4.74051e-29	Microglia	Pigk
Ggnbp2	8.73842e-34	-0.351304	0.311	0.564	4.97077e-29	Microglia	Ggnbp2
Smchd1	8.87743e-34	-0.531215	0.33	0.591	5.04984e-29	Microglia	Smchd1
Specc1l	9.06538e-34	-0.122662	0.204	0.405	5.15675e-29	Microglia	Specc1l
Csnk1g3	9.13777e-34	-0.297172	0.265	0.51	5.19793e-29	Microglia	Csnk1g3
Dnajc3	9.86063e-34	-0.218788	0.226	0.441	5.60912e-29	Microglia	Dnajc3
Havcr2	1.00694e-33	1.75951	0.46	0.335	5.72787e-29	Microglia	Havcr2
Tmed7	1.28194e-33	0.215457	0.175	0.355	7.29216e-29	Microglia	Tmed7
Syngr1	1.55065e-33	1.94711	0.364	0.212	8.8207e-29	Microglia	Syngr1
Stub1	1.59487e-33	0.330471	0.148	0.309	9.07223e-29	Microglia	Stub1
Bri3	1.99609e-33	-0.18452	0.244	0.428	1.13546e-28	Microglia	Bri3
Kdm7a	2.51835e-33	-0.551545	0.385	0.627	1.43254e-28	Microglia	Kdm7a
Stx8	2.67234e-33	-0.303643	0.309	0.546	1.52014e-28	Microglia	Stx8
Nemf	2.81185e-33	-0.119733	0.231	0.438	1.59949e-28	Microglia	Nemf
Rab10	2.93689e-33	-0.315576	0.374	0.604	1.67062e-28	Microglia	Rab10
Dync1li1	3.45916e-33	0.165417	0.193	0.383	1.96771e-28	Microglia	Dync1li1
Abhd17b	3.66842e-33	-0.221268	0.178	0.355	2.08675e-28	Microglia	Abhd17b
Slc9a1	3.75953e-33	-0.324362	0.15	0.32	2.13857e-28	Microglia	Slc9a1
Wdr70	3.86348e-33	-0.121146	0.205	0.402	2.1977e-28	Microglia	Wdr70
Fam111a	3.86405e-33	-0.421095	0.182	0.377	2.19803e-28	Microglia	Fam111a
Rapgef2	4.16318e-33	-0.496238	0.338	0.591	2.36818e-28	Microglia	Rapgef2
Gns	4.19321e-33	0.937679	0.597	0.527	2.38526e-28	Microglia	Gns
Tmem135	5.54835e-33	1.47433	0.526	0.477	3.15612e-28	Microglia	Tmem135
Cep350	6.2007e-33	-0.332514	0.352	0.595	3.52721e-28	Microglia	Cep350
Tmco1	6.31005e-33	0.233541	0.18	0.363	3.58941e-28	Microglia	Tmco1
Pmm2	6.9169e-33	-0.250683	0.136	0.318	3.93461e-28	Microglia	Pmm2
Atxn1	7.03239e-33	-1.0704	0.409	0.575	4.00031e-28	Microglia	Atxn1
Tmem131l	7.50748e-33	-0.437399	0.272	0.478	4.27056e-28	Microglia	Tmem131l
Cab39	7.9564e-33	-0.178392	0.293	0.521	4.52592e-28	Microglia	Cab39
Selenos	9.92323e-33	0.101182	0.184	0.364	5.64473e-28	Microglia	Selenos
Taok3	1.10792e-32	-0.332435	0.382	0.614	6.30229e-28	Microglia	Taok3
Rapgef6	1.11775e-32	-0.778024	0.392	0.615	6.3582e-28	Microglia	Rapgef6
Nfic	1.25325e-32	0.182292	0.188	0.335	7.129e-28	Microglia	Nfic
Ufd1	1.48056e-32	-0.102839	0.133	0.312	8.422e-28	Microglia	Ufd1
Map3k14	1.4836e-32	-0.60982	0.191	0.382	8.43931e-28	Microglia	Map3k14
Tgfb1	1.66556e-32	-0.259542	0.273	0.478	9.47437e-28	Microglia	Tgfb1
Maf	1.66561e-32	1.03956	0.486	0.377	9.47464e-28	Microglia	Maf
Ptprj	1.7229e-32	0.717026	0.709	0.663	9.80054e-28	Microglia	Ptprj
Prkacb	1.96154e-32	-0.108155	0.2	0.392	1.1158e-27	Microglia	Prkacb
Rala	2.00198e-32	0.221966	0.205	0.389	1.13881e-27	Microglia	Rala
Sec24b	2.84672e-32	-0.175999	0.273	0.491	1.61933e-27	Microglia	Sec24b
Ralgapb	2.9623e-32	-0.12866	0.214	0.418	1.68507e-27	Microglia	Ralgapb
Chuk	2.96611e-32	0.116235	0.168	0.331	1.68724e-27	Microglia	Chuk
Lyst	3.04695e-32	-0.778808	0.427	0.641	1.73323e-27	Microglia	Lyst
Son	3.86265e-32	0.477196	0.747	0.81	2.19723e-27	Microglia	Son
Ankrd12	4.05031e-32	-0.529091	0.373	0.639	2.30398e-27	Microglia	Ankrd12
Slc30a7	4.51792e-32	-0.154082	0.224	0.427	2.56997e-27	Microglia	Slc30a7
Lmbrd1	4.8338e-32	-0.154364	0.224	0.438	2.74966e-27	Microglia	Lmbrd1
Ppp2r5c	5.03984e-32	-0.355542	0.348	0.585	2.86686e-27	Microglia	Ppp2r5c
Chd8	6.85641e-32	-0.109139	0.257	0.476	3.9002e-27	Microglia	Chd8
AU020206	8.03324e-32	-0.489517	0.463	0.685	4.56963e-27	Microglia	AU020206
Parg	9.80901e-32	0.155186	0.217	0.394	5.57975e-27	Microglia	Parg
Ddx24	9.90395e-32	-0.182816	0.26	0.488	5.63376e-27	Microglia	Ddx24
Sertad2	1.02137e-31	-0.527719	0.127	0.3	5.80997e-27	Microglia	Sertad2
Abcg1	1.07885e-31	-0.247887	0.213	0.421	6.13696e-27	Microglia	Abcg1
Ergic3	1.29425e-31	0.2299	0.148	0.312	7.36223e-27	Microglia	Ergic3
Eya3	1.35938e-31	-0.116961	0.215	0.412	7.73271e-27	Microglia	Eya3
Cdyl	1.38203e-31	-0.15687	0.185	0.377	7.86154e-27	Microglia	Cdyl
Pld3	1.46347e-31	-0.180763	0.185	0.348	8.3248e-27	Microglia	Pld3
Trim30a	1.68976e-31	-0.410142	0.375	0.619	9.61203e-27	Microglia	Trim30a
Bsg	1.82349e-31	-0.117606	0.236	0.449	1.03728e-26	Microglia	Bsg
Basp1	2.0345e-31	1.15009	0.509	0.393	1.15731e-26	Microglia	Basp1
Clcn4	2.10877e-31	0.261554	0.144	0.3	1.19955e-26	Microglia	Clcn4
Hmg20b	2.2156e-31	0.192425	0.158	0.323	1.26032e-26	Microglia	Hmg20b
Immt	2.31553e-31	0.224105	0.207	0.384	1.31716e-26	Microglia	Immt
Tmx3	2.33061e-31	0.157606	0.205	0.392	1.32574e-26	Microglia	Tmx3
Zmiz1	2.38586e-31	-0.527197	0.419	0.634	1.35717e-26	Microglia	Zmiz1
Hmgcl	2.70762e-31	0.145811	0.149	0.3	1.5402e-26	Microglia	Hmgcl
Elf1	2.81153e-31	-0.30045	0.371	0.598	1.59931e-26	Microglia	Elf1
Ptms	2.86379e-31	-0.377499	0.224	0.411	1.62904e-26	Microglia	Ptms
Plcl2	3.12673e-31	0.773994	0.651	0.653	1.77861e-26	Microglia	Plcl2
Arfgef2	3.23992e-31	-0.236194	0.17	0.344	1.84299e-26	Microglia	Arfgef2
Grb2	3.36977e-31	-0.332553	0.429	0.643	1.91686e-26	Microglia	Grb2
Cabin1	3.52036e-31	0.10133	0.202	0.364	2.00252e-26	Microglia	Cabin1
Abcd2	3.79279e-31	1.99056	0.341	0.207	2.15749e-26	Microglia	Abcd2
Sypl	5.50121e-31	0.176064	0.169	0.329	3.12931e-26	Microglia	Sypl
Mtch1	6.25311e-31	0.301884	0.19	0.352	3.55702e-26	Microglia	Mtch1
Marcks	6.38416e-31	1.3734	0.491	0.419	3.63156e-26	Microglia	Marcks
Stx12	6.92657e-31	-0.163728	0.159	0.344	3.94011e-26	Microglia	Stx12
Kpna1	8.35406e-31	0.197371	0.163	0.328	4.75212e-26	Microglia	Kpna1
Rpl7l1	8.77229e-31	0.384662	0.155	0.31	4.99003e-26	Microglia	Rpl7l1
Cops2	9.00091e-31	0.243117	0.146	0.32	5.12008e-26	Microglia	Cops2
Add1	1.05721e-30	-0.148634	0.26	0.473	6.01381e-26	Microglia	Add1
Pnpla7	1.06891e-30	1.0427	0.548	0.508	6.0804e-26	Microglia	Pnpla7
Ep400	1.09005e-30	-0.162402	0.293	0.533	6.20066e-26	Microglia	Ep400
Pphln1	1.41118e-30	0.271186	0.174	0.319	8.02734e-26	Microglia	Pphln1
Sort1	1.44131e-30	1.61201	0.309	0.189	8.19877e-26	Microglia	Sort1
Eif5b	1.53226e-30	-0.138377	0.275	0.497	8.71613e-26	Microglia	Eif5b
Smap1	1.68423e-30	-0.125174	0.257	0.478	9.58058e-26	Microglia	Smap1
Gtpbp4	1.78787e-30	0.149241	0.146	0.324	1.01701e-25	Microglia	Gtpbp4
Usp19	1.80218e-30	0.193173	0.146	0.315	1.02515e-25	Microglia	Usp19
Numa1	1.82871e-30	0.124831	0.251	0.437	1.04025e-25	Microglia	Numa1
Chordc1	1.84142e-30	0.198495	0.166	0.337	1.04747e-25	Microglia	Chordc1
Ywhag	2.18803e-30	0.182291	0.222	0.416	1.24464e-25	Microglia	Ywhag
Slc10a7	2.53757e-30	-0.296344	0.221	0.423	1.44347e-25	Microglia	Slc10a7
Arhgef1	2.55553e-30	-0.35826	0.323	0.549	1.45369e-25	Microglia	Arhgef1
Sptlc2	2.58735e-30	-0.352222	0.302	0.535	1.47179e-25	Microglia	Sptlc2
Braf	2.60303e-30	-0.253084	0.296	0.503	1.48071e-25	Microglia	Braf
Atp6ap2	2.77134e-30	0.114102	0.206	0.38	1.57645e-25	Microglia	Atp6ap2
Ptpa	2.96946e-30	0.277285	0.199	0.371	1.68915e-25	Microglia	Ptpa
Safb	3.2775e-30	0.108476	0.198	0.377	1.86437e-25	Microglia	Safb
Ddx60	3.69603e-30	-0.427384	0.186	0.348	2.10245e-25	Microglia	Ddx60
Med12l	4.14868e-30	2.05739	0.358	0.222	2.35994e-25	Microglia	Med12l
Cpq	4.3883e-30	-0.451529	0.195	0.363	2.49624e-25	Microglia	Cpq
Anxa3	4.54103e-30	1.02751	0.482	0.383	2.58312e-25	Microglia	Anxa3
Ell2	4.65065e-30	-0.344594	0.156	0.321	2.64548e-25	Microglia	Ell2
Pisd	5.47176e-30	0.135737	0.19	0.348	3.11256e-25	Microglia	Pisd
Tmem179b	6.20465e-30	0.127971	0.165	0.34	3.52945e-25	Microglia	Tmem179b
Vps54	7.32503e-30	-0.547052	0.43	0.66	4.16677e-25	Microglia	Vps54
Tlr7	7.70983e-30	2.00304	0.373	0.255	4.38566e-25	Microglia	Tlr7
Trappc6b	8.07568e-30	0.177928	0.187	0.379	4.59377e-25	Microglia	Trappc6b
Mtdh	9.7984e-30	1.08499	0.6	0.59	5.57372e-25	Microglia	Mtdh
Tmbim6	9.8618e-30	-0.314751	0.356	0.578	5.60979e-25	Microglia	Tmbim6
Tnfaip8l2	1.04988e-29	0.238622	0.169	0.332	5.97215e-25	Microglia	Tnfaip8l2
Rbbp4	1.05293e-29	0.239356	0.214	0.405	5.98946e-25	Microglia	Rbbp4
Yme1l1	1.22627e-29	0.192548	0.231	0.429	6.97553e-25	Microglia	Yme1l1
Kpnb1	1.22939e-29	0.179456	0.156	0.329	6.99325e-25	Microglia	Kpnb1
Ube2d3	1.26645e-29	-0.283574	0.348	0.583	7.2041e-25	Microglia	Ube2d3
Fyb	1.2676e-29	0.461188	0.818	0.806	7.21063e-25	Microglia	Fyb
Paip1	1.34001e-29	0.30106	0.161	0.319	7.62249e-25	Microglia	Paip1
Dguok	1.41499e-29	0.225969	0.17	0.323	8.04905e-25	Microglia	Dguok
Resf1	1.42238e-29	-0.393583	0.326	0.553	8.09105e-25	Microglia	Resf1
Xrn2	1.4263e-29	-0.194127	0.352	0.577	8.11338e-25	Microglia	Xrn2
Akirin1	1.51359e-29	0.179489	0.192	0.37	8.6099e-25	Microglia	Akirin1
Arhgap22	2.18999e-29	1.42645	0.459	0.329	1.24575e-24	Microglia	Arhgap22
[truncated: 38,382 more rows]

## Sheet: Ext. Data figure 10C
Context	Microglia	CAM	MDM	cDC1	cDC2	pDC	Plamablasts	CD8 T	CD8 TRM	CD4 Th2	CD4 Th17	TEx	Treg	NK	Granulocyte
EAE_control	6838	16	3713	287	318	37	53	89	293	172	135	511	355	141	236
EAE_CSF1R_targeted	5471	7	1330	261	336	1	20	130	64	330	51	286	297	138	43
EAE_IFNAR_targeted	1274	0	1262	38	27	26	27	1	135	0	89	218	56	0	364
EAE_IFNgR_targeted	703	0	785	27	35	14	40	3	116	0	69	270	47	0	117
LPS_control	2996	0	9	0	0	0	4	0	0	0	1	0	0	0	5
LPS_CSF1R_targeted	2346	0	1	0	0	0	0	0	0	0	0	0	0	0	0
LPS_IFNAR_targeted	1081	0	7	0	1	0	0	0	0	0	0	1	0	0	8
LPS_IFNgR_targeted	679	0	2	0	0	0	0	0	0	0	1	0	0	0	6
Cup_control	9010	1	5	2	0	0	2	0	16	0	3	3	0	0	2
Cup_CSF1R_targeted	20166	0	1	0	0	0	0	1	2	0	2	0	0	0	0
Descriptive statistics for Ext Data Fig 10C
Cluster	Context	k	n	K	N	pval	enrichment	perc_in_cluster	perc_in_context	p_adj	Stars
Microglia	Cup_control	9010	50564	9044	64066	0	1.26226	17.819	99.6241	0	***
CAM	Cup_control	1	24	9044	64066	0.974088	0.295159	4.16667	0.0110571	1
Plamablasts	Cup_control	2	146	9044	64066	1	0.0970385	1.36986	0.0221141	1
MDM	Cup_control	5	7115	9044	64066	1	0.00497808	0.0702741	0.0552853	1
cDC1	Cup_control	2	615	9044	64066	1	0.0230368	0.325203	0.0221141	1
CD8 TRM	Cup_control	16	626	9044	64066	1	0.181056	2.55591	0.176913	1
CD4 Th17	Cup_control	3	351	9044	64066	1	0.0605454	0.854701	0.0331712	1
TEx	Cup_control	3	1289	9044	64066	1	0.0164868	0.232739	0.0331712	1
Granulocyte	Cup_control	2	781	9044	64066	1	0.0181404	0.256082	0.0221141	1
Microglia	Cup_CSF1R_targeted	20166	50564	20172	64066	0	1.26665	39.8821	99.9703	0	***
MDM	Cup_CSF1R_targeted	1	7115	20172	64066	1	0.000446379	0.0140548	0.00495737	1
CD8 T	Cup_CSF1R_targeted	1	224	20172	64066	1	0.0141785	0.446429	0.00495737	1
CD8 TRM	Cup_CSF1R_targeted	2	626	20172	64066	1	0.0101469	0.319489	0.00991473	1
CD4 Th17	Cup_CSF1R_targeted	2	351	20172	64066	1	0.0180968	0.569801	0.00991473	1
MDM	EAE_control	3713	7115	13194	64066	0	2.53397	52.1855	28.1416	0	***
Treg	EAE_control	355	755	13194	64066	6.20366e-60	2.28314	47.0199	2.69062	3.47405e-59	***
TEx	EAE_control	511	1289	13194	64066	4.3008e-56	1.92495	39.6431	3.87297	2.1251e-55	***
CD8 TRM	EAE_control	293	626	13194	64066	3.62475e-49	2.27271	46.8051	2.22071	1.4499e-48	***
cDC1	EAE_control	287	615	13194	64066	7.21182e-48	2.26599	46.6667	2.17523	2.75361e-47	***
cDC2	EAE_control	318	717	13194	64066	4.98395e-47	2.15357	44.3515	2.41019	1.82022e-46	***
NK	EAE_control	141	279	13194	64066	1.1427e-28	2.45395	50.5376	1.06867	3.19956e-28	***
CD4 Th17	EAE_control	135	351	13194	64066	1.1933e-14	1.86757	38.4615	1.02319	3.03749e-14	***
CD4 Th2	EAE_control	172	502	13194	64066	6.55814e-13	1.6637	34.2629	1.30362	1.57395e-12	***
CD8 T	EAE_control	89	224	13194	64066	4.75169e-11	1.92927	39.7321	0.674549	1.10873e-10	***
Granulocyte	EAE_control	236	781	13194	64066	1.10207e-10	1.46728	30.2177	1.78869	2.502e-10	***
pDC	EAE_control	37	78	13194	64066	1.05703e-07	2.30334	47.4359	0.28043	2.27668e-07	***
CAM	EAE_control	16	24	13194	64066	1.37448e-06	3.23713	66.6667	0.121267	2.81601e-06	***
Plamablasts	EAE_control	53	146	13194	64066	8.502e-06	1.76268	36.3014	0.401698	1.7004e-05	***
Microglia	EAE_control	6838	50564	13194	64066	1	0.656657	13.5235	51.8266	1
CD4 Th2	EAE_CSF1R_targeted	330	502	8765	64066	4.8846e-160	4.80492	65.7371	3.76497	4.55896e-159	***
cDC2	EAE_CSF1R_targeted	336	717	8765	64066	3.37407e-103	3.42528	46.8619	3.83343	2.57656e-102	***
Treg	EAE_CSF1R_targeted	297	755	8765	64066	2.69424e-69	2.87531	39.3377	3.38848	1.74089e-68	***
cDC1	EAE_CSF1R_targeted	261	615	8765	64066	4.85076e-69	3.10199	42.439	2.97775	2.91046e-68	***
CD8 T	EAE_CSF1R_targeted	130	224	8765	64066	2.29177e-54	4.242	58.0357	1.48317	1.06949e-53	***
NK	EAE_CSF1R_targeted	138	279	8765	64066	1.67801e-46	3.61535	49.4624	1.57444	5.87305e-46	***
MDM	EAE_CSF1R_targeted	1330	7115	8765	64066	2.5591e-36	1.36632	18.6929	15.174	7.96164e-36	***
TEx	EAE_CSF1R_targeted	286	1289	8765	64066	3.59777e-17	1.62177	22.1877	3.26298	9.44414e-17	***
CAM	EAE_CSF1R_targeted	7	24	8765	64066	0.0371366	2.13188	29.1667	0.0798631	0.0678146
CD4 Th17	EAE_CSF1R_targeted	51	351	8765	64066	0.343896	1.06203	14.5299	0.58186	0.589536
Plamablasts	EAE_CSF1R_targeted	20	146	8765	64066	0.534021	1.00127	13.6986	0.22818	0.897156
CD8 TRM	EAE_CSF1R_targeted	64	626	8765	64066	0.996305	0.747277	10.2236	0.730177	1
pDC	EAE_CSF1R_targeted	1	78	8765	64066	0.99999	0.093709	1.28205	0.011409	1
Granulocyte	EAE_CSF1R_targeted	43	781	8765	64066	1	0.402433	5.50576	0.490588	1
Microglia	EAE_CSF1R_targeted	5471	50564	8765	64066	1	0.790862	10.82	62.4187	1
MDM	EAE_IFNAR_targeted	1262	7115	3517	64066	0	3.23102	17.7372	35.8829	0	***
Granulocyte	EAE_IFNAR_targeted	364	781	3517	64066	5.8923e-244	8.48996	46.6069	10.3497	7.07077e-243	***
TEx	EAE_IFNAR_targeted	218	1289	3517	64066	3.50059e-50	3.08077	16.9123	6.19846	1.54763e-49	***
CD8 TRM	EAE_IFNAR_targeted	135	626	3517	64066	3.62129e-43	3.92839	21.5655	3.8385	1.21675e-42	***
CD4 Th17	EAE_IFNAR_targeted	89	351	3517	64066	1.4412e-34	4.6189	25.3561	2.53057	4.32359e-34	***
pDC	EAE_IFNAR_targeted	26	78	3517	64066	3.2829e-14	6.07203	33.3333	0.739266	8.1107e-14	***
Plamablasts	EAE_IFNAR_targeted	27	146	3517	64066	2.72273e-08	3.36873	18.4932	0.7677	6.01867e-08	***
Treg	EAE_IFNAR_targeted	56	755	3517	64066	0.0147638	1.35113	7.41722	1.59227	0.0281855	*
cDC1	EAE_IFNAR_targeted	38	615	3517	64066	0.248391	1.12555	6.17886	1.08047	0.434685
cDC2	EAE_IFNAR_targeted	27	717	3517	64066	0.986811	0.685962	3.76569	0.7677	1
CD8 T	EAE_IFNAR_targeted	1	224	3517	64066	0.999997	0.0813218	0.446429	0.0284333	1
Microglia	EAE_IFNAR_targeted	1274	50564	3517	64066	1	0.458969	2.51958	36.2241	1
MDM	EAE_IFNgR_targeted	785	7115	2226	64066	2.54961e-208	3.17539	11.033	35.265	2.67709e-207	***
TEx	EAE_IFNgR_targeted	270	1289	2226	64066	6.54178e-130	6.02856	20.9465	12.1294	5.4951e-129	***
CD8 TRM	EAE_IFNgR_targeted	116	626	2226	64066	1.01003e-49	5.33318	18.5304	5.21114	4.24211e-49	***
Granulocyte	EAE_IFNgR_targeted	117	781	2226	64066	1.65803e-40	4.31159	14.9808	5.25606	5.35672e-40	***
CD4 Th17	EAE_IFNgR_targeted	69	351	2226	64066	1.03097e-31	5.65776	19.6581	3.09973	2.98625e-31	***
Plamablasts	EAE_IFNgR_targeted	40	146	2226	64066	1.06711e-24	7.88514	27.3973	1.79695	2.89153e-24	***
pDC	EAE_IFNgR_targeted	14	78	2226	64066	4.56249e-07	5.16578	17.9487	0.628931	9.58122e-07	***
Treg	EAE_IFNgR_targeted	47	755	2226	64066	0.000109247	1.79165	6.22517	2.11141	0.000213414	***
cDC2	EAE_IFNgR_targeted	35	717	2226	64066	0.0292844	1.40492	4.88145	1.57233	0.0546643
cDC1	EAE_IFNgR_targeted	27	615	2226	64066	0.129591	1.26355	4.39024	1.21294	0.231609
CD8 T	EAE_IFNgR_targeted	3	224	2226	64066	0.985088	0.385457	1.33929	0.134771	1
Microglia	EAE_IFNgR_targeted	703	50564	2226	64066	1	0.400144	1.39032	31.5813	1
Microglia	LPS_control	2996	50564	3015	64066	1.5187e-280	1.25904	5.92516	99.3698	2.55142e-279	***
Plamablasts	LPS_control	4	146	3015	64066	0.916633	0.582167	2.73973	0.13267	1
CD4 Th17	LPS_control	1	351	3015	64066	1	0.0605387	0.2849	0.0331675	1
Granulocyte	LPS_control	5	781	3015	64066	1	0.136038	0.640205	0.165837	1
MDM	LPS_control	9	7115	3015	64066	1	0.0268787	0.126493	0.298507	1
Microglia	LPS_CSF1R_targeted	2346	50564	2347	64066	2.84056e-244	1.26649	4.63966	99.9574	3.97678e-243	***
MDM	LPS_CSF1R_targeted	1	7115	2347	64066	1	0.00383654	0.0140548	0.0426076	1
Microglia	LPS_IFNAR_targeted	1081	50564	1098	64066	3.58848e-87	1.24741	2.13788	98.4517	2.51194e-86	***
Granulocyte	LPS_IFNAR_targeted	8	781	1098	64066	0.958076	0.597674	1.02433	0.728597	1
cDC2	LPS_IFNAR_targeted	1	717	1098	64066	0.999996	0.0813778	0.13947	0.0910747	1
TEx	LPS_IFNAR_targeted	1	1289	1098	64066	1	0.045266	0.0775795	0.0910747	1
MDM	LPS_IFNAR_targeted	7	7115	1098	64066	1	0.0574048	0.0983837	0.637523	1
Microglia	LPS_IFNgR_targeted	679	50564	688	64066	5.25044e-57	1.25045	1.34285	98.6919	2.75648e-56	***
Granulocyte	LPS_IFNgR_targeted	6	781	688	64066	0.844776	0.715384	0.768246	0.872093	1
CD4 Th17	LPS_IFNgR_targeted	1	351	688	64066	0.977634	0.265297	0.2849	0.145349	1
MDM	LPS_IFNgR_targeted	2	7115	688	64066	1	0.0261755	0.0281096	0.290698	1

## Sheet: Ext. Data figure 10F
Hypergeometic test for microglia clusters in EAE with microglia pathway targeting
Cluster	Pathway	P_Value	Adjusted_P_Value	Stars
1	LPS	1	1
1	LPS CSF1R inhibition	0.984132	1
1	LPS Cx3CR1CreERT2Ifngr1fl/fl	1	1
1	LPS Cx3CR1CreERT2Ifnarfl/fl	8.80241e-90	3.09845e-88	***
2	LPS	1	1
2	LPS CSF1R inhibition	8.16655e-84	2.0533e-82	***
2	LPS Cx3CR1CreERT2Ifngr1fl/fl	3.29418e-21	5.27068e-20	***
2	LPS Cx3CR1CreERT2Ifnarfl/fl	1	1
3	LPS	0.0243415	0.138197
3	LPS CSF1R inhibition	1	1
3	LPS Cx3CR1CreERT2Ifngr1fl/fl	1	1
3	LPS Cx3CR1CreERT2Ifnarfl/fl	1	1
4	LPS	0.602619	1
4	LPS CSF1R inhibition	1	1
4	LPS Cx3CR1CreERT2Ifngr1fl/fl	1	1
4	LPS Cx3CR1CreERT2Ifnarfl/fl	1	1
5	LPS	0.00883093	0.0555087
5	LPS CSF1R inhibition	1	1
5	LPS Cx3CR1CreERT2Ifngr1fl/fl	1	1
5	LPS Cx3CR1CreERT2Ifnarfl/fl	1	1
6	LPS	1	1
6	LPS CSF1R inhibition	6.79061e-118	2.98787e-116	***
6	LPS Cx3CR1CreERT2Ifngr1fl/fl	1	1
6	LPS Cx3CR1CreERT2Ifnarfl/fl	1	1
7	LPS	1	1
7	LPS CSF1R inhibition	3.34772e-87	9.81999e-86	***
7	LPS Cx3CR1CreERT2Ifngr1fl/fl	9.72344e-28	1.71133e-26	***
7	LPS Cx3CR1CreERT2Ifnarfl/fl	4.6609e-172	4.10159e-170	***
8	LPS	0.217323	0.869293
8	LPS CSF1R inhibition	1	1
8	LPS Cx3CR1CreERT2Ifngr1fl/fl	0.00113768	0.00953486	**
8	LPS Cx3CR1CreERT2Ifnarfl/fl	1	1
9	LPS	0.429922	1
9	LPS CSF1R inhibition	1	1
9	LPS Cx3CR1CreERT2Ifngr1fl/fl	1	1
9	LPS Cx3CR1CreERT2Ifnarfl/fl	1	1
10	LPS	1	1
10	LPS CSF1R inhibition	4.76782e-32	9.32373e-31	***
10	LPS Cx3CR1CreERT2Ifngr1fl/fl	7.73325e-12	1.04696e-10	***
10	LPS Cx3CR1CreERT2Ifnarfl/fl	0.00044169	0.00409145	**
11	LPS	0.509	1
11	LPS CSF1R inhibition	1	1
11	LPS Cx3CR1CreERT2Ifngr1fl/fl	1	1
11	LPS Cx3CR1CreERT2Ifnarfl/fl	1	1
12	LPS	0.844664	1
12	LPS CSF1R inhibition	1	1
12	LPS Cx3CR1CreERT2Ifngr1fl/fl	1	1
12	LPS Cx3CR1CreERT2Ifnarfl/fl	1	1
13	LPS	0.844664	1
13	LPS CSF1R inhibition	1	1
13	LPS Cx3CR1CreERT2Ifngr1fl/fl	1	1
13	LPS Cx3CR1CreERT2Ifnarfl/fl	1	1
14	LPS	1	1
14	LPS CSF1R inhibition	0.00608731	0.0428546	*
14	LPS Cx3CR1CreERT2Ifngr1fl/fl	0.122016	0.536868
14	LPS Cx3CR1CreERT2Ifnarfl/fl	0.188438	0.77128
15	LPS	1	1
15	LPS CSF1R inhibition	0.000375602	0.00367255	**
15	LPS Cx3CR1CreERT2Ifngr1fl/fl	1	1
15	LPS Cx3CR1CreERT2Ifnarfl/fl	2.5449e-06	2.98602e-05	***
16	LPS	1	1
16	LPS CSF1R inhibition	0.00787398	0.0513267
16	LPS Cx3CR1CreERT2Ifngr1fl/fl	1	1
16	LPS Cx3CR1CreERT2Ifnarfl/fl	1	1
19	LPS	0.999418	1
19	LPS CSF1R inhibition	0.310498	1
19	LPS Cx3CR1CreERT2Ifngr1fl/fl	0.00381971	0.0280112	*
19	LPS Cx3CR1CreERT2Ifnarfl/fl	1	1
20	LPS	0.935119	1
20	LPS CSF1R inhibition	1	1
20	LPS Cx3CR1CreERT2Ifngr1fl/fl	1	1
20	LPS Cx3CR1CreERT2Ifnarfl/fl	0.117743	0.536868
22	LPS	1	1
22	LPS CSF1R inhibition	0.169631	0.728174
22	LPS Cx3CR1CreERT2Ifngr1fl/fl	1	1
22	LPS Cx3CR1CreERT2Ifnarfl/fl	0.0801207	0.391701
28	LPS	0.713452	1
28	LPS CSF1R inhibition	1	1
28	LPS Cx3CR1CreERT2Ifngr1fl/fl	1	1
28	LPS Cx3CR1CreERT2Ifnarfl/fl	1	1
29	LPS	0.377671	1
29	LPS CSF1R inhibition	0.701361	1
29	LPS Cx3CR1CreERT2Ifngr1fl/fl	1	1
29	LPS Cx3CR1CreERT2Ifnarfl/fl	1	1
30	LPS	0.000699321	0.00615403	**
30	LPS CSF1R inhibition	1	1
30	LPS Cx3CR1CreERT2Ifngr1fl/fl	1	1
30	LPS Cx3CR1CreERT2Ifnarfl/fl	1	1
31	LPS	0.231182	0.904179
31	LPS CSF1R inhibition	0.90218	1
31	LPS Cx3CR1CreERT2Ifngr1fl/fl	1	1
31	LPS Cx3CR1CreERT2Ifnarfl/fl	0.648088	1
32	LPS	0.844664	1
32	LPS CSF1R inhibition	1	1
32	LPS Cx3CR1CreERT2Ifngr1fl/fl	1	1
32	LPS Cx3CR1CreERT2Ifnarfl/fl	1	1
33	LPS	0.996959	1
33	LPS CSF1R inhibition	0.787477	1
33	LPS Cx3CR1CreERT2Ifngr1fl/fl	2.17539e-06	2.73477e-05	***
33	LPS Cx3CR1CreERT2Ifnarfl/fl	0.566378	1
34	LPS	1.22285e-42	2.69028e-41	***
34	LPS CSF1R inhibition	1	1
34	LPS Cx3CR1CreERT2Ifngr1fl/fl	1	1
34	LPS Cx3CR1CreERT2Ifnarfl/fl	1	1
35	LPS	0	0	***
35	LPS CSF1R inhibition	1	1
35	LPS Cx3CR1CreERT2Ifngr1fl/fl	1	1
35	LPS Cx3CR1CreERT2Ifnarfl/fl	1	1
36	LPS	1	1
36	LPS CSF1R inhibition	0.774816	1
36	LPS Cx3CR1CreERT2Ifngr1fl/fl	1	1
36	LPS Cx3CR1CreERT2Ifnarfl/fl	2.2117e-13	3.24383e-12	***
37	LPS	2.3316e-137	1.36787e-135	***
37	LPS CSF1R inhibition	1	1
37	LPS Cx3CR1CreERT2Ifngr1fl/fl	1	1
37	LPS Cx3CR1CreERT2Ifnarfl/fl	1	1
38	LPS	0.0791892	0.391701
38	LPS CSF1R inhibition	0.415467	1
38	LPS Cx3CR1CreERT2Ifngr1fl/fl	0.000140394	0.00145349	**
38	LPS Cx3CR1CreERT2Ifnarfl/fl	1	1
39	LPS	0.272183	0.998003
39	LPS CSF1R inhibition	0.0944511	0.449281
39	LPS Cx3CR1CreERT2Ifngr1fl/fl	0.971228	1
39	LPS Cx3CR1CreERT2Ifnarfl/fl	1	1
40	LPS	0.988748	1
40	LPS CSF1R inhibition	0.333447	1
40	LPS Cx3CR1CreERT2Ifngr1fl/fl	0.000103146	0.0011346	**
40	LPS Cx3CR1CreERT2Ifnarfl/fl	1	1
41	LPS	0.993439	1
41	LPS CSF1R inhibition	0.18698	0.77128
41	LPS Cx3CR1CreERT2Ifngr1fl/fl	0.021043	0.125053
41	LPS Cx3CR1CreERT2Ifnarfl/fl	1	1
42	LPS	0.00745772	0.050483
42	LPS CSF1R inhibition	1	1
42	LPS Cx3CR1CreERT2Ifngr1fl/fl	1	1
42	LPS Cx3CR1CreERT2Ifnarfl/fl	1	1
43	LPS	0.602619	1
43	LPS CSF1R inhibition	1	1
43	LPS Cx3CR1CreERT2Ifngr1fl/fl	1	1
43	LPS Cx3CR1CreERT2Ifnarfl/fl	1	1
44	LPS	0.919529	1
44	LPS CSF1R inhibition	1	1
44	LPS Cx3CR1CreERT2Ifngr1fl/fl	1	1
44	LPS Cx3CR1CreERT2Ifnarfl/fl	0.0305984	0.168291
45	LPS	0.970723	1
45	LPS CSF1R inhibition	0.371703	1
45	LPS Cx3CR1CreERT2Ifngr1fl/fl	0.122016	0.536868
45	LPS Cx3CR1CreERT2Ifnarfl/fl	1	1
47	LPS	0.448785	1
47	LPS CSF1R inhibition	0.862667	1
47	LPS Cx3CR1CreERT2Ifngr1fl/fl	0.25531	0.956056
47	LPS Cx3CR1CreERT2Ifnarfl/fl	0.795635	1
48	LPS	0.825312	1
48	LPS CSF1R inhibition	0.371703	1
48	LPS Cx3CR1CreERT2Ifngr1fl/fl	1	1
48	LPS Cx3CR1CreERT2Ifnarfl/fl	1	1
49	LPS	0.0570583	0.295361
49	LPS CSF1R inhibition	0.967309	1
49	LPS Cx3CR1CreERT2Ifngr1fl/fl	0.0213158	0.125053
49	LPS Cx3CR1CreERT2Ifnarfl/fl	0.999501	1
51	LPS	0.844664	1
51	LPS CSF1R inhibition	1	1
51	LPS Cx3CR1CreERT2Ifngr1fl/fl	1	1
51	LPS Cx3CR1CreERT2Ifnarfl/fl	1	1
52	LPS	0.945585	1
52	LPS CSF1R inhibition	1	1
52	LPS Cx3CR1CreERT2Ifngr1fl/fl	0.00259015	0.0207212	*
52	LPS Cx3CR1CreERT2Ifnarfl/fl	0.241871	0.925418
53	LPS	0.986761	1
53	LPS CSF1R inhibition	1	1
53	LPS Cx3CR1CreERT2Ifngr1fl/fl	0.00381971	0.0280112	*
53	LPS Cx3CR1CreERT2Ifnarfl/fl	1	1
54	LPS	0.975876	1
54	LPS CSF1R inhibition	1	1
54	LPS Cx3CR1CreERT2Ifngr1fl/fl	0.0507163	0.270487
54	LPS Cx3CR1CreERT2Ifnarfl/fl	1	1
